# Supplementary material for: Negative catalysis by the editing domain of class I aminoacyl-tRNA synthetases
Source: Nucleic Acids Res. 2022 Mar 31;50(7):4029–41. doi: 10.1093/nar/gkac207 (PMC9023258; doi:10.1093/nar/gkac207)
Supplement: gkac207_Supplemental_Files [file gkac207_supplemental_files.zip]

Archive with 5 entries (5 files):
- IleRS-T246A-H333A-Ile2A.pdb
- IleRS-T246A-H333A-Val2A.pdb
- WT-IleRS-Ile2A.pdb
- WT-IleRS-Val2A.pdb
- Zivkovic et al. SI Appendix_revised_final.pdf
