# Supplementary material for: Negative catalysis by the editing domain of class I aminoacyl-tRNA synthetases
Source: Nucleic Acids Res. 2022 Mar 31;50(7):4029–41. doi: 10.1093/nar/gkac207 (PMC9023258; doi:10.1093/nar/gkac207)
Supplement: gkac207_Supplemental_Files [file gkac207_supplemental_files.zip › IleRS-T246A-H333A-Ile2A.pdb]

CRYST1    0.000    0.000    0.000  90.00  90.00  90.00 P 1           1
ATOM      1  N   MET X   1       0.928-123.860  89.337  1.00  0.00           N
ATOM      2  H1  MET X   1       0.207-123.795  88.632  1.00  0.00           H
ATOM      3  H2  MET X   1       1.502-123.030  89.319  1.00  0.00           H
ATOM      4  H3  MET X   1       0.565-124.126  90.241  1.00  0.00           H
ATOM      5  CA  MET X   1       1.659-125.036  88.873  1.00  0.00           C
ATOM      6  HA  MET X   1       2.242-125.334  89.743  1.00  0.00           H
ATOM      7  CB  MET X   1       0.803-126.185  88.363  1.00  0.00           C
ATOM      8  HB2 MET X   1       0.192-126.522  89.199  1.00  0.00           H
ATOM      9  HB3 MET X   1       0.265-125.718  87.537  1.00  0.00           H
ATOM     10  CG  MET X   1       1.660-127.410  87.775  1.00  0.00           C
ATOM     11  HG2 MET X   1       2.547-127.601  88.379  1.00  0.00           H
ATOM     12  HG3 MET X   1       1.057-128.317  87.768  1.00  0.00           H
ATOM     13  SD  MET X   1       2.281-127.323  86.115  1.00  0.00           S
ATOM     14  CE  MET X   1       0.871-127.821  85.061  1.00  0.00           C
ATOM     15  HE1 MET X   1       1.192-127.697  84.026  1.00  0.00           H
ATOM     16  HE2 MET X   1       0.672-128.880  85.225  1.00  0.00           H
ATOM     17  HE3 MET X   1       0.040-127.148  85.274  1.00  0.00           H
ATOM     18  C   MET X   1       2.702-124.550  87.938  1.00  0.00           C
ATOM     19  O   MET X   1       2.347-123.787  87.022  1.00  0.00           O
ATOM     20  N   SER X   2       4.005-124.892  88.161  1.00  0.00           N
ATOM     21  H   SER X   2       4.164-125.440  88.995  1.00  0.00           H
ATOM     22  CA  SER X   2       5.169-124.184  87.568  1.00  0.00           C
ATOM     23  HA  SER X   2       6.028-124.655  88.044  1.00  0.00           H
ATOM     24  CB  SER X   2       5.321-124.533  86.106  1.00  0.00           C
ATOM     25  HB2 SER X   2       5.178-125.584  85.860  1.00  0.00           H
ATOM     26  HB3 SER X   2       4.694-123.934  85.447  1.00  0.00           H
ATOM     27  OG  SER X   2       6.647-124.305  85.629  1.00  0.00           O
ATOM     28  HG  SER X   2       6.737-124.714  84.766  1.00  0.00           H
ATOM     29  C   SER X   2       5.277-122.696  87.751  1.00  0.00           C
ATOM     30  O   SER X   2       4.324-121.970  87.954  1.00  0.00           O
ATOM     31  N   ASP X   3       6.486-122.129  87.652  1.00  0.00           N
ATOM     32  H   ASP X   3       7.307-122.683  87.453  1.00  0.00           H
ATOM     33  CA  ASP X   3       6.764-120.676  87.816  1.00  0.00           C
ATOM     34  HA  ASP X   3       5.990-120.270  88.467  1.00  0.00           H
ATOM     35  CB  ASP X   3       8.080-120.429  88.525  1.00  0.00           C
ATOM     36  HB2 ASP X   3       8.114-121.136  89.353  1.00  0.00           H
ATOM     37  HB3 ASP X   3       8.937-120.686  87.905  1.00  0.00           H
ATOM     38  CG  ASP X   3       8.248-118.965  89.043  1.00  0.00           C
ATOM     39  OD1 ASP X   3       7.266-118.203  89.121  1.00  0.00           O
ATOM     40  OD2 ASP X   3       9.318-118.637  89.599  1.00  0.00           O
ATOM     41  C   ASP X   3       6.593-119.921  86.494  1.00  0.00           C
ATOM     42  O   ASP X   3       7.416-119.177  85.962  1.00  0.00           O
ATOM     43  N   TYR X   4       5.436-119.952  85.811  1.00  0.00           N
ATOM     44  H   TYR X   4       4.645-120.435  86.213  1.00  0.00           H
ATOM     45  CA  TYR X   4       5.327-119.536  84.426  1.00  0.00           C
ATOM     46  HA  TYR X   4       6.020-120.193  83.898  1.00  0.00           H
ATOM     47  CB  TYR X   4       3.943-119.917  83.843  1.00  0.00           C
ATOM     48  HB2 TYR X   4       3.279-119.666  84.671  1.00  0.00           H
ATOM     49  HB3 TYR X   4       3.663-119.189  83.082  1.00  0.00           H
ATOM     50  CG  TYR X   4       3.811-121.256  83.082  1.00  0.00           C
ATOM     51  CD1 TYR X   4       3.203-122.279  83.731  1.00  0.00           C
ATOM     52  HD1 TYR X   4       2.794-122.189  84.727  1.00  0.00           H
ATOM     53  CE1 TYR X   4       2.923-123.480  83.126  1.00  0.00           C
ATOM     54  HE1 TYR X   4       2.438-124.279  83.669  1.00  0.00           H
ATOM     55  CZ  TYR X   4       3.401-123.829  81.837  1.00  0.00           C
ATOM     56  OH  TYR X   4       3.195-125.036  81.273  1.00  0.00           O
ATOM     57  HH  TYR X   4       3.591-125.016  80.399  1.00  0.00           H
ATOM     58  CE2 TYR X   4       4.007-122.723  81.154  1.00  0.00           C
ATOM     59  HE2 TYR X   4       4.220-122.905  80.111  1.00  0.00           H
ATOM     60  CD2 TYR X   4       4.187-121.471  81.749  1.00  0.00           C
ATOM     61  HD2 TYR X   4       4.673-120.668  81.215  1.00  0.00           H
ATOM     62  C   TYR X   4       5.635-117.964  84.236  1.00  0.00           C
ATOM     63  O   TYR X   4       6.138-117.517  83.242  1.00  0.00           O
ATOM     64  N   LYS X   5       5.353-117.125  85.262  1.00  0.00           N
ATOM     65  H   LYS X   5       4.764-117.472  86.006  1.00  0.00           H
ATOM     66  CA  LYS X   5       5.570-115.706  85.138  1.00  0.00           C
ATOM     67  HA  LYS X   5       5.020-115.484  84.225  1.00  0.00           H
ATOM     68  CB  LYS X   5       4.926-114.991  86.317  1.00  0.00           C
ATOM     69  HB2 LYS X   5       5.115-113.934  86.133  1.00  0.00           H
ATOM     70  HB3 LYS X   5       3.854-115.159  86.428  1.00  0.00           H
ATOM     71  CG  LYS X   5       5.597-115.274  87.654  1.00  0.00           C
ATOM     72  HG2 LYS X   5       5.436-116.335  87.849  1.00  0.00           H
ATOM     73  HG3 LYS X   5       6.672-115.106  87.606  1.00  0.00           H
ATOM     74  CD  LYS X   5       4.949-114.608  88.831  1.00  0.00           C
ATOM     75  HD2 LYS X   5       4.599-113.631  88.499  1.00  0.00           H
ATOM     76  HD3 LYS X   5       4.059-115.183  89.093  1.00  0.00           H
ATOM     77  CE  LYS X   5       5.902-114.556  90.054  1.00  0.00           C
ATOM     78  HE2 LYS X   5       6.817-114.016  89.815  1.00  0.00           H
ATOM     79  HE3 LYS X   5       5.456-114.095  90.933  1.00  0.00           H
ATOM     80  NZ  LYS X   5       6.274-115.906  90.432  1.00  0.00           N
ATOM     81  HZ1 LYS X   5       6.841-116.412  89.766  1.00  0.00           H
ATOM     82  HZ2 LYS X   5       6.792-115.815  91.294  1.00  0.00           H
ATOM     83  HZ3 LYS X   5       5.442-116.449  90.613  1.00  0.00           H
ATOM     84  C   LYS X   5       7.017-115.280  84.908  1.00  0.00           C
ATOM     85  O   LYS X   5       7.288-114.158  84.383  1.00  0.00           O
ATOM     86  N   SER X   6       7.959-116.169  85.213  1.00  0.00           N
ATOM     87  H   SER X   6       7.721-117.044  85.656  1.00  0.00           H
ATOM     88  CA  SER X   6       9.354-116.095  84.921  1.00  0.00           C
ATOM     89  HA  SER X   6       9.772-115.155  85.286  1.00  0.00           H
ATOM     90  CB  SER X   6      10.076-117.087  85.741  1.00  0.00           C
ATOM     91  HB2 SER X   6      11.151-116.927  85.638  1.00  0.00           H
ATOM     92  HB3 SER X   6       9.730-116.930  86.763  1.00  0.00           H
ATOM     93  OG  SER X   6       9.828-118.413  85.280  1.00  0.00           O
ATOM     94  HG  SER X   6       9.005-118.687  85.694  1.00  0.00           H
ATOM     95  C   SER X   6       9.796-116.161  83.448  1.00  0.00           C
ATOM     96  O   SER X   6      10.789-115.594  82.969  1.00  0.00           O
ATOM     97  N   THR X   7       8.972-116.773  82.585  1.00  0.00           N
ATOM     98  H   THR X   7       8.322-117.413  83.020  1.00  0.00           H
ATOM     99  CA  THR X   7       9.260-117.065  81.153  1.00  0.00           C
ATOM    100  HA  THR X   7      10.316-117.317  81.047  1.00  0.00           H
ATOM    101  CB  THR X   7       8.570-118.375  80.726  1.00  0.00           C
ATOM    102  HB  THR X   7       9.019-118.614  79.763  1.00  0.00           H
ATOM    103  CG2 THR X   7       8.827-119.636  81.546  1.00  0.00           C
ATOM    104 HG21 THR X   7       8.317-119.832  82.489  1.00  0.00           H
ATOM    105 HG22 THR X   7       8.760-120.474  80.854  1.00  0.00           H
ATOM    106 HG23 THR X   7       9.889-119.680  81.790  1.00  0.00           H
ATOM    107  OG1 THR X   7       7.153-118.320  80.629  1.00  0.00           O
ATOM    108  HG1 THR X   7       6.753-118.025  81.451  1.00  0.00           H
ATOM    109  C   THR X   7       9.008-115.906  80.142  1.00  0.00           C
ATOM    110  O   THR X   7       8.800-116.174  78.931  1.00  0.00           O
ATOM    111  N   LEU X   8       8.795-114.642  80.546  1.00  0.00           N
ATOM    112  H   LEU X   8       8.949-114.436  81.522  1.00  0.00           H
ATOM    113  CA  LEU X   8       7.979-113.601  79.848  1.00  0.00           C
ATOM    114  HA  LEU X   8       7.537-114.053  78.959  1.00  0.00           H
ATOM    115  CB  LEU X   8       6.911-113.011  80.758  1.00  0.00           C
ATOM    116  HB2 LEU X   8       7.439-112.636  81.634  1.00  0.00           H
ATOM    117  HB3 LEU X   8       6.556-112.131  80.221  1.00  0.00           H
ATOM    118  CG  LEU X   8       5.741-113.830  81.225  1.00  0.00           C
ATOM    119  HG  LEU X   8       6.155-114.735  81.671  1.00  0.00           H
ATOM    120  CD1 LEU X   8       4.848-113.059  82.141  1.00  0.00           C
ATOM    121 HD11 LEU X   8       5.451-112.720  82.984  1.00  0.00           H
ATOM    122 HD12 LEU X   8       4.319-112.281  81.589  1.00  0.00           H
ATOM    123 HD13 LEU X   8       4.173-113.784  82.598  1.00  0.00           H
ATOM    124  CD2 LEU X   8       4.857-114.370  80.135  1.00  0.00           C
ATOM    125 HD21 LEU X   8       4.206-115.161  80.503  1.00  0.00           H
ATOM    126 HD22 LEU X   8       4.271-113.579  79.667  1.00  0.00           H
ATOM    127 HD23 LEU X   8       5.438-114.664  79.260  1.00  0.00           H
ATOM    128  C   LEU X   8       9.055-112.606  79.391  1.00  0.00           C
ATOM    129  O   LEU X   8       9.931-112.223  80.166  1.00  0.00           O
ATOM    130  N   ASN X   9       9.089-112.146  78.152  1.00  0.00           N
ATOM    131  H   ASN X   9       8.397-112.562  77.546  1.00  0.00           H
ATOM    132  CA  ASN X   9      10.095-111.187  77.582  1.00  0.00           C
ATOM    133  HA  ASN X   9      11.105-111.530  77.802  1.00  0.00           H
ATOM    134  CB  ASN X   9       9.882-111.065  76.101  1.00  0.00           C
ATOM    135  HB2 ASN X   9       8.904-110.605  75.953  1.00  0.00           H
ATOM    136  HB3 ASN X   9      10.701-110.522  75.632  1.00  0.00           H
ATOM    137  CG  ASN X   9       9.911-112.397  75.353  1.00  0.00           C
ATOM    138  OD1 ASN X   9      10.941-113.141  75.292  1.00  0.00           O
ATOM    139  ND2 ASN X   9       8.764-112.793  74.775  1.00  0.00           N
ATOM    140 HD21 ASN X   9       8.715-113.718  74.369  1.00  0.00           H
ATOM    141 HD22 ASN X   9       7.901-112.282  74.891  1.00  0.00           H
ATOM    142  C   ASN X   9       9.949-109.763  78.268  1.00  0.00           C
ATOM    143  O   ASN X   9       8.897-109.176  78.222  1.00  0.00           O
ATOM    144  N   LEU X  10      11.035-109.169  78.767  1.00  0.00           N
ATOM    145  H   LEU X  10      11.909-109.561  78.447  1.00  0.00           H
ATOM    146  CA  LEU X  10      11.074-107.888  79.482  1.00  0.00           C
ATOM    147  HA  LEU X  10      10.027-107.709  79.720  1.00  0.00           H
ATOM    148  CB  LEU X  10      11.850-108.142  80.775  1.00  0.00           C
ATOM    149  HB2 LEU X  10      12.901-108.243  80.499  1.00  0.00           H
ATOM    150  HB3 LEU X  10      11.849-107.163  81.257  1.00  0.00           H
ATOM    151  CG  LEU X  10      11.453-109.230  81.728  1.00  0.00           C
ATOM    152  HG  LEU X  10      11.829-110.152  81.286  1.00  0.00           H
ATOM    153  CD1 LEU X  10      12.177-109.049  83.107  1.00  0.00           C
ATOM    154 HD11 LEU X  10      13.244-109.038  82.881  1.00  0.00           H
ATOM    155 HD12 LEU X  10      11.993-108.071  83.550  1.00  0.00           H
ATOM    156 HD13 LEU X  10      11.876-109.795  83.845  1.00  0.00           H
ATOM    157  CD2 LEU X  10       9.916-109.325  82.022  1.00  0.00           C
ATOM    158 HD21 LEU X  10       9.878-110.115  82.773  1.00  0.00           H
ATOM    159 HD22 LEU X  10       9.396-108.463  82.441  1.00  0.00           H
ATOM    160 HD23 LEU X  10       9.410-109.684  81.125  1.00  0.00           H
ATOM    161  C   LEU X  10      11.692-106.733  78.659  1.00  0.00           C
ATOM    162  O   LEU X  10      12.788-106.981  78.112  1.00  0.00           O
ATOM    163  N   PRO X  11      11.131-105.535  78.580  1.00  0.00           N
ATOM    164  CD  PRO X  11       9.966-105.084  79.262  1.00  0.00           C
ATOM    165  HD2 PRO X  11       9.948-105.367  80.316  1.00  0.00           H
ATOM    166  HD3 PRO X  11       9.126-105.483  78.694  1.00  0.00           H
ATOM    167  CG  PRO X  11       9.922-103.596  79.179  1.00  0.00           C
ATOM    168  HG2 PRO X  11      10.573-103.221  79.970  1.00  0.00           H
ATOM    169  HG3 PRO X  11       8.894-103.243  79.251  1.00  0.00           H
ATOM    170  CB  PRO X  11      10.558-103.329  77.804  1.00  0.00           C
ATOM    171  HB2 PRO X  11      11.035-102.363  77.966  1.00  0.00           H
ATOM    172  HB3 PRO X  11       9.797-103.359  77.024  1.00  0.00           H
ATOM    173  CA  PRO X  11      11.576-104.456  77.673  1.00  0.00           C
ATOM    174  HA  PRO X  11      11.547-104.833  76.651  1.00  0.00           H
ATOM    175  C   PRO X  11      13.017-103.976  77.927  1.00  0.00           C
ATOM    176  O   PRO X  11      13.360-103.688  79.069  1.00  0.00           O
ATOM    177  N   GLU X  12      13.879-103.782  76.919  1.00  0.00           N
ATOM    178  H   GLU X  12      13.540-103.760  75.968  1.00  0.00           H
ATOM    179  CA  GLU X  12      15.155-103.192  77.152  1.00  0.00           C
ATOM    180  HA  GLU X  12      15.098-102.369  77.865  1.00  0.00           H
ATOM    181  CB  GLU X  12      16.209-104.171  77.732  1.00  0.00           C
ATOM    182  HB2 GLU X  12      15.751-104.552  78.643  1.00  0.00           H
ATOM    183  HB3 GLU X  12      16.254-105.009  77.035  1.00  0.00           H
ATOM    184  CG  GLU X  12      17.662-103.747  78.177  1.00  0.00           C
ATOM    185  HG2 GLU X  12      18.224-104.556  78.643  1.00  0.00           H
ATOM    186  HG3 GLU X  12      18.364-103.516  77.375  1.00  0.00           H
ATOM    187  CD  GLU X  12      17.573-102.511  79.102  1.00  0.00           C
ATOM    188  OE1 GLU X  12      18.146-102.565  80.213  1.00  0.00           O
ATOM    189  OE2 GLU X  12      16.999-101.483  78.783  1.00  0.00           O
ATOM    190  C   GLU X  12      15.596-102.574  75.847  1.00  0.00           C
ATOM    191  O   GLU X  12      15.042-102.870  74.787  1.00  0.00           O
ATOM    192  N   THR X  13      16.613-101.722  75.964  1.00  0.00           N
ATOM    193  H   THR X  13      16.956-101.553  76.899  1.00  0.00           H
ATOM    194  CA  THR X  13      17.363-100.972  74.906  1.00  0.00           C
ATOM    195  HA  THR X  13      17.556-101.589  74.028  1.00  0.00           H
ATOM    196  CB  THR X  13      16.457 -99.856  74.323  1.00  0.00           C
ATOM    197  HB  THR X  13      15.588-100.346  73.883  1.00  0.00           H
ATOM    198  CG2 THR X  13      15.989 -98.816  75.369  1.00  0.00           C
ATOM    199 HG21 THR X  13      15.448 -99.285  76.189  1.00  0.00           H
ATOM    200 HG22 THR X  13      16.829 -98.239  75.753  1.00  0.00           H
ATOM    201 HG23 THR X  13      15.488 -98.075  74.746  1.00  0.00           H
ATOM    202  OG1 THR X  13      17.155 -99.002  73.371  1.00  0.00           O
ATOM    203  HG1 THR X  13      16.939 -99.401  72.525  1.00  0.00           H
ATOM    204  C   THR X  13      18.679-100.471  75.489  1.00  0.00           C
ATOM    205  O   THR X  13      18.891-100.494  76.726  1.00  0.00           O
ATOM    206  N   GLY X  14      19.556 -99.920  74.646  1.00  0.00           N
ATOM    207  H   GLY X  14      19.340 -99.964  73.661  1.00  0.00           H
ATOM    208  CA  GLY X  14      20.709 -99.069  75.040  1.00  0.00           C
ATOM    209  HA2 GLY X  14      21.234 -99.564  75.857  1.00  0.00           H
ATOM    210  HA3 GLY X  14      21.393 -98.924  74.204  1.00  0.00           H
ATOM    211  C   GLY X  14      20.401 -97.612  75.455  1.00  0.00           C
ATOM    212  O   GLY X  14      21.153 -97.035  76.221  1.00  0.00           O
ATOM    213  N   PHE X  15      19.297 -97.017  74.987  1.00  0.00           N
ATOM    214  H   PHE X  15      18.835 -97.665  74.366  1.00  0.00           H
ATOM    215  CA  PHE X  15      18.895 -95.654  75.308  1.00  0.00           C
ATOM    216  HA  PHE X  15      19.537 -94.966  74.760  1.00  0.00           H
ATOM    217  CB  PHE X  15      17.605 -95.457  74.638  1.00  0.00           C
ATOM    218  HB2 PHE X  15      17.710 -95.767  73.598  1.00  0.00           H
ATOM    219  HB3 PHE X  15      16.832 -96.017  75.162  1.00  0.00           H
ATOM    220  CG  PHE X  15      17.141 -93.968  74.707  1.00  0.00           C
ATOM    221  CD1 PHE X  15      16.497 -93.390  75.825  1.00  0.00           C
ATOM    222  HD1 PHE X  15      16.304 -93.948  76.729  1.00  0.00           H
ATOM    223  CE1 PHE X  15      16.154 -92.016  75.850  1.00  0.00           C
ATOM    224  HE1 PHE X  15      15.677 -91.574  76.713  1.00  0.00           H
ATOM    225  CZ  PHE X  15      16.536 -91.227  74.766  1.00  0.00           C
ATOM    226  HZ  PHE X  15      16.427 -90.153  74.737  1.00  0.00           H
ATOM    227  CE2 PHE X  15      17.063 -91.813  73.658  1.00  0.00           C
ATOM    228  HE2 PHE X  15      17.214 -91.212  72.774  1.00  0.00           H
ATOM    229  CD2 PHE X  15      17.327 -93.206  73.578  1.00  0.00           C
ATOM    230  HD2 PHE X  15      17.739 -93.659  72.687  1.00  0.00           H
ATOM    231  C   PHE X  15      18.806 -95.360  76.807  1.00  0.00           C
ATOM    232  O   PHE X  15      17.910 -95.895  77.454  1.00  0.00           O
ATOM    233  N   PRO X  16      19.629 -94.427  77.393  1.00  0.00           N
ATOM    234  CD  PRO X  16      20.676 -93.579  76.910  1.00  0.00           C
ATOM    235  HD2 PRO X  16      20.280 -92.594  76.653  1.00  0.00           H
ATOM    236  HD3 PRO X  16      21.140 -94.037  76.037  1.00  0.00           H
ATOM    237  CG  PRO X  16      21.598 -93.452  78.102  1.00  0.00           C
ATOM    238  HG2 PRO X  16      22.302 -92.625  78.007  1.00  0.00           H
ATOM    239  HG3 PRO X  16      22.125 -94.404  78.133  1.00  0.00           H
ATOM    240  CB  PRO X  16      20.610 -93.304  79.289  1.00  0.00           C
ATOM    241  HB2 PRO X  16      20.202 -92.305  79.455  1.00  0.00           H
ATOM    242  HB3 PRO X  16      21.090 -93.717  80.176  1.00  0.00           H
ATOM    243  CA  PRO X  16      19.412 -94.182  78.787  1.00  0.00           C
ATOM    244  HA  PRO X  16      19.414 -95.078  79.408  1.00  0.00           H
ATOM    245  C   PRO X  16      18.012 -93.588  79.262  1.00  0.00           C
ATOM    246  O   PRO X  16      17.543 -92.612  78.690  1.00  0.00           O
ATOM    247  N   MET X  17      17.411 -94.133  80.336  1.00  0.00           N
ATOM    248  H   MET X  17      17.672 -95.053  80.657  1.00  0.00           H
ATOM    249  CA  MET X  17      16.192 -93.517  80.975  1.00  0.00           C
ATOM    250  HA  MET X  17      15.454 -93.416  80.179  1.00  0.00           H
ATOM    251  CB  MET X  17      15.631 -94.593  82.032  1.00  0.00           C
ATOM    252  HB2 MET X  17      15.352 -95.440  81.406  1.00  0.00           H
ATOM    253  HB3 MET X  17      16.466 -94.950  82.638  1.00  0.00           H
ATOM    254  CG  MET X  17      14.466 -94.159  82.879  1.00  0.00           C
ATOM    255  HG2 MET X  17      13.790 -93.573  82.255  1.00  0.00           H
ATOM    256  HG3 MET X  17      14.007 -95.067  83.271  1.00  0.00           H
ATOM    257  SD  MET X  17      14.944 -93.238  84.314  1.00  0.00           S
ATOM    258  CE  MET X  17      13.439 -92.560  84.912  1.00  0.00           C
ATOM    259  HE1 MET X  17      12.593 -92.689  84.237  1.00  0.00           H
ATOM    260  HE2 MET X  17      13.190 -93.155  85.790  1.00  0.00           H
ATOM    261  HE3 MET X  17      13.590 -91.566  85.334  1.00  0.00           H
ATOM    262  C   MET X  17      16.486 -92.186  81.503  1.00  0.00           C
ATOM    263  O   MET X  17      15.749 -91.259  81.320  1.00  0.00           O
ATOM    264  N   ARG X  18      17.717 -92.098  82.116  1.00  0.00           N
ATOM    265  H   ARG X  18      18.202 -92.960  82.319  1.00  0.00           H
ATOM    266  CA  ARG X  18      18.247 -90.824  82.482  1.00  0.00           C
ATOM    267  HA  ARG X  18      17.523 -90.414  83.185  1.00  0.00           H
ATOM    268  CB  ARG X  18      19.475 -91.059  83.339  1.00  0.00           C
ATOM    269  HB2 ARG X  18      19.775 -90.075  83.699  1.00  0.00           H
ATOM    270  HB3 ARG X  18      19.380 -91.708  84.211  1.00  0.00           H
ATOM    271  CG  ARG X  18      20.688 -91.574  82.553  1.00  0.00           C
ATOM    272  HG2 ARG X  18      20.523 -92.610  82.257  1.00  0.00           H
ATOM    273  HG3 ARG X  18      20.860 -90.976  81.661  1.00  0.00           H
ATOM    274  CD  ARG X  18      21.942 -91.649  83.482  1.00  0.00           C
ATOM    275  HD2 ARG X  18      22.211 -90.627  83.758  1.00  0.00           H
ATOM    276  HD3 ARG X  18      21.520 -92.130  84.365  1.00  0.00           H
ATOM    277  NE  ARG X  18      23.196 -92.326  82.999  1.00  0.00           N
ATOM    278  HE  ARG X  18      23.392 -92.344  82.009  1.00  0.00           H
ATOM    279  CZ  ARG X  18      23.920 -93.165  83.723  1.00  0.00           C
ATOM    280  NH1 ARG X  18      23.697 -93.339  84.994  1.00  0.00           N
ATOM    281 HH11 ARG X  18      22.854 -92.890  85.325  1.00  0.00           H
ATOM    282 HH12 ARG X  18      24.400 -93.753  85.589  1.00  0.00           H
ATOM    283  NH2 ARG X  18      24.913 -93.823  83.167  1.00  0.00           N
ATOM    284 HH21 ARG X  18      25.084 -93.693  82.179  1.00  0.00           H
ATOM    285 HH22 ARG X  18      25.610 -94.330  83.694  1.00  0.00           H
ATOM    286  C   ARG X  18      18.465 -89.811  81.363  1.00  0.00           C
ATOM    287  O   ARG X  18      18.686 -90.130  80.199  1.00  0.00           O
ATOM    288  N   GLY X  19      18.523 -88.506  81.726  1.00  0.00           N
ATOM    289  H   GLY X  19      18.430 -88.279  82.705  1.00  0.00           H
ATOM    290  CA  GLY X  19      18.636 -87.362  80.837  1.00  0.00           C
ATOM    291  HA2 GLY X  19      18.507 -87.602  79.782  1.00  0.00           H
ATOM    292  HA3 GLY X  19      18.010 -86.594  81.294  1.00  0.00           H
ATOM    293  C   GLY X  19      20.080 -86.889  80.835  1.00  0.00           C
ATOM    294  O   GLY X  19      20.499 -86.451  79.751  1.00  0.00           O
ATOM    295  N   ASP X  20      20.881 -87.025  81.920  1.00  0.00           N
ATOM    296  H   ASP X  20      20.414 -87.197  82.799  1.00  0.00           H
ATOM    297  CA  ASP X  20      22.384 -86.735  82.002  1.00  0.00           C
ATOM    298  HA  ASP X  20      22.613 -86.651  83.065  1.00  0.00           H
ATOM    299  CB  ASP X  20      23.137 -88.001  81.545  1.00  0.00           C
ATOM    300  HB2 ASP X  20      22.774 -88.883  82.074  1.00  0.00           H
ATOM    301  HB3 ASP X  20      23.081 -88.096  80.461  1.00  0.00           H
ATOM    302  CG  ASP X  20      24.609 -87.996  81.934  1.00  0.00           C
ATOM    303  OD1 ASP X  20      25.443 -88.518  81.174  1.00  0.00           O
ATOM    304  OD2 ASP X  20      24.949 -87.540  83.055  1.00  0.00           O
ATOM    305  C   ASP X  20      22.773 -85.330  81.449  1.00  0.00           C
ATOM    306  O   ASP X  20      23.896 -85.184  80.915  1.00  0.00           O
ATOM    307  N   LEU X  21      21.956 -84.361  81.822  1.00  0.00           N
ATOM    308  H   LEU X  21      21.177 -84.576  82.426  1.00  0.00           H
ATOM    309  CA  LEU X  21      21.905 -83.044  81.261  1.00  0.00           C
ATOM    310  HA  LEU X  21      21.520 -83.049  80.242  1.00  0.00           H
ATOM    311  CB  LEU X  21      20.755 -82.291  82.031  1.00  0.00           C
ATOM    312  HB2 LEU X  21      20.971 -82.379  83.096  1.00  0.00           H
ATOM    313  HB3 LEU X  21      20.878 -81.228  81.821  1.00  0.00           H
ATOM    314  CG  LEU X  21      19.322 -82.723  81.783  1.00  0.00           C
ATOM    315  HG  LEU X  21      19.188 -83.797  81.655  1.00  0.00           H
ATOM    316  CD1 LEU X  21      18.433 -82.238  82.967  1.00  0.00           C
ATOM    317 HD11 LEU X  21      17.389 -82.486  82.781  1.00  0.00           H
ATOM    318 HD12 LEU X  21      18.716 -82.737  83.893  1.00  0.00           H
ATOM    319 HD13 LEU X  21      18.426 -81.151  83.061  1.00  0.00           H
ATOM    320  CD2 LEU X  21      18.873 -82.115  80.459  1.00  0.00           C
ATOM    321 HD21 LEU X  21      19.280 -82.564  79.553  1.00  0.00           H
ATOM    322 HD22 LEU X  21      17.798 -82.246  80.328  1.00  0.00           H
ATOM    323 HD23 LEU X  21      19.107 -81.054  80.542  1.00  0.00           H
ATOM    324  C   LEU X  21      23.269 -82.214  81.342  1.00  0.00           C
ATOM    325  O   LEU X  21      23.401 -81.105  80.774  1.00  0.00           O
ATOM    326  N   ALA X  22      24.210 -82.722  82.171  1.00  0.00           N
ATOM    327  H   ALA X  22      24.128 -83.635  82.598  1.00  0.00           H
ATOM    328  CA  ALA X  22      25.489 -82.004  82.576  1.00  0.00           C
ATOM    329  HA  ALA X  22      25.267 -80.966  82.328  1.00  0.00           H
ATOM    330  CB  ALA X  22      25.578 -82.184  84.071  1.00  0.00           C
ATOM    331  HB1 ALA X  22      24.553 -81.953  84.357  1.00  0.00           H
ATOM    332  HB2 ALA X  22      25.857 -83.213  84.301  1.00  0.00           H
ATOM    333  HB3 ALA X  22      26.348 -81.508  84.442  1.00  0.00           H
ATOM    334  C   ALA X  22      26.763 -82.550  81.788  1.00  0.00           C
ATOM    335  O   ALA X  22      27.867 -81.986  82.002  1.00  0.00           O
ATOM    336  N   LYS X  23      26.543 -83.628  80.960  1.00  0.00           N
ATOM    337  H   LYS X  23      25.583 -83.774  80.678  1.00  0.00           H
ATOM    338  CA  LYS X  23      27.679 -84.220  80.262  1.00  0.00           C
ATOM    339  HA  LYS X  23      28.193 -83.457  79.676  1.00  0.00           H
ATOM    340  CB  LYS X  23      28.670 -84.895  81.276  1.00  0.00           C
ATOM    341  HB2 LYS X  23      29.534 -85.267  80.724  1.00  0.00           H
ATOM    342  HB3 LYS X  23      29.007 -84.122  81.969  1.00  0.00           H
ATOM    343  CG  LYS X  23      27.983 -85.901  82.138  1.00  0.00           C
ATOM    344  HG2 LYS X  23      27.264 -85.415  82.800  1.00  0.00           H
ATOM    345  HG3 LYS X  23      27.408 -86.587  81.516  1.00  0.00           H
ATOM    346  CD  LYS X  23      28.930 -86.574  83.114  1.00  0.00           C
ATOM    347  HD2 LYS X  23      29.782 -87.050  82.629  1.00  0.00           H
ATOM    348  HD3 LYS X  23      29.366 -85.839  83.791  1.00  0.00           H
ATOM    349  CE  LYS X  23      28.243 -87.618  84.050  1.00  0.00           C
ATOM    350  HE2 LYS X  23      29.030 -88.157  84.580  1.00  0.00           H
ATOM    351  HE3 LYS X  23      27.516 -87.241  84.769  1.00  0.00           H
ATOM    352  NZ  LYS X  23      27.465 -88.654  83.256  1.00  0.00           N
ATOM    353  HZ1 LYS X  23      27.288 -89.496  83.783  1.00  0.00           H
ATOM    354  HZ2 LYS X  23      26.587 -88.217  83.015  1.00  0.00           H
ATOM    355  HZ3 LYS X  23      28.038 -88.741  82.429  1.00  0.00           H
ATOM    356  C   LYS X  23      27.325 -85.184  79.162  1.00  0.00           C
ATOM    357  O   LYS X  23      28.243 -85.623  78.499  1.00  0.00           O
ATOM    358  N   ARG X  24      26.022 -85.453  78.842  1.00  0.00           N
ATOM    359  H   ARG X  24      25.357 -85.202  79.560  1.00  0.00           H
ATOM    360  CA  ARG X  24      25.525 -86.438  77.780  1.00  0.00           C
ATOM    361  HA  ARG X  24      26.060 -87.368  77.962  1.00  0.00           H
ATOM    362  CB  ARG X  24      24.108 -86.747  78.096  1.00  0.00           C
ATOM    363  HB2 ARG X  24      24.136 -87.011  79.152  1.00  0.00           H
ATOM    364  HB3 ARG X  24      23.460 -85.884  77.948  1.00  0.00           H
ATOM    365  CG  ARG X  24      23.534 -87.792  77.231  1.00  0.00           C
ATOM    366  HG2 ARG X  24      23.618 -87.574  76.166  1.00  0.00           H
ATOM    367  HG3 ARG X  24      24.058 -88.729  77.423  1.00  0.00           H
ATOM    368  CD  ARG X  24      22.067 -88.215  77.476  1.00  0.00           C
ATOM    369  HD2 ARG X  24      22.108 -89.299  77.371  1.00  0.00           H
ATOM    370  HD3 ARG X  24      21.646 -88.019  78.462  1.00  0.00           H
ATOM    371  NE  ARG X  24      21.170 -87.634  76.420  1.00  0.00           N
ATOM    372  HE  ARG X  24      20.911 -88.267  75.678  1.00  0.00           H
ATOM    373  CZ  ARG X  24      20.964 -86.407  76.067  1.00  0.00           C
ATOM    374  NH1 ARG X  24      20.838 -85.387  76.895  1.00  0.00           N
ATOM    375 HH11 ARG X  24      20.890 -85.542  77.891  1.00  0.00           H
ATOM    376 HH12 ARG X  24      20.556 -84.474  76.569  1.00  0.00           H
ATOM    377  NH2 ARG X  24      20.782 -85.982  74.868  1.00  0.00           N
ATOM    378 HH21 ARG X  24      20.681 -86.675  74.140  1.00  0.00           H
ATOM    379 HH22 ARG X  24      20.425 -85.046  74.743  1.00  0.00           H
ATOM    380  C   ARG X  24      25.750 -86.045  76.315  1.00  0.00           C
ATOM    381  O   ARG X  24      26.145 -86.835  75.493  1.00  0.00           O
ATOM    382  N   GLU X  25      25.569 -84.775  76.007  1.00  0.00           N
ATOM    383  H   GLU X  25      25.253 -84.062  76.649  1.00  0.00           H
ATOM    384  CA  GLU X  25      25.623 -84.311  74.623  1.00  0.00           C
ATOM    385  HA  GLU X  25      25.034 -84.942  73.958  1.00  0.00           H
ATOM    386  CB  GLU X  25      25.088 -82.861  74.559  1.00  0.00           C
ATOM    387  HB2 GLU X  25      25.550 -82.199  75.291  1.00  0.00           H
ATOM    388  HB3 GLU X  25      25.364 -82.516  73.561  1.00  0.00           H
ATOM    389  CG  GLU X  25      23.537 -82.715  74.721  1.00  0.00           C
ATOM    390  HG2 GLU X  25      22.919 -83.113  73.915  1.00  0.00           H
ATOM    391  HG3 GLU X  25      23.238 -83.229  75.634  1.00  0.00           H
ATOM    392  CD  GLU X  25      23.077 -81.249  74.937  1.00  0.00           C
ATOM    393  OE1 GLU X  25      21.844 -81.025  75.180  1.00  0.00           O
ATOM    394  OE2 GLU X  25      23.915 -80.286  74.918  1.00  0.00           O
ATOM    395  C   GLU X  25      27.109 -84.260  74.008  1.00  0.00           C
ATOM    396  O   GLU X  25      27.292 -84.505  72.845  1.00  0.00           O
ATOM    397  N   PRO X  26      28.237 -83.857  74.717  1.00  0.00           N
ATOM    398  CD  PRO X  26      28.337 -83.467  76.120  1.00  0.00           C
ATOM    399  HD2 PRO X  26      28.690 -84.394  76.574  1.00  0.00           H
ATOM    400  HD3 PRO X  26      27.472 -82.918  76.493  1.00  0.00           H
ATOM    401  CG  PRO X  26      29.428 -82.440  76.185  1.00  0.00           C
ATOM    402  HG2 PRO X  26      29.909 -82.348  77.159  1.00  0.00           H
ATOM    403  HG3 PRO X  26      29.044 -81.474  75.858  1.00  0.00           H
ATOM    404  CB  PRO X  26      30.484 -83.039  75.198  1.00  0.00           C
ATOM    405  HB2 PRO X  26      30.995 -83.954  75.496  1.00  0.00           H
ATOM    406  HB3 PRO X  26      31.218 -82.262  74.981  1.00  0.00           H
ATOM    407  CA  PRO X  26      29.509 -83.522  74.127  1.00  0.00           C
ATOM    408  HA  PRO X  26      29.363 -82.782  73.341  1.00  0.00           H
ATOM    409  C   PRO X  26      30.129 -84.629  73.330  1.00  0.00           C
ATOM    410  O   PRO X  26      30.773 -84.383  72.319  1.00  0.00           O
ATOM    411  N   GLY X  27      29.887 -85.905  73.707  1.00  0.00           N
ATOM    412  H   GLY X  27      29.394 -86.106  74.566  1.00  0.00           H
ATOM    413  CA  GLY X  27      30.340 -86.980  72.769  1.00  0.00           C
ATOM    414  HA2 GLY X  27      31.387 -86.900  72.476  1.00  0.00           H
ATOM    415  HA3 GLY X  27      30.407 -87.920  73.316  1.00  0.00           H
ATOM    416  C   GLY X  27      29.511 -87.194  71.473  1.00  0.00           C
ATOM    417  O   GLY X  27      30.016 -87.464  70.405  1.00  0.00           O
ATOM    418  N   MET X  28      28.237 -86.912  71.598  1.00  0.00           N
ATOM    419  H   MET X  28      27.894 -86.674  72.518  1.00  0.00           H
ATOM    420  CA  MET X  28      27.337 -86.865  70.366  1.00  0.00           C
ATOM    421  HA  MET X  28      27.368 -87.814  69.832  1.00  0.00           H
ATOM    422  CB  MET X  28      25.906 -86.536  70.758  1.00  0.00           C
ATOM    423  HB2 MET X  28      25.831 -85.538  71.187  1.00  0.00           H
ATOM    424  HB3 MET X  28      25.363 -86.537  69.811  1.00  0.00           H
ATOM    425  CG  MET X  28      25.398 -87.628  71.647  1.00  0.00           C
ATOM    426  HG2 MET X  28      25.536 -88.628  71.236  1.00  0.00           H
ATOM    427  HG3 MET X  28      25.999 -87.642  72.557  1.00  0.00           H
ATOM    428  SD  MET X  28      23.783 -87.274  72.224  1.00  0.00           S
ATOM    429  CE  MET X  28      23.585 -88.600  73.446  1.00  0.00           C
ATOM    430  HE1 MET X  28      22.609 -88.568  73.931  1.00  0.00           H
ATOM    431  HE2 MET X  28      23.686 -89.625  73.091  1.00  0.00           H
ATOM    432  HE3 MET X  28      24.279 -88.457  74.275  1.00  0.00           H
ATOM    433  C   MET X  28      27.792 -85.718  69.478  1.00  0.00           C
ATOM    434  O   MET X  28      27.932 -85.855  68.260  1.00  0.00           O
ATOM    435  N   LEU X  29      28.123 -84.562  70.025  1.00  0.00           N
ATOM    436  H   LEU X  29      27.956 -84.445  71.014  1.00  0.00           H
ATOM    437  CA  LEU X  29      28.652 -83.434  69.171  1.00  0.00           C
ATOM    438  HA  LEU X  29      27.864 -83.271  68.435  1.00  0.00           H
ATOM    439  CB  LEU X  29      28.632 -82.265  70.015  1.00  0.00           C
ATOM    440  HB2 LEU X  29      27.579 -82.043  70.188  1.00  0.00           H
ATOM    441  HB3 LEU X  29      29.191 -82.457  70.930  1.00  0.00           H
ATOM    442  CG  LEU X  29      29.112 -80.929  69.427  1.00  0.00           C
ATOM    443  HG  LEU X  29      30.192 -81.055  69.349  1.00  0.00           H
ATOM    444  CD1 LEU X  29      28.439 -80.544  68.150  1.00  0.00           C
ATOM    445 HD11 LEU X  29      28.579 -79.501  67.870  1.00  0.00           H
ATOM    446 HD12 LEU X  29      28.560 -81.327  67.400  1.00  0.00           H
ATOM    447 HD13 LEU X  29      27.361 -80.652  68.263  1.00  0.00           H
ATOM    448  CD2 LEU X  29      28.833 -79.782  70.486  1.00  0.00           C
ATOM    449 HD21 LEU X  29      29.335 -78.869  70.170  1.00  0.00           H
ATOM    450 HD22 LEU X  29      27.776 -79.695  70.741  1.00  0.00           H
ATOM    451 HD23 LEU X  29      29.507 -79.989  71.317  1.00  0.00           H
ATOM    452  C   LEU X  29      30.001 -83.807  68.513  1.00  0.00           C
ATOM    453  O   LEU X  29      30.265 -83.401  67.367  1.00  0.00           O
ATOM    454  N   ALA X  30      30.865 -84.470  69.312  1.00  0.00           N
ATOM    455  H   ALA X  30      30.646 -84.829  70.230  1.00  0.00           H
ATOM    456  CA  ALA X  30      32.169 -84.880  68.825  1.00  0.00           C
ATOM    457  HA  ALA X  30      32.595 -83.935  68.484  1.00  0.00           H
ATOM    458  CB  ALA X  30      33.033 -85.460  70.032  1.00  0.00           C
ATOM    459  HB1 ALA X  30      32.431 -86.234  70.509  1.00  0.00           H
ATOM    460  HB2 ALA X  30      33.957 -85.877  69.630  1.00  0.00           H
ATOM    461  HB3 ALA X  30      33.180 -84.668  70.766  1.00  0.00           H
ATOM    462  C   ALA X  30      32.137 -85.784  67.650  1.00  0.00           C
ATOM    463  O   ALA X  30      32.978 -85.683  66.709  1.00  0.00           O
ATOM    464  N   ARG X  31      31.093 -86.635  67.602  1.00  0.00           N
ATOM    465  H   ARG X  31      30.525 -86.724  68.432  1.00  0.00           H
ATOM    466  CA  ARG X  31      30.772 -87.495  66.455  1.00  0.00           C
ATOM    467  HA  ARG X  31      31.624 -88.091  66.133  1.00  0.00           H
ATOM    468  CB  ARG X  31      29.678 -88.541  66.981  1.00  0.00           C
ATOM    469  HB2 ARG X  31      30.173 -89.024  67.823  1.00  0.00           H
ATOM    470  HB3 ARG X  31      28.773 -87.977  67.201  1.00  0.00           H
ATOM    471  CG  ARG X  31      29.403 -89.715  66.050  1.00  0.00           C
ATOM    472  HG2 ARG X  31      28.875 -89.376  65.158  1.00  0.00           H
ATOM    473  HG3 ARG X  31      30.306 -90.108  65.580  1.00  0.00           H
ATOM    474  CD  ARG X  31      28.643 -90.778  66.708  1.00  0.00           C
ATOM    475  HD2 ARG X  31      28.118 -91.421  66.003  1.00  0.00           H
ATOM    476  HD3 ARG X  31      29.193 -91.429  67.387  1.00  0.00           H
ATOM    477  NE  ARG X  31      27.571 -90.234  67.544  1.00  0.00           N
ATOM    478  HE  ARG X  31      27.705 -90.294  68.545  1.00  0.00           H
ATOM    479  CZ  ARG X  31      26.498 -89.584  67.163  1.00  0.00           C
ATOM    480  NH1 ARG X  31      26.198 -89.387  65.909  1.00  0.00           N
ATOM    481 HH11 ARG X  31      26.899 -89.581  65.210  1.00  0.00           H
ATOM    482 HH12 ARG X  31      25.267 -89.011  65.794  1.00  0.00           H
ATOM    483  NH2 ARG X  31      25.658 -89.259  68.094  1.00  0.00           N
ATOM    484 HH21 ARG X  31      25.735 -89.538  69.061  1.00  0.00           H
ATOM    485 HH22 ARG X  31      24.761 -88.828  67.916  1.00  0.00           H
ATOM    486  C   ARG X  31      30.301 -86.647  65.241  1.00  0.00           C
ATOM    487  O   ARG X  31      30.864 -86.829  64.168  1.00  0.00           O
ATOM    488  N   TRP X  32      29.353 -85.725  65.435  1.00  0.00           N
ATOM    489  H   TRP X  32      28.934 -85.686  66.352  1.00  0.00           H
ATOM    490  CA  TRP X  32      28.929 -84.800  64.380  1.00  0.00           C
ATOM    491  HA  TRP X  32      28.446 -85.326  63.556  1.00  0.00           H
ATOM    492  CB  TRP X  32      27.922 -83.849  64.983  1.00  0.00           C
ATOM    493  HB2 TRP X  32      28.474 -83.325  65.763  1.00  0.00           H
ATOM    494  HB3 TRP X  32      27.745 -83.150  64.165  1.00  0.00           H
ATOM    495  CG  TRP X  32      26.681 -84.370  65.505  1.00  0.00           C
ATOM    496  CD1 TRP X  32      26.302 -85.658  65.772  1.00  0.00           C
ATOM    497  HD1 TRP X  32      26.918 -86.544  65.747  1.00  0.00           H
ATOM    498  NE1 TRP X  32      25.011 -85.720  66.166  1.00  0.00           N
ATOM    499  HE1 TRP X  32      24.457 -86.553  66.296  1.00  0.00           H
ATOM    500  CE2 TRP X  32      24.495 -84.414  66.349  1.00  0.00           C
ATOM    501  CZ2 TRP X  32      23.285 -83.968  66.917  1.00  0.00           C
ATOM    502  HZ2 TRP X  32      22.637 -84.738  67.306  1.00  0.00           H
ATOM    503  CH2 TRP X  32      23.090 -82.572  66.921  1.00  0.00           C
ATOM    504  HH2 TRP X  32      22.256 -82.146  67.461  1.00  0.00           H
ATOM    505  CZ3 TRP X  32      24.032 -81.652  66.378  1.00  0.00           C
ATOM    506  HZ3 TRP X  32      23.832 -80.592  66.397  1.00  0.00           H
ATOM    507  CE3 TRP X  32      25.225 -82.157  65.856  1.00  0.00           C
ATOM    508  HE3 TRP X  32      25.909 -81.471  65.380  1.00  0.00           H
ATOM    509  CD2 TRP X  32      25.512 -83.570  65.848  1.00  0.00           C
ATOM    510  C   TRP X  32      30.124 -84.028  63.756  1.00  0.00           C
ATOM    511  O   TRP X  32      30.163 -83.710  62.574  1.00  0.00           O
ATOM    512  N   THR X  33      31.134 -83.720  64.617  1.00  0.00           N
ATOM    513  H   THR X  33      30.991 -83.894  65.601  1.00  0.00           H
ATOM    514  CA  THR X  33      32.340 -83.000  64.179  1.00  0.00           C
ATOM    515  HA  THR X  33      32.017 -82.217  63.494  1.00  0.00           H
ATOM    516  CB  THR X  33      32.968 -82.369  65.436  1.00  0.00           C
ATOM    517  HB  THR X  33      33.158 -83.224  66.084  1.00  0.00           H
ATOM    518  CG2 THR X  33      34.130 -81.433  65.203  1.00  0.00           C
ATOM    519 HG21 THR X  33      34.827 -81.984  64.572  1.00  0.00           H
ATOM    520 HG22 THR X  33      33.893 -80.460  64.771  1.00  0.00           H
ATOM    521 HG23 THR X  33      34.635 -81.278  66.157  1.00  0.00           H
ATOM    522  OG1 THR X  33      32.016 -81.486  66.093  1.00  0.00           O
ATOM    523  HG1 THR X  33      31.300 -82.020  66.445  1.00  0.00           H
ATOM    524  C   THR X  33      33.430 -83.864  63.407  1.00  0.00           C
ATOM    525  O   THR X  33      33.895 -83.458  62.352  1.00  0.00           O
ATOM    526  N   ASP X  34      33.770 -85.048  63.881  1.00  0.00           N
ATOM    527  H   ASP X  34      33.339 -85.404  64.723  1.00  0.00           H
ATOM    528  CA  ASP X  34      34.572 -86.013  63.223  1.00  0.00           C
ATOM    529  HA  ASP X  34      35.539 -85.532  63.081  1.00  0.00           H
ATOM    530  CB  ASP X  34      34.782 -87.195  64.174  1.00  0.00           C
ATOM    531  HB2 ASP X  34      35.036 -86.769  65.144  1.00  0.00           H
ATOM    532  HB3 ASP X  34      33.841 -87.694  64.407  1.00  0.00           H
ATOM    533  CG  ASP X  34      35.900 -88.174  63.745  1.00  0.00           C
ATOM    534  OD1 ASP X  34      36.704 -87.823  62.823  1.00  0.00           O
ATOM    535  OD2 ASP X  34      36.192 -89.229  64.398  1.00  0.00           O
ATOM    536  C   ASP X  34      33.917 -86.525  61.973  1.00  0.00           C
ATOM    537  O   ASP X  34      34.614 -86.715  60.941  1.00  0.00           O
ATOM    538  N   ASP X  35      32.558 -86.687  61.927  1.00  0.00           N
ATOM    539  H   ASP X  35      32.069 -86.753  62.808  1.00  0.00           H
ATOM    540  CA  ASP X  35      31.769 -86.988  60.713  1.00  0.00           C
ATOM    541  HA  ASP X  35      32.301 -87.800  60.214  1.00  0.00           H
ATOM    542  CB  ASP X  35      30.344 -87.513  60.908  1.00  0.00           C
ATOM    543  HB2 ASP X  35      29.672 -86.825  61.422  1.00  0.00           H
ATOM    544  HB3 ASP X  35      29.997 -87.770  59.905  1.00  0.00           H
ATOM    545  CG  ASP X  35      30.288 -88.899  61.644  1.00  0.00           C
ATOM    546  OD1 ASP X  35      29.167 -89.299  62.076  1.00  0.00           O
ATOM    547  OD2 ASP X  35      31.267 -89.617  61.718  1.00  0.00           O
ATOM    548  C   ASP X  35      31.685 -85.819  59.727  1.00  0.00           C
ATOM    549  O   ASP X  35      31.499 -86.030  58.528  1.00  0.00           O
ATOM    550  N   ASP X  36      31.961 -84.604  60.137  1.00  0.00           N
ATOM    551  H   ASP X  36      32.235 -84.525  61.106  1.00  0.00           H
ATOM    552  CA  ASP X  36      31.677 -83.323  59.433  1.00  0.00           C
ATOM    553  HA  ASP X  36      31.663 -82.581  60.231  1.00  0.00           H
ATOM    554  CB  ASP X  36      32.783 -82.893  58.435  1.00  0.00           C
ATOM    555  HB2 ASP X  36      33.666 -82.637  59.020  1.00  0.00           H
ATOM    556  HB3 ASP X  36      32.827 -83.707  57.710  1.00  0.00           H
ATOM    557  CG  ASP X  36      32.442 -81.682  57.543  1.00  0.00           C
ATOM    558  OD1 ASP X  36      32.836 -81.742  56.369  1.00  0.00           O
ATOM    559  OD2 ASP X  36      31.861 -80.678  58.040  1.00  0.00           O
ATOM    560  C   ASP X  36      30.233 -83.350  58.814  1.00  0.00           C
ATOM    561  O   ASP X  36      30.044 -83.235  57.616  1.00  0.00           O
ATOM    562  N   LEU X  37      29.276 -83.342  59.764  1.00  0.00           N
ATOM    563  H   LEU X  37      29.601 -83.559  60.695  1.00  0.00           H
ATOM    564  CA  LEU X  37      27.879 -83.355  59.595  1.00  0.00           C
ATOM    565  HA  LEU X  37      27.796 -84.396  59.279  1.00  0.00           H
ATOM    566  CB  LEU X  37      27.187 -83.194  60.952  1.00  0.00           C
ATOM    567  HB2 LEU X  37      27.719 -83.875  61.616  1.00  0.00           H
ATOM    568  HB3 LEU X  37      27.306 -82.190  61.359  1.00  0.00           H
ATOM    569  CG  LEU X  37      25.658 -83.444  60.869  1.00  0.00           C
ATOM    570  HG  LEU X  37      25.227 -82.531  60.461  1.00  0.00           H
ATOM    571  CD1 LEU X  37      25.223 -84.755  60.061  1.00  0.00           C
ATOM    572 HD11 LEU X  37      25.770 -85.566  60.541  1.00  0.00           H
ATOM    573 HD12 LEU X  37      24.160 -84.959  60.185  1.00  0.00           H
ATOM    574 HD13 LEU X  37      25.492 -84.605  59.014  1.00  0.00           H
ATOM    575  CD2 LEU X  37      24.983 -83.486  62.236  1.00  0.00           C
ATOM    576 HD21 LEU X  37      25.266 -84.451  62.656  1.00  0.00           H
ATOM    577 HD22 LEU X  37      25.417 -82.637  62.766  1.00  0.00           H
ATOM    578 HD23 LEU X  37      23.898 -83.405  62.279  1.00  0.00           H
ATOM    579  C   LEU X  37      27.315 -82.300  58.594  1.00  0.00           C
ATOM    580  O   LEU X  37      26.405 -82.634  57.792  1.00  0.00           O
ATOM    581  N   TYR X  38      27.789 -81.089  58.687  1.00  0.00           N
ATOM    582  H   TYR X  38      28.526 -80.970  59.365  1.00  0.00           H
ATOM    583  CA  TYR X  38      27.339 -79.991  57.752  1.00  0.00           C
ATOM    584  HA  TYR X  38      26.257 -79.877  57.692  1.00  0.00           H
ATOM    585  CB  TYR X  38      27.929 -78.602  58.003  1.00  0.00           C
ATOM    586  HB2 TYR X  38      27.477 -78.157  58.888  1.00  0.00           H
ATOM    587  HB3 TYR X  38      29.003 -78.754  58.106  1.00  0.00           H
ATOM    588  CG  TYR X  38      27.626 -77.548  56.980  1.00  0.00           C
ATOM    589  CD1 TYR X  38      28.563 -76.861  56.242  1.00  0.00           C
ATOM    590  HD1 TYR X  38      29.569 -77.254  56.198  1.00  0.00           H
ATOM    591  CE1 TYR X  38      28.190 -75.952  55.213  1.00  0.00           C
ATOM    592  HE1 TYR X  38      28.990 -75.515  54.633  1.00  0.00           H
ATOM    593  CZ  TYR X  38      26.846 -75.512  55.182  1.00  0.00           C
ATOM    594  OH  TYR X  38      26.457 -74.542  54.302  1.00  0.00           O
ATOM    595  HH  TYR X  38      27.248 -74.113  53.967  1.00  0.00           H
ATOM    596  CE2 TYR X  38      25.937 -76.143  55.962  1.00  0.00           C
ATOM    597  HE2 TYR X  38      24.960 -75.704  56.090  1.00  0.00           H
ATOM    598  CD2 TYR X  38      26.247 -77.091  56.937  1.00  0.00           C
ATOM    599  HD2 TYR X  38      25.470 -77.440  57.600  1.00  0.00           H
ATOM    600  C   TYR X  38      27.709 -80.406  56.327  1.00  0.00           C
ATOM    601  O   TYR X  38      26.814 -80.318  55.463  1.00  0.00           O
ATOM    602  N   GLY X  39      28.828 -81.056  56.159  1.00  0.00           N
ATOM    603  H   GLY X  39      29.431 -81.215  56.954  1.00  0.00           H
ATOM    604  CA  GLY X  39      29.253 -81.461  54.928  1.00  0.00           C
ATOM    605  HA2 GLY X  39      29.193 -80.650  54.202  1.00  0.00           H
ATOM    606  HA3 GLY X  39      30.204 -81.992  54.906  1.00  0.00           H
ATOM    607  C   GLY X  39      28.322 -82.541  54.337  1.00  0.00           C
ATOM    608  O   GLY X  39      27.867 -82.297  53.209  1.00  0.00           O
ATOM    609  N   ILE X  40      27.914 -83.603  55.114  1.00  0.00           N
ATOM    610  H   ILE X  40      28.392 -83.689  55.999  1.00  0.00           H
ATOM    611  CA  ILE X  40      26.940 -84.645  54.805  1.00  0.00           C
ATOM    612  HA  ILE X  40      27.182 -85.150  53.869  1.00  0.00           H
ATOM    613  CB  ILE X  40      26.811 -85.586  56.018  1.00  0.00           C
ATOM    614  HB  ILE X  40      26.921 -85.041  56.955  1.00  0.00           H
ATOM    615  CG2 ILE X  40      25.473 -86.233  56.095  1.00  0.00           C
ATOM    616 HG21 ILE X  40      25.318 -86.738  55.140  1.00  0.00           H
ATOM    617 HG22 ILE X  40      25.541 -86.907  56.950  1.00  0.00           H
ATOM    618 HG23 ILE X  40      24.666 -85.581  56.425  1.00  0.00           H
ATOM    619  CG1 ILE X  40      27.949 -86.642  55.897  1.00  0.00           C
ATOM    620 HG12 ILE X  40      27.895 -87.113  54.913  1.00  0.00           H
ATOM    621 HG13 ILE X  40      28.889 -86.112  56.041  1.00  0.00           H
ATOM    622  CD1 ILE X  40      27.847 -87.801  56.889  1.00  0.00           C
ATOM    623 HD11 ILE X  40      27.621 -87.496  57.912  1.00  0.00           H
ATOM    624 HD12 ILE X  40      27.007 -88.420  56.580  1.00  0.00           H
ATOM    625 HD13 ILE X  40      28.778 -88.364  56.950  1.00  0.00           H
ATOM    626  C   ILE X  40      25.516 -83.984  54.420  1.00  0.00           C
ATOM    627  O   ILE X  40      24.975 -84.301  53.365  1.00  0.00           O
ATOM    628  N   ILE X  41      24.958 -82.988  55.112  1.00  0.00           N
ATOM    629  H   ILE X  41      25.448 -82.699  55.947  1.00  0.00           H
ATOM    630  CA  ILE X  41      23.588 -82.434  54.831  1.00  0.00           C
ATOM    631  HA  ILE X  41      22.887 -83.244  54.632  1.00  0.00           H
ATOM    632  CB  ILE X  41      23.143 -81.643  56.046  1.00  0.00           C
ATOM    633  HB  ILE X  41      23.998 -81.020  56.307  1.00  0.00           H
ATOM    634  CG2 ILE X  41      21.810 -80.787  55.869  1.00  0.00           C
ATOM    635 HG21 ILE X  41      20.946 -81.385  55.579  1.00  0.00           H
ATOM    636 HG22 ILE X  41      21.605 -80.362  56.851  1.00  0.00           H
ATOM    637 HG23 ILE X  41      22.029 -79.897  55.280  1.00  0.00           H
ATOM    638  CG1 ILE X  41      22.966 -82.635  57.192  1.00  0.00           C
ATOM    639 HG12 ILE X  41      22.093 -83.237  56.935  1.00  0.00           H
ATOM    640 HG13 ILE X  41      23.763 -83.376  57.227  1.00  0.00           H
ATOM    641  CD1 ILE X  41      22.929 -81.890  58.525  1.00  0.00           C
ATOM    642 HD11 ILE X  41      23.623 -81.049  58.550  1.00  0.00           H
ATOM    643 HD12 ILE X  41      21.972 -81.424  58.759  1.00  0.00           H
ATOM    644 HD13 ILE X  41      23.046 -82.692  59.254  1.00  0.00           H
ATOM    645  C   ILE X  41      23.542 -81.475  53.646  1.00  0.00           C
ATOM    646  O   ILE X  41      22.534 -81.312  53.004  1.00  0.00           O
ATOM    647  N   ARG X  42      24.682 -80.808  53.338  1.00  0.00           N
ATOM    648  H   ARG X  42      25.437 -80.860  54.008  1.00  0.00           H
ATOM    649  CA  ARG X  42      24.940 -80.190  52.042  1.00  0.00           C
ATOM    650  HA  ARG X  42      24.097 -79.562  51.754  1.00  0.00           H
ATOM    651  CB  ARG X  42      26.219 -79.323  51.984  1.00  0.00           C
ATOM    652  HB2 ARG X  42      27.093 -79.886  52.307  1.00  0.00           H
ATOM    653  HB3 ARG X  42      26.403 -79.130  50.927  1.00  0.00           H
ATOM    654  CG  ARG X  42      26.252 -78.096  52.863  1.00  0.00           C
ATOM    655  HG2 ARG X  42      26.278 -78.331  53.928  1.00  0.00           H
ATOM    656  HG3 ARG X  42      27.160 -77.533  52.654  1.00  0.00           H
ATOM    657  CD  ARG X  42      25.032 -77.246  52.665  1.00  0.00           C
ATOM    658  HD2 ARG X  42      24.170 -77.810  53.018  1.00  0.00           H
ATOM    659  HD3 ARG X  42      25.121 -76.384  53.328  1.00  0.00           H
ATOM    660  NE  ARG X  42      24.757 -76.884  51.291  1.00  0.00           N
ATOM    661  HE  ARG X  42      23.955 -77.355  50.898  1.00  0.00           H
ATOM    662  CZ  ARG X  42      25.421 -76.129  50.385  1.00  0.00           C
ATOM    663  NH1 ARG X  42      26.533 -75.507  50.697  1.00  0.00           N
ATOM    664 HH11 ARG X  42      26.978 -75.660  51.591  1.00  0.00           H
ATOM    665 HH12 ARG X  42      27.154 -75.157  49.982  1.00  0.00           H
ATOM    666  NH2 ARG X  42      25.021 -76.026  49.163  1.00  0.00           N
ATOM    667 HH21 ARG X  42      24.139 -76.406  48.847  1.00  0.00           H
ATOM    668 HH22 ARG X  42      25.593 -75.533  48.492  1.00  0.00           H
ATOM    669  C   ARG X  42      25.033 -81.288  50.960  1.00  0.00           C
ATOM    670  O   ARG X  42      24.314 -81.166  49.977  1.00  0.00           O
ATOM    671  N   ALA X  43      25.884 -82.328  51.156  1.00  0.00           N
ATOM    672  H   ALA X  43      26.511 -82.338  51.947  1.00  0.00           H
ATOM    673  CA  ALA X  43      26.138 -83.369  50.130  1.00  0.00           C
ATOM    674  HA  ALA X  43      26.557 -82.895  49.243  1.00  0.00           H
ATOM    675  CB  ALA X  43      27.229 -84.359  50.577  1.00  0.00           C
ATOM    676  HB1 ALA X  43      26.880 -84.869  51.475  1.00  0.00           H
ATOM    677  HB2 ALA X  43      27.367 -85.070  49.763  1.00  0.00           H
ATOM    678  HB3 ALA X  43      28.114 -83.739  50.714  1.00  0.00           H
ATOM    679  C   ALA X  43      24.866 -84.116  49.768  1.00  0.00           C
ATOM    680  O   ALA X  43      24.346 -83.997  48.654  1.00  0.00           O
ATOM    681  N   ALA X  44      24.155 -84.731  50.765  1.00  0.00           N
ATOM    682  H   ALA X  44      24.370 -84.571  51.739  1.00  0.00           H
ATOM    683  CA  ALA X  44      22.912 -85.385  50.555  1.00  0.00           C
ATOM    684  HA  ALA X  44      23.066 -86.215  49.865  1.00  0.00           H
ATOM    685  CB  ALA X  44      22.491 -85.996  51.902  1.00  0.00           C
ATOM    686  HB1 ALA X  44      22.099 -85.176  52.501  1.00  0.00           H
ATOM    687  HB2 ALA X  44      21.530 -86.501  51.806  1.00  0.00           H
ATOM    688  HB3 ALA X  44      23.222 -86.465  52.562  1.00  0.00           H
ATOM    689  C   ALA X  44      21.767 -84.606  49.946  1.00  0.00           C
ATOM    690  O   ALA X  44      20.748 -85.250  49.594  1.00  0.00           O
ATOM    691  N   LYS X  45      21.847 -83.238  49.861  1.00  0.00           N
ATOM    692  H   LYS X  45      22.716 -82.751  50.025  1.00  0.00           H
ATOM    693  CA  LYS X  45      20.770 -82.381  49.158  1.00  0.00           C
ATOM    694  HA  LYS X  45      19.974 -83.021  48.780  1.00  0.00           H
ATOM    695  CB  LYS X  45      20.206 -81.387  50.137  1.00  0.00           C
ATOM    696  HB2 LYS X  45      21.088 -81.005  50.652  1.00  0.00           H
ATOM    697  HB3 LYS X  45      19.758 -80.576  49.561  1.00  0.00           H
ATOM    698  CG  LYS X  45      19.168 -81.790  51.173  1.00  0.00           C
ATOM    699  HG2 LYS X  45      19.536 -82.678  51.684  1.00  0.00           H
ATOM    700  HG3 LYS X  45      19.042 -80.956  51.864  1.00  0.00           H
ATOM    701  CD  LYS X  45      17.791 -82.169  50.518  1.00  0.00           C
ATOM    702  HD2 LYS X  45      17.563 -81.351  49.836  1.00  0.00           H
ATOM    703  HD3 LYS X  45      17.882 -83.113  49.977  1.00  0.00           H
ATOM    704  CE  LYS X  45      16.632 -82.100  51.445  1.00  0.00           C
ATOM    705  HE2 LYS X  45      16.610 -81.076  51.820  1.00  0.00           H
ATOM    706  HE3 LYS X  45      15.807 -82.111  50.733  1.00  0.00           H
ATOM    707  NZ  LYS X  45      16.528 -83.040  52.644  1.00  0.00           N
ATOM    708  HZ1 LYS X  45      17.466 -83.103  53.014  1.00  0.00           H
ATOM    709  HZ2 LYS X  45      15.994 -82.698  53.429  1.00  0.00           H
ATOM    710  HZ3 LYS X  45      16.191 -83.974  52.460  1.00  0.00           H
ATOM    711  C   LYS X  45      21.333 -81.671  47.904  1.00  0.00           C
ATOM    712  O   LYS X  45      20.610 -80.884  47.323  1.00  0.00           O
ATOM    713  N   LYS X  46      22.534 -82.031  47.396  1.00  0.00           N
ATOM    714  H   LYS X  46      23.162 -82.640  47.901  1.00  0.00           H
ATOM    715  CA  LYS X  46      23.162 -81.433  46.139  1.00  0.00           C
ATOM    716  HA  LYS X  46      23.258 -80.361  46.314  1.00  0.00           H
ATOM    717  CB  LYS X  46      24.557 -82.140  45.859  1.00  0.00           C
ATOM    718  HB2 LYS X  46      24.519 -83.224  45.758  1.00  0.00           H
ATOM    719  HB3 LYS X  46      24.830 -81.888  44.834  1.00  0.00           H
ATOM    720  CG  LYS X  46      25.678 -81.605  46.647  1.00  0.00           C
ATOM    721  HG2 LYS X  46      25.478 -80.535  46.708  1.00  0.00           H
ATOM    722  HG3 LYS X  46      25.556 -81.954  47.673  1.00  0.00           H
ATOM    723  CD  LYS X  46      27.048 -82.000  46.045  1.00  0.00           C
ATOM    724  HD2 LYS X  46      27.248 -83.032  46.333  1.00  0.00           H
ATOM    725  HD3 LYS X  46      27.101 -81.783  44.978  1.00  0.00           H
ATOM    726  CE  LYS X  46      28.092 -81.034  46.661  1.00  0.00           C
ATOM    727  HE2 LYS X  46      27.775 -80.043  46.335  1.00  0.00           H
ATOM    728  HE3 LYS X  46      27.987 -81.068  47.745  1.00  0.00           H
ATOM    729  NZ  LYS X  46      29.460 -81.417  46.190  1.00  0.00           N
ATOM    730  HZ1 LYS X  46      29.623 -81.090  45.247  1.00  0.00           H
ATOM    731  HZ2 LYS X  46      30.192 -80.998  46.744  1.00  0.00           H
ATOM    732  HZ3 LYS X  46      29.758 -82.381  46.122  1.00  0.00           H
ATOM    733  C   LYS X  46      22.257 -81.603  44.922  1.00  0.00           C
ATOM    734  O   LYS X  46      21.841 -82.772  44.607  1.00  0.00           O
ATOM    735  N   GLY X  47      21.931 -80.511  44.159  1.00  0.00           N
ATOM    736  H   GLY X  47      22.215 -79.611  44.520  1.00  0.00           H
ATOM    737  CA  GLY X  47      21.031 -80.479  43.025  1.00  0.00           C
ATOM    738  HA2 GLY X  47      21.297 -79.748  42.261  1.00  0.00           H
ATOM    739  HA3 GLY X  47      21.150 -81.390  42.435  1.00  0.00           H
ATOM    740  C   GLY X  47      19.521 -80.221  43.397  1.00  0.00           C
ATOM    741  O   GLY X  47      18.734 -79.960  42.552  1.00  0.00           O
ATOM    742  N   LYS X  48      19.104 -80.411  44.672  1.00  0.00           N
ATOM    743  H   LYS X  48      19.881 -80.640  45.276  1.00  0.00           H
ATOM    744  CA  LYS X  48      17.708 -80.196  45.119  1.00  0.00           C
ATOM    745  HA  LYS X  48      17.051 -80.683  44.398  1.00  0.00           H
ATOM    746  CB  LYS X  48      17.460 -80.877  46.487  1.00  0.00           C
ATOM    747  HB2 LYS X  48      18.188 -80.451  47.178  1.00  0.00           H
ATOM    748  HB3 LYS X  48      16.455 -80.550  46.748  1.00  0.00           H
ATOM    749  CG  LYS X  48      17.668 -82.377  46.460  1.00  0.00           C
ATOM    750  HG2 LYS X  48      18.620 -82.556  45.961  1.00  0.00           H
ATOM    751  HG3 LYS X  48      17.713 -82.733  47.490  1.00  0.00           H
ATOM    752  CD  LYS X  48      16.544 -83.279  45.855  1.00  0.00           C
ATOM    753  HD2 LYS X  48      15.622 -82.990  46.360  1.00  0.00           H
ATOM    754  HD3 LYS X  48      16.270 -83.027  44.829  1.00  0.00           H
ATOM    755  CE  LYS X  48      16.947 -84.733  45.988  1.00  0.00           C
ATOM    756  HE2 LYS X  48      17.316 -84.849  47.007  1.00  0.00           H
ATOM    757  HE3 LYS X  48      16.042 -85.336  45.917  1.00  0.00           H
ATOM    758  NZ  LYS X  48      18.017 -85.147  45.036  1.00  0.00           N
ATOM    759  HZ1 LYS X  48      17.891 -84.833  44.084  1.00  0.00           H
ATOM    760  HZ2 LYS X  48      18.894 -84.696  45.258  1.00  0.00           H
ATOM    761  HZ3 LYS X  48      18.201 -86.140  45.010  1.00  0.00           H
ATOM    762  C   LYS X  48      17.369 -78.750  45.134  1.00  0.00           C
ATOM    763  O   LYS X  48      18.180 -77.848  44.846  1.00  0.00           O
ATOM    764  N   LYS X  49      16.110 -78.387  45.335  1.00  0.00           N
ATOM    765  H   LYS X  49      15.392 -79.096  45.385  1.00  0.00           H
ATOM    766  CA  LYS X  49      15.719 -77.036  45.701  1.00  0.00           C
ATOM    767  HA  LYS X  49      16.064 -76.388  44.894  1.00  0.00           H
ATOM    768  CB  LYS X  49      14.222 -76.820  45.909  1.00  0.00           C
ATOM    769  HB2 LYS X  49      14.035 -75.762  46.086  1.00  0.00           H
ATOM    770  HB3 LYS X  49      13.685 -77.270  45.072  1.00  0.00           H
ATOM    771  CG  LYS X  49      13.687 -77.560  47.156  1.00  0.00           C
ATOM    772  HG2 LYS X  49      14.053 -78.573  47.324  1.00  0.00           H
ATOM    773  HG3 LYS X  49      14.029 -76.951  47.992  1.00  0.00           H
ATOM    774  CD  LYS X  49      12.184 -77.601  47.314  1.00  0.00           C
ATOM    775  HD2 LYS X  49      11.783 -76.593  47.410  1.00  0.00           H
ATOM    776  HD3 LYS X  49      11.723 -78.082  46.450  1.00  0.00           H
ATOM    777  CE  LYS X  49      11.887 -78.389  48.608  1.00  0.00           C
ATOM    778  HE2 LYS X  49      12.274 -79.391  48.421  1.00  0.00           H
ATOM    779  HE3 LYS X  49      12.345 -77.981  49.509  1.00  0.00           H
ATOM    780  NZ  LYS X  49      10.437 -78.584  48.775  1.00  0.00           N
ATOM    781  HZ1 LYS X  49      10.132 -79.208  48.040  1.00  0.00           H
ATOM    782  HZ2 LYS X  49      10.154 -78.932  49.679  1.00  0.00           H
ATOM    783  HZ3 LYS X  49      10.025 -77.689  48.550  1.00  0.00           H
ATOM    784  C   LYS X  49      16.443 -76.461  46.957  1.00  0.00           C
ATOM    785  O   LYS X  49      17.108 -77.193  47.693  1.00  0.00           O
ATOM    786  N   THR X  50      16.574 -75.147  46.949  1.00  0.00           N
ATOM    787  H   THR X  50      16.112 -74.692  46.175  1.00  0.00           H
ATOM    788  CA  THR X  50      17.463 -74.323  47.730  1.00  0.00           C
ATOM    789  HA  THR X  50      17.881 -74.993  48.482  1.00  0.00           H
ATOM    790  CB  THR X  50      18.542 -73.794  46.831  1.00  0.00           C
ATOM    791  HB  THR X  50      17.948 -73.083  46.258  1.00  0.00           H
ATOM    792  CG2 THR X  50      19.706 -73.009  47.469  1.00  0.00           C
ATOM    793 HG21 THR X  50      20.455 -72.760  46.716  1.00  0.00           H
ATOM    794 HG22 THR X  50      19.162 -72.154  47.872  1.00  0.00           H
ATOM    795 HG23 THR X  50      20.163 -73.553  48.296  1.00  0.00           H
ATOM    796  OG1 THR X  50      19.188 -74.709  46.002  1.00  0.00           O
ATOM    797  HG1 THR X  50      18.819 -74.769  45.117  1.00  0.00           H
ATOM    798  C   THR X  50      16.781 -73.208  48.548  1.00  0.00           C
ATOM    799  O   THR X  50      16.071 -72.453  47.917  1.00  0.00           O
ATOM    800  N   PHE X  51      17.023 -73.134  49.883  1.00  0.00           N
ATOM    801  H   PHE X  51      17.665 -73.827  50.239  1.00  0.00           H
ATOM    802  CA  PHE X  51      16.685 -72.083  50.738  1.00  0.00           C
ATOM    803  HA  PHE X  51      15.956 -71.439  50.246  1.00  0.00           H
ATOM    804  CB  PHE X  51      15.947 -72.765  51.939  1.00  0.00           C
ATOM    805  HB2 PHE X  51      14.934 -73.078  51.691  1.00  0.00           H
ATOM    806  HB3 PHE X  51      16.472 -73.667  52.258  1.00  0.00           H
ATOM    807  CG  PHE X  51      15.733 -71.915  53.253  1.00  0.00           C
ATOM    808  CD1 PHE X  51      16.572 -71.944  54.387  1.00  0.00           C
ATOM    809  HD1 PHE X  51      17.397 -72.640  54.363  1.00  0.00           H
ATOM    810  CE1 PHE X  51      16.477 -70.933  55.419  1.00  0.00           C
ATOM    811  HE1 PHE X  51      17.073 -71.030  56.315  1.00  0.00           H
ATOM    812  CZ  PHE X  51      15.611 -69.875  55.229  1.00  0.00           C
ATOM    813  HZ  PHE X  51      15.468 -69.052  55.914  1.00  0.00           H
ATOM    814  CE2 PHE X  51      14.740 -69.875  54.141  1.00  0.00           C
ATOM    815  HE2 PHE X  51      14.091 -69.021  54.016  1.00  0.00           H
ATOM    816  CD2 PHE X  51      14.797 -70.874  53.168  1.00  0.00           C
ATOM    817  HD2 PHE X  51      14.330 -70.774  52.197  1.00  0.00           H
ATOM    818  C   PHE X  51      17.896 -71.212  51.087  1.00  0.00           C
ATOM    819  O   PHE X  51      18.986 -71.814  51.077  1.00  0.00           O
ATOM    820  N   ILE X  52      17.782 -69.906  51.293  1.00  0.00           N
ATOM    821  H   ILE X  52      16.892 -69.430  51.298  1.00  0.00           H
ATOM    822  CA  ILE X  52      18.891 -69.036  51.803  1.00  0.00           C
ATOM    823  HA  ILE X  52      19.685 -69.699  52.142  1.00  0.00           H
ATOM    824  CB  ILE X  52      19.548 -68.245  50.682  1.00  0.00           C
ATOM    825  HB  ILE X  52      18.761 -67.657  50.211  1.00  0.00           H
ATOM    826  CG2 ILE X  52      20.618 -67.276  51.204  1.00  0.00           C
ATOM    827 HG21 ILE X  52      21.479 -67.711  51.713  1.00  0.00           H
ATOM    828 HG22 ILE X  52      20.966 -66.643  50.389  1.00  0.00           H
ATOM    829 HG23 ILE X  52      20.161 -66.451  51.755  1.00  0.00           H
ATOM    830  CG1 ILE X  52      20.174 -69.110  49.657  1.00  0.00           C
ATOM    831 HG12 ILE X  52      20.876 -69.800  50.123  1.00  0.00           H
ATOM    832 HG13 ILE X  52      19.354 -69.724  49.281  1.00  0.00           H
ATOM    833  CD1 ILE X  52      20.766 -68.483  48.384  1.00  0.00           C
ATOM    834 HD11 ILE X  52      20.174 -67.665  47.979  1.00  0.00           H
ATOM    835 HD12 ILE X  52      21.761 -68.106  48.620  1.00  0.00           H
ATOM    836 HD13 ILE X  52      21.045 -69.273  47.688  1.00  0.00           H
ATOM    837  C   ILE X  52      18.359 -68.112  52.908  1.00  0.00           C
ATOM    838  O   ILE X  52      17.630 -67.146  52.643  1.00  0.00           O
ATOM    839  N   LEU X  53      18.876 -68.319  54.134  1.00  0.00           N
ATOM    840  H   LEU X  53      19.409 -69.161  54.306  1.00  0.00           H
ATOM    841  CA  LEU X  53      18.795 -67.381  55.315  1.00  0.00           C
ATOM    842  HA  LEU X  53      18.017 -66.617  55.299  1.00  0.00           H
ATOM    843  CB  LEU X  53      18.661 -68.210  56.682  1.00  0.00           C
ATOM    844  HB2 LEU X  53      17.928 -68.999  56.511  1.00  0.00           H
ATOM    845  HB3 LEU X  53      19.649 -68.615  56.897  1.00  0.00           H
ATOM    846  CG  LEU X  53      18.108 -67.260  57.739  1.00  0.00           C
ATOM    847  HG  LEU X  53      17.365 -66.586  57.313  1.00  0.00           H
ATOM    848  CD1 LEU X  53      17.497 -68.168  58.821  1.00  0.00           C
ATOM    849 HD11 LEU X  53      17.052 -67.475  59.535  1.00  0.00           H
ATOM    850 HD12 LEU X  53      16.695 -68.786  58.414  1.00  0.00           H
ATOM    851 HD13 LEU X  53      18.213 -68.812  59.331  1.00  0.00           H
ATOM    852  CD2 LEU X  53      19.196 -66.356  58.383  1.00  0.00           C
ATOM    853 HD21 LEU X  53      18.676 -65.870  59.210  1.00  0.00           H
ATOM    854 HD22 LEU X  53      20.061 -66.956  58.663  1.00  0.00           H
ATOM    855 HD23 LEU X  53      19.619 -65.663  57.657  1.00  0.00           H
ATOM    856  C   LEU X  53      20.130 -66.642  55.321  1.00  0.00           C
ATOM    857  O   LEU X  53      21.166 -67.298  55.477  1.00  0.00           O
ATOM    858  N   HID X  54      20.153 -65.308  55.084  1.00  0.00           N
ATOM    859  H   HID X  54      19.251 -64.900  54.890  1.00  0.00           H
ATOM    860  CA  HID X  54      21.318 -64.466  55.307  1.00  0.00           C
ATOM    861  HA  HID X  54      22.157 -65.070  54.965  1.00  0.00           H
ATOM    862  CB  HID X  54      21.266 -63.183  54.490  1.00  0.00           C
ATOM    863  HB2 HID X  54      21.264 -63.657  53.508  1.00  0.00           H
ATOM    864  HB3 HID X  54      20.358 -62.657  54.784  1.00  0.00           H
ATOM    865  CG  HID X  54      22.508 -62.477  54.578  1.00  0.00           C
ATOM    866  ND1 HID X  54      23.737 -62.862  54.033  1.00  0.00           N
ATOM    867  HD1 HID X  54      23.840 -63.803  53.683  1.00  0.00           H
ATOM    868  CE1 HID X  54      24.749 -61.993  54.463  1.00  0.00           C
ATOM    869  HE1 HID X  54      25.784 -62.077  54.166  1.00  0.00           H
ATOM    870  NE2 HID X  54      24.208 -61.098  55.243  1.00  0.00           N
ATOM    871  CD2 HID X  54      22.812 -61.380  55.353  1.00  0.00           C
ATOM    872  HD2 HID X  54      22.127 -60.849  55.996  1.00  0.00           H
ATOM    873  C   HID X  54      21.594 -64.160  56.759  1.00  0.00           C
ATOM    874  O   HID X  54      20.833 -63.306  57.298  1.00  0.00           O
ATOM    875  N   ASP X  55      22.491 -64.827  57.396  1.00  0.00           N
ATOM    876  H   ASP X  55      22.942 -65.526  56.824  1.00  0.00           H
ATOM    877  CA  ASP X  55      22.970 -64.642  58.801  1.00  0.00           C
ATOM    878  HA  ASP X  55      22.169 -64.538  59.535  1.00  0.00           H
ATOM    879  CB  ASP X  55      23.736 -65.990  59.211  1.00  0.00           C
ATOM    880  HB2 ASP X  55      23.048 -66.788  58.927  1.00  0.00           H
ATOM    881  HB3 ASP X  55      24.667 -66.182  58.677  1.00  0.00           H
ATOM    882  CG  ASP X  55      24.018 -66.148  60.682  1.00  0.00           C
ATOM    883  OD1 ASP X  55      24.555 -67.245  61.019  1.00  0.00           O
ATOM    884  OD2 ASP X  55      23.539 -65.252  61.419  1.00  0.00           O
ATOM    885  C   ASP X  55      23.924 -63.425  58.891  1.00  0.00           C
ATOM    886  O   ASP X  55      24.930 -63.494  58.203  1.00  0.00           O
ATOM    887  N   GLY X  56      23.706 -62.452  59.758  1.00  0.00           N
ATOM    888  H   GLY X  56      22.971 -62.521  60.447  1.00  0.00           H
ATOM    889  CA  GLY X  56      24.465 -61.188  59.699  1.00  0.00           C
ATOM    890  HA2 GLY X  56      24.672 -60.764  58.716  1.00  0.00           H
ATOM    891  HA3 GLY X  56      23.773 -60.473  60.146  1.00  0.00           H
ATOM    892  C   GLY X  56      25.735 -61.169  60.530  1.00  0.00           C
ATOM    893  O   GLY X  56      25.942 -62.064  61.347  1.00  0.00           O
ATOM    894  N   PRO X  57      26.648 -60.227  60.382  1.00  0.00           N
ATOM    895  CD  PRO X  57      26.657 -59.203  59.381  1.00  0.00           C
ATOM    896  HD2 PRO X  57      25.807 -58.537  59.533  1.00  0.00           H
ATOM    897  HD3 PRO X  57      26.689 -59.531  58.343  1.00  0.00           H
ATOM    898  CG  PRO X  57      27.984 -58.428  59.533  1.00  0.00           C
ATOM    899  HG2 PRO X  57      27.694 -57.564  60.133  1.00  0.00           H
ATOM    900  HG3 PRO X  57      28.430 -58.048  58.612  1.00  0.00           H
ATOM    901  CB  PRO X  57      28.851 -59.377  60.231  1.00  0.00           C
ATOM    902  HB2 PRO X  57      29.543 -58.837  60.879  1.00  0.00           H
ATOM    903  HB3 PRO X  57      29.345 -60.102  59.586  1.00  0.00           H
ATOM    904  CA  PRO X  57      27.879 -60.169  61.057  1.00  0.00           C
ATOM    905  HA  PRO X  57      28.359 -61.145  61.130  1.00  0.00           H
ATOM    906  C   PRO X  57      27.724 -59.660  62.499  1.00  0.00           C
ATOM    907  O   PRO X  57      27.521 -58.460  62.717  1.00  0.00           O
ATOM    908  N   PRO X  58      27.871 -60.501  63.559  1.00  0.00           N
ATOM    909  CD  PRO X  58      28.201 -61.935  63.480  1.00  0.00           C
ATOM    910  HD2 PRO X  58      29.270 -62.139  63.457  1.00  0.00           H
ATOM    911  HD3 PRO X  58      27.683 -62.488  62.695  1.00  0.00           H
ATOM    912  CG  PRO X  58      27.656 -62.405  64.845  1.00  0.00           C
ATOM    913  HG2 PRO X  58      27.893 -63.422  65.158  1.00  0.00           H
ATOM    914  HG3 PRO X  58      26.568 -62.463  64.804  1.00  0.00           H
ATOM    915  CB  PRO X  58      28.022 -61.343  65.910  1.00  0.00           C
ATOM    916  HB2 PRO X  58      28.974 -61.575  66.387  1.00  0.00           H
ATOM    917  HB3 PRO X  58      27.179 -61.054  66.538  1.00  0.00           H
ATOM    918  CA  PRO X  58      28.122 -60.123  65.009  1.00  0.00           C
ATOM    919  HA  PRO X  58      27.305 -59.449  65.266  1.00  0.00           H
ATOM    920  C   PRO X  58      29.492 -59.449  65.150  1.00  0.00           C
ATOM    921  O   PRO X  58      30.436 -59.788  64.446  1.00  0.00           O
ATOM    922  N   TYR X  59      29.665 -58.505  66.103  1.00  0.00           N
ATOM    923  H   TYR X  59      28.830 -58.232  66.602  1.00  0.00           H
ATOM    924  CA  TYR X  59      30.958 -58.047  66.708  1.00  0.00           C
ATOM    925  HA  TYR X  59      31.591 -57.504  66.006  1.00  0.00           H
ATOM    926  CB  TYR X  59      30.723 -56.987  67.710  1.00  0.00           C
ATOM    927  HB2 TYR X  59      30.252 -56.195  67.127  1.00  0.00           H
ATOM    928  HB3 TYR X  59      29.940 -57.307  68.398  1.00  0.00           H
ATOM    929  CG  TYR X  59      31.795 -56.467  68.591  1.00  0.00           C
ATOM    930  CD1 TYR X  59      32.433 -55.283  68.252  1.00  0.00           C
ATOM    931  HD1 TYR X  59      32.265 -54.972  67.231  1.00  0.00           H
ATOM    932  CE1 TYR X  59      33.404 -54.780  69.107  1.00  0.00           C
ATOM    933  HE1 TYR X  59      33.873 -53.861  68.785  1.00  0.00           H
ATOM    934  CZ  TYR X  59      33.677 -55.397  70.348  1.00  0.00           C
ATOM    935  OH  TYR X  59      34.602 -54.877  71.231  1.00  0.00           O
ATOM    936  HH  TYR X  59      34.769 -53.934  71.150  1.00  0.00           H
ATOM    937  CE2 TYR X  59      32.819 -56.479  70.770  1.00  0.00           C
ATOM    938  HE2 TYR X  59      32.950 -56.950  71.734  1.00  0.00           H
ATOM    939  CD2 TYR X  59      32.055 -57.135  69.803  1.00  0.00           C
ATOM    940  HD2 TYR X  59      31.578 -58.074  70.041  1.00  0.00           H
ATOM    941  C   TYR X  59      31.762 -59.286  67.207  1.00  0.00           C
ATOM    942  O   TYR X  59      31.238 -60.213  67.871  1.00  0.00           O
ATOM    943  N   ALA X  60      33.030 -59.459  66.843  1.00  0.00           N
ATOM    944  H   ALA X  60      33.312 -58.639  66.325  1.00  0.00           H
ATOM    945  CA  ALA X  60      33.975 -60.559  67.068  1.00  0.00           C
ATOM    946  HA  ALA X  60      33.441 -61.420  66.664  1.00  0.00           H
ATOM    947  CB  ALA X  60      35.193 -60.434  66.182  1.00  0.00           C
ATOM    948  HB1 ALA X  60      35.791 -61.268  66.548  1.00  0.00           H
ATOM    949  HB2 ALA X  60      35.011 -60.585  65.118  1.00  0.00           H
ATOM    950  HB3 ALA X  60      35.755 -59.510  66.313  1.00  0.00           H
ATOM    951  C   ALA X  60      34.501 -60.857  68.533  1.00  0.00           C
ATOM    952  O   ALA X  60      34.810 -62.022  68.804  1.00  0.00           O
ATOM    953  N   ASN X  61      34.662 -59.790  69.331  1.00  0.00           N
ATOM    954  H   ASN X  61      34.387 -58.855  69.064  1.00  0.00           H
ATOM    955  CA  ASN X  61      35.253 -59.793  70.693  1.00  0.00           C
ATOM    956  HA  ASN X  61      35.847 -60.703  70.789  1.00  0.00           H
ATOM    957  CB  ASN X  61      36.064 -58.549  70.886  1.00  0.00           C
ATOM    958  HB2 ASN X  61      36.785 -58.557  70.069  1.00  0.00           H
ATOM    959  HB3 ASN X  61      35.482 -57.636  71.007  1.00  0.00           H
ATOM    960  CG  ASN X  61      36.696 -58.537  72.257  1.00  0.00           C
ATOM    961  OD1 ASN X  61      36.383 -57.693  73.062  1.00  0.00           O
ATOM    962  ND2 ASN X  61      37.560 -59.475  72.570  1.00  0.00           N
ATOM    963 HD21 ASN X  61      37.789 -59.487  73.553  1.00  0.00           H
ATOM    964 HD22 ASN X  61      37.825 -60.220  71.941  1.00  0.00           H
ATOM    965  C   ASN X  61      34.200 -59.981  71.825  1.00  0.00           C
ATOM    966  O   ASN X  61      33.097 -59.545  71.634  1.00  0.00           O
ATOM    967  N   GLY X  62      34.508 -60.552  73.024  1.00  0.00           N
ATOM    968  H   GLY X  62      35.449 -60.834  73.256  1.00  0.00           H
ATOM    969  CA  GLY X  62      33.551 -60.885  74.063  1.00  0.00           C
ATOM    970  HA2 GLY X  62      34.084 -61.036  75.002  1.00  0.00           H
ATOM    971  HA3 GLY X  62      32.779 -60.138  74.246  1.00  0.00           H
ATOM    972  C   GLY X  62      32.696 -62.121  73.690  1.00  0.00           C
ATOM    973  O   GLY X  62      32.561 -62.510  72.504  1.00  0.00           O
ATOM    974  N   SER X  63      32.141 -62.746  74.734  1.00  0.00           N
ATOM    975  H   SER X  63      32.334 -62.392  75.661  1.00  0.00           H
ATOM    976  CA  SER X  63      31.238 -63.901  74.718  1.00  0.00           C
ATOM    977  HA  SER X  63      31.664 -64.815  74.303  1.00  0.00           H
ATOM    978  CB  SER X  63      31.070 -64.294  76.215  1.00  0.00           C
ATOM    979  HB2 SER X  63      30.375 -65.122  76.338  1.00  0.00           H
ATOM    980  HB3 SER X  63      32.077 -64.590  76.513  1.00  0.00           H
ATOM    981  OG  SER X  63      30.788 -63.277  77.096  1.00  0.00           O
ATOM    982  HG  SER X  63      31.225 -63.596  77.889  1.00  0.00           H
ATOM    983  C   SER X  63      29.879 -63.721  74.076  1.00  0.00           C
ATOM    984  O   SER X  63      29.406 -62.563  73.968  1.00  0.00           O
ATOM    985  N   ILE X  64      29.204 -64.815  73.783  1.00  0.00           N
ATOM    986  H   ILE X  64      29.748 -65.658  73.909  1.00  0.00           H
ATOM    987  CA  ILE X  64      27.879 -64.856  73.224  1.00  0.00           C
ATOM    988  HA  ILE X  64      27.794 -63.993  72.563  1.00  0.00           H
ATOM    989  CB  ILE X  64      27.618 -66.046  72.287  1.00  0.00           C
ATOM    990  HB  ILE X  64      26.726 -65.630  71.819  1.00  0.00           H
ATOM    991  CG2 ILE X  64      28.624 -66.162  71.141  1.00  0.00           C
ATOM    992 HG21 ILE X  64      28.236 -66.921  70.461  1.00  0.00           H
ATOM    993 HG22 ILE X  64      28.794 -65.220  70.618  1.00  0.00           H
ATOM    994 HG23 ILE X  64      29.567 -66.506  71.563  1.00  0.00           H
ATOM    995  CG1 ILE X  64      27.114 -67.376  73.016  1.00  0.00           C
ATOM    996 HG12 ILE X  64      28.048 -67.715  73.463  1.00  0.00           H
ATOM    997 HG13 ILE X  64      26.271 -67.195  73.681  1.00  0.00           H
ATOM    998  CD1 ILE X  64      26.686 -68.569  72.124  1.00  0.00           C
ATOM    999 HD11 ILE X  64      25.705 -68.397  71.678  1.00  0.00           H
ATOM   1000 HD12 ILE X  64      27.451 -68.689  71.358  1.00  0.00           H
ATOM   1001 HD13 ILE X  64      26.561 -69.456  72.744  1.00  0.00           H
ATOM   1002  C   ILE X  64      26.822 -64.581  74.295  1.00  0.00           C
ATOM   1003  O   ILE X  64      26.887 -65.222  75.357  1.00  0.00           O
ATOM   1004  N   HIE X  65      25.933 -63.617  74.084  1.00  0.00           N
ATOM   1005  H   HIE X  65      25.818 -63.207  73.168  1.00  0.00           H
ATOM   1006  CA  HIE X  65      24.792 -63.377  74.966  1.00  0.00           C
ATOM   1007  HA  HIE X  65      25.153 -63.353  75.993  1.00  0.00           H
ATOM   1008  CB  HIE X  65      24.310 -61.943  74.662  1.00  0.00           C
ATOM   1009  HB2 HIE X  65      25.172 -61.273  74.692  1.00  0.00           H
ATOM   1010  HB3 HIE X  65      24.014 -61.938  73.613  1.00  0.00           H
ATOM   1011  CG  HIE X  65      23.270 -61.297  75.586  1.00  0.00           C
ATOM   1012  ND1 HIE X  65      21.863 -61.284  75.422  1.00  0.00           N
ATOM   1013  CE1 HIE X  65      21.430 -60.562  76.441  1.00  0.00           C
ATOM   1014  HE1 HIE X  65      20.387 -60.494  76.717  1.00  0.00           H
ATOM   1015  NE2 HIE X  65      22.379 -60.080  77.233  1.00  0.00           N
ATOM   1016  HE2 HIE X  65      22.292 -59.317  77.890  1.00  0.00           H
ATOM   1017  CD2 HIE X  65      23.536 -60.562  76.680  1.00  0.00           C
ATOM   1018  HD2 HIE X  65      24.528 -60.338  77.044  1.00  0.00           H
ATOM   1019  C   HIE X  65      23.728 -64.473  74.910  1.00  0.00           C
ATOM   1020  O   HIE X  65      23.733 -65.262  73.938  1.00  0.00           O
ATOM   1021  N   ILE X  66      22.785 -64.472  75.837  1.00  0.00           N
ATOM   1022  H   ILE X  66      22.655 -63.741  76.522  1.00  0.00           H
ATOM   1023  CA  ILE X  66      21.560 -65.343  75.769  1.00  0.00           C
ATOM   1024  HA  ILE X  66      21.755 -66.369  75.457  1.00  0.00           H
ATOM   1025  CB  ILE X  66      20.781 -65.414  77.092  1.00  0.00           C
ATOM   1026  HB  ILE X  66      21.507 -65.558  77.891  1.00  0.00           H
ATOM   1027  CG2 ILE X  66      20.024 -64.120  77.403  1.00  0.00           C
ATOM   1028 HG21 ILE X  66      19.697 -64.149  78.442  1.00  0.00           H
ATOM   1029 HG22 ILE X  66      20.660 -63.253  77.225  1.00  0.00           H
ATOM   1030 HG23 ILE X  66      19.183 -63.982  76.722  1.00  0.00           H
ATOM   1031  CG1 ILE X  66      19.666 -66.527  77.118  1.00  0.00           C
ATOM   1032 HG12 ILE X  66      18.760 -66.219  76.595  1.00  0.00           H
ATOM   1033 HG13 ILE X  66      20.041 -67.402  76.586  1.00  0.00           H
ATOM   1034  CD1 ILE X  66      19.310 -66.964  78.511  1.00  0.00           C
ATOM   1035 HD11 ILE X  66      18.715 -66.216  79.032  1.00  0.00           H
ATOM   1036 HD12 ILE X  66      18.725 -67.883  78.486  1.00  0.00           H
ATOM   1037 HD13 ILE X  66      20.185 -67.289  79.074  1.00  0.00           H
ATOM   1038  C   ILE X  66      20.636 -64.968  74.575  1.00  0.00           C
ATOM   1039  O   ILE X  66      19.917 -65.770  73.959  1.00  0.00           O
ATOM   1040  N   GLY X  67      20.707 -63.717  74.165  1.00  0.00           N
ATOM   1041  H   GLY X  67      21.191 -63.021  74.715  1.00  0.00           H
ATOM   1042  CA  GLY X  67      19.952 -63.157  73.085  1.00  0.00           C
ATOM   1043  HA2 GLY X  67      18.895 -63.424  73.084  1.00  0.00           H
ATOM   1044  HA3 GLY X  67      19.973 -62.072  73.185  1.00  0.00           H
ATOM   1045  C   GLY X  67      20.530 -63.393  71.692  1.00  0.00           C
ATOM   1046  O   GLY X  67      19.894 -63.565  70.675  1.00  0.00           O
ATOM   1047  N   HIE X  68      21.920 -63.515  71.695  1.00  0.00           N
ATOM   1048  H   HIE X  68      22.351 -63.482  72.606  1.00  0.00           H
ATOM   1049  CA  HIE X  68      22.591 -64.153  70.577  1.00  0.00           C
ATOM   1050  HA  HIE X  68      22.313 -63.574  69.698  1.00  0.00           H
ATOM   1051  CB  HIE X  68      24.080 -64.280  70.800  1.00  0.00           C
ATOM   1052  HB2 HIE X  68      24.323 -64.752  71.752  1.00  0.00           H
ATOM   1053  HB3 HIE X  68      24.507 -64.944  70.048  1.00  0.00           H
ATOM   1054  CG  HIE X  68      24.856 -62.977  70.839  1.00  0.00           C
ATOM   1055  ND1 HIE X  68      26.250 -62.912  70.981  1.00  0.00           N
ATOM   1056  CE1 HIE X  68      26.547 -61.623  71.060  1.00  0.00           C
ATOM   1057  HE1 HIE X  68      27.569 -61.329  71.246  1.00  0.00           H
ATOM   1058  NE2 HIE X  68      25.449 -60.905  70.913  1.00  0.00           N
ATOM   1059  HE2 HIE X  68      25.486 -59.899  70.819  1.00  0.00           H
ATOM   1060  CD2 HIE X  68      24.354 -61.744  70.854  1.00  0.00           C
ATOM   1061  HD2 HIE X  68      23.334 -61.398  70.765  1.00  0.00           H
ATOM   1062  C   HIE X  68      22.052 -65.568  70.438  1.00  0.00           C
ATOM   1063  O   HIE X  68      21.889 -65.990  69.296  1.00  0.00           O
ATOM   1064  N   SER X  69      21.925 -66.299  71.585  1.00  0.00           N
ATOM   1065  H   SER X  69      22.181 -65.975  72.506  1.00  0.00           H
ATOM   1066  CA  SER X  69      21.609 -67.740  71.386  1.00  0.00           C
ATOM   1067  HA  SER X  69      22.110 -68.184  70.525  1.00  0.00           H
ATOM   1068  CB  SER X  69      21.857 -68.492  72.694  1.00  0.00           C
ATOM   1069  HB2 SER X  69      21.094 -68.155  73.395  1.00  0.00           H
ATOM   1070  HB3 SER X  69      21.715 -69.553  72.491  1.00  0.00           H
ATOM   1071  OG  SER X  69      23.201 -68.422  73.065  1.00  0.00           O
ATOM   1072  HG  SER X  69      23.313 -67.505  73.321  1.00  0.00           H
ATOM   1073  C   SER X  69      20.226 -67.960  70.857  1.00  0.00           C
ATOM   1074  O   SER X  69      20.006 -68.853  70.086  1.00  0.00           O
ATOM   1075  N   VAL X  70      19.280 -67.191  71.325  1.00  0.00           N
ATOM   1076  H   VAL X  70      19.577 -66.554  72.051  1.00  0.00           H
ATOM   1077  CA  VAL X  70      17.912 -67.165  70.842  1.00  0.00           C
ATOM   1078  HA  VAL X  70      17.486 -68.143  71.064  1.00  0.00           H
ATOM   1079  CB  VAL X  70      17.165 -66.072  71.574  1.00  0.00           C
ATOM   1080  HB  VAL X  70      17.759 -65.161  71.642  1.00  0.00           H
ATOM   1081  CG1 VAL X  70      15.828 -65.697  70.895  1.00  0.00           C
ATOM   1082 HG11 VAL X  70      15.143 -66.544  70.846  1.00  0.00           H
ATOM   1083 HG12 VAL X  70      15.350 -64.995  71.579  1.00  0.00           H
ATOM   1084 HG13 VAL X  70      15.934 -65.240  69.912  1.00  0.00           H
ATOM   1085  CG2 VAL X  70      16.877 -66.554  73.003  1.00  0.00           C
ATOM   1086 HG21 VAL X  70      16.589 -65.708  73.626  1.00  0.00           H
ATOM   1087 HG22 VAL X  70      16.073 -67.290  73.002  1.00  0.00           H
ATOM   1088 HG23 VAL X  70      17.730 -67.025  73.490  1.00  0.00           H
ATOM   1089  C   VAL X  70      17.854 -67.000  69.324  1.00  0.00           C
ATOM   1090  O   VAL X  70      17.178 -67.765  68.657  1.00  0.00           O
ATOM   1091  N   ASN X  71      18.404 -65.926  68.805  1.00  0.00           N
ATOM   1092  H   ASN X  71      18.806 -65.218  69.402  1.00  0.00           H
ATOM   1093  CA  ASN X  71      18.579 -65.696  67.371  1.00  0.00           C
ATOM   1094  HA  ASN X  71      17.578 -65.508  66.983  1.00  0.00           H
ATOM   1095  CB  ASN X  71      19.428 -64.467  67.349  1.00  0.00           C
ATOM   1096  HB2 ASN X  71      18.994 -63.648  67.922  1.00  0.00           H
ATOM   1097  HB3 ASN X  71      20.431 -64.655  67.729  1.00  0.00           H
ATOM   1098  CG  ASN X  71      19.664 -63.991  65.946  1.00  0.00           C
ATOM   1099  OD1 ASN X  71      20.699 -64.315  65.415  1.00  0.00           O
ATOM   1100  ND2 ASN X  71      18.761 -63.242  65.417  1.00  0.00           N
ATOM   1101 HD21 ASN X  71      18.923 -62.979  64.455  1.00  0.00           H
ATOM   1102 HD22 ASN X  71      17.878 -63.046  65.867  1.00  0.00           H
ATOM   1103  C   ASN X  71      19.276 -66.880  66.668  1.00  0.00           C
ATOM   1104  O   ASN X  71      18.745 -67.348  65.641  1.00  0.00           O
ATOM   1105  N   LYS X  72      20.356 -67.430  67.203  1.00  0.00           N
ATOM   1106  H   LYS X  72      20.852 -66.948  67.938  1.00  0.00           H
ATOM   1107  CA  LYS X  72      21.086 -68.531  66.506  1.00  0.00           C
ATOM   1108  HA  LYS X  72      21.077 -68.140  65.489  1.00  0.00           H
ATOM   1109  CB  LYS X  72      22.608 -68.594  66.972  1.00  0.00           C
ATOM   1110  HB2 LYS X  72      22.951 -67.562  67.003  1.00  0.00           H
ATOM   1111  HB3 LYS X  72      22.595 -69.135  67.919  1.00  0.00           H
ATOM   1112  CG  LYS X  72      23.532 -69.316  66.018  1.00  0.00           C
ATOM   1113  HG2 LYS X  72      24.508 -69.431  66.487  1.00  0.00           H
ATOM   1114  HG3 LYS X  72      23.054 -70.275  65.812  1.00  0.00           H
ATOM   1115  CD  LYS X  72      23.809 -68.531  64.748  1.00  0.00           C
ATOM   1116  HD2 LYS X  72      23.907 -69.186  63.881  1.00  0.00           H
ATOM   1117  HD3 LYS X  72      22.969 -67.884  64.501  1.00  0.00           H
ATOM   1118  CE  LYS X  72      25.187 -67.872  64.744  1.00  0.00           C
ATOM   1119  HE2 LYS X  72      25.387 -67.581  65.775  1.00  0.00           H
ATOM   1120  HE3 LYS X  72      25.951 -68.619  64.527  1.00  0.00           H
ATOM   1121  NZ  LYS X  72      25.211 -66.639  63.898  1.00  0.00           N
ATOM   1122  HZ1 LYS X  72      24.526 -65.949  64.175  1.00  0.00           H
ATOM   1123  HZ2 LYS X  72      26.096 -66.166  63.788  1.00  0.00           H
ATOM   1124  HZ3 LYS X  72      24.943 -66.849  62.947  1.00  0.00           H
ATOM   1125  C   LYS X  72      20.298 -69.816  66.484  1.00  0.00           C
ATOM   1126  O   LYS X  72      20.525 -70.588  65.518  1.00  0.00           O
ATOM   1127  N   ILE X  73      19.469 -70.084  67.495  1.00  0.00           N
ATOM   1128  H   ILE X  73      19.416 -69.435  68.267  1.00  0.00           H
ATOM   1129  CA  ILE X  73      18.696 -71.297  67.663  1.00  0.00           C
ATOM   1130  HA  ILE X  73      19.311 -72.158  67.402  1.00  0.00           H
ATOM   1131  CB  ILE X  73      18.174 -71.434  69.121  1.00  0.00           C
ATOM   1132  HB  ILE X  73      17.718 -70.523  69.508  1.00  0.00           H
ATOM   1133  CG2 ILE X  73      17.022 -72.398  69.210  1.00  0.00           C
ATOM   1134 HG21 ILE X  73      17.271 -73.415  68.907  1.00  0.00           H
ATOM   1135 HG22 ILE X  73      16.725 -72.595  70.240  1.00  0.00           H
ATOM   1136 HG23 ILE X  73      16.189 -71.989  68.639  1.00  0.00           H
ATOM   1137  CG1 ILE X  73      19.266 -71.889  70.118  1.00  0.00           C
ATOM   1138 HG12 ILE X  73      19.433 -72.958  69.994  1.00  0.00           H
ATOM   1139 HG13 ILE X  73      20.191 -71.382  69.840  1.00  0.00           H
ATOM   1140  CD1 ILE X  73      18.990 -71.614  71.593  1.00  0.00           C
ATOM   1141 HD11 ILE X  73      19.860 -71.668  72.246  1.00  0.00           H
ATOM   1142 HD12 ILE X  73      18.501 -70.645  71.695  1.00  0.00           H
ATOM   1143 HD13 ILE X  73      18.157 -72.244  71.906  1.00  0.00           H
ATOM   1144  C   ILE X  73      17.552 -71.268  66.673  1.00  0.00           C
ATOM   1145  O   ILE X  73      17.216 -72.298  66.026  1.00  0.00           O
ATOM   1146  N   LEU X  74      16.850 -70.110  66.519  1.00  0.00           N
ATOM   1147  H   LEU X  74      17.138 -69.338  67.102  1.00  0.00           H
ATOM   1148  CA  LEU X  74      15.763 -69.999  65.536  1.00  0.00           C
ATOM   1149  HA  LEU X  74      15.017 -70.786  65.650  1.00  0.00           H
ATOM   1150  CB  LEU X  74      15.122 -68.637  65.795  1.00  0.00           C
ATOM   1151  HB2 LEU X  74      15.873 -67.852  65.882  1.00  0.00           H
ATOM   1152  HB3 LEU X  74      14.481 -68.401  64.947  1.00  0.00           H
ATOM   1153  CG  LEU X  74      14.372 -68.684  67.166  1.00  0.00           C
ATOM   1154  HG  LEU X  74      14.954 -68.927  68.054  1.00  0.00           H
ATOM   1155  CD1 LEU X  74      13.819 -67.232  67.405  1.00  0.00           C
ATOM   1156 HD11 LEU X  74      14.616 -66.638  67.850  1.00  0.00           H
ATOM   1157 HD12 LEU X  74      13.382 -66.911  66.459  1.00  0.00           H
ATOM   1158 HD13 LEU X  74      13.100 -67.263  68.223  1.00  0.00           H
ATOM   1159  CD2 LEU X  74      13.220 -69.587  67.194  1.00  0.00           C
ATOM   1160 HD21 LEU X  74      12.653 -69.388  68.103  1.00  0.00           H
ATOM   1161 HD22 LEU X  74      12.654 -69.416  66.279  1.00  0.00           H
ATOM   1162 HD23 LEU X  74      13.535 -70.600  67.442  1.00  0.00           H
ATOM   1163  C   LEU X  74      16.338 -70.028  64.047  1.00  0.00           C
ATOM   1164  O   LEU X  74      15.610 -70.561  63.224  1.00  0.00           O
ATOM   1165  N   LYS X  75      17.591 -69.550  63.744  1.00  0.00           N
ATOM   1166  H   LYS X  75      18.071 -69.001  64.442  1.00  0.00           H
ATOM   1167  CA  LYS X  75      18.207 -69.806  62.529  1.00  0.00           C
ATOM   1168  HA  LYS X  75      17.568 -69.461  61.714  1.00  0.00           H
ATOM   1169  CB  LYS X  75      19.536 -69.012  62.482  1.00  0.00           C
ATOM   1170  HB2 LYS X  75      20.166 -69.199  63.351  1.00  0.00           H
ATOM   1171  HB3 LYS X  75      20.095 -69.312  61.597  1.00  0.00           H
ATOM   1172  CG  LYS X  75      19.309 -67.557  62.296  1.00  0.00           C
ATOM   1173  HG2 LYS X  75      18.769 -67.431  61.358  1.00  0.00           H
ATOM   1174  HG3 LYS X  75      18.703 -67.280  63.161  1.00  0.00           H
ATOM   1175  CD  LYS X  75      20.563 -66.825  62.265  1.00  0.00           C
ATOM   1176  HD2 LYS X  75      21.017 -66.983  63.243  1.00  0.00           H
ATOM   1177  HD3 LYS X  75      21.229 -67.037  61.429  1.00  0.00           H
ATOM   1178  CE  LYS X  75      20.184 -65.330  62.328  1.00  0.00           C
ATOM   1179  HE2 LYS X  75      19.807 -65.140  61.323  1.00  0.00           H
ATOM   1180  HE3 LYS X  75      19.299 -65.121  62.927  1.00  0.00           H
ATOM   1181  NZ  LYS X  75      21.236 -64.392  62.633  1.00  0.00           N
ATOM   1182  HZ1 LYS X  75      21.115 -63.425  62.368  1.00  0.00           H
ATOM   1183  HZ2 LYS X  75      21.433 -64.324  63.620  1.00  0.00           H
ATOM   1184  HZ3 LYS X  75      22.086 -64.612  62.135  1.00  0.00           H
ATOM   1185  C   LYS X  75      18.505 -71.295  62.278  1.00  0.00           C
ATOM   1186  O   LYS X  75      18.363 -71.749  61.157  1.00  0.00           O
ATOM   1187  N   ASP X  76      18.928 -72.000  63.325  1.00  0.00           N
ATOM   1188  H   ASP X  76      19.086 -71.502  64.189  1.00  0.00           H
ATOM   1189  CA  ASP X  76      19.208 -73.401  63.214  1.00  0.00           C
ATOM   1190  HA  ASP X  76      19.771 -73.548  62.292  1.00  0.00           H
ATOM   1191  CB  ASP X  76      20.120 -73.782  64.350  1.00  0.00           C
ATOM   1192  HB2 ASP X  76      21.025 -73.188  64.468  1.00  0.00           H
ATOM   1193  HB3 ASP X  76      19.595 -73.827  65.305  1.00  0.00           H
ATOM   1194  CG  ASP X  76      20.739 -75.189  64.146  1.00  0.00           C
ATOM   1195  OD1 ASP X  76      21.710 -75.435  63.334  1.00  0.00           O
ATOM   1196  OD2 ASP X  76      20.173 -76.098  64.791  1.00  0.00           O
ATOM   1197  C   ASP X  76      17.965 -74.225  63.022  1.00  0.00           C
ATOM   1198  O   ASP X  76      17.904 -75.038  62.074  1.00  0.00           O
ATOM   1199  N   ILE X  77      16.945 -73.964  63.857  1.00  0.00           N
ATOM   1200  H   ILE X  77      16.992 -73.241  64.561  1.00  0.00           H
ATOM   1201  CA  ILE X  77      15.629 -74.586  63.688  1.00  0.00           C
ATOM   1202  HA  ILE X  77      15.848 -75.649  63.797  1.00  0.00           H
ATOM   1203  CB  ILE X  77      14.539 -74.120  64.741  1.00  0.00           C
ATOM   1204  HB  ILE X  77      14.535 -73.031  64.751  1.00  0.00           H
ATOM   1205  CG2 ILE X  77      13.136 -74.686  64.519  1.00  0.00           C
ATOM   1206 HG21 ILE X  77      12.481 -74.340  65.318  1.00  0.00           H
ATOM   1207 HG22 ILE X  77      12.755 -74.422  63.532  1.00  0.00           H
ATOM   1208 HG23 ILE X  77      13.125 -75.775  64.472  1.00  0.00           H
ATOM   1209  CG1 ILE X  77      14.910 -74.548  66.205  1.00  0.00           C
ATOM   1210 HG12 ILE X  77      14.738 -75.599  66.441  1.00  0.00           H
ATOM   1211 HG13 ILE X  77      15.980 -74.362  66.302  1.00  0.00           H
ATOM   1212  CD1 ILE X  77      14.258 -73.682  67.264  1.00  0.00           C
ATOM   1213 HD11 ILE X  77      14.532 -72.632  67.166  1.00  0.00           H
ATOM   1214 HD12 ILE X  77      13.171 -73.763  67.214  1.00  0.00           H
ATOM   1215 HD13 ILE X  77      14.501 -74.060  68.257  1.00  0.00           H
ATOM   1216  C   ILE X  77      15.130 -74.374  62.263  1.00  0.00           C
ATOM   1217  O   ILE X  77      14.615 -75.333  61.686  1.00  0.00           O
ATOM   1218  N   ILE X  78      15.176 -73.149  61.663  1.00  0.00           N
ATOM   1219  H   ILE X  78      15.303 -72.323  62.231  1.00  0.00           H
ATOM   1220  CA  ILE X  78      14.650 -72.877  60.327  1.00  0.00           C
ATOM   1221  HA  ILE X  78      13.711 -73.421  60.245  1.00  0.00           H
ATOM   1222  CB  ILE X  78      14.215 -71.437  60.063  1.00  0.00           C
ATOM   1223  HB  ILE X  78      14.974 -70.692  60.307  1.00  0.00           H
ATOM   1224  CG2 ILE X  78      13.834 -71.327  58.606  1.00  0.00           C
ATOM   1225 HG21 ILE X  78      13.284 -72.192  58.232  1.00  0.00           H
ATOM   1226 HG22 ILE X  78      13.237 -70.451  58.347  1.00  0.00           H
ATOM   1227 HG23 ILE X  78      14.693 -71.407  57.941  1.00  0.00           H
ATOM   1228  CG1 ILE X  78      13.066 -70.983  61.013  1.00  0.00           C
ATOM   1229 HG12 ILE X  78      12.101 -71.296  60.618  1.00  0.00           H
ATOM   1230 HG13 ILE X  78      13.206 -71.395  62.013  1.00  0.00           H
ATOM   1231  CD1 ILE X  78      12.933 -69.443  61.320  1.00  0.00           C
ATOM   1232 HD11 ILE X  78      12.032 -69.372  61.930  1.00  0.00           H
ATOM   1233 HD12 ILE X  78      13.775 -69.144  61.941  1.00  0.00           H
ATOM   1234 HD13 ILE X  78      12.887 -68.820  60.425  1.00  0.00           H
ATOM   1235  C   ILE X  78      15.537 -73.609  59.284  1.00  0.00           C
ATOM   1236  O   ILE X  78      14.983 -74.357  58.452  1.00  0.00           O
ATOM   1237  N   VAL X  79      16.847 -73.542  59.313  1.00  0.00           N
ATOM   1238  H   VAL X  79      17.299 -72.916  59.965  1.00  0.00           H
ATOM   1239  CA  VAL X  79      17.725 -74.365  58.387  1.00  0.00           C
ATOM   1240  HA  VAL X  79      17.524 -74.115  57.346  1.00  0.00           H
ATOM   1241  CB  VAL X  79      19.201 -73.942  58.636  1.00  0.00           C
ATOM   1242  HB  VAL X  79      19.382 -73.879  59.710  1.00  0.00           H
ATOM   1243  CG1 VAL X  79      20.247 -74.765  57.890  1.00  0.00           C
ATOM   1244 HG11 VAL X  79      21.252 -74.413  58.117  1.00  0.00           H
ATOM   1245 HG12 VAL X  79      20.170 -75.791  58.250  1.00  0.00           H
ATOM   1246 HG13 VAL X  79      20.032 -74.675  56.825  1.00  0.00           H
ATOM   1247  CG2 VAL X  79      19.483 -72.584  58.067  1.00  0.00           C
ATOM   1248 HG21 VAL X  79      20.436 -72.161  58.381  1.00  0.00           H
ATOM   1249 HG22 VAL X  79      19.612 -72.553  56.985  1.00  0.00           H
ATOM   1250 HG23 VAL X  79      18.801 -71.803  58.401  1.00  0.00           H
ATOM   1251  C   VAL X  79      17.575 -75.874  58.554  1.00  0.00           C
ATOM   1252  O   VAL X  79      17.492 -76.572  57.511  1.00  0.00           O
ATOM   1253  N   LYS X  80      17.257 -76.436  59.730  1.00  0.00           N
ATOM   1254  H   LYS X  80      17.442 -75.812  60.501  1.00  0.00           H
ATOM   1255  CA  LYS X  80      16.916 -77.849  59.869  1.00  0.00           C
ATOM   1256  HA  LYS X  80      17.586 -78.415  59.221  1.00  0.00           H
ATOM   1257  CB  LYS X  80      17.101 -78.268  61.322  1.00  0.00           C
ATOM   1258  HB2 LYS X  80      16.708 -77.510  62.000  1.00  0.00           H
ATOM   1259  HB3 LYS X  80      16.535 -79.171  61.551  1.00  0.00           H
ATOM   1260  CG  LYS X  80      18.618 -78.417  61.615  1.00  0.00           C
ATOM   1261  HG2 LYS X  80      19.172 -79.129  61.003  1.00  0.00           H
ATOM   1262  HG3 LYS X  80      19.117 -77.470  61.414  1.00  0.00           H
ATOM   1263  CD  LYS X  80      18.809 -78.817  63.095  1.00  0.00           C
ATOM   1264  HD2 LYS X  80      18.444 -77.994  63.710  1.00  0.00           H
ATOM   1265  HD3 LYS X  80      18.125 -79.619  63.367  1.00  0.00           H
ATOM   1266  CE  LYS X  80      20.242 -79.290  63.324  1.00  0.00           C
ATOM   1267  HE2 LYS X  80      20.235 -79.452  64.403  1.00  0.00           H
ATOM   1268  HE3 LYS X  80      20.551 -80.205  62.819  1.00  0.00           H
ATOM   1269  NZ  LYS X  80      21.149 -78.199  62.966  1.00  0.00           N
ATOM   1270  HZ1 LYS X  80      21.153 -78.008  61.974  1.00  0.00           H
ATOM   1271  HZ2 LYS X  80      20.867 -77.345  63.427  1.00  0.00           H
ATOM   1272  HZ3 LYS X  80      22.086 -78.433  63.261  1.00  0.00           H
ATOM   1273  C   LYS X  80      15.502 -78.183  59.301  1.00  0.00           C
ATOM   1274  O   LYS X  80      15.390 -79.024  58.436  1.00  0.00           O
ATOM   1275  N   SER X  81      14.488 -77.464  59.741  1.00  0.00           N
ATOM   1276  H   SER X  81      14.593 -76.841  60.527  1.00  0.00           H
ATOM   1277  CA  SER X  81      13.121 -77.803  59.322  1.00  0.00           C
ATOM   1278  HA  SER X  81      12.941 -78.821  59.666  1.00  0.00           H
ATOM   1279  CB  SER X  81      12.182 -76.825  60.040  1.00  0.00           C
ATOM   1280  HB2 SER X  81      12.275 -76.954  61.119  1.00  0.00           H
ATOM   1281  HB3 SER X  81      12.528 -75.811  59.843  1.00  0.00           H
ATOM   1282  OG  SER X  81      10.855 -77.094  59.568  1.00  0.00           O
ATOM   1283  HG  SER X  81      10.256 -76.409  59.874  1.00  0.00           H
ATOM   1284  C   SER X  81      12.912 -77.589  57.769  1.00  0.00           C
ATOM   1285  O   SER X  81      12.181 -78.324  57.053  1.00  0.00           O
ATOM   1286  N   LYS X  82      13.538 -76.630  57.153  1.00  0.00           N
ATOM   1287  H   LYS X  82      14.154 -76.040  57.697  1.00  0.00           H
ATOM   1288  CA  LYS X  82      13.631 -76.469  55.663  1.00  0.00           C
ATOM   1289  HA  LYS X  82      12.589 -76.469  55.341  1.00  0.00           H
ATOM   1290  CB  LYS X  82      14.388 -75.200  55.309  1.00  0.00           C
ATOM   1291  HB2 LYS X  82      15.288 -75.077  55.911  1.00  0.00           H
ATOM   1292  HB3 LYS X  82      14.628 -75.335  54.254  1.00  0.00           H
ATOM   1293  CG  LYS X  82      13.465 -73.972  55.496  1.00  0.00           C
ATOM   1294  HG2 LYS X  82      12.914 -74.230  56.399  1.00  0.00           H
ATOM   1295  HG3 LYS X  82      14.136 -73.111  55.510  1.00  0.00           H
ATOM   1296  CD  LYS X  82      12.353 -73.797  54.424  1.00  0.00           C
ATOM   1297  HD2 LYS X  82      12.719 -73.341  53.504  1.00  0.00           H
ATOM   1298  HD3 LYS X  82      11.918 -74.744  54.104  1.00  0.00           H
ATOM   1299  CE  LYS X  82      11.292 -72.858  55.066  1.00  0.00           C
ATOM   1300  HE2 LYS X  82      11.080 -73.122  56.102  1.00  0.00           H
ATOM   1301  HE3 LYS X  82      11.769 -71.879  55.134  1.00  0.00           H
ATOM   1302  NZ  LYS X  82      10.010 -72.747  54.288  1.00  0.00           N
ATOM   1303  HZ1 LYS X  82      10.131 -72.266  53.409  1.00  0.00           H
ATOM   1304  HZ2 LYS X  82       9.673 -73.670  54.058  1.00  0.00           H
ATOM   1305  HZ3 LYS X  82       9.284 -72.315  54.840  1.00  0.00           H
ATOM   1306  C   LYS X  82      14.241 -77.688  55.096  1.00  0.00           C
ATOM   1307  O   LYS X  82      13.657 -78.302  54.121  1.00  0.00           O
ATOM   1308  N   GLY X  83      15.441 -78.179  55.626  1.00  0.00           N
ATOM   1309  H   GLY X  83      15.954 -77.664  56.325  1.00  0.00           H
ATOM   1310  CA  GLY X  83      16.046 -79.434  55.134  1.00  0.00           C
ATOM   1311  HA2 GLY X  83      16.368 -79.353  54.094  1.00  0.00           H
ATOM   1312  HA3 GLY X  83      16.819 -79.819  55.799  1.00  0.00           H
ATOM   1313  C   GLY X  83      15.082 -80.595  55.159  1.00  0.00           C
ATOM   1314  O   GLY X  83      14.945 -81.156  54.100  1.00  0.00           O
ATOM   1315  N   LEU X  84      14.336 -80.763  56.264  1.00  0.00           N
ATOM   1316  H   LEU X  84      14.623 -80.194  57.049  1.00  0.00           H
ATOM   1317  CA  LEU X  84      13.234 -81.837  56.297  1.00  0.00           C
ATOM   1318  HA  LEU X  84      13.768 -82.756  56.061  1.00  0.00           H
ATOM   1319  CB  LEU X  84      12.637 -81.944  57.760  1.00  0.00           C
ATOM   1320  HB2 LEU X  84      12.300 -80.948  58.047  1.00  0.00           H
ATOM   1321  HB3 LEU X  84      11.785 -82.625  57.760  1.00  0.00           H
ATOM   1322  CG  LEU X  84      13.589 -82.462  58.896  1.00  0.00           C
ATOM   1323  HG  LEU X  84      14.422 -81.779  59.059  1.00  0.00           H
ATOM   1324  CD1 LEU X  84      12.808 -82.566  60.189  1.00  0.00           C
ATOM   1325 HD11 LEU X  84      13.366 -82.939  61.048  1.00  0.00           H
ATOM   1326 HD12 LEU X  84      12.432 -81.588  60.482  1.00  0.00           H
ATOM   1327 HD13 LEU X  84      11.994 -83.268  60.005  1.00  0.00           H
ATOM   1328  CD2 LEU X  84      14.148 -83.807  58.568  1.00  0.00           C
ATOM   1329 HD21 LEU X  84      14.568 -84.373  59.399  1.00  0.00           H
ATOM   1330 HD22 LEU X  84      13.376 -84.492  58.223  1.00  0.00           H
ATOM   1331 HD23 LEU X  84      14.958 -83.739  57.842  1.00  0.00           H
ATOM   1332  C   LEU X  84      12.174 -81.652  55.230  1.00  0.00           C
ATOM   1333  O   LEU X  84      11.637 -82.594  54.727  1.00  0.00           O
ATOM   1334  N   SER X  85      11.952 -80.412  54.898  1.00  0.00           N
ATOM   1335  H   SER X  85      12.394 -79.691  55.450  1.00  0.00           H
ATOM   1336  CA  SER X  85      10.914 -79.911  53.909  1.00  0.00           C
ATOM   1337  HA  SER X  85      10.074 -80.605  53.934  1.00  0.00           H
ATOM   1338  CB  SER X  85      10.424 -78.483  54.266  1.00  0.00           C
ATOM   1339  HB2 SER X  85      11.261 -77.784  54.303  1.00  0.00           H
ATOM   1340  HB3 SER X  85       9.747 -78.058  53.525  1.00  0.00           H
ATOM   1341  OG  SER X  85       9.745 -78.478  55.576  1.00  0.00           O
ATOM   1342  HG  SER X  85      10.449 -78.538  56.226  1.00  0.00           H
ATOM   1343  C   SER X  85      11.394 -80.010  52.456  1.00  0.00           C
ATOM   1344  O   SER X  85      10.710 -79.508  51.567  1.00  0.00           O
ATOM   1345  N   GLY X  86      12.605 -80.597  52.188  1.00  0.00           N
ATOM   1346  H   GLY X  86      13.218 -80.922  52.923  1.00  0.00           H
ATOM   1347  CA  GLY X  86      13.087 -80.953  50.939  1.00  0.00           C
ATOM   1348  HA2 GLY X  86      13.493 -81.955  51.081  1.00  0.00           H
ATOM   1349  HA3 GLY X  86      12.270 -80.933  50.218  1.00  0.00           H
ATOM   1350  C   GLY X  86      14.248 -80.099  50.328  1.00  0.00           C
ATOM   1351  O   GLY X  86      14.791 -80.409  49.282  1.00  0.00           O
ATOM   1352  N   TYR X  87      14.549 -79.003  51.002  1.00  0.00           N
ATOM   1353  H   TYR X  87      14.096 -78.794  51.882  1.00  0.00           H
ATOM   1354  CA  TYR X  87      15.591 -78.043  50.637  1.00  0.00           C
ATOM   1355  HA  TYR X  87      15.483 -77.839  49.572  1.00  0.00           H
ATOM   1356  CB  TYR X  87      15.262 -76.667  51.310  1.00  0.00           C
ATOM   1357  HB2 TYR X  87      15.373 -76.907  52.368  1.00  0.00           H
ATOM   1358  HB3 TYR X  87      16.104 -76.021  51.063  1.00  0.00           H
ATOM   1359  CG  TYR X  87      13.917 -76.024  50.827  1.00  0.00           C
ATOM   1360  CD1 TYR X  87      12.675 -76.408  51.333  1.00  0.00           C
ATOM   1361  HD1 TYR X  87      12.667 -77.161  52.107  1.00  0.00           H
ATOM   1362  CE1 TYR X  87      11.431 -75.960  50.845  1.00  0.00           C
ATOM   1363  HE1 TYR X  87      10.481 -76.306  51.224  1.00  0.00           H
ATOM   1364  CZ  TYR X  87      11.452 -74.904  49.983  1.00  0.00           C
ATOM   1365  OH  TYR X  87      10.286 -74.527  49.430  1.00  0.00           O
ATOM   1366  HH  TYR X  87      10.281 -73.698  48.945  1.00  0.00           H
ATOM   1367  CE2 TYR X  87      12.634 -74.334  49.498  1.00  0.00           C
ATOM   1368  HE2 TYR X  87      12.611 -73.521  48.788  1.00  0.00           H
ATOM   1369  CD2 TYR X  87      13.875 -74.985  49.860  1.00  0.00           C
ATOM   1370  HD2 TYR X  87      14.743 -74.571  49.374  1.00  0.00           H
ATOM   1371  C   TYR X  87      17.077 -78.510  50.866  1.00  0.00           C
ATOM   1372  O   TYR X  87      17.421 -78.957  51.926  1.00  0.00           O
ATOM   1373  N   ASP X  88      18.001 -78.208  49.954  1.00  0.00           N
ATOM   1374  H   ASP X  88      17.662 -77.873  49.064  1.00  0.00           H
ATOM   1375  CA  ASP X  88      19.372 -77.784  50.291  1.00  0.00           C
ATOM   1376  HA  ASP X  88      19.823 -78.535  50.939  1.00  0.00           H
ATOM   1377  CB  ASP X  88      20.239 -77.711  49.002  1.00  0.00           C
ATOM   1378  HB2 ASP X  88      20.119 -78.704  48.564  1.00  0.00           H
ATOM   1379  HB3 ASP X  88      19.886 -76.964  48.293  1.00  0.00           H
ATOM   1380  CG  ASP X  88      21.776 -77.493  49.292  1.00  0.00           C
ATOM   1381  OD1 ASP X  88      22.439 -76.660  48.664  1.00  0.00           O
ATOM   1382  OD2 ASP X  88      22.361 -78.113  50.216  1.00  0.00           O
ATOM   1383  C   ASP X  88      19.406 -76.376  50.940  1.00  0.00           C
ATOM   1384  O   ASP X  88      18.425 -75.579  50.875  1.00  0.00           O
ATOM   1385  N   SER X  89      20.538 -75.981  51.586  1.00  0.00           N
ATOM   1386  H   SER X  89      21.279 -76.668  51.596  1.00  0.00           H
ATOM   1387  CA  SER X  89      20.796 -74.650  52.037  1.00  0.00           C
ATOM   1388  HA  SER X  89      20.372 -74.030  51.248  1.00  0.00           H
ATOM   1389  CB  SER X  89      20.019 -74.303  53.292  1.00  0.00           C
ATOM   1390  HB2 SER X  89      19.080 -74.844  53.184  1.00  0.00           H
ATOM   1391  HB3 SER X  89      20.508 -74.741  54.163  1.00  0.00           H
ATOM   1392  OG  SER X  89      19.718 -72.956  53.385  1.00  0.00           O
ATOM   1393  HG  SER X  89      19.155 -72.804  52.623  1.00  0.00           H
ATOM   1394  C   SER X  89      22.280 -74.280  52.315  1.00  0.00           C
ATOM   1395  O   SER X  89      22.831 -74.719  53.332  1.00  0.00           O
ATOM   1396  N   PRO X  90      22.950 -73.628  51.401  1.00  0.00           N
ATOM   1397  CD  PRO X  90      22.633 -73.266  50.070  1.00  0.00           C
ATOM   1398  HD2 PRO X  90      21.624 -72.860  50.017  1.00  0.00           H
ATOM   1399  HD3 PRO X  90      22.695 -74.192  49.497  1.00  0.00           H
ATOM   1400  CG  PRO X  90      23.642 -72.201  49.626  1.00  0.00           C
ATOM   1401  HG2 PRO X  90      23.239 -71.225  49.900  1.00  0.00           H
ATOM   1402  HG3 PRO X  90      23.699 -72.313  48.544  1.00  0.00           H
ATOM   1403  CB  PRO X  90      24.840 -72.556  50.455  1.00  0.00           C
ATOM   1404  HB2 PRO X  90      25.488 -71.691  50.602  1.00  0.00           H
ATOM   1405  HB3 PRO X  90      25.253 -73.333  49.811  1.00  0.00           H
ATOM   1406  CA  PRO X  90      24.290 -73.091  51.788  1.00  0.00           C
ATOM   1407  HA  PRO X  90      24.894 -73.950  52.083  1.00  0.00           H
ATOM   1408  C   PRO X  90      24.101 -72.050  52.914  1.00  0.00           C
ATOM   1409  O   PRO X  90      23.317 -71.114  52.746  1.00  0.00           O
ATOM   1410  N   TYR X  91      24.711 -72.325  54.076  1.00  0.00           N
ATOM   1411  H   TYR X  91      25.243 -73.181  54.159  1.00  0.00           H
ATOM   1412  CA  TYR X  91      24.584 -71.530  55.278  1.00  0.00           C
ATOM   1413  HA  TYR X  91      24.096 -70.566  55.111  1.00  0.00           H
ATOM   1414  CB  TYR X  91      23.561 -72.324  56.190  1.00  0.00           C
ATOM   1415  HB2 TYR X  91      22.652 -72.450  55.601  1.00  0.00           H
ATOM   1416  HB3 TYR X  91      23.771 -73.370  56.410  1.00  0.00           H
ATOM   1417  CG  TYR X  91      23.207 -71.539  57.419  1.00  0.00           C
ATOM   1418  CD1 TYR X  91      23.971 -71.790  58.595  1.00  0.00           C
ATOM   1419  HD1 TYR X  91      24.571 -72.688  58.644  1.00  0.00           H
ATOM   1420  CE1 TYR X  91      23.716 -71.062  59.743  1.00  0.00           C
ATOM   1421  HE1 TYR X  91      24.149 -71.398  60.674  1.00  0.00           H
ATOM   1422  CZ  TYR X  91      22.853 -69.957  59.760  1.00  0.00           C
ATOM   1423  OH  TYR X  91      22.797 -69.250  60.907  1.00  0.00           O
ATOM   1424  HH  TYR X  91      22.995 -68.315  60.822  1.00  0.00           H
ATOM   1425  CE2 TYR X  91      22.156 -69.624  58.607  1.00  0.00           C
ATOM   1426  HE2 TYR X  91      21.562 -68.731  58.480  1.00  0.00           H
ATOM   1427  CD2 TYR X  91      22.345 -70.404  57.440  1.00  0.00           C
ATOM   1428  HD2 TYR X  91      21.879 -70.078  56.521  1.00  0.00           H
ATOM   1429  C   TYR X  91      25.926 -71.174  55.986  1.00  0.00           C
ATOM   1430  O   TYR X  91      26.592 -72.079  56.652  1.00  0.00           O
ATOM   1431  N   VAL X  92      26.426 -69.996  55.586  1.00  0.00           N
ATOM   1432  H   VAL X  92      25.752 -69.521  55.003  1.00  0.00           H
ATOM   1433  CA  VAL X  92      27.779 -69.431  55.937  1.00  0.00           C
ATOM   1434  HA  VAL X  92      28.436 -70.260  56.194  1.00  0.00           H
ATOM   1435  CB  VAL X  92      28.410 -68.793  54.739  1.00  0.00           C
ATOM   1436  HB  VAL X  92      27.963 -67.808  54.618  1.00  0.00           H
ATOM   1437  CG1 VAL X  92      29.883 -68.469  54.876  1.00  0.00           C
ATOM   1438 HG11 VAL X  92      30.015 -67.838  55.756  1.00  0.00           H
ATOM   1439 HG12 VAL X  92      30.557 -69.322  54.828  1.00  0.00           H
ATOM   1440 HG13 VAL X  92      30.091 -67.755  54.079  1.00  0.00           H
ATOM   1441  CG2 VAL X  92      28.182 -69.649  53.485  1.00  0.00           C
ATOM   1442 HG21 VAL X  92      28.544 -69.158  52.582  1.00  0.00           H
ATOM   1443 HG22 VAL X  92      28.628 -70.640  53.571  1.00  0.00           H
ATOM   1444 HG23 VAL X  92      27.115 -69.794  53.312  1.00  0.00           H
ATOM   1445  C   VAL X  92      27.767 -68.424  57.105  1.00  0.00           C
ATOM   1446  O   VAL X  92      27.101 -67.378  57.042  1.00  0.00           O
ATOM   1447  N   PRO X  93      28.562 -68.650  58.171  1.00  0.00           N
ATOM   1448  CD  PRO X  93      29.383 -69.833  58.368  1.00  0.00           C
ATOM   1449  HD2 PRO X  93      30.397 -69.716  57.984  1.00  0.00           H
ATOM   1450  HD3 PRO X  93      28.977 -70.788  58.037  1.00  0.00           H
ATOM   1451  CG  PRO X  93      29.570 -69.864  59.857  1.00  0.00           C
ATOM   1452  HG2 PRO X  93      30.530 -70.336  60.062  1.00  0.00           H
ATOM   1453  HG3 PRO X  93      28.775 -70.423  60.351  1.00  0.00           H
ATOM   1454  CB  PRO X  93      29.478 -68.425  60.358  1.00  0.00           C
ATOM   1455  HB2 PRO X  93      30.495 -68.068  60.522  1.00  0.00           H
ATOM   1456  HB3 PRO X  93      28.964 -68.476  61.317  1.00  0.00           H
ATOM   1457  CA  PRO X  93      28.756 -67.684  59.234  1.00  0.00           C
ATOM   1458  HA  PRO X  93      27.849 -67.168  59.548  1.00  0.00           H
ATOM   1459  C   PRO X  93      29.679 -66.532  58.776  1.00  0.00           C
ATOM   1460  O   PRO X  93      30.413 -66.589  57.797  1.00  0.00           O
ATOM   1461  N   GLY X  94      29.606 -65.480  59.503  1.00  0.00           N
ATOM   1462  H   GLY X  94      28.956 -65.304  60.257  1.00  0.00           H
ATOM   1463  CA  GLY X  94      30.471 -64.341  59.321  1.00  0.00           C
ATOM   1464  HA2 GLY X  94      31.442 -64.742  59.033  1.00  0.00           H
ATOM   1465  HA3 GLY X  94      30.100 -63.807  58.446  1.00  0.00           H
ATOM   1466  C   GLY X  94      30.526 -63.565  60.644  1.00  0.00           C
ATOM   1467  O   GLY X  94      29.854 -63.883  61.638  1.00  0.00           O
ATOM   1468  N   TRP X  95      31.345 -62.495  60.598  1.00  0.00           N
ATOM   1469  H   TRP X  95      31.729 -62.119  59.742  1.00  0.00           H
ATOM   1470  CA  TRP X  95      31.605 -61.606  61.709  1.00  0.00           C
ATOM   1471  HA  TRP X  95      30.718 -61.493  62.331  1.00  0.00           H
ATOM   1472  CB  TRP X  95      32.714 -62.130  62.611  1.00  0.00           C
ATOM   1473  HB2 TRP X  95      33.538 -62.563  62.043  1.00  0.00           H
ATOM   1474  HB3 TRP X  95      33.130 -61.309  63.195  1.00  0.00           H
ATOM   1475  CG  TRP X  95      32.261 -63.215  63.599  1.00  0.00           C
ATOM   1476  CD1 TRP X  95      31.869 -62.981  64.855  1.00  0.00           C
ATOM   1477  HD1 TRP X  95      31.696 -62.003  65.282  1.00  0.00           H
ATOM   1478  NE1 TRP X  95      31.676 -64.079  65.587  1.00  0.00           N
ATOM   1479  HE1 TRP X  95      31.343 -64.039  66.539  1.00  0.00           H
ATOM   1480  CE2 TRP X  95      31.793 -65.205  64.745  1.00  0.00           C
ATOM   1481  CZ2 TRP X  95      31.629 -66.543  64.941  1.00  0.00           C
ATOM   1482  HZ2 TRP X  95      31.264 -66.883  65.899  1.00  0.00           H
ATOM   1483  CH2 TRP X  95      31.894 -67.460  63.912  1.00  0.00           C
ATOM   1484  HH2 TRP X  95      31.725 -68.515  64.066  1.00  0.00           H
ATOM   1485  CZ3 TRP X  95      32.336 -66.960  62.661  1.00  0.00           C
ATOM   1486  HZ3 TRP X  95      32.499 -67.600  61.807  1.00  0.00           H
ATOM   1487  CE3 TRP X  95      32.478 -65.606  62.436  1.00  0.00           C
ATOM   1488  HE3 TRP X  95      32.802 -65.152  61.510  1.00  0.00           H
ATOM   1489  CD2 TRP X  95      32.306 -64.657  63.493  1.00  0.00           C
ATOM   1490  C   TRP X  95      31.950 -60.197  61.200  1.00  0.00           C
ATOM   1491  O   TRP X  95      32.278 -60.086  59.992  1.00  0.00           O
ATOM   1492  N   ASP X  96      31.773 -59.153  61.970  1.00  0.00           N
ATOM   1493  H   ASP X  96      31.457 -59.326  62.914  1.00  0.00           H
ATOM   1494  CA  ASP X  96      31.811 -57.722  61.619  1.00  0.00           C
ATOM   1495  HA  ASP X  96      31.444 -57.486  60.619  1.00  0.00           H
ATOM   1496  CB  ASP X  96      30.882 -57.017  62.624  1.00  0.00           C
ATOM   1497  HB2 ASP X  96      29.857 -57.386  62.600  1.00  0.00           H
ATOM   1498  HB3 ASP X  96      31.202 -57.255  63.640  1.00  0.00           H
ATOM   1499  CG  ASP X  96      30.937 -55.449  62.571  1.00  0.00           C
ATOM   1500  OD1 ASP X  96      31.049 -54.941  61.427  1.00  0.00           O
ATOM   1501  OD2 ASP X  96      30.951 -54.835  63.621  1.00  0.00           O
ATOM   1502  C   ASP X  96      33.304 -57.202  61.696  1.00  0.00           C
ATOM   1503  O   ASP X  96      33.647 -56.708  62.801  1.00  0.00           O
ATOM   1504  N   CYS X  97      34.135 -57.413  60.715  1.00  0.00           N
ATOM   1505  H   CYS X  97      33.803 -57.711  59.809  1.00  0.00           H
ATOM   1506  CA  CYS X  97      35.548 -57.147  60.772  1.00  0.00           C
ATOM   1507  HA  CYS X  97      35.880 -57.619  61.697  1.00  0.00           H
ATOM   1508  CB  CYS X  97      36.248 -57.788  59.525  1.00  0.00           C
ATOM   1509  HB2 CYS X  97      35.870 -57.258  58.651  1.00  0.00           H
ATOM   1510  HB3 CYS X  97      37.283 -57.465  59.633  1.00  0.00           H
ATOM   1511  SG  CYS X  97      35.986 -59.595  59.266  1.00  0.00           S
ATOM   1512  HG  CYS X  97      36.380 -59.847  60.517  1.00  0.00           H
ATOM   1513  C   CYS X  97      35.911 -55.626  60.770  1.00  0.00           C
ATOM   1514  O   CYS X  97      37.031 -55.316  61.157  1.00  0.00           O
ATOM   1515  N   HIE X  98      35.064 -54.777  60.190  1.00  0.00           N
ATOM   1516  H   HIE X  98      34.150 -55.124  59.937  1.00  0.00           H
ATOM   1517  CA  HIE X  98      35.514 -53.457  59.767  1.00  0.00           C
ATOM   1518  HA  HIE X  98      36.600 -53.491  59.859  1.00  0.00           H
ATOM   1519  CB  HIE X  98      35.291 -53.152  58.232  1.00  0.00           C
ATOM   1520  HB2 HIE X  98      34.508 -53.770  57.792  1.00  0.00           H
ATOM   1521  HB3 HIE X  98      35.098 -52.090  58.081  1.00  0.00           H
ATOM   1522  CG  HIE X  98      36.488 -53.415  57.383  1.00  0.00           C
ATOM   1523  ND1 HIE X  98      37.600 -52.612  57.433  1.00  0.00           N
ATOM   1524  CE1 HIE X  98      38.362 -53.033  56.462  1.00  0.00           C
ATOM   1525  HE1 HIE X  98      39.353 -52.615  56.366  1.00  0.00           H
ATOM   1526  NE2 HIE X  98      37.905 -54.174  55.954  1.00  0.00           N
ATOM   1527  HE2 HIE X  98      38.510 -54.753  55.388  1.00  0.00           H
ATOM   1528  CD2 HIE X  98      36.685 -54.419  56.518  1.00  0.00           C
ATOM   1529  HD2 HIE X  98      35.946 -55.178  56.309  1.00  0.00           H
ATOM   1530  C   HIE X  98      35.006 -52.400  60.712  1.00  0.00           C
ATOM   1531  O   HIE X  98      33.956 -52.438  61.331  1.00  0.00           O
ATOM   1532  N   GLY X  99      35.734 -51.242  60.693  1.00  0.00           N
ATOM   1533  H   GLY X  99      36.610 -51.381  60.208  1.00  0.00           H
ATOM   1534  CA  GLY X  99      35.452 -49.874  61.251  1.00  0.00           C
ATOM   1535  HA2 GLY X  99      36.114 -49.154  60.771  1.00  0.00           H
ATOM   1536  HA3 GLY X  99      34.430 -49.734  60.901  1.00  0.00           H
ATOM   1537  C   GLY X  99      35.645 -49.732  62.807  1.00  0.00           C
ATOM   1538  O   GLY X  99      36.284 -50.518  63.511  1.00  0.00           O
ATOM   1539  N   LEU X 100      35.082 -48.653  63.379  1.00  0.00           N
ATOM   1540  H   LEU X 100      34.504 -48.020  62.845  1.00  0.00           H
ATOM   1541  CA  LEU X 100      35.466 -48.237  64.776  1.00  0.00           C
ATOM   1542  HA  LEU X 100      36.507 -47.923  64.690  1.00  0.00           H
ATOM   1543  CB  LEU X 100      34.687 -46.914  65.072  1.00  0.00           C
ATOM   1544  HB2 LEU X 100      35.017 -46.137  64.383  1.00  0.00           H
ATOM   1545  HB3 LEU X 100      33.641 -47.175  64.906  1.00  0.00           H
ATOM   1546  CG  LEU X 100      34.854 -46.256  66.443  1.00  0.00           C
ATOM   1547  HG  LEU X 100      34.526 -46.867  67.283  1.00  0.00           H
ATOM   1548  CD1 LEU X 100      36.270 -45.714  66.642  1.00  0.00           C
ATOM   1549 HD11 LEU X 100      36.285 -45.205  67.607  1.00  0.00           H
ATOM   1550 HD12 LEU X 100      37.028 -46.497  66.625  1.00  0.00           H
ATOM   1551 HD13 LEU X 100      36.537 -44.918  65.946  1.00  0.00           H
ATOM   1552  CD2 LEU X 100      33.910 -45.090  66.365  1.00  0.00           C
ATOM   1553 HD21 LEU X 100      32.950 -45.410  65.955  1.00  0.00           H
ATOM   1554 HD22 LEU X 100      33.737 -44.720  67.376  1.00  0.00           H
ATOM   1555 HD23 LEU X 100      34.277 -44.256  65.768  1.00  0.00           H
ATOM   1556  C   LEU X 100      35.408 -49.247  65.921  1.00  0.00           C
ATOM   1557  O   LEU X 100      36.340 -49.275  66.714  1.00  0.00           O
ATOM   1558  N   PRO X 101      34.446 -50.209  65.978  1.00  0.00           N
ATOM   1559  CD  PRO X 101      33.201 -50.379  65.303  1.00  0.00           C
ATOM   1560  HD2 PRO X 101      33.385 -51.020  64.440  1.00  0.00           H
ATOM   1561  HD3 PRO X 101      32.736 -49.423  65.063  1.00  0.00           H
ATOM   1562  CG  PRO X 101      32.241 -51.103  66.160  1.00  0.00           C
ATOM   1563  HG2 PRO X 101      31.647 -51.730  65.498  1.00  0.00           H
ATOM   1564  HG3 PRO X 101      31.624 -50.477  66.806  1.00  0.00           H
ATOM   1565  CB  PRO X 101      33.210 -51.829  67.048  1.00  0.00           C
ATOM   1566  HB2 PRO X 101      33.256 -52.871  66.728  1.00  0.00           H
ATOM   1567  HB3 PRO X 101      32.743 -51.951  68.025  1.00  0.00           H
ATOM   1568  CA  PRO X 101      34.535 -51.163  67.052  1.00  0.00           C
ATOM   1569  HA  PRO X 101      34.626 -50.605  67.984  1.00  0.00           H
ATOM   1570  C   PRO X 101      35.778 -52.133  66.947  1.00  0.00           C
ATOM   1571  O   PRO X 101      36.071 -52.668  68.040  1.00  0.00           O
ATOM   1572  N   ILE X 102      36.545 -52.248  65.844  1.00  0.00           N
ATOM   1573  H   ILE X 102      36.244 -51.810  64.985  1.00  0.00           H
ATOM   1574  CA  ILE X 102      37.851 -52.880  65.862  1.00  0.00           C
ATOM   1575  HA  ILE X 102      37.895 -53.583  66.695  1.00  0.00           H
ATOM   1576  CB  ILE X 102      38.194 -53.700  64.610  1.00  0.00           C
ATOM   1577  HB  ILE X 102      37.948 -53.096  63.735  1.00  0.00           H
ATOM   1578  CG2 ILE X 102      39.670 -53.988  64.466  1.00  0.00           C
ATOM   1579 HG21 ILE X 102      39.777 -54.783  63.729  1.00  0.00           H
ATOM   1580 HG22 ILE X 102      40.234 -53.085  64.233  1.00  0.00           H
ATOM   1581 HG23 ILE X 102      39.997 -54.380  65.429  1.00  0.00           H
ATOM   1582  CG1 ILE X 102      37.261 -54.916  64.437  1.00  0.00           C
ATOM   1583 HG12 ILE X 102      36.269 -54.527  64.209  1.00  0.00           H
ATOM   1584 HG13 ILE X 102      37.676 -55.420  63.564  1.00  0.00           H
ATOM   1585  CD1 ILE X 102      37.157 -56.002  65.531  1.00  0.00           C
ATOM   1586 HD11 ILE X 102      38.109 -56.528  65.612  1.00  0.00           H
ATOM   1587 HD12 ILE X 102      36.840 -55.498  66.443  1.00  0.00           H
ATOM   1588 HD13 ILE X 102      36.407 -56.695  65.149  1.00  0.00           H
ATOM   1589  C   ILE X 102      38.933 -51.833  66.204  1.00  0.00           C
ATOM   1590  O   ILE X 102      39.782 -52.053  67.046  1.00  0.00           O
ATOM   1591  N   GLU X 103      38.785 -50.583  65.675  1.00  0.00           N
ATOM   1592  H   GLU X 103      37.881 -50.463  65.239  1.00  0.00           H
ATOM   1593  CA  GLU X 103      39.712 -49.595  65.873  1.00  0.00           C
ATOM   1594  HA  GLU X 103      40.633 -49.965  65.419  1.00  0.00           H
ATOM   1595  CB  GLU X 103      39.326 -48.301  65.137  1.00  0.00           C
ATOM   1596  HB2 GLU X 103      38.733 -48.504  64.244  1.00  0.00           H
ATOM   1597  HB3 GLU X 103      38.594 -47.723  65.703  1.00  0.00           H
ATOM   1598  CG  GLU X 103      40.520 -47.346  64.809  1.00  0.00           C
ATOM   1599  HG2 GLU X 103      40.772 -46.825  65.734  1.00  0.00           H
ATOM   1600  HG3 GLU X 103      41.371 -47.950  64.493  1.00  0.00           H
ATOM   1601  CD  GLU X 103      40.208 -46.313  63.761  1.00  0.00           C
ATOM   1602  OE1 GLU X 103      40.492 -45.070  64.075  1.00  0.00           O
ATOM   1603  OE2 GLU X 103      39.662 -46.603  62.640  1.00  0.00           O
ATOM   1604  C   GLU X 103      40.007 -49.267  67.415  1.00  0.00           C
ATOM   1605  O   GLU X 103      41.172 -49.197  67.779  1.00  0.00           O
ATOM   1606  N   LEU X 104      38.992 -49.192  68.273  1.00  0.00           N
ATOM   1607  H   LEU X 104      38.095 -49.458  67.890  1.00  0.00           H
ATOM   1608  CA  LEU X 104      39.053 -49.165  69.763  1.00  0.00           C
ATOM   1609  HA  LEU X 104      39.494 -48.224  70.088  1.00  0.00           H
ATOM   1610  CB  LEU X 104      37.600 -49.324  70.285  1.00  0.00           C
ATOM   1611  HB2 LEU X 104      37.132 -50.166  69.775  1.00  0.00           H
ATOM   1612  HB3 LEU X 104      37.587 -49.528  71.356  1.00  0.00           H
ATOM   1613  CG  LEU X 104      36.760 -47.995  70.046  1.00  0.00           C
ATOM   1614  HG  LEU X 104      36.652 -47.863  68.968  1.00  0.00           H
ATOM   1615  CD1 LEU X 104      35.349 -48.237  70.613  1.00  0.00           C
ATOM   1616 HD11 LEU X 104      34.865 -49.181  70.365  1.00  0.00           H
ATOM   1617 HD12 LEU X 104      35.428 -48.119  71.693  1.00  0.00           H
ATOM   1618 HD13 LEU X 104      34.758 -47.496  70.075  1.00  0.00           H
ATOM   1619  CD2 LEU X 104      37.337 -46.698  70.595  1.00  0.00           C
ATOM   1620 HD21 LEU X 104      36.596 -45.930  70.372  1.00  0.00           H
ATOM   1621 HD22 LEU X 104      37.583 -46.726  71.657  1.00  0.00           H
ATOM   1622 HD23 LEU X 104      38.233 -46.516  70.003  1.00  0.00           H
ATOM   1623  C   LEU X 104      39.881 -50.347  70.408  1.00  0.00           C
ATOM   1624  O   LEU X 104      40.557 -50.112  71.430  1.00  0.00           O
ATOM   1625  N   LYS X 105      39.716 -51.567  69.931  1.00  0.00           N
ATOM   1626  H   LYS X 105      39.131 -51.758  69.130  1.00  0.00           H
ATOM   1627  CA  LYS X 105      40.427 -52.757  70.437  1.00  0.00           C
ATOM   1628  HA  LYS X 105      40.333 -52.799  71.522  1.00  0.00           H
ATOM   1629  CB  LYS X 105      39.789 -54.058  69.958  1.00  0.00           C
ATOM   1630  HB2 LYS X 105      39.809 -54.120  68.870  1.00  0.00           H
ATOM   1631  HB3 LYS X 105      40.330 -54.847  70.481  1.00  0.00           H
ATOM   1632  CG  LYS X 105      38.336 -54.219  70.409  1.00  0.00           C
ATOM   1633  HG2 LYS X 105      37.788 -53.360  70.023  1.00  0.00           H
ATOM   1634  HG3 LYS X 105      37.931 -55.179  70.090  1.00  0.00           H
ATOM   1635  CD  LYS X 105      38.117 -54.137  71.957  1.00  0.00           C
ATOM   1636  HD2 LYS X 105      38.625 -53.210  72.223  1.00  0.00           H
ATOM   1637  HD3 LYS X 105      37.079 -54.001  72.264  1.00  0.00           H
ATOM   1638  CE  LYS X 105      38.732 -55.376  72.617  1.00  0.00           C
ATOM   1639  HE2 LYS X 105      38.341 -56.252  72.099  1.00  0.00           H
ATOM   1640  HE3 LYS X 105      39.815 -55.422  72.523  1.00  0.00           H
ATOM   1641  NZ  LYS X 105      38.326 -55.430  74.040  1.00  0.00           N
ATOM   1642  HZ1 LYS X 105      38.980 -54.861  74.560  1.00  0.00           H
ATOM   1643  HZ2 LYS X 105      37.366 -55.259  74.300  1.00  0.00           H
ATOM   1644  HZ3 LYS X 105      38.542 -56.342  74.417  1.00  0.00           H
ATOM   1645  C   LYS X 105      41.935 -52.911  70.028  1.00  0.00           C
ATOM   1646  O   LYS X 105      42.747 -53.229  70.892  1.00  0.00           O
ATOM   1647  N   VAL X 106      42.215 -52.568  68.790  1.00  0.00           N
ATOM   1648  H   VAL X 106      41.479 -52.348  68.135  1.00  0.00           H
ATOM   1649  CA  VAL X 106      43.621 -52.635  68.240  1.00  0.00           C
ATOM   1650  HA  VAL X 106      44.180 -53.452  68.696  1.00  0.00           H
ATOM   1651  CB  VAL X 106      43.614 -52.695  66.692  1.00  0.00           C
ATOM   1652  HB  VAL X 106      43.040 -51.843  66.329  1.00  0.00           H
ATOM   1653  CG1 VAL X 106      45.028 -52.595  66.039  1.00  0.00           C
ATOM   1654 HG11 VAL X 106      44.895 -52.828  64.983  1.00  0.00           H
ATOM   1655 HG12 VAL X 106      45.355 -51.563  66.147  1.00  0.00           H
ATOM   1656 HG13 VAL X 106      45.716 -53.232  66.593  1.00  0.00           H
ATOM   1657  CG2 VAL X 106      43.013 -54.035  66.168  1.00  0.00           C
ATOM   1658 HG21 VAL X 106      43.610 -54.906  66.444  1.00  0.00           H
ATOM   1659 HG22 VAL X 106      42.021 -54.219  66.583  1.00  0.00           H
ATOM   1660 HG23 VAL X 106      43.098 -53.879  65.092  1.00  0.00           H
ATOM   1661  C   VAL X 106      44.396 -51.400  68.665  1.00  0.00           C
ATOM   1662  O   VAL X 106      45.617 -51.545  68.774  1.00  0.00           O
ATOM   1663  N   GLU X 107      43.721 -50.264  68.952  1.00  0.00           N
ATOM   1664  H   GLU X 107      42.731 -50.215  68.760  1.00  0.00           H
ATOM   1665  CA  GLU X 107      44.401 -49.154  69.487  1.00  0.00           C
ATOM   1666  HA  GLU X 107      45.332 -49.030  68.935  1.00  0.00           H
ATOM   1667  CB  GLU X 107      43.535 -47.898  69.378  1.00  0.00           C
ATOM   1668  HB2 GLU X 107      43.303 -47.885  68.314  1.00  0.00           H
ATOM   1669  HB3 GLU X 107      42.651 -47.883  70.014  1.00  0.00           H
ATOM   1670  CG  GLU X 107      44.340 -46.670  69.696  1.00  0.00           C
ATOM   1671  HG2 GLU X 107      45.332 -46.863  69.288  1.00  0.00           H
ATOM   1672  HG3 GLU X 107      43.840 -45.890  69.120  1.00  0.00           H
ATOM   1673  CD  GLU X 107      44.387 -46.435  71.207  1.00  0.00           C
ATOM   1674  OE1 GLU X 107      43.316 -46.525  71.906  1.00  0.00           O
ATOM   1675  OE2 GLU X 107      45.404 -46.043  71.817  1.00  0.00           O
ATOM   1676  C   GLU X 107      44.817 -49.519  70.970  1.00  0.00           C
ATOM   1677  O   GLU X 107      45.928 -49.271  71.406  1.00  0.00           O
ATOM   1678  N   GLN X 108      43.948 -50.055  71.846  1.00  0.00           N
ATOM   1679  H   GLN X 108      43.012 -50.187  71.493  1.00  0.00           H
ATOM   1680  CA  GLN X 108      44.254 -50.535  73.226  1.00  0.00           C
ATOM   1681  HA  GLN X 108      44.563 -49.623  73.735  1.00  0.00           H
ATOM   1682  CB  GLN X 108      42.833 -50.917  73.799  1.00  0.00           C
ATOM   1683  HB2 GLN X 108      42.136 -50.099  73.614  1.00  0.00           H
ATOM   1684  HB3 GLN X 108      42.555 -51.836  73.286  1.00  0.00           H
ATOM   1685  CG  GLN X 108      42.760 -51.165  75.317  1.00  0.00           C
ATOM   1686  HG2 GLN X 108      41.725 -51.484  75.429  1.00  0.00           H
ATOM   1687  HG3 GLN X 108      43.278 -52.037  75.714  1.00  0.00           H
ATOM   1688  CD  GLN X 108      42.972 -49.849  76.108  1.00  0.00           C
ATOM   1689  OE1 GLN X 108      42.480 -48.779  75.727  1.00  0.00           O
ATOM   1690  NE2 GLN X 108      43.740 -49.878  77.195  1.00  0.00           N
ATOM   1691 HE21 GLN X 108      43.851 -49.007  77.694  1.00  0.00           H
ATOM   1692 HE22 GLN X 108      44.151 -50.702  77.610  1.00  0.00           H
ATOM   1693  C   GLN X 108      45.338 -51.575  73.362  1.00  0.00           C
ATOM   1694  O   GLN X 108      46.200 -51.524  74.302  1.00  0.00           O
ATOM   1695  N   GLU X 109      45.377 -52.533  72.410  1.00  0.00           N
ATOM   1696  H   GLU X 109      44.692 -52.595  71.669  1.00  0.00           H
ATOM   1697  CA  GLU X 109      46.499 -53.576  72.311  1.00  0.00           C
ATOM   1698  HA  GLU X 109      46.781 -53.851  73.326  1.00  0.00           H
ATOM   1699  CB  GLU X 109      45.980 -54.785  71.457  1.00  0.00           C
ATOM   1700  HB2 GLU X 109      45.062 -55.228  71.844  1.00  0.00           H
ATOM   1701  HB3 GLU X 109      45.707 -54.371  70.487  1.00  0.00           H
ATOM   1702  CG  GLU X 109      47.001 -55.950  71.387  1.00  0.00           C
ATOM   1703  HG2 GLU X 109      46.815 -56.657  70.578  1.00  0.00           H
ATOM   1704  HG3 GLU X 109      47.867 -55.411  71.005  1.00  0.00           H
ATOM   1705  CD  GLU X 109      47.333 -56.639  72.714  1.00  0.00           C
ATOM   1706  OE1 GLU X 109      48.146 -57.609  72.659  1.00  0.00           O
ATOM   1707  OE2 GLU X 109      46.888 -56.198  73.807  1.00  0.00           O
ATOM   1708  C   GLU X 109      47.813 -53.050  71.722  1.00  0.00           C
ATOM   1709  O   GLU X 109      48.834 -53.298  72.389  1.00  0.00           O
ATOM   1710  N   TYR X 110      47.751 -52.428  70.525  1.00  0.00           N
ATOM   1711  H   TYR X 110      46.868 -52.312  70.047  1.00  0.00           H
ATOM   1712  CA  TYR X 110      48.945 -52.194  69.692  1.00  0.00           C
ATOM   1713  HA  TYR X 110      49.788 -52.760  70.088  1.00  0.00           H
ATOM   1714  CB  TYR X 110      48.572 -52.830  68.302  1.00  0.00           C
ATOM   1715  HB2 TYR X 110      48.182 -53.821  68.537  1.00  0.00           H
ATOM   1716  HB3 TYR X 110      47.777 -52.189  67.923  1.00  0.00           H
ATOM   1717  CG  TYR X 110      49.668 -52.868  67.249  1.00  0.00           C
ATOM   1718  CD1 TYR X 110      49.360 -52.355  66.007  1.00  0.00           C
ATOM   1719  HD1 TYR X 110      48.409 -51.899  65.775  1.00  0.00           H
ATOM   1720  CE1 TYR X 110      50.194 -52.468  64.953  1.00  0.00           C
ATOM   1721  HE1 TYR X 110      49.853 -52.249  63.952  1.00  0.00           H
ATOM   1722  CZ  TYR X 110      51.522 -52.943  65.127  1.00  0.00           C
ATOM   1723  OH  TYR X 110      52.353 -53.044  64.104  1.00  0.00           O
ATOM   1724  HH  TYR X 110      53.279 -52.918  64.324  1.00  0.00           H
ATOM   1725  CE2 TYR X 110      51.843 -53.433  66.429  1.00  0.00           C
ATOM   1726  HE2 TYR X 110      52.795 -53.945  66.456  1.00  0.00           H
ATOM   1727  CD2 TYR X 110      50.912 -53.512  67.486  1.00  0.00           C
ATOM   1728  HD2 TYR X 110      51.128 -53.908  68.466  1.00  0.00           H
ATOM   1729  C   TYR X 110      49.352 -50.697  69.599  1.00  0.00           C
ATOM   1730  O   TYR X 110      50.483 -50.400  69.276  1.00  0.00           O
ATOM   1731  N   GLY X 111      48.500 -49.792  70.054  1.00  0.00           N
ATOM   1732  H   GLY X 111      47.620 -50.084  70.455  1.00  0.00           H
ATOM   1733  CA  GLY X 111      48.755 -48.350  70.209  1.00  0.00           C
ATOM   1734  HA2 GLY X 111      48.205 -47.861  71.013  1.00  0.00           H
ATOM   1735  HA3 GLY X 111      49.811 -48.320  70.472  1.00  0.00           H
ATOM   1736  C   GLY X 111      48.529 -47.552  68.897  1.00  0.00           C
ATOM   1737  O   GLY X 111      48.682 -48.077  67.800  1.00  0.00           O
ATOM   1738  N   LYS X 112      48.129 -46.287  69.018  1.00  0.00           N
ATOM   1739  H   LYS X 112      47.986 -45.881  69.932  1.00  0.00           H
ATOM   1740  CA  LYS X 112      47.828 -45.366  67.910  1.00  0.00           C
ATOM   1741  HA  LYS X 112      46.878 -45.674  67.475  1.00  0.00           H
ATOM   1742  CB  LYS X 112      47.481 -43.902  68.400  1.00  0.00           C
ATOM   1743  HB2 LYS X 112      48.161 -43.632  69.208  1.00  0.00           H
ATOM   1744  HB3 LYS X 112      47.434 -43.213  67.555  1.00  0.00           H
ATOM   1745  CG  LYS X 112      46.090 -43.841  69.038  1.00  0.00           C
ATOM   1746  HG2 LYS X 112      45.271 -44.197  68.414  1.00  0.00           H
ATOM   1747  HG3 LYS X 112      46.108 -44.300  70.028  1.00  0.00           H
ATOM   1748  CD  LYS X 112      45.678 -42.368  69.321  1.00  0.00           C
ATOM   1749  HD2 LYS X 112      46.324 -42.008  70.122  1.00  0.00           H
ATOM   1750  HD3 LYS X 112      45.875 -41.736  68.454  1.00  0.00           H
ATOM   1751  CE  LYS X 112      44.167 -42.350  69.753  1.00  0.00           C
ATOM   1752  HE2 LYS X 112      43.626 -42.438  68.810  1.00  0.00           H
ATOM   1753  HE3 LYS X 112      43.835 -43.218  70.322  1.00  0.00           H
ATOM   1754  NZ  LYS X 112      43.804 -41.128  70.466  1.00  0.00           N
ATOM   1755  HZ1 LYS X 112      44.129 -40.277  70.026  1.00  0.00           H
ATOM   1756  HZ2 LYS X 112      42.803 -41.014  70.545  1.00  0.00           H
ATOM   1757  HZ3 LYS X 112      44.093 -41.053  71.431  1.00  0.00           H
ATOM   1758  C   LYS X 112      49.015 -45.373  66.876  1.00  0.00           C
ATOM   1759  O   LYS X 112      50.131 -45.366  67.295  1.00  0.00           O
ATOM   1760  N   PRO X 113      48.745 -45.299  65.501  1.00  0.00           N
ATOM   1761  CD  PRO X 113      47.412 -45.328  64.860  1.00  0.00           C
ATOM   1762  HD2 PRO X 113      46.811 -44.688  65.504  1.00  0.00           H
ATOM   1763  HD3 PRO X 113      47.009 -46.336  64.765  1.00  0.00           H
ATOM   1764  CG  PRO X 113      47.572 -44.735  63.475  1.00  0.00           C
ATOM   1765  HG2 PRO X 113      47.523 -43.651  63.581  1.00  0.00           H
ATOM   1766  HG3 PRO X 113      46.692 -45.069  62.927  1.00  0.00           H
ATOM   1767  CB  PRO X 113      48.957 -45.251  63.138  1.00  0.00           C
ATOM   1768  HB2 PRO X 113      49.508 -44.670  62.398  1.00  0.00           H
ATOM   1769  HB3 PRO X 113      48.855 -46.249  62.709  1.00  0.00           H
ATOM   1770  CA  PRO X 113      49.754 -45.248  64.455  1.00  0.00           C
ATOM   1771  HA  PRO X 113      50.387 -46.128  64.576  1.00  0.00           H
ATOM   1772  C   PRO X 113      50.726 -44.094  64.552  1.00  0.00           C
ATOM   1773  O   PRO X 113      50.543 -43.132  65.273  1.00  0.00           O
ATOM   1774  N   GLY X 114      51.874 -44.163  63.915  1.00  0.00           N
ATOM   1775  H   GLY X 114      52.124 -45.083  63.580  1.00  0.00           H
ATOM   1776  CA  GLY X 114      52.773 -43.036  63.777  1.00  0.00           C
ATOM   1777  HA2 GLY X 114      53.478 -43.148  62.953  1.00  0.00           H
ATOM   1778  HA3 GLY X 114      52.211 -42.117  63.604  1.00  0.00           H
ATOM   1779  C   GLY X 114      53.683 -42.737  64.972  1.00  0.00           C
ATOM   1780  O   GLY X 114      54.502 -41.821  64.917  1.00  0.00           O
ATOM   1781  N   GLU X 115      53.613 -43.652  66.023  1.00  0.00           N
ATOM   1782  H   GLU X 115      52.841 -44.298  65.945  1.00  0.00           H
ATOM   1783  CA  GLU X 115      54.621 -43.685  67.146  1.00  0.00           C
ATOM   1784  HA  GLU X 115      55.209 -42.772  67.049  1.00  0.00           H
ATOM   1785  CB  GLU X 115      53.849 -43.921  68.473  1.00  0.00           C
ATOM   1786  HB2 GLU X 115      53.498 -44.954  68.472  1.00  0.00           H
ATOM   1787  HB3 GLU X 115      54.527 -43.886  69.326  1.00  0.00           H
ATOM   1788  CG  GLU X 115      52.667 -43.078  68.836  1.00  0.00           C
ATOM   1789  HG2 GLU X 115      51.856 -43.217  68.120  1.00  0.00           H
ATOM   1790  HG3 GLU X 115      52.224 -43.403  69.777  1.00  0.00           H
ATOM   1791  CD  GLU X 115      53.001 -41.549  68.937  1.00  0.00           C
ATOM   1792  OE1 GLU X 115      52.055 -40.784  68.751  1.00  0.00           O
ATOM   1793  OE2 GLU X 115      54.148 -41.096  69.033  1.00  0.00           O
ATOM   1794  C   GLU X 115      55.570 -44.822  66.808  1.00  0.00           C
ATOM   1795  O   GLU X 115      56.727 -44.544  66.475  1.00  0.00           O
ATOM   1796  N   LYS X 116      55.137 -46.085  66.819  1.00  0.00           N
ATOM   1797  H   LYS X 116      54.181 -46.299  67.066  1.00  0.00           H
ATOM   1798  CA  LYS X 116      55.889 -47.288  66.592  1.00  0.00           C
ATOM   1799  HA  LYS X 116      56.960 -47.121  66.699  1.00  0.00           H
ATOM   1800  CB  LYS X 116      55.459 -48.287  67.596  1.00  0.00           C
ATOM   1801  HB2 LYS X 116      55.102 -47.736  68.467  1.00  0.00           H
ATOM   1802  HB3 LYS X 116      54.527 -48.760  67.287  1.00  0.00           H
ATOM   1803  CG  LYS X 116      56.392 -49.458  67.984  1.00  0.00           C
ATOM   1804  HG2 LYS X 116      55.858 -50.215  68.558  1.00  0.00           H
ATOM   1805  HG3 LYS X 116      56.676 -50.057  67.120  1.00  0.00           H
ATOM   1806  CD  LYS X 116      57.533 -49.009  68.861  1.00  0.00           C
ATOM   1807  HD2 LYS X 116      58.268 -48.536  68.207  1.00  0.00           H
ATOM   1808  HD3 LYS X 116      57.140 -48.237  69.521  1.00  0.00           H
ATOM   1809  CE  LYS X 116      58.101 -50.188  69.627  1.00  0.00           C
ATOM   1810  HE2 LYS X 116      58.371 -49.755  70.589  1.00  0.00           H
ATOM   1811  HE3 LYS X 116      57.266 -50.879  69.739  1.00  0.00           H
ATOM   1812  NZ  LYS X 116      59.093 -50.950  68.853  1.00  0.00           N
ATOM   1813  HZ1 LYS X 116      60.054 -50.646  68.880  1.00  0.00           H
ATOM   1814  HZ2 LYS X 116      59.073 -51.807  69.388  1.00  0.00           H
ATOM   1815  HZ3 LYS X 116      58.803 -51.031  67.888  1.00  0.00           H
ATOM   1816  C   LYS X 116      55.762 -47.947  65.263  1.00  0.00           C
ATOM   1817  O   LYS X 116      56.736 -48.500  64.763  1.00  0.00           O
ATOM   1818  N   PHE X 117      54.559 -47.808  64.668  1.00  0.00           N
ATOM   1819  H   PHE X 117      53.777 -47.339  65.103  1.00  0.00           H
ATOM   1820  CA  PHE X 117      54.249 -48.413  63.353  1.00  0.00           C
ATOM   1821  HA  PHE X 117      55.215 -48.576  62.873  1.00  0.00           H
ATOM   1822  CB  PHE X 117      53.614 -49.817  63.543  1.00  0.00           C
ATOM   1823  HB2 PHE X 117      52.829 -49.567  64.256  1.00  0.00           H
ATOM   1824  HB3 PHE X 117      53.225 -50.121  62.571  1.00  0.00           H
ATOM   1825  CG  PHE X 117      54.457 -50.828  64.324  1.00  0.00           C
ATOM   1826  CD1 PHE X 117      54.278 -51.055  65.761  1.00  0.00           C
ATOM   1827  HD1 PHE X 117      53.471 -50.576  66.295  1.00  0.00           H
ATOM   1828  CE1 PHE X 117      54.927 -52.105  66.362  1.00  0.00           C
ATOM   1829  HE1 PHE X 117      54.818 -52.376  67.403  1.00  0.00           H
ATOM   1830  CZ  PHE X 117      55.844 -52.866  65.695  1.00  0.00           C
ATOM   1831  HZ  PHE X 117      56.405 -53.644  66.195  1.00  0.00           H
ATOM   1832  CE2 PHE X 117      56.066 -52.650  64.365  1.00  0.00           C
ATOM   1833  HE2 PHE X 117      56.682 -53.419  63.921  1.00  0.00           H
ATOM   1834  CD2 PHE X 117      55.417 -51.611  63.604  1.00  0.00           C
ATOM   1835  HD2 PHE X 117      55.438 -51.660  62.526  1.00  0.00           H
ATOM   1836  C   PHE X 117      53.344 -47.524  62.524  1.00  0.00           C
ATOM   1837  O   PHE X 117      52.657 -46.608  63.103  1.00  0.00           O
ATOM   1838  N   THR X 118      53.424 -47.637  61.226  1.00  0.00           N
ATOM   1839  H   THR X 118      53.956 -48.379  60.793  1.00  0.00           H
ATOM   1840  CA  THR X 118      52.606 -46.926  60.228  1.00  0.00           C
ATOM   1841  HA  THR X 118      52.630 -45.853  60.416  1.00  0.00           H
ATOM   1842  CB  THR X 118      53.117 -47.157  58.777  1.00  0.00           C
ATOM   1843  HB  THR X 118      52.455 -46.671  58.060  1.00  0.00           H
ATOM   1844  CG2 THR X 118      54.541 -46.807  58.458  1.00  0.00           C
ATOM   1845 HG21 THR X 118      54.718 -45.735  58.538  1.00  0.00           H
ATOM   1846 HG22 THR X 118      55.043 -47.223  59.332  1.00  0.00           H
ATOM   1847 HG23 THR X 118      54.870 -47.357  57.576  1.00  0.00           H
ATOM   1848  OG1 THR X 118      53.013 -48.517  58.547  1.00  0.00           O
ATOM   1849  HG1 THR X 118      53.789 -49.018  58.808  1.00  0.00           H
ATOM   1850  C   THR X 118      51.114 -47.256  60.359  1.00  0.00           C
ATOM   1851  O   THR X 118      50.755 -48.265  60.911  1.00  0.00           O
ATOM   1852  N   ALA X 119      50.286 -46.385  59.764  1.00  0.00           N
ATOM   1853  H   ALA X 119      50.673 -45.507  59.447  1.00  0.00           H
ATOM   1854  CA  ALA X 119      48.870 -46.531  59.679  1.00  0.00           C
ATOM   1855  HA  ALA X 119      48.327 -46.718  60.605  1.00  0.00           H
ATOM   1856  CB  ALA X 119      48.255 -45.235  59.147  1.00  0.00           C
ATOM   1857  HB1 ALA X 119      47.274 -45.381  58.698  1.00  0.00           H
ATOM   1858  HB2 ALA X 119      48.002 -44.506  59.918  1.00  0.00           H
ATOM   1859  HB3 ALA X 119      49.024 -44.859  58.471  1.00  0.00           H
ATOM   1860  C   ALA X 119      48.585 -47.761  58.779  1.00  0.00           C
ATOM   1861  O   ALA X 119      47.622 -48.402  59.115  1.00  0.00           O
ATOM   1862  N   ALA X 120      49.452 -48.170  57.814  1.00  0.00           N
ATOM   1863  H   ALA X 120      50.261 -47.603  57.607  1.00  0.00           H
ATOM   1864  CA  ALA X 120      49.312 -49.420  57.035  1.00  0.00           C
ATOM   1865  HA  ALA X 120      48.345 -49.520  56.543  1.00  0.00           H
ATOM   1866  CB  ALA X 120      50.471 -49.435  55.925  1.00  0.00           C
ATOM   1867  HB1 ALA X 120      51.395 -49.390  56.501  1.00  0.00           H
ATOM   1868  HB2 ALA X 120      50.431 -50.389  55.399  1.00  0.00           H
ATOM   1869  HB3 ALA X 120      50.489 -48.583  55.244  1.00  0.00           H
ATOM   1870  C   ALA X 120      49.628 -50.633  57.918  1.00  0.00           C
ATOM   1871  O   ALA X 120      49.024 -51.666  57.663  1.00  0.00           O
ATOM   1872  N   GLU X 121      50.621 -50.510  58.821  1.00  0.00           N
ATOM   1873  H   GLU X 121      51.256 -49.727  58.853  1.00  0.00           H
ATOM   1874  CA  GLU X 121      50.956 -51.657  59.656  1.00  0.00           C
ATOM   1875  HA  GLU X 121      50.896 -52.636  59.179  1.00  0.00           H
ATOM   1876  CB  GLU X 121      52.355 -51.424  60.205  1.00  0.00           C
ATOM   1877  HB2 GLU X 121      52.400 -50.355  60.412  1.00  0.00           H
ATOM   1878  HB3 GLU X 121      52.594 -51.893  61.160  1.00  0.00           H
ATOM   1879  CG  GLU X 121      53.348 -51.618  59.130  1.00  0.00           C
ATOM   1880  HG2 GLU X 121      53.411 -52.702  59.042  1.00  0.00           H
ATOM   1881  HG3 GLU X 121      53.066 -51.238  58.146  1.00  0.00           H
ATOM   1882  CD  GLU X 121      54.735 -51.134  59.507  1.00  0.00           C
ATOM   1883  OE1 GLU X 121      55.622 -51.948  59.547  1.00  0.00           O
ATOM   1884  OE2 GLU X 121      54.954 -49.931  59.775  1.00  0.00           O
ATOM   1885  C   GLU X 121      49.896 -51.817  60.809  1.00  0.00           C
ATOM   1886  O   GLU X 121      49.640 -52.934  61.305  1.00  0.00           O
ATOM   1887  N   PHE X 122      49.208 -50.768  61.273  1.00  0.00           N
ATOM   1888  H   PHE X 122      49.484 -49.848  60.959  1.00  0.00           H
ATOM   1889  CA  PHE X 122      48.030 -50.680  62.187  1.00  0.00           C
ATOM   1890  HA  PHE X 122      48.168 -51.174  63.150  1.00  0.00           H
ATOM   1891  CB  PHE X 122      47.856 -49.161  62.553  1.00  0.00           C
ATOM   1892  HB2 PHE X 122      48.706 -48.828  63.151  1.00  0.00           H
ATOM   1893  HB3 PHE X 122      47.686 -48.481  61.719  1.00  0.00           H
ATOM   1894  CG  PHE X 122      46.592 -49.075  63.448  1.00  0.00           C
ATOM   1895  CD1 PHE X 122      45.241 -49.001  62.920  1.00  0.00           C
ATOM   1896  HD1 PHE X 122      44.985 -49.042  61.872  1.00  0.00           H
ATOM   1897  CE1 PHE X 122      44.220 -48.967  63.896  1.00  0.00           C
ATOM   1898  HE1 PHE X 122      43.191 -48.962  63.569  1.00  0.00           H
ATOM   1899  CZ  PHE X 122      44.440 -48.927  65.261  1.00  0.00           C
ATOM   1900  HZ  PHE X 122      43.597 -48.933  65.939  1.00  0.00           H
ATOM   1901  CE2 PHE X 122      45.763 -48.886  65.741  1.00  0.00           C
ATOM   1902  HE2 PHE X 122      45.984 -48.813  66.796  1.00  0.00           H
ATOM   1903  CD2 PHE X 122      46.828 -48.915  64.839  1.00  0.00           C
ATOM   1904  HD2 PHE X 122      47.863 -48.891  65.151  1.00  0.00           H
ATOM   1905  C   PHE X 122      46.822 -51.392  61.528  1.00  0.00           C
ATOM   1906  O   PHE X 122      46.139 -52.307  62.049  1.00  0.00           O
ATOM   1907  N   ARG X 123      46.529 -51.081  60.224  1.00  0.00           N
ATOM   1908  H   ARG X 123      47.010 -50.297  59.808  1.00  0.00           H
ATOM   1909  CA  ARG X 123      45.529 -51.842  59.436  1.00  0.00           C
ATOM   1910  HA  ARG X 123      44.593 -51.815  59.992  1.00  0.00           H
ATOM   1911  CB  ARG X 123      45.406 -51.187  58.092  1.00  0.00           C
ATOM   1912  HB2 ARG X 123      46.398 -50.931  57.721  1.00  0.00           H
ATOM   1913  HB3 ARG X 123      44.896 -51.857  57.398  1.00  0.00           H
ATOM   1914  CG  ARG X 123      44.587 -49.864  58.087  1.00  0.00           C
ATOM   1915  HG2 ARG X 123      43.646 -49.977  58.623  1.00  0.00           H
ATOM   1916  HG3 ARG X 123      45.121 -49.114  58.671  1.00  0.00           H
ATOM   1917  CD  ARG X 123      44.264 -49.178  56.760  1.00  0.00           C
ATOM   1918  HD2 ARG X 123      44.234 -49.932  55.974  1.00  0.00           H
ATOM   1919  HD3 ARG X 123      43.359 -48.593  56.925  1.00  0.00           H
ATOM   1920  NE  ARG X 123      45.304 -48.227  56.268  1.00  0.00           N
ATOM   1921  HE  ARG X 123      45.994 -48.582  55.622  1.00  0.00           H
ATOM   1922  CZ  ARG X 123      45.255 -46.849  56.273  1.00  0.00           C
ATOM   1923  NH1 ARG X 123      44.330 -46.231  56.832  1.00  0.00           N
ATOM   1924 HH11 ARG X 123      43.590 -46.694  57.338  1.00  0.00           H
ATOM   1925 HH12 ARG X 123      44.420 -45.225  56.864  1.00  0.00           H
ATOM   1926  NH2 ARG X 123      46.187 -46.174  55.658  1.00  0.00           N
ATOM   1927 HH21 ARG X 123      46.970 -46.610  55.190  1.00  0.00           H
ATOM   1928 HH22 ARG X 123      46.173 -45.165  55.693  1.00  0.00           H
ATOM   1929  C   ARG X 123      45.864 -53.314  59.251  1.00  0.00           C
ATOM   1930  O   ARG X 123      44.914 -54.094  59.450  1.00  0.00           O
ATOM   1931  N   ALA X 124      47.117 -53.720  59.211  1.00  0.00           N
ATOM   1932  H   ALA X 124      47.793 -52.992  59.026  1.00  0.00           H
ATOM   1933  CA  ALA X 124      47.490 -55.078  59.155  1.00  0.00           C
ATOM   1934  HA  ALA X 124      46.865 -55.470  58.352  1.00  0.00           H
ATOM   1935  CB  ALA X 124      48.971 -55.060  58.705  1.00  0.00           C
ATOM   1936  HB1 ALA X 124      49.108 -56.110  58.442  1.00  0.00           H
ATOM   1937  HB2 ALA X 124      49.056 -54.309  57.920  1.00  0.00           H
ATOM   1938  HB3 ALA X 124      49.608 -54.865  59.566  1.00  0.00           H
ATOM   1939  C   ALA X 124      47.205 -55.889  60.477  1.00  0.00           C
ATOM   1940  O   ALA X 124      46.709 -57.036  60.541  1.00  0.00           O
ATOM   1941  N   LYS X 125      47.568 -55.264  61.585  1.00  0.00           N
ATOM   1942  H   LYS X 125      48.211 -54.484  61.589  1.00  0.00           H
ATOM   1943  CA  LYS X 125      47.076 -55.660  62.908  1.00  0.00           C
ATOM   1944  HA  LYS X 125      47.385 -56.693  63.064  1.00  0.00           H
ATOM   1945  CB  LYS X 125      47.504 -54.706  64.057  1.00  0.00           C
ATOM   1946  HB2 LYS X 125      48.538 -54.439  63.838  1.00  0.00           H
ATOM   1947  HB3 LYS X 125      47.066 -53.719  63.908  1.00  0.00           H
ATOM   1948  CG  LYS X 125      47.409 -55.281  65.451  1.00  0.00           C
ATOM   1949  HG2 LYS X 125      47.679 -54.582  66.242  1.00  0.00           H
ATOM   1950  HG3 LYS X 125      46.345 -55.481  65.573  1.00  0.00           H
ATOM   1951  CD  LYS X 125      48.196 -56.610  65.690  1.00  0.00           C
ATOM   1952  HD2 LYS X 125      48.063 -57.090  66.658  1.00  0.00           H
ATOM   1953  HD3 LYS X 125      47.746 -57.403  65.091  1.00  0.00           H
ATOM   1954  CE  LYS X 125      49.720 -56.324  65.481  1.00  0.00           C
ATOM   1955  HE2 LYS X 125      49.876 -55.734  64.579  1.00  0.00           H
ATOM   1956  HE3 LYS X 125      49.951 -55.771  66.393  1.00  0.00           H
ATOM   1957  NZ  LYS X 125      50.406 -57.611  65.292  1.00  0.00           N
ATOM   1958  HZ1 LYS X 125      50.413 -58.132  66.157  1.00  0.00           H
ATOM   1959  HZ2 LYS X 125      50.003 -58.217  64.593  1.00  0.00           H
ATOM   1960  HZ3 LYS X 125      51.396 -57.467  65.156  1.00  0.00           H
ATOM   1961  C   LYS X 125      45.587 -55.767  63.003  1.00  0.00           C
ATOM   1962  O   LYS X 125      45.177 -56.750  63.652  1.00  0.00           O
ATOM   1963  N   CYS X 126      44.758 -54.895  62.446  1.00  0.00           N
ATOM   1964  H   CYS X 126      45.173 -54.016  62.170  1.00  0.00           H
ATOM   1965  CA  CYS X 126      43.333 -55.067  62.356  1.00  0.00           C
ATOM   1966  HA  CYS X 126      42.928 -55.292  63.343  1.00  0.00           H
ATOM   1967  CB  CYS X 126      42.761 -53.707  61.826  1.00  0.00           C
ATOM   1968  HB2 CYS X 126      43.214 -53.507  60.855  1.00  0.00           H
ATOM   1969  HB3 CYS X 126      41.688 -53.718  61.639  1.00  0.00           H
ATOM   1970  SG  CYS X 126      42.959 -52.310  62.904  1.00  0.00           S
ATOM   1971  HG  CYS X 126      44.279 -52.151  62.770  1.00  0.00           H
ATOM   1972  C   CYS X 126      42.786 -56.213  61.505  1.00  0.00           C
ATOM   1973  O   CYS X 126      41.740 -56.883  61.798  1.00  0.00           O
ATOM   1974  N   ARG X 127      43.482 -56.569  60.413  1.00  0.00           N
ATOM   1975  H   ARG X 127      44.223 -55.989  60.045  1.00  0.00           H
ATOM   1976  CA  ARG X 127      43.237 -57.920  59.771  1.00  0.00           C
ATOM   1977  HA  ARG X 127      42.195 -57.952  59.454  1.00  0.00           H
ATOM   1978  CB  ARG X 127      44.083 -58.096  58.474  1.00  0.00           C
ATOM   1979  HB2 ARG X 127      45.141 -58.145  58.729  1.00  0.00           H
ATOM   1980  HB3 ARG X 127      43.880 -59.100  58.100  1.00  0.00           H
ATOM   1981  CG  ARG X 127      43.775 -57.003  57.494  1.00  0.00           C
ATOM   1982  HG2 ARG X 127      42.710 -57.068  57.268  1.00  0.00           H
ATOM   1983  HG3 ARG X 127      44.025 -56.037  57.931  1.00  0.00           H
ATOM   1984  CD  ARG X 127      44.553 -57.077  56.190  1.00  0.00           C
ATOM   1985  HD2 ARG X 127      45.625 -57.039  56.381  1.00  0.00           H
ATOM   1986  HD3 ARG X 127      44.227 -57.942  55.612  1.00  0.00           H
ATOM   1987  NE  ARG X 127      44.273 -55.911  55.373  1.00  0.00           N
ATOM   1988  HE  ARG X 127      45.036 -55.280  55.175  1.00  0.00           H
ATOM   1989  CZ  ARG X 127      43.124 -55.749  54.782  1.00  0.00           C
ATOM   1990  NH1 ARG X 127      42.052 -56.415  54.909  1.00  0.00           N
ATOM   1991 HH11 ARG X 127      42.053 -57.383  55.204  1.00  0.00           H
ATOM   1992 HH12 ARG X 127      41.201 -56.114  54.460  1.00  0.00           H
ATOM   1993  NH2 ARG X 127      42.966 -54.761  53.975  1.00  0.00           N
ATOM   1994 HH21 ARG X 127      43.725 -54.206  53.605  1.00  0.00           H
ATOM   1995 HH22 ARG X 127      42.129 -54.714  53.413  1.00  0.00           H
ATOM   1996  C   ARG X 127      43.492 -59.006  60.796  1.00  0.00           C
ATOM   1997  O   ARG X 127      42.665 -59.833  61.072  1.00  0.00           O
ATOM   1998  N   GLU X 128      44.678 -58.991  61.443  1.00  0.00           N
ATOM   1999  H   GLU X 128      45.374 -58.319  61.156  1.00  0.00           H
ATOM   2000  CA  GLU X 128      45.121 -59.958  62.408  1.00  0.00           C
ATOM   2001  HA  GLU X 128      45.321 -60.885  61.870  1.00  0.00           H
ATOM   2002  CB  GLU X 128      46.560 -59.716  63.008  1.00  0.00           C
ATOM   2003  HB2 GLU X 128      47.229 -59.681  62.149  1.00  0.00           H
ATOM   2004  HB3 GLU X 128      46.615 -58.762  63.533  1.00  0.00           H
ATOM   2005  CG  GLU X 128      47.086 -60.794  64.008  1.00  0.00           C
ATOM   2006  HG2 GLU X 128      46.700 -60.512  64.987  1.00  0.00           H
ATOM   2007  HG3 GLU X 128      46.632 -61.729  63.678  1.00  0.00           H
ATOM   2008  CD  GLU X 128      48.591 -60.873  64.034  1.00  0.00           C
ATOM   2009  OE1 GLU X 128      49.088 -61.993  63.794  1.00  0.00           O
ATOM   2010  OE2 GLU X 128      49.255 -59.881  64.239  1.00  0.00           O
ATOM   2011  C   GLU X 128      44.130 -60.182  63.562  1.00  0.00           C
ATOM   2012  O   GLU X 128      43.613 -61.278  63.847  1.00  0.00           O
ATOM   2013  N   TYR X 129      43.632 -59.064  64.130  1.00  0.00           N
ATOM   2014  H   TYR X 129      43.954 -58.164  63.803  1.00  0.00           H
ATOM   2015  CA  TYR X 129      42.594 -59.154  65.195  1.00  0.00           C
ATOM   2016  HA  TYR X 129      42.968 -59.744  66.032  1.00  0.00           H
ATOM   2017  CB  TYR X 129      42.459 -57.710  65.792  1.00  0.00           C
ATOM   2018  HB2 TYR X 129      43.434 -57.225  65.831  1.00  0.00           H
ATOM   2019  HB3 TYR X 129      41.830 -57.096  65.147  1.00  0.00           H
ATOM   2020  CG  TYR X 129      41.901 -57.695  67.208  1.00  0.00           C
ATOM   2021  CD1 TYR X 129      40.519 -57.497  67.434  1.00  0.00           C
ATOM   2022  HD1 TYR X 129      39.902 -57.409  66.552  1.00  0.00           H
ATOM   2023  CE1 TYR X 129      40.010 -57.370  68.727  1.00  0.00           C
ATOM   2024  HE1 TYR X 129      38.950 -57.229  68.869  1.00  0.00           H
ATOM   2025  CZ  TYR X 129      40.875 -57.483  69.818  1.00  0.00           C
ATOM   2026  OH  TYR X 129      40.343 -57.481  71.050  1.00  0.00           O
ATOM   2027  HH  TYR X 129      40.917 -57.079  71.706  1.00  0.00           H
ATOM   2028  CE2 TYR X 129      42.243 -57.754  69.625  1.00  0.00           C
ATOM   2029  HE2 TYR X 129      42.873 -57.829  70.498  1.00  0.00           H
ATOM   2030  CD2 TYR X 129      42.730 -57.849  68.346  1.00  0.00           C
ATOM   2031  HD2 TYR X 129      43.803 -57.873  68.222  1.00  0.00           H
ATOM   2032  C   TYR X 129      41.197 -59.677  64.737  1.00  0.00           C
ATOM   2033  O   TYR X 129      40.653 -60.606  65.408  1.00  0.00           O
ATOM   2034  N   ALA X 130      40.705 -59.170  63.608  1.00  0.00           N
ATOM   2035  H   ALA X 130      41.210 -58.469  63.083  1.00  0.00           H
ATOM   2036  CA  ALA X 130      39.531 -59.720  63.073  1.00  0.00           C
ATOM   2037  HA  ALA X 130      38.775 -59.749  63.858  1.00  0.00           H
ATOM   2038  CB  ALA X 130      38.977 -58.820  61.935  1.00  0.00           C
ATOM   2039  HB1 ALA X 130      38.807 -57.787  62.238  1.00  0.00           H
ATOM   2040  HB2 ALA X 130      39.713 -58.832  61.131  1.00  0.00           H
ATOM   2041  HB3 ALA X 130      38.076 -59.227  61.477  1.00  0.00           H
ATOM   2042  C   ALA X 130      39.672 -61.159  62.540  1.00  0.00           C
ATOM   2043  O   ALA X 130      38.764 -61.977  62.480  1.00  0.00           O
ATOM   2044  N   ALA X 131      40.878 -61.591  62.130  1.00  0.00           N
ATOM   2045  H   ALA X 131      41.640 -60.939  62.018  1.00  0.00           H
ATOM   2046  CA  ALA X 131      41.272 -63.023  61.973  1.00  0.00           C
ATOM   2047  HA  ALA X 131      40.528 -63.588  61.411  1.00  0.00           H
ATOM   2048  CB  ALA X 131      42.560 -63.178  61.184  1.00  0.00           C
ATOM   2049  HB1 ALA X 131      42.378 -62.818  60.172  1.00  0.00           H
ATOM   2050  HB2 ALA X 131      43.384 -62.692  61.710  1.00  0.00           H
ATOM   2051  HB3 ALA X 131      42.997 -64.176  61.141  1.00  0.00           H
ATOM   2052  C   ALA X 131      41.319 -63.767  63.329  1.00  0.00           C
ATOM   2053  O   ALA X 131      41.069 -64.976  63.352  1.00  0.00           O
ATOM   2054  N   THR X 132      41.611 -63.137  64.472  1.00  0.00           N
ATOM   2055  H   THR X 132      41.678 -62.132  64.400  1.00  0.00           H
ATOM   2056  CA  THR X 132      42.063 -63.768  65.756  1.00  0.00           C
ATOM   2057  HA  THR X 132      42.413 -64.770  65.506  1.00  0.00           H
ATOM   2058  CB  THR X 132      43.102 -62.913  66.528  1.00  0.00           C
ATOM   2059  HB  THR X 132      42.841 -61.864  66.671  1.00  0.00           H
ATOM   2060  CG2 THR X 132      43.642 -63.397  67.809  1.00  0.00           C
ATOM   2061 HG21 THR X 132      44.097 -64.383  67.717  1.00  0.00           H
ATOM   2062 HG22 THR X 132      44.440 -62.737  68.152  1.00  0.00           H
ATOM   2063 HG23 THR X 132      42.838 -63.457  68.541  1.00  0.00           H
ATOM   2064  OG1 THR X 132      44.272 -62.938  65.750  1.00  0.00           O
ATOM   2065  HG1 THR X 132      43.969 -62.587  64.909  1.00  0.00           H
ATOM   2066  C   THR X 132      40.797 -64.082  66.682  1.00  0.00           C
ATOM   2067  O   THR X 132      40.706 -65.178  67.316  1.00  0.00           O
ATOM   2068  N   GLN X 133      39.964 -63.083  66.685  1.00  0.00           N
ATOM   2069  H   GLN X 133      40.127 -62.253  66.131  1.00  0.00           H
ATOM   2070  CA  GLN X 133      38.925 -63.100  67.676  1.00  0.00           C
ATOM   2071  HA  GLN X 133      39.473 -63.421  68.561  1.00  0.00           H
ATOM   2072  CB  GLN X 133      38.478 -61.677  67.825  1.00  0.00           C
ATOM   2073  HB2 GLN X 133      38.515 -61.225  66.835  1.00  0.00           H
ATOM   2074  HB3 GLN X 133      37.429 -61.694  68.124  1.00  0.00           H
ATOM   2075  CG  GLN X 133      39.396 -60.767  68.723  1.00  0.00           C
ATOM   2076  HG2 GLN X 133      40.398 -60.773  68.293  1.00  0.00           H
ATOM   2077  HG3 GLN X 133      38.856 -59.822  68.650  1.00  0.00           H
ATOM   2078  CD  GLN X 133      39.251 -61.175  70.210  1.00  0.00           C
ATOM   2079  OE1 GLN X 133      38.261 -61.694  70.713  1.00  0.00           O
ATOM   2080  NE2 GLN X 133      40.303 -60.984  70.964  1.00  0.00           N
ATOM   2081 HE21 GLN X 133      40.192 -61.196  71.945  1.00  0.00           H
ATOM   2082 HE22 GLN X 133      41.104 -60.497  70.588  1.00  0.00           H
ATOM   2083  C   GLN X 133      37.712 -64.066  67.452  1.00  0.00           C
ATOM   2084  O   GLN X 133      37.335 -64.684  68.417  1.00  0.00           O
ATOM   2085  N   VAL X 134      37.204 -64.235  66.220  1.00  0.00           N
ATOM   2086  H   VAL X 134      37.607 -63.662  65.494  1.00  0.00           H
ATOM   2087  CA  VAL X 134      36.023 -65.060  65.827  1.00  0.00           C
ATOM   2088  HA  VAL X 134      35.117 -64.617  66.240  1.00  0.00           H
ATOM   2089  CB  VAL X 134      35.892 -65.151  64.311  1.00  0.00           C
ATOM   2090  HB  VAL X 134      34.968 -65.677  64.068  1.00  0.00           H
ATOM   2091  CG1 VAL X 134      35.793 -63.719  63.658  1.00  0.00           C
ATOM   2092 HG11 VAL X 134      35.614 -63.875  62.595  1.00  0.00           H
ATOM   2093 HG12 VAL X 134      34.966 -63.151  64.085  1.00  0.00           H
ATOM   2094 HG13 VAL X 134      36.710 -63.140  63.751  1.00  0.00           H
ATOM   2095  CG2 VAL X 134      37.014 -65.966  63.647  1.00  0.00           C
ATOM   2096 HG21 VAL X 134      36.857 -65.992  62.569  1.00  0.00           H
ATOM   2097 HG22 VAL X 134      37.903 -65.343  63.745  1.00  0.00           H
ATOM   2098 HG23 VAL X 134      37.251 -66.892  64.173  1.00  0.00           H
ATOM   2099  C   VAL X 134      35.856 -66.434  66.432  1.00  0.00           C
ATOM   2100  O   VAL X 134      34.784 -67.011  66.449  1.00  0.00           O
ATOM   2101  N   ASP X 135      36.892 -67.156  66.805  1.00  0.00           N
ATOM   2102  H   ASP X 135      37.760 -66.648  66.710  1.00  0.00           H
ATOM   2103  CA  ASP X 135      36.940 -68.566  67.076  1.00  0.00           C
ATOM   2104  HA  ASP X 135      36.610 -69.224  66.272  1.00  0.00           H
ATOM   2105  CB  ASP X 135      38.480 -68.864  67.127  1.00  0.00           C
ATOM   2106  HB2 ASP X 135      38.902 -68.539  66.174  1.00  0.00           H
ATOM   2107  HB3 ASP X 135      38.988 -68.260  67.879  1.00  0.00           H
ATOM   2108  CG  ASP X 135      38.804 -70.374  67.148  1.00  0.00           C
ATOM   2109  OD1 ASP X 135      38.465 -71.170  66.268  1.00  0.00           O
ATOM   2110  OD2 ASP X 135      39.543 -70.666  68.148  1.00  0.00           O
ATOM   2111  C   ASP X 135      36.310 -68.884  68.413  1.00  0.00           C
ATOM   2112  O   ASP X 135      35.730 -69.940  68.565  1.00  0.00           O
ATOM   2113  N   GLY X 136      36.368 -68.036  69.418  1.00  0.00           N
ATOM   2114  H   GLY X 136      36.975 -67.255  69.211  1.00  0.00           H
ATOM   2115  CA  GLY X 136      35.649 -68.246  70.643  1.00  0.00           C
ATOM   2116  HA2 GLY X 136      35.932 -69.162  71.162  1.00  0.00           H
ATOM   2117  HA3 GLY X 136      35.954 -67.361  71.203  1.00  0.00           H
ATOM   2118  C   GLY X 136      34.154 -68.222  70.617  1.00  0.00           C
ATOM   2119  O   GLY X 136      33.511 -69.121  71.198  1.00  0.00           O
ATOM   2120  N   GLN X 137      33.563 -67.252  69.875  1.00  0.00           N
ATOM   2121  H   GLN X 137      34.174 -66.635  69.357  1.00  0.00           H
ATOM   2122  CA  GLN X 137      32.111 -67.122  69.564  1.00  0.00           C
ATOM   2123  HA  GLN X 137      31.556 -67.094  70.501  1.00  0.00           H
ATOM   2124  CB  GLN X 137      31.744 -65.926  68.729  1.00  0.00           C
ATOM   2125  HB2 GLN X 137      32.343 -65.976  67.819  1.00  0.00           H
ATOM   2126  HB3 GLN X 137      30.691 -65.953  68.445  1.00  0.00           H
ATOM   2127  CG  GLN X 137      32.085 -64.693  69.530  1.00  0.00           C
ATOM   2128  HG2 GLN X 137      31.836 -64.741  70.592  1.00  0.00           H
ATOM   2129  HG3 GLN X 137      33.141 -64.442  69.456  1.00  0.00           H
ATOM   2130  CD  GLN X 137      31.330 -63.455  69.050  1.00  0.00           C
ATOM   2131  OE1 GLN X 137      30.444 -63.470  68.177  1.00  0.00           O
ATOM   2132  NE2 GLN X 137      31.706 -62.311  69.480  1.00  0.00           N
ATOM   2133 HE21 GLN X 137      31.264 -61.485  69.105  1.00  0.00           H
ATOM   2134 HE22 GLN X 137      32.560 -62.275  70.017  1.00  0.00           H
ATOM   2135  C   GLN X 137      31.674 -68.332  68.722  1.00  0.00           C
ATOM   2136  O   GLN X 137      30.615 -68.904  69.082  1.00  0.00           O
ATOM   2137  N   ARG X 138      32.506 -68.785  67.776  1.00  0.00           N
ATOM   2138  H   ARG X 138      33.242 -68.162  67.474  1.00  0.00           H
ATOM   2139  CA  ARG X 138      32.249 -69.964  66.914  1.00  0.00           C
ATOM   2140  HA  ARG X 138      31.281 -69.923  66.414  1.00  0.00           H
ATOM   2141  CB  ARG X 138      33.405 -70.037  65.857  1.00  0.00           C
ATOM   2142  HB2 ARG X 138      33.568 -69.058  65.403  1.00  0.00           H
ATOM   2143  HB3 ARG X 138      34.387 -70.151  66.318  1.00  0.00           H
ATOM   2144  CG  ARG X 138      33.174 -71.112  64.789  1.00  0.00           C
ATOM   2145  HG2 ARG X 138      33.522 -72.107  65.068  1.00  0.00           H
ATOM   2146  HG3 ARG X 138      32.108 -71.273  64.632  1.00  0.00           H
ATOM   2147  CD  ARG X 138      34.028 -70.896  63.560  1.00  0.00           C
ATOM   2148  HD2 ARG X 138      33.739 -71.559  62.745  1.00  0.00           H
ATOM   2149  HD3 ARG X 138      33.837 -69.871  63.243  1.00  0.00           H
ATOM   2150  NE  ARG X 138      35.434 -70.905  63.851  1.00  0.00           N
ATOM   2151  HE  ARG X 138      35.655 -71.452  64.671  1.00  0.00           H
ATOM   2152  CZ  ARG X 138      36.440 -70.441  63.064  1.00  0.00           C
ATOM   2153  NH1 ARG X 138      36.137 -70.054  61.831  1.00  0.00           N
ATOM   2154 HH11 ARG X 138      35.239 -70.292  61.438  1.00  0.00           H
ATOM   2155 HH12 ARG X 138      36.796 -69.459  61.350  1.00  0.00           H
ATOM   2156  NH2 ARG X 138      37.614 -70.255  63.451  1.00  0.00           N
ATOM   2157 HH21 ARG X 138      37.883 -70.671  64.333  1.00  0.00           H
ATOM   2158 HH22 ARG X 138      38.332 -69.867  62.858  1.00  0.00           H
ATOM   2159  C   ARG X 138      32.121 -71.248  67.728  1.00  0.00           C
ATOM   2160  O   ARG X 138      31.145 -71.929  67.601  1.00  0.00           O
ATOM   2161  N   LYS X 139      33.090 -71.576  68.603  1.00  0.00           N
ATOM   2162  H   LYS X 139      33.940 -71.035  68.551  1.00  0.00           H
ATOM   2163  CA  LYS X 139      33.053 -72.832  69.430  1.00  0.00           C
ATOM   2164  HA  LYS X 139      32.895 -73.608  68.680  1.00  0.00           H
ATOM   2165  CB  LYS X 139      34.471 -73.128  69.913  1.00  0.00           C
ATOM   2166  HB2 LYS X 139      35.010 -72.188  69.785  1.00  0.00           H
ATOM   2167  HB3 LYS X 139      34.511 -73.292  70.990  1.00  0.00           H
ATOM   2168  CG  LYS X 139      35.192 -74.326  69.170  1.00  0.00           C
ATOM   2169  HG2 LYS X 139      34.716 -75.257  69.480  1.00  0.00           H
ATOM   2170  HG3 LYS X 139      35.039 -74.221  68.096  1.00  0.00           H
ATOM   2171  CD  LYS X 139      36.705 -74.451  69.613  1.00  0.00           C
ATOM   2172  HD2 LYS X 139      36.779 -74.441  70.700  1.00  0.00           H
ATOM   2173  HD3 LYS X 139      37.029 -75.470  69.397  1.00  0.00           H
ATOM   2174  CE  LYS X 139      37.532 -73.310  69.045  1.00  0.00           C
ATOM   2175  HE2 LYS X 139      37.455 -73.280  67.959  1.00  0.00           H
ATOM   2176  HE3 LYS X 139      37.179 -72.339  69.397  1.00  0.00           H
ATOM   2177  NZ  LYS X 139      38.971 -73.538  69.360  1.00  0.00           N
ATOM   2178  HZ1 LYS X 139      39.536 -72.746  69.083  1.00  0.00           H
ATOM   2179  HZ2 LYS X 139      39.053 -73.595  70.364  1.00  0.00           H
ATOM   2180  HZ3 LYS X 139      39.297 -74.386  68.921  1.00  0.00           H
ATOM   2181  C   LYS X 139      31.937 -72.963  70.468  1.00  0.00           C
ATOM   2182  O   LYS X 139      31.644 -74.094  70.721  1.00  0.00           O
ATOM   2183  N   ASP X 140      31.375 -71.852  70.874  1.00  0.00           N
ATOM   2184  H   ASP X 140      31.755 -70.974  70.553  1.00  0.00           H
ATOM   2185  CA  ASP X 140      30.130 -71.716  71.688  1.00  0.00           C
ATOM   2186  HA  ASP X 140      30.083 -72.418  72.520  1.00  0.00           H
ATOM   2187  CB  ASP X 140      30.024 -70.387  72.354  1.00  0.00           C
ATOM   2188  HB2 ASP X 140      30.215 -69.563  71.667  1.00  0.00           H
ATOM   2189  HB3 ASP X 140      28.962 -70.304  72.592  1.00  0.00           H
ATOM   2190  CG  ASP X 140      30.890 -70.256  73.650  1.00  0.00           C
ATOM   2191  OD1 ASP X 140      30.640 -69.200  74.332  1.00  0.00           O
ATOM   2192  OD2 ASP X 140      31.758 -71.105  74.040  1.00  0.00           O
ATOM   2193  C   ASP X 140      28.866 -72.059  70.887  1.00  0.00           C
ATOM   2194  O   ASP X 140      28.055 -72.799  71.379  1.00  0.00           O
ATOM   2195  N   PHE X 141      28.777 -71.593  69.662  1.00  0.00           N
ATOM   2196  H   PHE X 141      29.513 -71.052  69.234  1.00  0.00           H
ATOM   2197  CA  PHE X 141      27.641 -71.836  68.784  1.00  0.00           C
ATOM   2198  HA  PHE X 141      26.741 -71.683  69.380  1.00  0.00           H
ATOM   2199  CB  PHE X 141      27.517 -70.931  67.571  1.00  0.00           C
ATOM   2200  HB2 PHE X 141      28.414 -71.076  66.967  1.00  0.00           H
ATOM   2201  HB3 PHE X 141      26.646 -71.334  67.055  1.00  0.00           H
ATOM   2202  CG  PHE X 141      27.209 -69.420  67.816  1.00  0.00           C
ATOM   2203  CD1 PHE X 141      26.143 -69.134  68.682  1.00  0.00           C
ATOM   2204  HD1 PHE X 141      25.480 -69.893  69.071  1.00  0.00           H
ATOM   2205  CE1 PHE X 141      25.801 -67.824  68.918  1.00  0.00           C
ATOM   2206  HE1 PHE X 141      24.974 -67.649  69.590  1.00  0.00           H
ATOM   2207  CZ  PHE X 141      26.437 -66.699  68.340  1.00  0.00           C
ATOM   2208  HZ  PHE X 141      26.200 -65.672  68.573  1.00  0.00           H
ATOM   2209  CE2 PHE X 141      27.534 -66.993  67.521  1.00  0.00           C
ATOM   2210  HE2 PHE X 141      28.107 -66.178  67.103  1.00  0.00           H
ATOM   2211  CD2 PHE X 141      27.931 -68.344  67.236  1.00  0.00           C
ATOM   2212  HD2 PHE X 141      28.696 -68.600  66.520  1.00  0.00           H
ATOM   2213  C   PHE X 141      27.701 -73.263  68.234  1.00  0.00           C
ATOM   2214  O   PHE X 141      26.654 -73.881  67.978  1.00  0.00           O
ATOM   2215  N   ILE X 142      28.899 -73.899  68.171  1.00  0.00           N
ATOM   2216  H   ILE X 142      29.745 -73.441  68.477  1.00  0.00           H
ATOM   2217  CA  ILE X 142      29.131 -75.301  67.812  1.00  0.00           C
ATOM   2218  HA  ILE X 142      28.550 -75.643  66.957  1.00  0.00           H
ATOM   2219  CB  ILE X 142      30.570 -75.478  67.475  1.00  0.00           C
ATOM   2220  HB  ILE X 142      31.079 -74.927  68.264  1.00  0.00           H
ATOM   2221  CG2 ILE X 142      30.954 -76.976  67.675  1.00  0.00           C
ATOM   2222 HG21 ILE X 142      31.939 -77.296  67.334  1.00  0.00           H
ATOM   2223 HG22 ILE X 142      30.908 -77.192  68.743  1.00  0.00           H
ATOM   2224 HG23 ILE X 142      30.180 -77.527  67.139  1.00  0.00           H
ATOM   2225  CG1 ILE X 142      30.837 -74.989  65.979  1.00  0.00           C
ATOM   2226 HG12 ILE X 142      30.338 -75.669  65.288  1.00  0.00           H
ATOM   2227 HG13 ILE X 142      30.432 -73.981  65.886  1.00  0.00           H
ATOM   2228  CD1 ILE X 142      32.273 -74.941  65.585  1.00  0.00           C
ATOM   2229 HD11 ILE X 142      32.574 -75.915  65.198  1.00  0.00           H
ATOM   2230 HD12 ILE X 142      32.395 -74.289  64.720  1.00  0.00           H
ATOM   2231 HD13 ILE X 142      32.958 -74.639  66.377  1.00  0.00           H
ATOM   2232  C   ILE X 142      28.603 -76.154  69.040  1.00  0.00           C
ATOM   2233  O   ILE X 142      27.825 -77.035  68.862  1.00  0.00           O
ATOM   2234  N   ARG X 143      28.915 -75.755  70.253  1.00  0.00           N
ATOM   2235  H   ARG X 143      29.407 -74.882  70.379  1.00  0.00           H
ATOM   2236  CA  ARG X 143      28.412 -76.409  71.496  1.00  0.00           C
ATOM   2237  HA  ARG X 143      28.746 -77.444  71.437  1.00  0.00           H
ATOM   2238  CB  ARG X 143      29.072 -75.819  72.747  1.00  0.00           C
ATOM   2239  HB2 ARG X 143      30.148 -75.930  72.627  1.00  0.00           H
ATOM   2240  HB3 ARG X 143      28.895 -74.743  72.786  1.00  0.00           H
ATOM   2241  CG  ARG X 143      28.526 -76.436  74.020  1.00  0.00           C
ATOM   2242  HG2 ARG X 143      29.012 -75.891  74.829  1.00  0.00           H
ATOM   2243  HG3 ARG X 143      27.456 -76.240  74.074  1.00  0.00           H
ATOM   2244  CD  ARG X 143      28.904 -77.935  74.061  1.00  0.00           C
ATOM   2245  HD2 ARG X 143      28.554 -78.443  73.163  1.00  0.00           H
ATOM   2246  HD3 ARG X 143      29.956 -78.166  74.238  1.00  0.00           H
ATOM   2247  NE  ARG X 143      28.224 -78.619  75.259  1.00  0.00           N
ATOM   2248  HE  ARG X 143      28.619 -78.530  76.184  1.00  0.00           H
ATOM   2249  CZ  ARG X 143      26.971 -79.175  75.280  1.00  0.00           C
ATOM   2250  NH1 ARG X 143      26.236 -79.225  74.247  1.00  0.00           N
ATOM   2251 HH11 ARG X 143      26.400 -78.623  73.453  1.00  0.00           H
ATOM   2252 HH12 ARG X 143      25.416 -79.810  74.308  1.00  0.00           H
ATOM   2253  NH2 ARG X 143      26.484 -79.674  76.380  1.00  0.00           N
ATOM   2254 HH21 ARG X 143      27.078 -79.761  77.191  1.00  0.00           H
ATOM   2255 HH22 ARG X 143      25.488 -79.842  76.397  1.00  0.00           H
ATOM   2256  C   ARG X 143      26.880 -76.389  71.538  1.00  0.00           C
ATOM   2257  O   ARG X 143      26.338 -77.370  72.032  1.00  0.00           O
ATOM   2258  N   LEU X 144      26.271 -75.432  70.886  1.00  0.00           N
ATOM   2259  H   LEU X 144      26.815 -74.637  70.584  1.00  0.00           H
ATOM   2260  CA  LEU X 144      24.791 -75.266  70.987  1.00  0.00           C
ATOM   2261  HA  LEU X 144      24.385 -75.728  71.886  1.00  0.00           H
ATOM   2262  CB  LEU X 144      24.372 -73.756  71.004  1.00  0.00           C
ATOM   2263  HB2 LEU X 144      24.790 -73.319  71.912  1.00  0.00           H
ATOM   2264  HB3 LEU X 144      24.866 -73.270  70.163  1.00  0.00           H
ATOM   2265  CG  LEU X 144      22.914 -73.285  71.098  1.00  0.00           C
ATOM   2266  HG  LEU X 144      22.503 -73.613  70.144  1.00  0.00           H
ATOM   2267  CD1 LEU X 144      22.209 -73.793  72.315  1.00  0.00           C
ATOM   2268 HD11 LEU X 144      22.148 -74.881  72.312  1.00  0.00           H
ATOM   2269 HD12 LEU X 144      22.816 -73.519  73.178  1.00  0.00           H
ATOM   2270 HD13 LEU X 144      21.208 -73.370  72.385  1.00  0.00           H
ATOM   2271  CD2 LEU X 144      22.987 -71.762  70.995  1.00  0.00           C
ATOM   2272 HD21 LEU X 144      23.517 -71.316  71.836  1.00  0.00           H
ATOM   2273 HD22 LEU X 144      23.479 -71.521  70.053  1.00  0.00           H
ATOM   2274 HD23 LEU X 144      22.031 -71.284  71.214  1.00  0.00           H
ATOM   2275  C   LEU X 144      24.145 -76.091  69.886  1.00  0.00           C
ATOM   2276  O   LEU X 144      22.954 -75.835  69.607  1.00  0.00           O
ATOM   2277  N   GLY X 145      24.783 -77.108  69.307  1.00  0.00           N
ATOM   2278  H   GLY X 145      25.735 -77.123  69.644  1.00  0.00           H
ATOM   2279  CA  GLY X 145      24.354 -78.011  68.264  1.00  0.00           C
ATOM   2280  HA2 GLY X 145      25.199 -78.686  68.127  1.00  0.00           H
ATOM   2281  HA3 GLY X 145      23.451 -78.604  68.406  1.00  0.00           H
ATOM   2282  C   GLY X 145      24.006 -77.114  66.963  1.00  0.00           C
ATOM   2283  O   GLY X 145      23.224 -77.491  66.106  1.00  0.00           O
ATOM   2284  N   VAL X 146      24.542 -75.908  66.762  1.00  0.00           N
ATOM   2285  H   VAL X 146      25.163 -75.477  67.431  1.00  0.00           H
ATOM   2286  CA  VAL X 146      24.273 -75.163  65.530  1.00  0.00           C
ATOM   2287  HA  VAL X 146      23.291 -75.377  65.110  1.00  0.00           H
ATOM   2288  CB  VAL X 146      24.256 -73.647  65.719  1.00  0.00           C
ATOM   2289  HB  VAL X 146      25.217 -73.312  66.109  1.00  0.00           H
ATOM   2290  CG1 VAL X 146      24.090 -72.806  64.424  1.00  0.00           C
ATOM   2291 HG11 VAL X 146      24.040 -71.734  64.617  1.00  0.00           H
ATOM   2292 HG12 VAL X 146      24.965 -72.824  63.772  1.00  0.00           H
ATOM   2293 HG13 VAL X 146      23.240 -73.142  63.833  1.00  0.00           H
ATOM   2294  CG2 VAL X 146      23.207 -73.314  66.854  1.00  0.00           C
ATOM   2295 HG21 VAL X 146      23.441 -73.833  67.784  1.00  0.00           H
ATOM   2296 HG22 VAL X 146      23.084 -72.234  66.931  1.00  0.00           H
ATOM   2297 HG23 VAL X 146      22.231 -73.586  66.450  1.00  0.00           H
ATOM   2298  C   VAL X 146      25.264 -75.579  64.471  1.00  0.00           C
ATOM   2299  O   VAL X 146      26.439 -75.589  64.709  1.00  0.00           O
ATOM   2300  N   LEU X 147      24.753 -75.951  63.263  1.00  0.00           N
ATOM   2301  H   LEU X 147      23.808 -75.727  62.986  1.00  0.00           H
ATOM   2302  CA  LEU X 147      25.650 -76.276  62.160  1.00  0.00           C
ATOM   2303  HA  LEU X 147      26.635 -76.610  62.488  1.00  0.00           H
ATOM   2304  CB  LEU X 147      24.930 -77.544  61.468  1.00  0.00           C
ATOM   2305  HB2 LEU X 147      24.040 -77.114  61.007  1.00  0.00           H
ATOM   2306  HB3 LEU X 147      25.501 -77.837  60.588  1.00  0.00           H
ATOM   2307  CG  LEU X 147      24.645 -78.827  62.254  1.00  0.00           C
ATOM   2308  HG  LEU X 147      23.939 -78.577  63.047  1.00  0.00           H
ATOM   2309  CD1 LEU X 147      24.156 -79.977  61.395  1.00  0.00           C
ATOM   2310 HD11 LEU X 147      23.999 -80.924  61.910  1.00  0.00           H
ATOM   2311 HD12 LEU X 147      23.224 -79.577  60.994  1.00  0.00           H
ATOM   2312 HD13 LEU X 147      24.912 -80.255  60.660  1.00  0.00           H
ATOM   2313  CD2 LEU X 147      25.959 -79.232  62.934  1.00  0.00           C
ATOM   2314 HD21 LEU X 147      25.871 -78.928  63.976  1.00  0.00           H
ATOM   2315 HD22 LEU X 147      26.007 -80.321  62.913  1.00  0.00           H
ATOM   2316 HD23 LEU X 147      26.886 -78.787  62.571  1.00  0.00           H
ATOM   2317  C   LEU X 147      25.775 -75.058  61.232  1.00  0.00           C
ATOM   2318  O   LEU X 147      24.974 -74.092  61.282  1.00  0.00           O
ATOM   2319  N   GLY X 148      26.798 -75.179  60.392  1.00  0.00           N
ATOM   2320  H   GLY X 148      27.471 -75.931  60.414  1.00  0.00           H
ATOM   2321  CA  GLY X 148      27.058 -74.162  59.387  1.00  0.00           C
ATOM   2322  HA2 GLY X 148      26.211 -74.197  58.701  1.00  0.00           H
ATOM   2323  HA3 GLY X 148      27.078 -73.183  59.862  1.00  0.00           H
ATOM   2324  C   GLY X 148      28.371 -74.411  58.582  1.00  0.00           C
ATOM   2325  O   GLY X 148      29.117 -75.392  58.853  1.00  0.00           O
ATOM   2326  N   ASP X 149      28.807 -73.524  57.668  1.00  0.00           N
ATOM   2327  H   ASP X 149      28.173 -72.759  57.490  1.00  0.00           H
ATOM   2328  CA  ASP X 149      30.187 -73.446  57.044  1.00  0.00           C
ATOM   2329  HA  ASP X 149      30.640 -74.430  56.932  1.00  0.00           H
ATOM   2330  CB  ASP X 149      30.034 -73.006  55.557  1.00  0.00           C
ATOM   2331  HB2 ASP X 149      29.083 -73.236  55.078  1.00  0.00           H
ATOM   2332  HB3 ASP X 149      30.180 -71.947  55.344  1.00  0.00           H
ATOM   2333  CG  ASP X 149      31.080 -73.614  54.583  1.00  0.00           C
ATOM   2334  OD1 ASP X 149      31.087 -73.237  53.437  1.00  0.00           O
ATOM   2335  OD2 ASP X 149      32.018 -74.341  55.024  1.00  0.00           O
ATOM   2336  C   ASP X 149      31.241 -72.790  57.971  1.00  0.00           C
ATOM   2337  O   ASP X 149      31.741 -71.735  57.658  1.00  0.00           O
ATOM   2338  N   TRP X 150      31.330 -73.365  59.162  1.00  0.00           N
ATOM   2339  H   TRP X 150      30.749 -74.178  59.302  1.00  0.00           H
ATOM   2340  CA  TRP X 150      32.150 -72.873  60.328  1.00  0.00           C
ATOM   2341  HA  TRP X 150      31.856 -71.886  60.686  1.00  0.00           H
ATOM   2342  CB  TRP X 150      31.820 -73.746  61.527  1.00  0.00           C
ATOM   2343  HB2 TRP X 150      32.157 -74.736  61.215  1.00  0.00           H
ATOM   2344  HB3 TRP X 150      32.522 -73.335  62.253  1.00  0.00           H
ATOM   2345  CG  TRP X 150      30.493 -73.706  62.233  1.00  0.00           C
ATOM   2346  CD1 TRP X 150      29.753 -74.735  62.665  1.00  0.00           C
ATOM   2347  HD1 TRP X 150      30.003 -75.785  62.678  1.00  0.00           H
ATOM   2348  NE1 TRP X 150      28.631 -74.199  63.329  1.00  0.00           N
ATOM   2349  HE1 TRP X 150      27.948 -74.801  63.765  1.00  0.00           H
ATOM   2350  CE2 TRP X 150      28.723 -72.877  63.484  1.00  0.00           C
ATOM   2351  CZ2 TRP X 150      27.885 -72.009  64.099  1.00  0.00           C
ATOM   2352  HZ2 TRP X 150      26.993 -72.364  64.596  1.00  0.00           H
ATOM   2353  CH2 TRP X 150      28.180 -70.618  64.012  1.00  0.00           C
ATOM   2354  HH2 TRP X 150      27.390 -69.932  64.283  1.00  0.00           H
ATOM   2355  CZ3 TRP X 150      29.344 -70.183  63.401  1.00  0.00           C
ATOM   2356  HZ3 TRP X 150      29.639 -69.149  63.295  1.00  0.00           H
ATOM   2357  CE3 TRP X 150      30.205 -71.077  62.851  1.00  0.00           C
ATOM   2358  HE3 TRP X 150      31.178 -70.748  62.519  1.00  0.00           H
ATOM   2359  CD2 TRP X 150      29.870 -72.495  62.809  1.00  0.00           C
ATOM   2360  C   TRP X 150      33.628 -72.865  60.116  1.00  0.00           C
ATOM   2361  O   TRP X 150      34.274 -71.968  60.601  1.00  0.00           O
ATOM   2362  N   SER X 151      34.126 -73.809  59.331  1.00  0.00           N
ATOM   2363  H   SER X 151      33.455 -74.510  59.051  1.00  0.00           H
ATOM   2364  CA  SER X 151      35.510 -73.787  58.949  1.00  0.00           C
ATOM   2365  HA  SER X 151      35.976 -73.322  59.817  1.00  0.00           H
ATOM   2366  CB  SER X 151      36.103 -75.209  58.721  1.00  0.00           C
ATOM   2367  HB2 SER X 151      35.489 -75.850  58.088  1.00  0.00           H
ATOM   2368  HB3 SER X 151      37.107 -75.024  58.339  1.00  0.00           H
ATOM   2369  OG  SER X 151      36.145 -75.908  59.985  1.00  0.00           O
ATOM   2370  HG  SER X 151      35.261 -76.282  60.009  1.00  0.00           H
ATOM   2371  C   SER X 151      35.799 -72.872  57.797  1.00  0.00           C
ATOM   2372  O   SER X 151      36.942 -72.719  57.579  1.00  0.00           O
ATOM   2373  N   HID X 152      34.852 -72.337  57.016  1.00  0.00           N
ATOM   2374  H   HID X 152      33.902 -72.551  57.284  1.00  0.00           H
ATOM   2375  CA  HID X 152      34.952 -71.356  55.861  1.00  0.00           C
ATOM   2376  HA  HID X 152      35.996 -71.054  55.936  1.00  0.00           H
ATOM   2377  CB  HID X 152      34.914 -72.166  54.568  1.00  0.00           C
ATOM   2378  HB2 HID X 152      33.864 -72.457  54.499  1.00  0.00           H
ATOM   2379  HB3 HID X 152      35.203 -71.567  53.706  1.00  0.00           H
ATOM   2380  CG  HID X 152      35.744 -73.493  54.547  1.00  0.00           C
ATOM   2381  ND1 HID X 152      35.328 -74.763  54.875  1.00  0.00           N
ATOM   2382  HD1 HID X 152      34.421 -75.003  55.249  1.00  0.00           H
ATOM   2383  CE1 HID X 152      36.291 -75.671  54.834  1.00  0.00           C
ATOM   2384  HE1 HID X 152      36.216 -76.697  55.166  1.00  0.00           H
ATOM   2385  NE2 HID X 152      37.423 -75.027  54.514  1.00  0.00           N
ATOM   2386  CD2 HID X 152      37.078 -73.648  54.375  1.00  0.00           C
ATOM   2387  HD2 HID X 152      37.785 -72.881  54.098  1.00  0.00           H
ATOM   2388  C   HID X 152      34.114 -70.137  55.948  1.00  0.00           C
ATOM   2389  O   HID X 152      33.457 -69.736  54.945  1.00  0.00           O
ATOM   2390  N   PRO X 153      34.041 -69.457  57.066  1.00  0.00           N
ATOM   2391  CD  PRO X 153      34.789 -69.730  58.302  1.00  0.00           C
ATOM   2392  HD2 PRO X 153      35.859 -69.933  58.253  1.00  0.00           H
ATOM   2393  HD3 PRO X 153      34.322 -70.544  58.855  1.00  0.00           H
ATOM   2394  CG  PRO X 153      34.598 -68.446  59.204  1.00  0.00           C
ATOM   2395  HG2 PRO X 153      35.360 -67.682  59.054  1.00  0.00           H
ATOM   2396  HG3 PRO X 153      34.545 -68.690  60.263  1.00  0.00           H
ATOM   2397  CB  PRO X 153      33.183 -67.976  58.689  1.00  0.00           C
ATOM   2398  HB2 PRO X 153      33.091 -66.893  58.788  1.00  0.00           H
ATOM   2399  HB3 PRO X 153      32.450 -68.470  59.325  1.00  0.00           H
ATOM   2400  CA  PRO X 153      33.164 -68.324  57.268  1.00  0.00           C
ATOM   2401  HA  PRO X 153      32.152 -68.574  56.952  1.00  0.00           H
ATOM   2402  C   PRO X 153      33.599 -67.112  56.421  1.00  0.00           C
ATOM   2403  O   PRO X 153      34.752 -66.980  56.043  1.00  0.00           O
ATOM   2404  N   TYR X 154      32.610 -66.154  56.191  1.00  0.00           N
ATOM   2405  H   TYR X 154      31.739 -66.142  56.705  1.00  0.00           H
ATOM   2406  CA  TYR X 154      32.971 -64.897  55.509  1.00  0.00           C
ATOM   2407  HA  TYR X 154      33.610 -65.284  54.719  1.00  0.00           H
ATOM   2408  CB  TYR X 154      31.718 -64.424  54.754  1.00  0.00           C
ATOM   2409  HB2 TYR X 154      32.076 -63.790  53.943  1.00  0.00           H
ATOM   2410  HB3 TYR X 154      31.404 -65.334  54.243  1.00  0.00           H
ATOM   2411  CG  TYR X 154      30.518 -63.817  55.493  1.00  0.00           C
ATOM   2412  CD1 TYR X 154      29.422 -64.570  55.907  1.00  0.00           C
ATOM   2413  HD1 TYR X 154      29.373 -65.645  55.828  1.00  0.00           H
ATOM   2414  CE1 TYR X 154      28.297 -63.947  56.508  1.00  0.00           C
ATOM   2415  HE1 TYR X 154      27.406 -64.490  56.793  1.00  0.00           H
ATOM   2416  CZ  TYR X 154      28.345 -62.540  56.690  1.00  0.00           C
ATOM   2417  OH  TYR X 154      27.305 -61.936  57.317  1.00  0.00           O
ATOM   2418  HH  TYR X 154      26.499 -62.453  57.367  1.00  0.00           H
ATOM   2419  CE2 TYR X 154      29.571 -61.823  56.410  1.00  0.00           C
ATOM   2420  HE2 TYR X 154      29.654 -60.767  56.613  1.00  0.00           H
ATOM   2421  CD2 TYR X 154      30.582 -62.440  55.643  1.00  0.00           C
ATOM   2422  HD2 TYR X 154      31.477 -61.898  55.371  1.00  0.00           H
ATOM   2423  C   TYR X 154      33.589 -63.731  56.412  1.00  0.00           C
ATOM   2424  O   TYR X 154      33.123 -63.441  57.491  1.00  0.00           O
ATOM   2425  N   LEU X 155      34.666 -63.064  55.985  1.00  0.00           N
ATOM   2426  H   LEU X 155      35.022 -63.352  55.086  1.00  0.00           H
ATOM   2427  CA  LEU X 155      35.447 -62.029  56.658  1.00  0.00           C
ATOM   2428  HA  LEU X 155      35.016 -61.926  57.656  1.00  0.00           H
ATOM   2429  CB  LEU X 155      36.937 -62.553  56.685  1.00  0.00           C
ATOM   2430  HB2 LEU X 155      37.207 -62.793  55.655  1.00  0.00           H
ATOM   2431  HB3 LEU X 155      37.668 -61.793  56.959  1.00  0.00           H
ATOM   2432  CG  LEU X 155      37.096 -63.790  57.538  1.00  0.00           C
ATOM   2433  HG  LEU X 155      36.375 -64.484  57.107  1.00  0.00           H
ATOM   2434  CD1 LEU X 155      38.468 -64.450  57.438  1.00  0.00           C
ATOM   2435 HD11 LEU X 155      38.854 -64.285  56.433  1.00  0.00           H
ATOM   2436 HD12 LEU X 155      39.180 -64.084  58.178  1.00  0.00           H
ATOM   2437 HD13 LEU X 155      38.353 -65.522  57.609  1.00  0.00           H
ATOM   2438  CD2 LEU X 155      36.614 -63.647  59.068  1.00  0.00           C
ATOM   2439 HD21 LEU X 155      37.121 -62.796  59.523  1.00  0.00           H
ATOM   2440 HD22 LEU X 155      35.529 -63.599  59.136  1.00  0.00           H
ATOM   2441 HD23 LEU X 155      36.762 -64.482  59.753  1.00  0.00           H
ATOM   2442  C   LEU X 155      35.219 -60.725  55.906  1.00  0.00           C
ATOM   2443  O   LEU X 155      35.542 -60.585  54.683  1.00  0.00           O
ATOM   2444  N   THR X 156      34.563 -59.746  56.509  1.00  0.00           N
ATOM   2445  H   THR X 156      34.344 -59.881  57.485  1.00  0.00           H
ATOM   2446  CA  THR X 156      34.205 -58.486  55.827  1.00  0.00           C
ATOM   2447  HA  THR X 156      33.642 -58.626  54.904  1.00  0.00           H
ATOM   2448  CB  THR X 156      33.153 -57.578  56.588  1.00  0.00           C
ATOM   2449  HB  THR X 156      33.133 -56.633  56.046  1.00  0.00           H
ATOM   2450  CG2 THR X 156      31.772 -58.191  56.837  1.00  0.00           C
ATOM   2451 HG21 THR X 156      31.077 -57.561  57.390  1.00  0.00           H
ATOM   2452 HG22 THR X 156      31.331 -58.600  55.928  1.00  0.00           H
ATOM   2453 HG23 THR X 156      31.807 -59.139  57.375  1.00  0.00           H
ATOM   2454  OG1 THR X 156      33.647 -57.284  57.881  1.00  0.00           O
ATOM   2455  HG1 THR X 156      33.097 -56.628  58.318  1.00  0.00           H
ATOM   2456  C   THR X 156      35.504 -57.675  55.390  1.00  0.00           C
ATOM   2457  O   THR X 156      35.374 -56.811  54.536  1.00  0.00           O
ATOM   2458  N   MET X 157      36.684 -58.126  55.832  1.00  0.00           N
ATOM   2459  H   MET X 157      36.586 -58.914  56.455  1.00  0.00           H
ATOM   2460  CA  MET X 157      37.978 -57.604  55.318  1.00  0.00           C
ATOM   2461  HA  MET X 157      37.832 -56.632  54.847  1.00  0.00           H
ATOM   2462  CB  MET X 157      38.793 -57.302  56.645  1.00  0.00           C
ATOM   2463  HB2 MET X 157      39.713 -56.814  56.323  1.00  0.00           H
ATOM   2464  HB3 MET X 157      38.295 -56.554  57.262  1.00  0.00           H
ATOM   2465  CG  MET X 157      39.072 -58.519  57.504  1.00  0.00           C
ATOM   2466  HG2 MET X 157      39.236 -58.267  58.552  1.00  0.00           H
ATOM   2467  HG3 MET X 157      38.187 -59.148  57.407  1.00  0.00           H
ATOM   2468  SD  MET X 157      40.625 -59.438  57.124  1.00  0.00           S
ATOM   2469  CE  MET X 157      40.287 -60.878  58.179  1.00  0.00           C
ATOM   2470  HE1 MET X 157      41.248 -61.324  58.427  1.00  0.00           H
ATOM   2471  HE2 MET X 157      39.786 -60.430  59.037  1.00  0.00           H
ATOM   2472  HE3 MET X 157      39.639 -61.516  57.579  1.00  0.00           H
ATOM   2473  C   MET X 157      38.760 -58.461  54.355  1.00  0.00           C
ATOM   2474  O   MET X 157      39.946 -58.270  54.134  1.00  0.00           O
ATOM   2475  N   ASP X 158      38.131 -59.493  53.792  1.00  0.00           N
ATOM   2476  H   ASP X 158      37.173 -59.653  54.068  1.00  0.00           H
ATOM   2477  CA  ASP X 158      38.613 -60.305  52.737  1.00  0.00           C
ATOM   2478  HA  ASP X 158      39.601 -60.655  53.031  1.00  0.00           H
ATOM   2479  CB  ASP X 158      37.814 -61.559  52.549  1.00  0.00           C
ATOM   2480  HB2 ASP X 158      37.707 -62.023  53.530  1.00  0.00           H
ATOM   2481  HB3 ASP X 158      36.823 -61.331  52.158  1.00  0.00           H
ATOM   2482  CG  ASP X 158      38.593 -62.609  51.711  1.00  0.00           C
ATOM   2483  OD1 ASP X 158      39.846 -62.553  51.382  1.00  0.00           O
ATOM   2484  OD2 ASP X 158      37.955 -63.612  51.327  1.00  0.00           O
ATOM   2485  C   ASP X 158      38.641 -59.441  51.482  1.00  0.00           C
ATOM   2486  O   ASP X 158      37.788 -58.543  51.345  1.00  0.00           O
ATOM   2487  N   PHE X 159      39.672 -59.634  50.671  1.00  0.00           N
ATOM   2488  H   PHE X 159      40.328 -60.358  50.929  1.00  0.00           H
ATOM   2489  CA  PHE X 159      40.037 -58.500  49.739  1.00  0.00           C
ATOM   2490  HA  PHE X 159      40.201 -57.564  50.274  1.00  0.00           H
ATOM   2491  CB  PHE X 159      41.387 -58.917  49.081  1.00  0.00           C
ATOM   2492  HB2 PHE X 159      41.251 -59.826  48.497  1.00  0.00           H
ATOM   2493  HB3 PHE X 159      41.607 -58.119  48.373  1.00  0.00           H
ATOM   2494  CG  PHE X 159      42.615 -59.168  49.972  1.00  0.00           C
ATOM   2495  CD1 PHE X 159      42.852 -58.462  51.139  1.00  0.00           C
ATOM   2496  HD1 PHE X 159      42.018 -57.823  51.392  1.00  0.00           H
ATOM   2497  CE1 PHE X 159      44.029 -58.632  51.863  1.00  0.00           C
ATOM   2498  HE1 PHE X 159      44.252 -58.102  52.779  1.00  0.00           H
ATOM   2499  CZ  PHE X 159      44.954 -59.561  51.378  1.00  0.00           C
ATOM   2500  HZ  PHE X 159      45.903 -59.772  51.847  1.00  0.00           H
ATOM   2501  CE2 PHE X 159      44.703 -60.315  50.231  1.00  0.00           C
ATOM   2502  HE2 PHE X 159      45.487 -61.017  49.993  1.00  0.00           H
ATOM   2503  CD2 PHE X 159      43.508 -60.182  49.557  1.00  0.00           C
ATOM   2504  HD2 PHE X 159      43.390 -60.837  48.706  1.00  0.00           H
ATOM   2505  C   PHE X 159      38.854 -58.275  48.678  1.00  0.00           C
ATOM   2506  O   PHE X 159      38.539 -57.147  48.318  1.00  0.00           O
ATOM   2507  N   LYS X 160      38.349 -59.349  48.123  1.00  0.00           N
ATOM   2508  H   LYS X 160      38.757 -60.260  48.280  1.00  0.00           H
ATOM   2509  CA  LYS X 160      37.209 -59.193  47.169  1.00  0.00           C
ATOM   2510  HA  LYS X 160      37.451 -58.385  46.480  1.00  0.00           H
ATOM   2511  CB  LYS X 160      37.013 -60.553  46.467  1.00  0.00           C
ATOM   2512  HB2 LYS X 160      37.986 -60.803  46.046  1.00  0.00           H
ATOM   2513  HB3 LYS X 160      36.834 -61.343  47.196  1.00  0.00           H
ATOM   2514  CG  LYS X 160      36.025 -60.738  45.309  1.00  0.00           C
ATOM   2515  HG2 LYS X 160      35.733 -61.781  45.179  1.00  0.00           H
ATOM   2516  HG3 LYS X 160      35.097 -60.178  45.426  1.00  0.00           H
ATOM   2517  CD  LYS X 160      36.696 -60.255  44.025  1.00  0.00           C
ATOM   2518  HD2 LYS X 160      36.672 -59.166  44.047  1.00  0.00           H
ATOM   2519  HD3 LYS X 160      37.730 -60.601  43.993  1.00  0.00           H
ATOM   2520  CE  LYS X 160      35.924 -60.709  42.748  1.00  0.00           C
ATOM   2521  HE2 LYS X 160      35.937 -61.796  42.671  1.00  0.00           H
ATOM   2522  HE3 LYS X 160      34.897 -60.350  42.790  1.00  0.00           H
ATOM   2523  NZ  LYS X 160      36.633 -60.155  41.569  1.00  0.00           N
ATOM   2524  HZ1 LYS X 160      36.900 -59.188  41.694  1.00  0.00           H
ATOM   2525  HZ2 LYS X 160      37.504 -60.624  41.371  1.00  0.00           H
ATOM   2526  HZ3 LYS X 160      36.082 -60.299  40.735  1.00  0.00           H
ATOM   2527  C   LYS X 160      35.873 -58.737  47.795  1.00  0.00           C
ATOM   2528  O   LYS X 160      34.997 -58.157  47.192  1.00  0.00           O
ATOM   2529  N   THR X 161      35.780 -59.037  49.075  1.00  0.00           N
ATOM   2530  H   THR X 161      36.529 -59.544  49.524  1.00  0.00           H
ATOM   2531  CA  THR X 161      34.693 -58.414  49.909  1.00  0.00           C
ATOM   2532  HA  THR X 161      33.751 -58.547  49.374  1.00  0.00           H
ATOM   2533  CB  THR X 161      34.468 -59.104  51.331  1.00  0.00           C
ATOM   2534  HB  THR X 161      35.429 -59.193  51.839  1.00  0.00           H
ATOM   2535  CG2 THR X 161      33.383 -58.386  52.109  1.00  0.00           C
ATOM   2536 HG21 THR X 161      32.778 -57.744  51.470  1.00  0.00           H
ATOM   2537 HG22 THR X 161      32.709 -59.078  52.614  1.00  0.00           H
ATOM   2538 HG23 THR X 161      33.787 -57.683  52.840  1.00  0.00           H
ATOM   2539  OG1 THR X 161      33.949 -60.361  51.015  1.00  0.00           O
ATOM   2540  HG1 THR X 161      34.646 -61.012  50.901  1.00  0.00           H
ATOM   2541  C   THR X 161      34.948 -56.917  50.003  1.00  0.00           C
ATOM   2542  O   THR X 161      34.026 -56.130  49.636  1.00  0.00           O
ATOM   2543  N   GLU X 162      36.134 -56.469  50.353  1.00  0.00           N
ATOM   2544  H   GLU X 162      36.662 -57.163  50.863  1.00  0.00           H
ATOM   2545  CA  GLU X 162      36.654 -55.103  50.285  1.00  0.00           C
ATOM   2546  HA  GLU X 162      35.994 -54.663  51.031  1.00  0.00           H
ATOM   2547  CB  GLU X 162      38.049 -54.936  50.958  1.00  0.00           C
ATOM   2548  HB2 GLU X 162      38.768 -55.575  50.446  1.00  0.00           H
ATOM   2549  HB3 GLU X 162      38.269 -53.868  50.968  1.00  0.00           H
ATOM   2550  CG  GLU X 162      38.087 -55.463  52.423  1.00  0.00           C
ATOM   2551  HG2 GLU X 162      37.326 -54.967  53.026  1.00  0.00           H
ATOM   2552  HG3 GLU X 162      37.905 -56.533  52.518  1.00  0.00           H
ATOM   2553  CD  GLU X 162      39.500 -55.195  52.999  1.00  0.00           C
ATOM   2554  OE1 GLU X 162      39.645 -55.261  54.235  1.00  0.00           O
ATOM   2555  OE2 GLU X 162      40.544 -55.149  52.310  1.00  0.00           O
ATOM   2556  C   GLU X 162      36.426 -54.251  49.029  1.00  0.00           C
ATOM   2557  O   GLU X 162      36.098 -53.100  49.009  1.00  0.00           O
ATOM   2558  N   ALA X 163      36.586 -54.882  47.861  1.00  0.00           N
ATOM   2559  H   ALA X 163      36.965 -55.820  47.846  1.00  0.00           H
ATOM   2560  CA  ALA X 163      36.373 -54.388  46.524  1.00  0.00           C
ATOM   2561  HA  ALA X 163      36.708 -53.353  46.452  1.00  0.00           H
ATOM   2562  CB  ALA X 163      37.310 -55.254  45.689  1.00  0.00           C
ATOM   2563  HB1 ALA X 163      37.181 -54.981  44.641  1.00  0.00           H
ATOM   2564  HB2 ALA X 163      38.318 -55.155  46.088  1.00  0.00           H
ATOM   2565  HB3 ALA X 163      37.022 -56.296  45.831  1.00  0.00           H
ATOM   2566  C   ALA X 163      34.879 -54.395  46.121  1.00  0.00           C
ATOM   2567  O   ALA X 163      34.353 -53.445  45.504  1.00  0.00           O
ATOM   2568  N   ASN X 164      34.016 -55.379  46.624  1.00  0.00           N
ATOM   2569  H   ASN X 164      34.410 -56.114  47.196  1.00  0.00           H
ATOM   2570  CA  ASN X 164      32.535 -55.360  46.390  1.00  0.00           C
ATOM   2571  HA  ASN X 164      32.381 -55.410  45.313  1.00  0.00           H
ATOM   2572  CB  ASN X 164      31.900 -56.670  46.962  1.00  0.00           C
ATOM   2573  HB2 ASN X 164      32.425 -57.596  46.727  1.00  0.00           H
ATOM   2574  HB3 ASN X 164      31.982 -56.616  48.048  1.00  0.00           H
ATOM   2575  CG  ASN X 164      30.448 -56.715  46.514  1.00  0.00           C
ATOM   2576  OD1 ASN X 164      30.132 -56.886  45.345  1.00  0.00           O
ATOM   2577  ND2 ASN X 164      29.521 -56.619  47.419  1.00  0.00           N
ATOM   2578 HD21 ASN X 164      28.563 -56.690  47.107  1.00  0.00           H
ATOM   2579 HD22 ASN X 164      29.782 -56.536  48.390  1.00  0.00           H
ATOM   2580  C   ASN X 164      31.814 -54.115  46.806  1.00  0.00           C
ATOM   2581  O   ASN X 164      30.952 -53.579  46.118  1.00  0.00           O
ATOM   2582  N   ILE X 165      32.037 -53.731  48.112  1.00  0.00           N
ATOM   2583  H   ILE X 165      32.806 -54.171  48.595  1.00  0.00           H
ATOM   2584  CA  ILE X 165      31.593 -52.516  48.786  1.00  0.00           C
ATOM   2585  HA  ILE X 165      30.529 -52.711  48.913  1.00  0.00           H
ATOM   2586  CB  ILE X 165      32.253 -52.460  50.221  1.00  0.00           C
ATOM   2587  HB  ILE X 165      33.329 -52.327  50.119  1.00  0.00           H
ATOM   2588  CG2 ILE X 165      31.718 -51.332  51.087  1.00  0.00           C
ATOM   2589 HG21 ILE X 165      30.763 -51.570  51.556  1.00  0.00           H
ATOM   2590 HG22 ILE X 165      32.510 -51.028  51.773  1.00  0.00           H
ATOM   2591 HG23 ILE X 165      31.536 -50.421  50.519  1.00  0.00           H
ATOM   2592  CG1 ILE X 165      31.852 -53.853  50.906  1.00  0.00           C
ATOM   2593 HG12 ILE X 165      30.770 -53.939  51.012  1.00  0.00           H
ATOM   2594 HG13 ILE X 165      32.264 -54.676  50.324  1.00  0.00           H
ATOM   2595  CD1 ILE X 165      32.487 -54.044  52.274  1.00  0.00           C
ATOM   2596 HD11 ILE X 165      33.549 -53.819  52.175  1.00  0.00           H
ATOM   2597 HD12 ILE X 165      32.106 -53.403  53.068  1.00  0.00           H
ATOM   2598 HD13 ILE X 165      32.436 -55.081  52.605  1.00  0.00           H
ATOM   2599  C   ILE X 165      31.878 -51.342  47.840  1.00  0.00           C
ATOM   2600  O   ILE X 165      30.905 -50.566  47.668  1.00  0.00           O
ATOM   2601  N   ILE X 166      33.110 -51.252  47.307  1.00  0.00           N
ATOM   2602  H   ILE X 166      33.775 -52.007  47.403  1.00  0.00           H
ATOM   2603  CA  ILE X 166      33.556 -50.194  46.383  1.00  0.00           C
ATOM   2604  HA  ILE X 166      33.157 -49.314  46.886  1.00  0.00           H
ATOM   2605  CB  ILE X 166      35.115 -50.234  46.218  1.00  0.00           C
ATOM   2606  HB  ILE X 166      35.546 -51.178  45.879  1.00  0.00           H
ATOM   2607  CG2 ILE X 166      35.558 -49.112  45.297  1.00  0.00           C
ATOM   2608 HG21 ILE X 166      35.052 -49.184  44.334  1.00  0.00           H
ATOM   2609 HG22 ILE X 166      35.350 -48.134  45.729  1.00  0.00           H
ATOM   2610 HG23 ILE X 166      36.634 -49.150  45.127  1.00  0.00           H
ATOM   2611  CG1 ILE X 166      35.800 -50.086  47.648  1.00  0.00           C
ATOM   2612 HG12 ILE X 166      35.703 -49.097  48.094  1.00  0.00           H
ATOM   2613 HG13 ILE X 166      35.355 -50.767  48.374  1.00  0.00           H
ATOM   2614  CD1 ILE X 166      37.282 -50.419  47.591  1.00  0.00           C
ATOM   2615 HD11 ILE X 166      37.817 -49.666  47.011  1.00  0.00           H
ATOM   2616 HD12 ILE X 166      37.616 -50.577  48.617  1.00  0.00           H
ATOM   2617 HD13 ILE X 166      37.533 -51.429  47.269  1.00  0.00           H
ATOM   2618  C   ILE X 166      32.771 -50.289  45.023  1.00  0.00           C
ATOM   2619  O   ILE X 166      32.314 -49.290  44.505  1.00  0.00           O
ATOM   2620  N   ARG X 167      32.596 -51.478  44.477  1.00  0.00           N
ATOM   2621  H   ARG X 167      33.045 -52.315  44.819  1.00  0.00           H
ATOM   2622  CA  ARG X 167      31.742 -51.632  43.258  1.00  0.00           C
ATOM   2623  HA  ARG X 167      32.081 -50.972  42.457  1.00  0.00           H
ATOM   2624  CB  ARG X 167      31.958 -53.067  42.731  1.00  0.00           C
ATOM   2625  HB2 ARG X 167      32.042 -53.746  43.579  1.00  0.00           H
ATOM   2626  HB3 ARG X 167      31.206 -53.313  41.981  1.00  0.00           H
ATOM   2627  CG  ARG X 167      33.393 -53.216  42.152  1.00  0.00           C
ATOM   2628  HG2 ARG X 167      33.442 -52.747  41.170  1.00  0.00           H
ATOM   2629  HG3 ARG X 167      34.168 -52.867  42.835  1.00  0.00           H
ATOM   2630  CD  ARG X 167      33.631 -54.697  41.996  1.00  0.00           C
ATOM   2631  HD2 ARG X 167      33.705 -55.132  42.993  1.00  0.00           H
ATOM   2632  HD3 ARG X 167      32.788 -55.099  41.435  1.00  0.00           H
ATOM   2633  NE  ARG X 167      34.794 -54.948  41.161  1.00  0.00           N
ATOM   2634  HE  ARG X 167      34.758 -54.580  40.221  1.00  0.00           H
ATOM   2635  CZ  ARG X 167      35.856 -55.690  41.388  1.00  0.00           C
ATOM   2636  NH1 ARG X 167      36.186 -56.072  42.563  1.00  0.00           N
ATOM   2637 HH11 ARG X 167      35.521 -56.075  43.322  1.00  0.00           H
ATOM   2638 HH12 ARG X 167      36.919 -56.766  42.585  1.00  0.00           H
ATOM   2639  NH2 ARG X 167      36.659 -56.078  40.470  1.00  0.00           N
ATOM   2640 HH21 ARG X 167      36.388 -55.957  39.506  1.00  0.00           H
ATOM   2641 HH22 ARG X 167      37.446 -56.592  40.836  1.00  0.00           H
ATOM   2642  C   ARG X 167      30.238 -51.366  43.478  1.00  0.00           C
ATOM   2643  O   ARG X 167      29.399 -50.801  42.735  1.00  0.00           O
ATOM   2644  N   ALA X 168      29.803 -51.627  44.709  1.00  0.00           N
ATOM   2645  H   ALA X 168      30.401 -52.052  45.402  1.00  0.00           H
ATOM   2646  CA  ALA X 168      28.443 -51.315  45.236  1.00  0.00           C
ATOM   2647  HA  ALA X 168      27.749 -51.610  44.449  1.00  0.00           H
ATOM   2648  CB  ALA X 168      28.112 -52.133  46.470  1.00  0.00           C
ATOM   2649  HB1 ALA X 168      28.282 -53.199  46.324  1.00  0.00           H
ATOM   2650  HB2 ALA X 168      28.828 -51.908  47.258  1.00  0.00           H
ATOM   2651  HB3 ALA X 168      27.080 -52.008  46.800  1.00  0.00           H
ATOM   2652  C   ALA X 168      28.236 -49.789  45.474  1.00  0.00           C
ATOM   2653  O   ALA X 168      27.181 -49.261  45.080  1.00  0.00           O
ATOM   2654  N   LEU X 169      29.265 -49.015  45.931  1.00  0.00           N
ATOM   2655  H   LEU X 169      30.010 -49.557  46.349  1.00  0.00           H
ATOM   2656  CA  LEU X 169      29.237 -47.567  46.033  1.00  0.00           C
ATOM   2657  HA  LEU X 169      28.366 -47.224  46.591  1.00  0.00           H
ATOM   2658  CB  LEU X 169      30.470 -47.134  46.803  1.00  0.00           C
ATOM   2659  HB2 LEU X 169      30.530 -47.623  47.774  1.00  0.00           H
ATOM   2660  HB3 LEU X 169      31.319 -47.476  46.211  1.00  0.00           H
ATOM   2661  CG  LEU X 169      30.615 -45.578  46.974  1.00  0.00           C
ATOM   2662  HG  LEU X 169      30.614 -45.139  45.976  1.00  0.00           H
ATOM   2663  CD1 LEU X 169      29.598 -44.811  47.818  1.00  0.00           C
ATOM   2664 HD11 LEU X 169      29.680 -45.005  48.886  1.00  0.00           H
ATOM   2665 HD12 LEU X 169      29.724 -43.751  47.599  1.00  0.00           H
ATOM   2666 HD13 LEU X 169      28.614 -45.047  47.413  1.00  0.00           H
ATOM   2667  CD2 LEU X 169      32.022 -45.265  47.602  1.00  0.00           C
ATOM   2668 HD21 LEU X 169      32.867 -45.600  47.002  1.00  0.00           H
ATOM   2669 HD22 LEU X 169      32.111 -44.187  47.752  1.00  0.00           H
ATOM   2670 HD23 LEU X 169      32.101 -45.724  48.587  1.00  0.00           H
ATOM   2671  C   LEU X 169      29.127 -47.074  44.525  1.00  0.00           C
ATOM   2672  O   LEU X 169      28.269 -46.260  44.127  1.00  0.00           O
ATOM   2673  N   GLY X 170      29.972 -47.569  43.590  1.00  0.00           N
ATOM   2674  H   GLY X 170      30.629 -48.160  44.079  1.00  0.00           H
ATOM   2675  CA  GLY X 170      29.966 -47.412  42.102  1.00  0.00           C
ATOM   2676  HA2 GLY X 170      30.387 -46.454  41.798  1.00  0.00           H
ATOM   2677  HA3 GLY X 170      30.590 -48.181  41.645  1.00  0.00           H
ATOM   2678  C   GLY X 170      28.592 -47.540  41.547  1.00  0.00           C
ATOM   2679  O   GLY X 170      28.133 -46.548  40.975  1.00  0.00           O
ATOM   2680  N   LYS X 171      27.836 -48.636  41.798  1.00  0.00           N
ATOM   2681  H   LYS X 171      28.270 -49.345  42.372  1.00  0.00           H
ATOM   2682  CA  LYS X 171      26.404 -48.897  41.417  1.00  0.00           C
ATOM   2683  HA  LYS X 171      26.381 -48.678  40.350  1.00  0.00           H
ATOM   2684  CB  LYS X 171      26.051 -50.357  41.851  1.00  0.00           C
ATOM   2685  HB2 LYS X 171      26.497 -50.587  42.819  1.00  0.00           H
ATOM   2686  HB3 LYS X 171      24.973 -50.457  41.968  1.00  0.00           H
ATOM   2687  CG  LYS X 171      26.665 -51.417  40.846  1.00  0.00           C
ATOM   2688  HG2 LYS X 171      26.137 -51.368  39.894  1.00  0.00           H
ATOM   2689  HG3 LYS X 171      27.719 -51.177  40.712  1.00  0.00           H
ATOM   2690  CD  LYS X 171      26.477 -52.826  41.442  1.00  0.00           C
ATOM   2691  HD2 LYS X 171      27.095 -53.004  42.324  1.00  0.00           H
ATOM   2692  HD3 LYS X 171      25.412 -52.878  41.666  1.00  0.00           H
ATOM   2693  CE  LYS X 171      26.856 -54.015  40.449  1.00  0.00           C
ATOM   2694  HE2 LYS X 171      26.311 -54.902  40.769  1.00  0.00           H
ATOM   2695  HE3 LYS X 171      26.588 -53.717  39.434  1.00  0.00           H
ATOM   2696  NZ  LYS X 171      28.315 -54.239  40.498  1.00  0.00           N
ATOM   2697  HZ1 LYS X 171      28.869 -53.402  40.383  1.00  0.00           H
ATOM   2698  HZ2 LYS X 171      28.616 -54.795  41.287  1.00  0.00           H
ATOM   2699  HZ3 LYS X 171      28.382 -54.837  39.687  1.00  0.00           H
ATOM   2700  C   LYS X 171      25.499 -47.807  42.048  1.00  0.00           C
ATOM   2701  O   LYS X 171      24.463 -47.516  41.471  1.00  0.00           O
ATOM   2702  N   ILE X 172      25.774 -47.251  43.241  1.00  0.00           N
ATOM   2703  H   ILE X 172      26.634 -47.578  43.660  1.00  0.00           H
ATOM   2704  CA  ILE X 172      25.080 -46.163  43.928  1.00  0.00           C
ATOM   2705  HA  ILE X 172      24.012 -46.374  43.861  1.00  0.00           H
ATOM   2706  CB  ILE X 172      25.351 -46.095  45.437  1.00  0.00           C
ATOM   2707  HB  ILE X 172      26.343 -46.519  45.594  1.00  0.00           H
ATOM   2708  CG2 ILE X 172      25.178 -44.660  46.044  1.00  0.00           C
ATOM   2709 HG21 ILE X 172      24.242 -44.293  45.622  1.00  0.00           H
ATOM   2710 HG22 ILE X 172      25.242 -44.677  47.131  1.00  0.00           H
ATOM   2711 HG23 ILE X 172      26.046 -44.070  45.749  1.00  0.00           H
ATOM   2712  CG1 ILE X 172      24.487 -47.174  46.250  1.00  0.00           C
ATOM   2713 HG12 ILE X 172      23.499 -46.795  46.510  1.00  0.00           H
ATOM   2714 HG13 ILE X 172      24.402 -48.029  45.580  1.00  0.00           H
ATOM   2715  CD1 ILE X 172      25.118 -47.719  47.560  1.00  0.00           C
ATOM   2716 HD11 ILE X 172      24.483 -48.552  47.863  1.00  0.00           H
ATOM   2717 HD12 ILE X 172      26.121 -48.050  47.288  1.00  0.00           H
ATOM   2718 HD13 ILE X 172      25.103 -46.852  48.221  1.00  0.00           H
ATOM   2719  C   ILE X 172      25.233 -44.863  43.161  1.00  0.00           C
ATOM   2720  O   ILE X 172      24.312 -44.047  43.023  1.00  0.00           O
ATOM   2721  N   ILE X 173      26.472 -44.665  42.705  1.00  0.00           N
ATOM   2722  H   ILE X 173      27.277 -45.226  42.946  1.00  0.00           H
ATOM   2723  CA  ILE X 173      26.616 -43.562  41.738  1.00  0.00           C
ATOM   2724  HA  ILE X 173      26.128 -42.693  42.179  1.00  0.00           H
ATOM   2725  CB  ILE X 173      28.107 -43.251  41.491  1.00  0.00           C
ATOM   2726  HB  ILE X 173      28.596 -44.119  41.054  1.00  0.00           H
ATOM   2727  CG2 ILE X 173      28.447 -42.051  40.600  1.00  0.00           C
ATOM   2728 HG21 ILE X 173      29.527 -41.956  40.494  1.00  0.00           H
ATOM   2729 HG22 ILE X 173      28.026 -42.200  39.607  1.00  0.00           H
ATOM   2730 HG23 ILE X 173      28.088 -41.139  41.081  1.00  0.00           H
ATOM   2731  CG1 ILE X 173      28.751 -42.903  42.859  1.00  0.00           C
ATOM   2732 HG12 ILE X 173      28.565 -41.847  43.052  1.00  0.00           H
ATOM   2733 HG13 ILE X 173      28.224 -43.373  43.689  1.00  0.00           H
ATOM   2734  CD1 ILE X 173      30.290 -43.116  43.013  1.00  0.00           C
ATOM   2735 HD11 ILE X 173      30.489 -44.102  42.591  1.00  0.00           H
ATOM   2736 HD12 ILE X 173      30.788 -42.333  42.442  1.00  0.00           H
ATOM   2737 HD13 ILE X 173      30.428 -42.916  44.076  1.00  0.00           H
ATOM   2738  C   ILE X 173      25.876 -43.702  40.371  1.00  0.00           C
ATOM   2739  O   ILE X 173      25.339 -42.687  39.902  1.00  0.00           O
ATOM   2740  N   GLY X 174      25.841 -44.896  39.715  1.00  0.00           N
ATOM   2741  H   GLY X 174      26.362 -45.637  40.164  1.00  0.00           H
ATOM   2742  CA  GLY X 174      25.166 -45.062  38.440  1.00  0.00           C
ATOM   2743  HA2 GLY X 174      25.500 -44.302  37.732  1.00  0.00           H
ATOM   2744  HA3 GLY X 174      25.377 -46.081  38.115  1.00  0.00           H
ATOM   2745  C   GLY X 174      23.625 -44.786  38.637  1.00  0.00           C
ATOM   2746  O   GLY X 174      22.858 -44.441  37.681  1.00  0.00           O
ATOM   2747  N   ASN X 175      23.162 -44.930  39.852  1.00  0.00           N
ATOM   2748  H   ASN X 175      23.854 -45.174  40.547  1.00  0.00           H
ATOM   2749  CA  ASN X 175      21.750 -44.621  40.202  1.00  0.00           C
ATOM   2750  HA  ASN X 175      21.246 -44.517  39.239  1.00  0.00           H
ATOM   2751  CB  ASN X 175      21.087 -45.716  41.051  1.00  0.00           C
ATOM   2752  HB2 ASN X 175      21.543 -45.660  42.039  1.00  0.00           H
ATOM   2753  HB3 ASN X 175      20.016 -45.518  40.988  1.00  0.00           H
ATOM   2754  CG  ASN X 175      21.412 -47.093  40.499  1.00  0.00           C
ATOM   2755  OD1 ASN X 175      21.304 -47.341  39.293  1.00  0.00           O
ATOM   2756  ND2 ASN X 175      21.668 -47.997  41.375  1.00  0.00           N
ATOM   2757 HD21 ASN X 175      21.967 -48.870  40.964  1.00  0.00           H
ATOM   2758 HD22 ASN X 175      21.893 -47.673  42.306  1.00  0.00           H
ATOM   2759  C   ASN X 175      21.563 -43.289  40.885  1.00  0.00           C
ATOM   2760  O   ASN X 175      20.495 -42.945  41.363  1.00  0.00           O
ATOM   2761  N   GLY X 176      22.642 -42.452  40.960  1.00  0.00           N
ATOM   2762  H   GLY X 176      23.559 -42.846  40.806  1.00  0.00           H
ATOM   2763  CA  GLY X 176      22.656 -41.055  41.340  1.00  0.00           C
ATOM   2764  HA2 GLY X 176      23.693 -40.735  41.238  1.00  0.00           H
ATOM   2765  HA3 GLY X 176      21.984 -40.542  40.650  1.00  0.00           H
ATOM   2766  C   GLY X 176      22.314 -40.797  42.797  1.00  0.00           C
ATOM   2767  O   GLY X 176      22.290 -39.618  43.204  1.00  0.00           O
ATOM   2768  N   HID X 177      22.149 -41.781  43.685  1.00  0.00           N
ATOM   2769  H   HID X 177      21.980 -42.674  43.247  1.00  0.00           H
ATOM   2770  CA  HID X 177      21.720 -41.589  45.088  1.00  0.00           C
ATOM   2771  HA  HID X 177      20.864 -40.927  45.210  1.00  0.00           H
ATOM   2772  CB  HID X 177      21.272 -42.917  45.727  1.00  0.00           C
ATOM   2773  HB2 HID X 177      22.097 -43.601  45.916  1.00  0.00           H
ATOM   2774  HB3 HID X 177      20.971 -42.781  46.765  1.00  0.00           H
ATOM   2775  CG  HID X 177      20.114 -43.624  45.016  1.00  0.00           C
ATOM   2776  ND1 HID X 177      18.783 -43.233  44.741  1.00  0.00           N
ATOM   2777  HD1 HID X 177      18.321 -42.368  44.978  1.00  0.00           H
ATOM   2778  CE1 HID X 177      18.220 -44.157  43.916  1.00  0.00           C
ATOM   2779  HE1 HID X 177      17.201 -44.071  43.566  1.00  0.00           H
ATOM   2780  NE2 HID X 177      19.155 -45.076  43.611  1.00  0.00           N
ATOM   2781  CD2 HID X 177      20.256 -44.824  44.421  1.00  0.00           C
ATOM   2782  HD2 HID X 177      21.193 -45.358  44.335  1.00  0.00           H
ATOM   2783  C   HID X 177      22.822 -40.944  46.010  1.00  0.00           C
ATOM   2784  O   HID X 177      22.465 -40.434  47.038  1.00  0.00           O
ATOM   2785  N   LEU X 178      24.070 -40.916  45.616  1.00  0.00           N
ATOM   2786  H   LEU X 178      24.272 -41.346  44.725  1.00  0.00           H
ATOM   2787  CA  LEU X 178      25.117 -40.199  46.274  1.00  0.00           C
ATOM   2788  HA  LEU X 178      25.112 -40.262  47.361  1.00  0.00           H
ATOM   2789  CB  LEU X 178      26.476 -40.845  45.934  1.00  0.00           C
ATOM   2790  HB2 LEU X 178      26.274 -41.879  46.208  1.00  0.00           H
ATOM   2791  HB3 LEU X 178      26.654 -40.914  44.860  1.00  0.00           H
ATOM   2792  CG  LEU X 178      27.828 -40.373  46.560  1.00  0.00           C
ATOM   2793  HG  LEU X 178      28.121 -39.346  46.340  1.00  0.00           H
ATOM   2794  CD1 LEU X 178      27.747 -40.565  48.003  1.00  0.00           C
ATOM   2795 HD11 LEU X 178      27.284 -41.514  48.278  1.00  0.00           H
ATOM   2796 HD12 LEU X 178      28.713 -40.394  48.481  1.00  0.00           H
ATOM   2797 HD13 LEU X 178      27.060 -39.788  48.340  1.00  0.00           H
ATOM   2798  CD2 LEU X 178      29.006 -41.262  46.106  1.00  0.00           C
ATOM   2799 HD21 LEU X 178      29.899 -41.099  46.709  1.00  0.00           H
ATOM   2800 HD22 LEU X 178      28.725 -42.315  46.175  1.00  0.00           H
ATOM   2801 HD23 LEU X 178      29.312 -41.036  45.085  1.00  0.00           H
ATOM   2802  C   LEU X 178      25.075 -38.670  45.915  1.00  0.00           C
ATOM   2803  O   LEU X 178      25.009 -38.276  44.745  1.00  0.00           O
ATOM   2804  N   HID X 179      25.316 -37.756  46.899  1.00  0.00           N
ATOM   2805  H   HID X 179      25.378 -38.061  47.860  1.00  0.00           H
ATOM   2806  CA  HID X 179      25.635 -36.387  46.671  1.00  0.00           C
ATOM   2807  HA  HID X 179      26.181 -36.222  45.742  1.00  0.00           H
ATOM   2808  CB  HID X 179      24.381 -35.559  46.556  1.00  0.00           C
ATOM   2809  HB2 HID X 179      24.594 -34.505  46.385  1.00  0.00           H
ATOM   2810  HB3 HID X 179      23.831 -35.897  45.677  1.00  0.00           H
ATOM   2811  CG  HID X 179      23.625 -35.637  47.817  1.00  0.00           C
ATOM   2812  ND1 HID X 179      23.634 -34.712  48.844  1.00  0.00           N
ATOM   2813  HD1 HID X 179      24.140 -33.839  48.876  1.00  0.00           H
ATOM   2814  CE1 HID X 179      22.815 -35.189  49.824  1.00  0.00           C
ATOM   2815  HE1 HID X 179      22.445 -34.656  50.688  1.00  0.00           H
ATOM   2816  NE2 HID X 179      22.266 -36.367  49.414  1.00  0.00           N
ATOM   2817  CD2 HID X 179      22.855 -36.676  48.219  1.00  0.00           C
ATOM   2818  HD2 HID X 179      22.541 -37.477  47.564  1.00  0.00           H
ATOM   2819  C   HID X 179      26.597 -35.867  47.804  1.00  0.00           C
ATOM   2820  O   HID X 179      26.955 -36.507  48.774  1.00  0.00           O
ATOM   2821  N   LYS X 180      27.106 -34.634  47.559  1.00  0.00           N
ATOM   2822  H   LYS X 180      26.960 -34.348  46.602  1.00  0.00           H
ATOM   2823  CA  LYS X 180      27.772 -33.791  48.597  1.00  0.00           C
ATOM   2824  HA  LYS X 180      28.190 -34.467  49.344  1.00  0.00           H
ATOM   2825  CB  LYS X 180      28.885 -33.032  47.909  1.00  0.00           C
ATOM   2826  HB2 LYS X 180      29.320 -33.799  47.269  1.00  0.00           H
ATOM   2827  HB3 LYS X 180      28.453 -32.232  47.308  1.00  0.00           H
ATOM   2828  CG  LYS X 180      29.988 -32.575  48.876  1.00  0.00           C
ATOM   2829  HG2 LYS X 180      29.515 -31.964  49.643  1.00  0.00           H
ATOM   2830  HG3 LYS X 180      30.271 -33.482  49.412  1.00  0.00           H
ATOM   2831  CD  LYS X 180      31.182 -31.896  48.258  1.00  0.00           C
ATOM   2832  HD2 LYS X 180      30.819 -30.967  47.822  1.00  0.00           H
ATOM   2833  HD3 LYS X 180      31.950 -31.669  48.997  1.00  0.00           H
ATOM   2834  CE  LYS X 180      31.894 -32.718  47.170  1.00  0.00           C
ATOM   2835  HE2 LYS X 180      32.447 -33.562  47.581  1.00  0.00           H
ATOM   2836  HE3 LYS X 180      31.105 -33.149  46.553  1.00  0.00           H
ATOM   2837  NZ  LYS X 180      32.830 -31.923  46.360  1.00  0.00           N
ATOM   2838  HZ1 LYS X 180      32.393 -31.105  45.959  1.00  0.00           H
ATOM   2839  HZ2 LYS X 180      33.586 -31.616  46.953  1.00  0.00           H
ATOM   2840  HZ3 LYS X 180      33.295 -32.504  45.678  1.00  0.00           H
ATOM   2841  C   LYS X 180      26.818 -32.821  49.368  1.00  0.00           C
ATOM   2842  O   LYS X 180      25.855 -32.380  48.749  1.00  0.00           O
ATOM   2843  N   GLY X 181      27.152 -32.591  50.692  1.00  0.00           N
ATOM   2844  H   GLY X 181      27.915 -33.132  51.072  1.00  0.00           H
ATOM   2845  CA  GLY X 181      26.590 -31.532  51.553  1.00  0.00           C
ATOM   2846  HA2 GLY X 181      26.015 -30.894  50.882  1.00  0.00           H
ATOM   2847  HA3 GLY X 181      26.052 -31.949  52.404  1.00  0.00           H
ATOM   2848  C   GLY X 181      27.614 -30.522  52.134  1.00  0.00           C
ATOM   2849  O   GLY X 181      28.850 -30.783  51.842  1.00  0.00           O
ATOM   2850  N   ALA X 182      27.127 -29.355  52.655  1.00  0.00           N
ATOM   2851  H   ALA X 182      26.127 -29.234  52.738  1.00  0.00           H
ATOM   2852  CA  ALA X 182      28.035 -28.164  53.009  1.00  0.00           C
ATOM   2853  HA  ALA X 182      29.056 -28.531  53.107  1.00  0.00           H
ATOM   2854  CB  ALA X 182      27.946 -27.158  51.919  1.00  0.00           C
ATOM   2855  HB1 ALA X 182      28.033 -27.500  50.888  1.00  0.00           H
ATOM   2856  HB2 ALA X 182      26.993 -26.644  52.048  1.00  0.00           H
ATOM   2857  HB3 ALA X 182      28.761 -26.464  52.125  1.00  0.00           H
ATOM   2858  C   ALA X 182      27.694 -27.558  54.416  1.00  0.00           C
ATOM   2859  O   ALA X 182      28.534 -26.951  55.095  1.00  0.00           O
ATOM   2860  N   LYS X 183      26.423 -27.655  54.867  1.00  0.00           N
ATOM   2861  H   LYS X 183      25.678 -28.103  54.353  1.00  0.00           H
ATOM   2862  CA  LYS X 183      26.073 -27.249  56.246  1.00  0.00           C
ATOM   2863  HA  LYS X 183      26.226 -26.189  56.446  1.00  0.00           H
ATOM   2864  CB  LYS X 183      24.517 -27.390  56.266  1.00  0.00           C
ATOM   2865  HB2 LYS X 183      24.277 -26.905  57.212  1.00  0.00           H
ATOM   2866  HB3 LYS X 183      24.053 -26.822  55.459  1.00  0.00           H
ATOM   2867  CG  LYS X 183      23.966 -28.862  56.354  1.00  0.00           C
ATOM   2868  HG2 LYS X 183      24.298 -29.424  55.480  1.00  0.00           H
ATOM   2869  HG3 LYS X 183      24.442 -29.282  57.241  1.00  0.00           H
ATOM   2870  CD  LYS X 183      22.455 -28.901  56.316  1.00  0.00           C
ATOM   2871  HD2 LYS X 183      22.076 -29.922  56.370  1.00  0.00           H
ATOM   2872  HD3 LYS X 183      21.979 -28.293  57.087  1.00  0.00           H
ATOM   2873  CE  LYS X 183      21.737 -28.354  55.043  1.00  0.00           C
ATOM   2874  HE2 LYS X 183      22.089 -27.328  54.927  1.00  0.00           H
ATOM   2875  HE3 LYS X 183      22.082 -28.933  54.187  1.00  0.00           H
ATOM   2876  NZ  LYS X 183      20.267 -28.546  55.074  1.00  0.00           N
ATOM   2877  HZ1 LYS X 183      19.945 -28.116  55.930  1.00  0.00           H
ATOM   2878  HZ2 LYS X 183      19.799 -27.970  54.388  1.00  0.00           H
ATOM   2879  HZ3 LYS X 183      20.068 -29.535  55.030  1.00  0.00           H
ATOM   2880  C   LYS X 183      26.773 -28.151  57.381  1.00  0.00           C
ATOM   2881  O   LYS X 183      27.283 -29.228  57.044  1.00  0.00           O
ATOM   2882  N   PRO X 184      26.766 -27.693  58.686  1.00  0.00           N
ATOM   2883  CD  PRO X 184      26.368 -26.380  59.081  1.00  0.00           C
ATOM   2884  HD2 PRO X 184      25.294 -26.353  59.262  1.00  0.00           H
ATOM   2885  HD3 PRO X 184      26.472 -25.630  58.296  1.00  0.00           H
ATOM   2886  CG  PRO X 184      27.264 -26.048  60.205  1.00  0.00           C
ATOM   2887  HG2 PRO X 184      26.869 -25.249  60.832  1.00  0.00           H
ATOM   2888  HG3 PRO X 184      28.250 -25.769  59.837  1.00  0.00           H
ATOM   2889  CB  PRO X 184      27.339 -27.406  60.904  1.00  0.00           C
ATOM   2890  HB2 PRO X 184      26.500 -27.739  61.514  1.00  0.00           H
ATOM   2891  HB3 PRO X 184      28.233 -27.508  61.518  1.00  0.00           H
ATOM   2892  CA  PRO X 184      27.547 -28.329  59.697  1.00  0.00           C
ATOM   2893  HA  PRO X 184      28.600 -28.253  59.425  1.00  0.00           H
ATOM   2894  C   PRO X 184      27.125 -29.794  59.969  1.00  0.00           C
ATOM   2895  O   PRO X 184      25.955 -30.077  60.415  1.00  0.00           O
ATOM   2896  N   VAL X 185      28.040 -30.680  59.749  1.00  0.00           N
ATOM   2897  H   VAL X 185      28.874 -30.344  59.291  1.00  0.00           H
ATOM   2898  CA  VAL X 185      27.988 -32.090  60.193  1.00  0.00           C
ATOM   2899  HA  VAL X 185      26.984 -32.448  59.964  1.00  0.00           H
ATOM   2900  CB  VAL X 185      28.939 -32.982  59.316  1.00  0.00           C
ATOM   2901  HB  VAL X 185      28.748 -32.638  58.300  1.00  0.00           H
ATOM   2902  CG1 VAL X 185      30.418 -32.802  59.658  1.00  0.00           C
ATOM   2903 HG11 VAL X 185      30.677 -31.769  59.884  1.00  0.00           H
ATOM   2904 HG12 VAL X 185      30.662 -33.302  60.595  1.00  0.00           H
ATOM   2905 HG13 VAL X 185      31.089 -33.140  58.867  1.00  0.00           H
ATOM   2906  CG2 VAL X 185      28.631 -34.527  59.427  1.00  0.00           C
ATOM   2907 HG21 VAL X 185      29.366 -35.135  58.903  1.00  0.00           H
ATOM   2908 HG22 VAL X 185      28.652 -34.820  60.478  1.00  0.00           H
ATOM   2909 HG23 VAL X 185      27.638 -34.624  58.985  1.00  0.00           H
ATOM   2910  C   VAL X 185      28.276 -32.213  61.675  1.00  0.00           C
ATOM   2911  O   VAL X 185      28.897 -31.370  62.318  1.00  0.00           O
ATOM   2912  N   HIE X 186      27.807 -33.283  62.319  1.00  0.00           N
ATOM   2913  H   HIE X 186      27.184 -33.879  61.795  1.00  0.00           H
ATOM   2914  CA  HIE X 186      28.256 -33.727  63.657  1.00  0.00           C
ATOM   2915  HA  HIE X 186      28.127 -32.819  64.246  1.00  0.00           H
ATOM   2916  CB  HIE X 186      27.400 -34.854  64.223  1.00  0.00           C
ATOM   2917  HB2 HIE X 186      27.426 -35.770  63.633  1.00  0.00           H
ATOM   2918  HB3 HIE X 186      27.812 -35.205  65.169  1.00  0.00           H
ATOM   2919  CG  HIE X 186      25.933 -34.452  64.463  1.00  0.00           C
ATOM   2920  ND1 HIE X 186      24.999 -33.981  63.574  1.00  0.00           N
ATOM   2921  CE1 HIE X 186      23.895 -33.631  64.201  1.00  0.00           C
ATOM   2922  HE1 HIE X 186      22.984 -33.336  63.702  1.00  0.00           H
ATOM   2923  NE2 HIE X 186      24.051 -33.853  65.554  1.00  0.00           N
ATOM   2924  HE2 HIE X 186      23.444 -33.634  66.331  1.00  0.00           H
ATOM   2925  CD2 HIE X 186      25.328 -34.325  65.710  1.00  0.00           C
ATOM   2926  HD2 HIE X 186      25.802 -34.555  66.654  1.00  0.00           H
ATOM   2927  C   HIE X 186      29.741 -34.087  63.595  1.00  0.00           C
ATOM   2928  O   HIE X 186      30.189 -34.732  62.694  1.00  0.00           O
ATOM   2929  N   TRP X 187      30.536 -33.627  64.552  1.00  0.00           N
ATOM   2930  H   TRP X 187      30.180 -33.092  65.332  1.00  0.00           H
ATOM   2931  CA  TRP X 187      32.026 -33.841  64.582  1.00  0.00           C
ATOM   2932  HA  TRP X 187      32.381 -34.600  63.882  1.00  0.00           H
ATOM   2933  CB  TRP X 187      32.676 -32.560  63.926  1.00  0.00           C
ATOM   2934  HB2 TRP X 187      32.342 -32.499  62.889  1.00  0.00           H
ATOM   2935  HB3 TRP X 187      32.423 -31.740  64.595  1.00  0.00           H
ATOM   2936  CG  TRP X 187      34.194 -32.667  63.693  1.00  0.00           C
ATOM   2937  CD1 TRP X 187      35.143 -32.457  64.567  1.00  0.00           C
ATOM   2938  HD1 TRP X 187      34.974 -32.133  65.584  1.00  0.00           H
ATOM   2939  NE1 TRP X 187      36.353 -32.501  63.997  1.00  0.00           N
ATOM   2940  HE1 TRP X 187      37.215 -32.347  64.501  1.00  0.00           H
ATOM   2941  CE2 TRP X 187      36.271 -32.865  62.687  1.00  0.00           C
ATOM   2942  CZ2 TRP X 187      37.222 -33.236  61.710  1.00  0.00           C
ATOM   2943  HZ2 TRP X 187      38.280 -33.049  61.824  1.00  0.00           H
ATOM   2944  CH2 TRP X 187      36.799 -33.818  60.516  1.00  0.00           C
ATOM   2945  HH2 TRP X 187      37.541 -34.216  59.839  1.00  0.00           H
ATOM   2946  CZ3 TRP X 187      35.435 -33.952  60.246  1.00  0.00           C
ATOM   2947  HZ3 TRP X 187      35.223 -34.387  59.280  1.00  0.00           H
ATOM   2948  CE3 TRP X 187      34.465 -33.473  61.177  1.00  0.00           C
ATOM   2949  HE3 TRP X 187      33.406 -33.475  60.968  1.00  0.00           H
ATOM   2950  CD2 TRP X 187      34.869 -32.982  62.424  1.00  0.00           C
ATOM   2951  C   TRP X 187      32.654 -34.191  65.938  1.00  0.00           C
ATOM   2952  O   TRP X 187      32.619 -33.429  66.932  1.00  0.00           O
ATOM   2953  N   CYS X 188      33.293 -35.375  66.033  1.00  0.00           N
ATOM   2954  H   CYS X 188      33.262 -36.122  65.356  1.00  0.00           H
ATOM   2955  CA  CYS X 188      34.139 -35.751  67.202  1.00  0.00           C
ATOM   2956  HA  CYS X 188      33.720 -35.327  68.113  1.00  0.00           H
ATOM   2957  CB  CYS X 188      34.149 -37.306  67.236  1.00  0.00           C
ATOM   2958  HB2 CYS X 188      33.108 -37.577  67.407  1.00  0.00           H
ATOM   2959  HB3 CYS X 188      34.568 -37.663  66.295  1.00  0.00           H
ATOM   2960  SG  CYS X 188      35.082 -38.046  68.613  1.00  0.00           S
ATOM   2961  HG  CYS X 188      34.475 -37.642  69.734  1.00  0.00           H
ATOM   2962  C   CYS X 188      35.524 -35.275  67.116  1.00  0.00           C
ATOM   2963  O   CYS X 188      36.329 -35.827  66.430  1.00  0.00           O
ATOM   2964  N   VAL X 189      35.925 -34.323  67.946  1.00  0.00           N
ATOM   2965  H   VAL X 189      35.218 -33.843  68.486  1.00  0.00           H
ATOM   2966  CA  VAL X 189      37.244 -33.734  67.951  1.00  0.00           C
ATOM   2967  HA  VAL X 189      37.467 -33.527  66.904  1.00  0.00           H
ATOM   2968  CB  VAL X 189      37.235 -32.502  68.857  1.00  0.00           C
ATOM   2969  HB  VAL X 189      38.282 -32.202  68.831  1.00  0.00           H
ATOM   2970  CG1 VAL X 189      36.297 -31.473  68.238  1.00  0.00           C
ATOM   2971 HG11 VAL X 189      36.585 -31.316  67.199  1.00  0.00           H
ATOM   2972 HG12 VAL X 189      35.254 -31.783  68.292  1.00  0.00           H
ATOM   2973 HG13 VAL X 189      36.376 -30.536  68.791  1.00  0.00           H
ATOM   2974  CG2 VAL X 189      36.804 -32.706  70.335  1.00  0.00           C
ATOM   2975 HG21 VAL X 189      35.775 -32.989  70.557  1.00  0.00           H
ATOM   2976 HG22 VAL X 189      37.484 -33.461  70.727  1.00  0.00           H
ATOM   2977 HG23 VAL X 189      36.848 -31.773  70.898  1.00  0.00           H
ATOM   2978  C   VAL X 189      38.405 -34.675  68.347  1.00  0.00           C
ATOM   2979  O   VAL X 189      39.504 -34.646  67.737  1.00  0.00           O
ATOM   2980  N   ASP X 190      38.221 -35.487  69.338  1.00  0.00           N
ATOM   2981  H   ASP X 190      37.421 -35.367  69.942  1.00  0.00           H
ATOM   2982  CA  ASP X 190      39.139 -36.595  69.835  1.00  0.00           C
ATOM   2983  HA  ASP X 190      40.105 -36.167  70.099  1.00  0.00           H
ATOM   2984  CB  ASP X 190      38.639 -37.207  71.165  1.00  0.00           C
ATOM   2985  HB2 ASP X 190      37.624 -37.557  70.973  1.00  0.00           H
ATOM   2986  HB3 ASP X 190      39.236 -38.078  71.435  1.00  0.00           H
ATOM   2987  CG  ASP X 190      38.516 -36.223  72.314  1.00  0.00           C
ATOM   2988  OD1 ASP X 190      39.574 -36.000  72.946  1.00  0.00           O
ATOM   2989  OD2 ASP X 190      37.470 -35.627  72.584  1.00  0.00           O
ATOM   2990  C   ASP X 190      39.265 -37.698  68.761  1.00  0.00           C
ATOM   2991  O   ASP X 190      40.361 -38.273  68.652  1.00  0.00           O
ATOM   2992  N   CYS X 191      38.300 -38.006  67.896  1.00  0.00           N
ATOM   2993  H   CYS X 191      37.428 -37.500  67.944  1.00  0.00           H
ATOM   2994  CA  CYS X 191      38.418 -38.869  66.722  1.00  0.00           C
ATOM   2995  HA  CYS X 191      39.141 -39.660  66.916  1.00  0.00           H
ATOM   2996  CB  CYS X 191      37.097 -39.487  66.400  1.00  0.00           C
ATOM   2997  HB2 CYS X 191      36.618 -39.892  67.291  1.00  0.00           H
ATOM   2998  HB3 CYS X 191      36.521 -38.639  66.026  1.00  0.00           H
ATOM   2999  SG  CYS X 191      37.071 -40.848  65.296  1.00  0.00           S
ATOM   3000  HG  CYS X 191      37.960 -41.540  66.018  1.00  0.00           H
ATOM   3001  C   CYS X 191      39.035 -38.074  65.549  1.00  0.00           C
ATOM   3002  O   CYS X 191      39.570 -38.694  64.604  1.00  0.00           O
ATOM   3003  N   ARG X 192      38.972 -36.743  65.642  1.00  0.00           N
ATOM   3004  H   ARG X 192      38.601 -36.279  66.458  1.00  0.00           H
ATOM   3005  CA  ARG X 192      39.229 -35.788  64.469  1.00  0.00           C
ATOM   3006  HA  ARG X 192      38.823 -34.793  64.645  1.00  0.00           H
ATOM   3007  CB  ARG X 192      40.733 -35.480  64.162  1.00  0.00           C
ATOM   3008  HB2 ARG X 192      41.252 -36.255  63.596  1.00  0.00           H
ATOM   3009  HB3 ARG X 192      40.766 -34.655  63.449  1.00  0.00           H
ATOM   3010  CG  ARG X 192      41.541 -35.082  65.325  1.00  0.00           C
ATOM   3011  HG2 ARG X 192      41.130 -34.116  65.618  1.00  0.00           H
ATOM   3012  HG3 ARG X 192      41.463 -35.772  66.165  1.00  0.00           H
ATOM   3013  CD  ARG X 192      42.978 -34.717  64.859  1.00  0.00           C
ATOM   3014  HD2 ARG X 192      43.418 -35.570  64.343  1.00  0.00           H
ATOM   3015  HD3 ARG X 192      42.829 -33.936  64.111  1.00  0.00           H
ATOM   3016  NE  ARG X 192      43.887 -34.271  66.034  1.00  0.00           N
ATOM   3017  HE  ARG X 192      43.434 -34.013  66.899  1.00  0.00           H
ATOM   3018  CZ  ARG X 192      45.198 -34.158  66.031  1.00  0.00           C
ATOM   3019  NH1 ARG X 192      45.976 -34.457  65.002  1.00  0.00           N
ATOM   3020 HH11 ARG X 192      45.519 -34.757  64.153  1.00  0.00           H
ATOM   3021 HH12 ARG X 192      46.952 -34.193  65.016  1.00  0.00           H
ATOM   3022  NH2 ARG X 192      45.802 -33.837  67.092  1.00  0.00           N
ATOM   3023 HH21 ARG X 192      45.307 -33.686  67.957  1.00  0.00           H
ATOM   3024 HH22 ARG X 192      46.783 -33.609  67.001  1.00  0.00           H
ATOM   3025  C   ARG X 192      38.346 -36.147  63.210  1.00  0.00           C
ATOM   3026  O   ARG X 192      38.823 -36.201  62.105  1.00  0.00           O
ATOM   3027  N   SER X 193      37.090 -36.568  63.461  1.00  0.00           N
ATOM   3028  H   SER X 193      36.715 -36.332  64.369  1.00  0.00           H
ATOM   3029  CA  SER X 193      36.243 -37.174  62.377  1.00  0.00           C
ATOM   3030  HA  SER X 193      36.518 -36.794  61.392  1.00  0.00           H
ATOM   3031  CB  SER X 193      36.497 -38.750  62.174  1.00  0.00           C
ATOM   3032  HB2 SER X 193      37.520 -38.859  61.814  1.00  0.00           H
ATOM   3033  HB3 SER X 193      36.328 -39.237  63.135  1.00  0.00           H
ATOM   3034  OG  SER X 193      35.621 -39.501  61.398  1.00  0.00           O
ATOM   3035  HG  SER X 193      35.018 -39.820  62.075  1.00  0.00           H
ATOM   3036  C   SER X 193      34.759 -36.931  62.538  1.00  0.00           C
ATOM   3037  O   SER X 193      34.189 -37.009  63.621  1.00  0.00           O
ATOM   3038  N   ALA X 194      34.134 -36.789  61.387  1.00  0.00           N
ATOM   3039  H   ALA X 194      34.648 -36.864  60.521  1.00  0.00           H
ATOM   3040  CA  ALA X 194      32.648 -36.619  61.206  1.00  0.00           C
ATOM   3041  HA  ALA X 194      32.317 -35.631  61.530  1.00  0.00           H
ATOM   3042  CB  ALA X 194      32.294 -36.402  59.733  1.00  0.00           C
ATOM   3043  HB1 ALA X 194      32.620 -37.172  59.035  1.00  0.00           H
ATOM   3044  HB2 ALA X 194      31.227 -36.241  59.583  1.00  0.00           H
ATOM   3045  HB3 ALA X 194      32.819 -35.553  59.296  1.00  0.00           H
ATOM   3046  C   ALA X 194      31.771 -37.726  61.784  1.00  0.00           C
ATOM   3047  O   ALA X 194      32.308 -38.731  62.248  1.00  0.00           O
ATOM   3048  N   LEU X 195      30.435 -37.591  61.863  1.00  0.00           N
ATOM   3049  H   LEU X 195      30.050 -36.703  61.572  1.00  0.00           H
ATOM   3050  CA  LEU X 195      29.474 -38.532  62.455  1.00  0.00           C
ATOM   3051  HA  LEU X 195      29.797 -39.573  62.463  1.00  0.00           H
ATOM   3052  CB  LEU X 195      29.346 -38.174  63.984  1.00  0.00           C
ATOM   3053  HB2 LEU X 195      29.199 -37.095  63.943  1.00  0.00           H
ATOM   3054  HB3 LEU X 195      28.418 -38.606  64.357  1.00  0.00           H
ATOM   3055  CG  LEU X 195      30.535 -38.548  64.812  1.00  0.00           C
ATOM   3056  HG  LEU X 195      31.358 -37.962  64.401  1.00  0.00           H
ATOM   3057  CD1 LEU X 195      30.281 -38.103  66.256  1.00  0.00           C
ATOM   3058 HD11 LEU X 195      29.515 -38.632  66.823  1.00  0.00           H
ATOM   3059 HD12 LEU X 195      31.232 -38.231  66.772  1.00  0.00           H
ATOM   3060 HD13 LEU X 195      30.124 -37.024  66.297  1.00  0.00           H
ATOM   3061  CD2 LEU X 195      30.894 -40.033  64.919  1.00  0.00           C
ATOM   3062 HD21 LEU X 195      31.690 -40.335  65.601  1.00  0.00           H
ATOM   3063 HD22 LEU X 195      29.952 -40.512  65.189  1.00  0.00           H
ATOM   3064 HD23 LEU X 195      31.247 -40.506  64.004  1.00  0.00           H
ATOM   3065  C   LEU X 195      28.090 -38.482  61.716  1.00  0.00           C
ATOM   3066  O   LEU X 195      27.673 -37.488  61.117  1.00  0.00           O
ATOM   3067  N   ALA X 196      27.305 -39.545  61.925  1.00  0.00           N
ATOM   3068  H   ALA X 196      27.754 -40.353  62.330  1.00  0.00           H
ATOM   3069  CA  ALA X 196      25.824 -39.455  61.821  1.00  0.00           C
ATOM   3070  HA  ALA X 196      25.501 -38.663  61.144  1.00  0.00           H
ATOM   3071  CB  ALA X 196      25.130 -40.837  61.346  1.00  0.00           C
ATOM   3072  HB1 ALA X 196      25.473 -41.667  61.962  1.00  0.00           H
ATOM   3073  HB2 ALA X 196      24.043 -40.830  61.375  1.00  0.00           H
ATOM   3074  HB3 ALA X 196      25.274 -41.063  60.290  1.00  0.00           H
ATOM   3075  C   ALA X 196      25.227 -39.110  63.240  1.00  0.00           C
ATOM   3076  O   ALA X 196      25.761 -39.461  64.271  1.00  0.00           O
ATOM   3077  N   GLU X 197      24.025 -38.510  63.277  1.00  0.00           N
ATOM   3078  H   GLU X 197      23.482 -38.237  62.469  1.00  0.00           H
ATOM   3079  CA  GLU X 197      23.385 -38.383  64.602  1.00  0.00           C
ATOM   3080  HA  GLU X 197      23.965 -37.782  65.302  1.00  0.00           H
ATOM   3081  CB  GLU X 197      22.210 -37.472  64.444  1.00  0.00           C
ATOM   3082  HB2 GLU X 197      21.837 -37.410  65.466  1.00  0.00           H
ATOM   3083  HB3 GLU X 197      22.533 -36.468  64.164  1.00  0.00           H
ATOM   3084  CG  GLU X 197      21.003 -37.877  63.525  1.00  0.00           C
ATOM   3085  HG2 GLU X 197      20.141 -38.291  64.048  1.00  0.00           H
ATOM   3086  HG3 GLU X 197      20.603 -36.907  63.232  1.00  0.00           H
ATOM   3087  CD  GLU X 197      21.293 -38.694  62.269  1.00  0.00           C
ATOM   3088  OE1 GLU X 197      21.838 -38.187  61.274  1.00  0.00           O
ATOM   3089  OE2 GLU X 197      21.192 -39.945  62.273  1.00  0.00           O
ATOM   3090  C   GLU X 197      23.117 -39.777  65.319  1.00  0.00           C
ATOM   3091  O   GLU X 197      22.888 -39.919  66.497  1.00  0.00           O
ATOM   3092  N   ALA X 198      23.114 -40.850  64.494  1.00  0.00           N
ATOM   3093  H   ALA X 198      23.142 -40.622  63.510  1.00  0.00           H
ATOM   3094  CA  ALA X 198      22.979 -42.178  64.890  1.00  0.00           C
ATOM   3095  HA  ALA X 198      22.061 -42.358  65.450  1.00  0.00           H
ATOM   3096  CB  ALA X 198      22.954 -42.908  63.525  1.00  0.00           C
ATOM   3097  HB1 ALA X 198      22.218 -42.496  62.836  1.00  0.00           H
ATOM   3098  HB2 ALA X 198      23.935 -42.833  63.057  1.00  0.00           H
ATOM   3099  HB3 ALA X 198      22.844 -43.990  63.597  1.00  0.00           H
ATOM   3100  C   ALA X 198      24.147 -42.777  65.763  1.00  0.00           C
ATOM   3101  O   ALA X 198      23.941 -43.770  66.445  1.00  0.00           O
ATOM   3102  N   GLU X 199      25.328 -42.135  65.796  1.00  0.00           N
ATOM   3103  H   GLU X 199      25.211 -41.319  65.213  1.00  0.00           H
ATOM   3104  CA  GLU X 199      26.481 -42.338  66.581  1.00  0.00           C
ATOM   3105  HA  GLU X 199      26.458 -43.375  66.920  1.00  0.00           H
ATOM   3106  CB  GLU X 199      27.689 -42.143  65.648  1.00  0.00           C
ATOM   3107  HB2 GLU X 199      27.673 -41.120  65.269  1.00  0.00           H
ATOM   3108  HB3 GLU X 199      28.553 -42.318  66.290  1.00  0.00           H
ATOM   3109  CG  GLU X 199      27.681 -43.041  64.378  1.00  0.00           C
ATOM   3110  HG2 GLU X 199      27.746 -44.065  64.744  1.00  0.00           H
ATOM   3111  HG3 GLU X 199      26.710 -43.012  63.881  1.00  0.00           H
ATOM   3112  CD  GLU X 199      28.806 -42.675  63.443  1.00  0.00           C
ATOM   3113  OE1 GLU X 199      28.522 -42.129  62.368  1.00  0.00           O
ATOM   3114  OE2 GLU X 199      29.995 -42.987  63.677  1.00  0.00           O
ATOM   3115  C   GLU X 199      26.593 -41.377  67.777  1.00  0.00           C
ATOM   3116  O   GLU X 199      27.688 -41.311  68.372  1.00  0.00           O
ATOM   3117  N   VAL X 200      25.526 -40.583  68.101  1.00  0.00           N
ATOM   3118  H   VAL X 200      24.672 -40.614  67.561  1.00  0.00           H
ATOM   3119  CA  VAL X 200      25.438 -39.576  69.219  1.00  0.00           C
ATOM   3120  HA  VAL X 200      26.335 -39.728  69.820  1.00  0.00           H
ATOM   3121  CB  VAL X 200      25.633 -38.132  68.671  1.00  0.00           C
ATOM   3122  HB  VAL X 200      24.778 -37.785  68.092  1.00  0.00           H
ATOM   3123  CG1 VAL X 200      25.552 -37.074  69.783  1.00  0.00           C
ATOM   3124 HG11 VAL X 200      25.700 -36.126  69.265  1.00  0.00           H
ATOM   3125 HG12 VAL X 200      24.600 -37.043  70.313  1.00  0.00           H
ATOM   3126 HG13 VAL X 200      26.369 -37.285  70.472  1.00  0.00           H
ATOM   3127  CG2 VAL X 200      26.958 -38.011  67.863  1.00  0.00           C
ATOM   3128 HG21 VAL X 200      27.745 -38.493  68.444  1.00  0.00           H
ATOM   3129 HG22 VAL X 200      26.846 -38.585  66.943  1.00  0.00           H
ATOM   3130 HG23 VAL X 200      27.234 -36.967  67.712  1.00  0.00           H
ATOM   3131  C   VAL X 200      24.206 -39.711  70.089  1.00  0.00           C
ATOM   3132  O   VAL X 200      23.046 -39.739  69.685  1.00  0.00           O
ATOM   3133  N   GLU X 201      24.535 -39.762  71.408  1.00  0.00           N
ATOM   3134  H   GLU X 201      25.504 -39.583  71.631  1.00  0.00           H
ATOM   3135  CA  GLU X 201      23.585 -39.666  72.578  1.00  0.00           C
ATOM   3136  HA  GLU X 201      22.546 -39.485  72.305  1.00  0.00           H
ATOM   3137  CB  GLU X 201      23.623 -41.058  73.354  1.00  0.00           C
ATOM   3138  HB2 GLU X 201      24.649 -41.386  73.522  1.00  0.00           H
ATOM   3139  HB3 GLU X 201      23.097 -40.730  74.251  1.00  0.00           H
ATOM   3140  CG  GLU X 201      22.777 -42.152  72.683  1.00  0.00           C
ATOM   3141  HG2 GLU X 201      23.401 -42.625  71.923  1.00  0.00           H
ATOM   3142  HG3 GLU X 201      22.546 -42.956  73.382  1.00  0.00           H
ATOM   3143  CD  GLU X 201      21.468 -41.684  72.074  1.00  0.00           C
ATOM   3144  OE1 GLU X 201      20.685 -40.916  72.643  1.00  0.00           O
ATOM   3145  OE2 GLU X 201      21.142 -42.145  70.980  1.00  0.00           O
ATOM   3146  C   GLU X 201      24.050 -38.532  73.495  1.00  0.00           C
ATOM   3147  O   GLU X 201      25.235 -38.268  73.571  1.00  0.00           O
ATOM   3148  N   TYR X 202      23.141 -37.869  74.218  1.00  0.00           N
ATOM   3149  H   TYR X 202      22.183 -38.166  74.112  1.00  0.00           H
ATOM   3150  CA  TYR X 202      23.442 -36.824  75.222  1.00  0.00           C
ATOM   3151  HA  TYR X 202      24.159 -36.103  74.830  1.00  0.00           H
ATOM   3152  CB  TYR X 202      22.282 -35.881  75.390  1.00  0.00           C
ATOM   3153  HB2 TYR X 202      21.480 -36.405  75.910  1.00  0.00           H
ATOM   3154  HB3 TYR X 202      22.619 -35.146  76.121  1.00  0.00           H
ATOM   3155  CG  TYR X 202      21.815 -35.117  74.196  1.00  0.00           C
ATOM   3156  CD1 TYR X 202      20.793 -35.687  73.528  1.00  0.00           C
ATOM   3157  HD1 TYR X 202      20.441 -36.649  73.866  1.00  0.00           H
ATOM   3158  CE1 TYR X 202      20.311 -35.233  72.279  1.00  0.00           C
ATOM   3159  HE1 TYR X 202      19.540 -35.727  71.706  1.00  0.00           H
ATOM   3160  CZ  TYR X 202      20.764 -33.960  71.864  1.00  0.00           C
ATOM   3161  OH  TYR X 202      20.252 -33.431  70.705  1.00  0.00           O
ATOM   3162  HH  TYR X 202      19.988 -34.039  70.011  1.00  0.00           H
ATOM   3163  CE2 TYR X 202      21.904 -33.354  72.554  1.00  0.00           C
ATOM   3164  HE2 TYR X 202      22.477 -32.582  72.063  1.00  0.00           H
ATOM   3165  CD2 TYR X 202      22.459 -34.007  73.624  1.00  0.00           C
ATOM   3166  HD2 TYR X 202      23.352 -33.706  74.153  1.00  0.00           H
ATOM   3167  C   TYR X 202      23.997 -37.434  76.504  1.00  0.00           C
ATOM   3168  O   TYR X 202      23.609 -38.543  76.943  1.00  0.00           O
ATOM   3169  N   TYR X 203      24.771 -36.623  77.224  1.00  0.00           N
ATOM   3170  H   TYR X 203      25.004 -35.728  76.816  1.00  0.00           H
ATOM   3171  CA  TYR X 203      25.371 -37.103  78.420  1.00  0.00           C
ATOM   3172  HA  TYR X 203      24.766 -37.715  79.089  1.00  0.00           H
ATOM   3173  CB  TYR X 203      26.633 -37.989  78.131  1.00  0.00           C
ATOM   3174  HB2 TYR X 203      26.268 -38.923  77.703  1.00  0.00           H
ATOM   3175  HB3 TYR X 203      27.185 -37.508  77.324  1.00  0.00           H
ATOM   3176  CG  TYR X 203      27.718 -38.262  79.188  1.00  0.00           C
ATOM   3177  CD1 TYR X 203      27.494 -39.239  80.149  1.00  0.00           C
ATOM   3178  HD1 TYR X 203      26.651 -39.905  80.041  1.00  0.00           H
ATOM   3179  CE1 TYR X 203      28.368 -39.314  81.229  1.00  0.00           C
ATOM   3180  HE1 TYR X 203      28.257 -40.092  81.971  1.00  0.00           H
ATOM   3181  CZ  TYR X 203      29.533 -38.557  81.242  1.00  0.00           C
ATOM   3182  OH  TYR X 203      30.353 -38.719  82.347  1.00  0.00           O
ATOM   3183  HH  TYR X 203      31.149 -38.190  82.255  1.00  0.00           H
ATOM   3184  CE2 TYR X 203      29.801 -37.579  80.278  1.00  0.00           C
ATOM   3185  HE2 TYR X 203      30.735 -37.044  80.363  1.00  0.00           H
ATOM   3186  CD2 TYR X 203      28.893 -37.450  79.202  1.00  0.00           C
ATOM   3187  HD2 TYR X 203      29.058 -36.627  78.522  1.00  0.00           H
ATOM   3188  C   TYR X 203      25.823 -35.900  79.321  1.00  0.00           C
ATOM   3189  O   TYR X 203      26.342 -34.911  78.751  1.00  0.00           O
ATOM   3190  N   ASP X 204      25.589 -35.927  80.618  1.00  0.00           N
ATOM   3191  H   ASP X 204      25.260 -36.804  80.997  1.00  0.00           H
ATOM   3192  CA  ASP X 204      25.601 -34.801  81.562  1.00  0.00           C
ATOM   3193  HA  ASP X 204      25.536 -33.910  80.936  1.00  0.00           H
ATOM   3194  CB  ASP X 204      24.442 -34.880  82.609  1.00  0.00           C
ATOM   3195  HB2 ASP X 204      24.691 -35.742  83.226  1.00  0.00           H
ATOM   3196  HB3 ASP X 204      24.444 -33.975  83.216  1.00  0.00           H
ATOM   3197  CG  ASP X 204      23.053 -35.196  82.016  1.00  0.00           C
ATOM   3198  OD1 ASP X 204      22.793 -34.937  80.827  1.00  0.00           O
ATOM   3199  OD2 ASP X 204      22.234 -35.752  82.833  1.00  0.00           O
ATOM   3200  C   ASP X 204      26.952 -34.611  82.265  1.00  0.00           C
ATOM   3201  O   ASP X 204      27.421 -35.512  82.933  1.00  0.00           O
ATOM   3202  N   LYS X 205      27.557 -33.430  82.095  1.00  0.00           N
ATOM   3203  H   LYS X 205      27.057 -32.734  81.560  1.00  0.00           H
ATOM   3204  CA  LYS X 205      28.788 -33.074  82.758  1.00  0.00           C
ATOM   3205  HA  LYS X 205      28.959 -33.796  83.556  1.00  0.00           H
ATOM   3206  CB  LYS X 205      29.940 -33.167  81.731  1.00  0.00           C
ATOM   3207  HB2 LYS X 205      29.596 -33.754  80.880  1.00  0.00           H
ATOM   3208  HB3 LYS X 205      30.259 -32.182  81.391  1.00  0.00           H
ATOM   3209  CG  LYS X 205      31.270 -33.767  82.376  1.00  0.00           C
ATOM   3210  HG2 LYS X 205      31.623 -33.183  83.225  1.00  0.00           H
ATOM   3211  HG3 LYS X 205      31.041 -34.742  82.806  1.00  0.00           H
ATOM   3212  CD  LYS X 205      32.505 -33.730  81.442  1.00  0.00           C
ATOM   3213  HD2 LYS X 205      32.224 -34.270  80.538  1.00  0.00           H
ATOM   3214  HD3 LYS X 205      32.638 -32.669  81.230  1.00  0.00           H
ATOM   3215  CE  LYS X 205      33.755 -34.247  82.259  1.00  0.00           C
ATOM   3216  HE2 LYS X 205      33.973 -33.541  83.060  1.00  0.00           H
ATOM   3217  HE3 LYS X 205      33.500 -35.211  82.698  1.00  0.00           H
ATOM   3218  NZ  LYS X 205      35.050 -34.255  81.526  1.00  0.00           N
ATOM   3219  HZ1 LYS X 205      35.643 -34.963  81.933  1.00  0.00           H
ATOM   3220  HZ2 LYS X 205      34.881 -34.359  80.535  1.00  0.00           H
ATOM   3221  HZ3 LYS X 205      35.445 -33.327  81.467  1.00  0.00           H
ATOM   3222  C   LYS X 205      28.614 -31.623  83.403  1.00  0.00           C
ATOM   3223  O   LYS X 205      27.871 -30.827  82.795  1.00  0.00           O
ATOM   3224  N   THR X 206      29.398 -31.268  84.426  1.00  0.00           N
ATOM   3225  H   THR X 206      29.959 -31.918  84.958  1.00  0.00           H
ATOM   3226  CA  THR X 206      29.392 -29.954  84.948  1.00  0.00           C
ATOM   3227  HA  THR X 206      28.347 -29.654  85.020  1.00  0.00           H
ATOM   3228  CB  THR X 206      30.072 -29.905  86.364  1.00  0.00           C
ATOM   3229  HB  THR X 206      29.613 -30.596  87.074  1.00  0.00           H
ATOM   3230  CG2 THR X 206      31.532 -30.379  86.379  1.00  0.00           C
ATOM   3231 HG21 THR X 206      31.666 -31.316  85.837  1.00  0.00           H
ATOM   3232 HG22 THR X 206      32.261 -29.639  86.053  1.00  0.00           H
ATOM   3233 HG23 THR X 206      31.714 -30.623  87.426  1.00  0.00           H
ATOM   3234  OG1 THR X 206      30.019 -28.623  86.881  1.00  0.00           O
ATOM   3235  HG1 THR X 206      29.214 -28.647  87.404  1.00  0.00           H
ATOM   3236  C   THR X 206      30.014 -28.886  84.010  1.00  0.00           C
ATOM   3237  O   THR X 206      31.061 -29.137  83.400  1.00  0.00           O
ATOM   3238  N   SER X 207      29.434 -27.666  84.003  1.00  0.00           N
ATOM   3239  H   SER X 207      28.769 -27.441  84.728  1.00  0.00           H
ATOM   3240  CA  SER X 207      29.727 -26.485  83.248  1.00  0.00           C
ATOM   3241  HA  SER X 207      30.811 -26.554  83.156  1.00  0.00           H
ATOM   3242  CB  SER X 207      29.074 -26.650  81.858  1.00  0.00           C
ATOM   3243  HB2 SER X 207      29.462 -27.534  81.353  1.00  0.00           H
ATOM   3244  HB3 SER X 207      28.015 -26.871  82.004  1.00  0.00           H
ATOM   3245  OG  SER X 207      29.222 -25.379  81.243  1.00  0.00           O
ATOM   3246  HG  SER X 207      28.535 -25.276  80.582  1.00  0.00           H
ATOM   3247  C   SER X 207      29.134 -25.296  83.972  1.00  0.00           C
ATOM   3248  O   SER X 207      27.981 -25.377  84.405  1.00  0.00           O
ATOM   3249  N   PRO X 208      29.868 -24.143  84.115  1.00  0.00           N
ATOM   3250  CD  PRO X 208      31.223 -23.971  83.597  1.00  0.00           C
ATOM   3251  HD2 PRO X 208      31.397 -24.513  82.667  1.00  0.00           H
ATOM   3252  HD3 PRO X 208      31.975 -24.278  84.322  1.00  0.00           H
ATOM   3253  CG  PRO X 208      31.426 -22.487  83.577  1.00  0.00           C
ATOM   3254  HG2 PRO X 208      31.162 -22.094  82.594  1.00  0.00           H
ATOM   3255  HG3 PRO X 208      32.449 -22.169  83.778  1.00  0.00           H
ATOM   3256  CB  PRO X 208      30.493 -21.905  84.519  1.00  0.00           C
ATOM   3257  HB2 PRO X 208      30.217 -20.893  84.222  1.00  0.00           H
ATOM   3258  HB3 PRO X 208      31.015 -21.855  85.476  1.00  0.00           H
ATOM   3259  CA  PRO X 208      29.288 -22.846  84.596  1.00  0.00           C
ATOM   3260  HA  PRO X 208      28.928 -22.871  85.623  1.00  0.00           H
ATOM   3261  C   PRO X 208      28.196 -22.370  83.599  1.00  0.00           C
ATOM   3262  O   PRO X 208      28.433 -22.226  82.407  1.00  0.00           O
ATOM   3263  N   SER X 209      26.977 -22.073  84.088  1.00  0.00           N
ATOM   3264  H   SER X 209      26.809 -22.086  85.084  1.00  0.00           H
ATOM   3265  CA  SER X 209      26.030 -21.309  83.298  1.00  0.00           C
ATOM   3266  HA  SER X 209      26.214 -21.496  82.239  1.00  0.00           H
ATOM   3267  CB  SER X 209      24.592 -21.700  83.533  1.00  0.00           C
ATOM   3268  HB2 SER X 209      24.523 -22.771  83.340  1.00  0.00           H
ATOM   3269  HB3 SER X 209      24.320 -21.586  84.584  1.00  0.00           H
ATOM   3270  OG  SER X 209      23.645 -21.049  82.757  1.00  0.00           O
ATOM   3271  HG  SER X 209      23.900 -21.214  81.847  1.00  0.00           H
ATOM   3272  C   SER X 209      26.170 -19.792  83.497  1.00  0.00           C
ATOM   3273  O   SER X 209      26.399 -19.394  84.638  1.00  0.00           O
ATOM   3274  N   ILE X 210      26.010 -18.918  82.460  1.00  0.00           N
ATOM   3275  H   ILE X 210      25.708 -19.295  81.574  1.00  0.00           H
ATOM   3276  CA  ILE X 210      26.335 -17.491  82.573  1.00  0.00           C
ATOM   3277  HA  ILE X 210      26.278 -17.233  83.629  1.00  0.00           H
ATOM   3278  CB  ILE X 210      27.771 -17.352  81.982  1.00  0.00           C
ATOM   3279  HB  ILE X 210      27.954 -16.280  82.054  1.00  0.00           H
ATOM   3280  CG2 ILE X 210      28.850 -18.078  82.768  1.00  0.00           C
ATOM   3281 HG21 ILE X 210      29.836 -17.757  82.432  1.00  0.00           H
ATOM   3282 HG22 ILE X 210      28.693 -17.817  83.817  1.00  0.00           H
ATOM   3283 HG23 ILE X 210      28.712 -19.156  82.703  1.00  0.00           H
ATOM   3284  CG1 ILE X 210      27.932 -17.589  80.508  1.00  0.00           C
ATOM   3285 HG12 ILE X 210      27.719 -18.645  80.352  1.00  0.00           H
ATOM   3286 HG13 ILE X 210      27.222 -16.917  80.024  1.00  0.00           H
ATOM   3287  CD1 ILE X 210      29.327 -17.328  79.861  1.00  0.00           C
ATOM   3288 HD11 ILE X 210      29.656 -16.310  80.072  1.00  0.00           H
ATOM   3289 HD12 ILE X 210      30.166 -17.844  80.327  1.00  0.00           H
ATOM   3290 HD13 ILE X 210      29.325 -17.476  78.782  1.00  0.00           H
ATOM   3291  C   ILE X 210      25.315 -16.491  81.890  1.00  0.00           C
ATOM   3292  O   ILE X 210      24.832 -16.734  80.774  1.00  0.00           O
ATOM   3293  N   ASP X 211      25.255 -15.265  82.471  1.00  0.00           N
ATOM   3294  H   ASP X 211      25.740 -15.079  83.338  1.00  0.00           H
ATOM   3295  CA  ASP X 211      24.690 -14.114  81.852  1.00  0.00           C
ATOM   3296  HA  ASP X 211      24.176 -14.411  80.937  1.00  0.00           H
ATOM   3297  CB  ASP X 211      23.589 -13.499  82.712  1.00  0.00           C
ATOM   3298  HB2 ASP X 211      23.963 -13.267  83.708  1.00  0.00           H
ATOM   3299  HB3 ASP X 211      23.116 -12.593  82.338  1.00  0.00           H
ATOM   3300  CG  ASP X 211      22.464 -14.564  82.884  1.00  0.00           C
ATOM   3301  OD1 ASP X 211      22.588 -15.380  83.839  1.00  0.00           O
ATOM   3302  OD2 ASP X 211      21.449 -14.552  82.088  1.00  0.00           O
ATOM   3303  C   ASP X 211      25.832 -13.181  81.310  1.00  0.00           C
ATOM   3304  O   ASP X 211      26.764 -12.880  82.092  1.00  0.00           O
ATOM   3305  N   VAL X 212      25.773 -12.738  80.017  1.00  0.00           N
ATOM   3306  H   VAL X 212      24.979 -12.983  79.440  1.00  0.00           H
ATOM   3307  CA  VAL X 212      26.854 -12.000  79.341  1.00  0.00           C
ATOM   3308  HA  VAL X 212      27.607 -11.725  80.079  1.00  0.00           H
ATOM   3309  CB  VAL X 212      27.586 -13.010  78.360  1.00  0.00           C
ATOM   3310  HB  VAL X 212      26.879 -13.339  77.598  1.00  0.00           H
ATOM   3311  CG1 VAL X 212      28.820 -12.339  77.738  1.00  0.00           C
ATOM   3312 HG11 VAL X 212      29.436 -13.075  77.223  1.00  0.00           H
ATOM   3313 HG12 VAL X 212      28.428 -11.627  77.011  1.00  0.00           H
ATOM   3314 HG13 VAL X 212      29.398 -11.787  78.481  1.00  0.00           H
ATOM   3315  CG2 VAL X 212      28.075 -14.161  79.184  1.00  0.00           C
ATOM   3316 HG21 VAL X 212      27.224 -14.718  79.577  1.00  0.00           H
ATOM   3317 HG22 VAL X 212      28.680 -14.849  78.595  1.00  0.00           H
ATOM   3318 HG23 VAL X 212      28.584 -13.796  80.074  1.00  0.00           H
ATOM   3319  C   VAL X 212      26.439 -10.717  78.631  1.00  0.00           C
ATOM   3320  O   VAL X 212      25.827 -10.762  77.545  1.00  0.00           O
ATOM   3321  N   ALA X 213      26.774  -9.501  79.141  1.00  0.00           N
ATOM   3322  H   ALA X 213      27.402  -9.539  79.932  1.00  0.00           H
ATOM   3323  CA  ALA X 213      26.556  -8.231  78.451  1.00  0.00           C
ATOM   3324  HA  ALA X 213      25.515  -8.177  78.134  1.00  0.00           H
ATOM   3325  CB  ALA X 213      26.646  -7.049  79.403  1.00  0.00           C
ATOM   3326  HB1 ALA X 213      27.691  -6.794  79.576  1.00  0.00           H
ATOM   3327  HB2 ALA X 213      26.204  -6.195  78.889  1.00  0.00           H
ATOM   3328  HB3 ALA X 213      26.183  -7.171  80.383  1.00  0.00           H
ATOM   3329  C   ALA X 213      27.410  -8.062  77.202  1.00  0.00           C
ATOM   3330  O   ALA X 213      28.615  -7.830  77.427  1.00  0.00           O
ATOM   3331  N   PHE X 214      26.835  -8.032  75.986  1.00  0.00           N
ATOM   3332  H   PHE X 214      25.841  -8.140  75.830  1.00  0.00           H
ATOM   3333  CA  PHE X 214      27.548  -7.325  74.862  1.00  0.00           C
ATOM   3334  HA  PHE X 214      28.611  -7.273  75.095  1.00  0.00           H
ATOM   3335  CB  PHE X 214      27.324  -8.022  73.476  1.00  0.00           C
ATOM   3336  HB2 PHE X 214      26.267  -8.096  73.217  1.00  0.00           H
ATOM   3337  HB3 PHE X 214      27.760  -7.277  72.811  1.00  0.00           H
ATOM   3338  CG  PHE X 214      28.034  -9.372  73.202  1.00  0.00           C
ATOM   3339  CD1 PHE X 214      28.811  -9.550  72.057  1.00  0.00           C
ATOM   3340  HD1 PHE X 214      28.869  -8.743  71.342  1.00  0.00           H
ATOM   3341  CE1 PHE X 214      29.361 -10.807  71.755  1.00  0.00           C
ATOM   3342  HE1 PHE X 214      29.878 -10.974  70.822  1.00  0.00           H
ATOM   3343  CZ  PHE X 214      29.317 -11.896  72.630  1.00  0.00           C
ATOM   3344  HZ  PHE X 214      29.989 -12.728  72.476  1.00  0.00           H
ATOM   3345  CE2 PHE X 214      28.541 -11.710  73.757  1.00  0.00           C
ATOM   3346  HE2 PHE X 214      28.330 -12.572  74.373  1.00  0.00           H
ATOM   3347  CD2 PHE X 214      27.824 -10.525  73.973  1.00  0.00           C
ATOM   3348  HD2 PHE X 214      27.186 -10.361  74.828  1.00  0.00           H
ATOM   3349  C   PHE X 214      27.091  -5.865  74.701  1.00  0.00           C
ATOM   3350  O   PHE X 214      26.001  -5.670  74.377  1.00  0.00           O
ATOM   3351  N   GLN X 215      28.010  -4.924  74.802  1.00  0.00           N
ATOM   3352  H   GLN X 215      28.937  -5.281  74.982  1.00  0.00           H
ATOM   3353  CA  GLN X 215      27.805  -3.475  74.739  1.00  0.00           C
ATOM   3354  HA  GLN X 215      27.078  -3.173  75.492  1.00  0.00           H
ATOM   3355  CB  GLN X 215      29.182  -2.757  75.129  1.00  0.00           C
ATOM   3356  HB2 GLN X 215      29.969  -3.025  74.424  1.00  0.00           H
ATOM   3357  HB3 GLN X 215      29.126  -1.670  75.083  1.00  0.00           H
ATOM   3358  CG  GLN X 215      29.610  -3.161  76.588  1.00  0.00           C
ATOM   3359  HG2 GLN X 215      29.844  -4.226  76.561  1.00  0.00           H
ATOM   3360  HG3 GLN X 215      30.584  -2.723  76.805  1.00  0.00           H
ATOM   3361  CD  GLN X 215      28.629  -2.932  77.695  1.00  0.00           C
ATOM   3362  OE1 GLN X 215      27.650  -2.186  77.542  1.00  0.00           O
ATOM   3363  NE2 GLN X 215      28.834  -3.481  78.894  1.00  0.00           N
ATOM   3364 HE21 GLN X 215      28.099  -3.345  79.574  1.00  0.00           H
ATOM   3365 HE22 GLN X 215      29.715  -3.934  79.082  1.00  0.00           H
ATOM   3366  C   GLN X 215      27.312  -3.017  73.318  1.00  0.00           C
ATOM   3367  O   GLN X 215      27.481  -3.713  72.361  1.00  0.00           O
ATOM   3368  N   ALA X 216      26.632  -1.856  73.218  1.00  0.00           N
ATOM   3369  H   ALA X 216      26.483  -1.303  74.050  1.00  0.00           H
ATOM   3370  CA  ALA X 216      26.047  -1.375  72.040  1.00  0.00           C
ATOM   3371  HA  ALA X 216      25.935  -2.241  71.389  1.00  0.00           H
ATOM   3372  CB  ALA X 216      24.709  -0.760  72.401  1.00  0.00           C
ATOM   3373  HB1 ALA X 216      24.838   0.087  73.074  1.00  0.00           H
ATOM   3374  HB2 ALA X 216      24.477  -0.338  71.424  1.00  0.00           H
ATOM   3375  HB3 ALA X 216      23.995  -1.504  72.753  1.00  0.00           H
ATOM   3376  C   ALA X 216      26.979  -0.261  71.393  1.00  0.00           C
ATOM   3377  O   ALA X 216      27.746   0.298  72.128  1.00  0.00           O
ATOM   3378  N   VAL X 217      26.813  -0.042  70.120  1.00  0.00           N
ATOM   3379  H   VAL X 217      25.997  -0.460  69.696  1.00  0.00           H
ATOM   3380  CA  VAL X 217      27.597   0.888  69.227  1.00  0.00           C
ATOM   3381  HA  VAL X 217      28.235   1.499  69.865  1.00  0.00           H
ATOM   3382  CB  VAL X 217      28.428   0.049  68.222  1.00  0.00           C
ATOM   3383  HB  VAL X 217      27.680  -0.533  67.682  1.00  0.00           H
ATOM   3384  CG1 VAL X 217      29.243   1.031  67.312  1.00  0.00           C
ATOM   3385 HG11 VAL X 217      29.624   0.453  66.470  1.00  0.00           H
ATOM   3386 HG12 VAL X 217      28.628   1.833  66.908  1.00  0.00           H
ATOM   3387 HG13 VAL X 217      30.008   1.552  67.889  1.00  0.00           H
ATOM   3388  CG2 VAL X 217      29.465  -0.870  68.898  1.00  0.00           C
ATOM   3389 HG21 VAL X 217      30.151  -0.328  69.547  1.00  0.00           H
ATOM   3390 HG22 VAL X 217      29.041  -1.652  69.528  1.00  0.00           H
ATOM   3391 HG23 VAL X 217      30.148  -1.252  68.140  1.00  0.00           H
ATOM   3392  C   VAL X 217      26.740   2.025  68.555  1.00  0.00           C
ATOM   3393  O   VAL X 217      26.939   3.230  68.716  1.00  0.00           O
ATOM   3394  N   ASP X 218      25.585   1.601  68.044  1.00  0.00           N
ATOM   3395  H   ASP X 218      25.481   0.597  68.095  1.00  0.00           H
ATOM   3396  CA  ASP X 218      24.527   2.470  67.521  1.00  0.00           C
ATOM   3397  HA  ASP X 218      24.996   3.359  67.099  1.00  0.00           H
ATOM   3398  CB  ASP X 218      23.710   1.752  66.434  1.00  0.00           C
ATOM   3399  HB2 ASP X 218      23.629   0.696  66.690  1.00  0.00           H
ATOM   3400  HB3 ASP X 218      22.777   2.298  66.292  1.00  0.00           H
ATOM   3401  CG  ASP X 218      24.412   1.797  65.050  1.00  0.00           C
ATOM   3402  OD1 ASP X 218      24.727   2.890  64.510  1.00  0.00           O
ATOM   3403  OD2 ASP X 218      24.647   0.712  64.467  1.00  0.00           O
ATOM   3404  C   ASP X 218      23.619   3.113  68.647  1.00  0.00           C
ATOM   3405  O   ASP X 218      22.359   2.969  68.632  1.00  0.00           O
ATOM   3406  N   GLN X 219      24.248   3.615  69.713  1.00  0.00           N
ATOM   3407  H   GLN X 219      25.221   3.879  69.678  1.00  0.00           H
ATOM   3408  CA  GLN X 219      23.538   3.891  71.008  1.00  0.00           C
ATOM   3409  HA  GLN X 219      23.067   3.017  71.458  1.00  0.00           H
ATOM   3410  CB  GLN X 219      24.553   4.238  72.105  1.00  0.00           C
ATOM   3411  HB2 GLN X 219      24.848   5.278  71.959  1.00  0.00           H
ATOM   3412  HB3 GLN X 219      24.014   4.289  73.051  1.00  0.00           H
ATOM   3413  CG  GLN X 219      25.790   3.258  72.290  1.00  0.00           C
ATOM   3414  HG2 GLN X 219      25.603   2.220  72.015  1.00  0.00           H
ATOM   3415  HG3 GLN X 219      26.613   3.652  71.693  1.00  0.00           H
ATOM   3416  CD  GLN X 219      26.223   3.232  73.812  1.00  0.00           C
ATOM   3417  OE1 GLN X 219      25.812   2.325  74.513  1.00  0.00           O
ATOM   3418  NE2 GLN X 219      27.029   4.162  74.262  1.00  0.00           N
ATOM   3419 HE21 GLN X 219      27.248   4.205  75.248  1.00  0.00           H
ATOM   3420 HE22 GLN X 219      27.335   4.825  73.564  1.00  0.00           H
ATOM   3421  C   GLN X 219      22.432   4.880  70.937  1.00  0.00           C
ATOM   3422  O   GLN X 219      21.371   4.660  71.460  1.00  0.00           O
ATOM   3423  N   ASP X 220      22.664   6.021  70.286  1.00  0.00           N
ATOM   3424  H   ASP X 220      23.543   6.020  69.792  1.00  0.00           H
ATOM   3425  CA  ASP X 220      21.685   7.068  70.015  1.00  0.00           C
ATOM   3426  HA  ASP X 220      21.268   7.475  70.937  1.00  0.00           H
ATOM   3427  CB  ASP X 220      22.348   8.193  69.293  1.00  0.00           C
ATOM   3428  HB2 ASP X 220      22.979   7.737  68.530  1.00  0.00           H
ATOM   3429  HB3 ASP X 220      21.499   8.782  68.946  1.00  0.00           H
ATOM   3430  CG  ASP X 220      23.136   9.102  70.231  1.00  0.00           C
ATOM   3431  OD1 ASP X 220      24.050   9.790  69.734  1.00  0.00           O
ATOM   3432  OD2 ASP X 220      22.820   9.194  71.417  1.00  0.00           O
ATOM   3433  C   ASP X 220      20.507   6.485  69.123  1.00  0.00           C
ATOM   3434  O   ASP X 220      19.395   6.974  69.325  1.00  0.00           O
ATOM   3435  N   ALA X 221      20.782   5.559  68.179  1.00  0.00           N
ATOM   3436  H   ALA X 221      21.737   5.364  67.911  1.00  0.00           H
ATOM   3437  CA  ALA X 221      19.668   4.848  67.526  1.00  0.00           C
ATOM   3438  HA  ALA X 221      18.922   5.587  67.234  1.00  0.00           H
ATOM   3439  CB  ALA X 221      20.124   4.086  66.276  1.00  0.00           C
ATOM   3440  HB1 ALA X 221      19.366   3.653  65.623  1.00  0.00           H
ATOM   3441  HB2 ALA X 221      20.802   4.730  65.717  1.00  0.00           H
ATOM   3442  HB3 ALA X 221      20.787   3.265  66.549  1.00  0.00           H
ATOM   3443  C   ALA X 221      18.933   3.907  68.471  1.00  0.00           C
ATOM   3444  O   ALA X 221      17.720   3.784  68.437  1.00  0.00           O
ATOM   3445  N   LEU X 222      19.624   3.123  69.311  1.00  0.00           N
ATOM   3446  H   LEU X 222      20.632   3.156  69.281  1.00  0.00           H
ATOM   3447  CA  LEU X 222      18.965   2.210  70.318  1.00  0.00           C
ATOM   3448  HA  LEU X 222      18.269   1.528  69.831  1.00  0.00           H
ATOM   3449  CB  LEU X 222      19.935   1.295  70.991  1.00  0.00           C
ATOM   3450  HB2 LEU X 222      20.878   1.720  71.329  1.00  0.00           H
ATOM   3451  HB3 LEU X 222      19.549   1.041  71.979  1.00  0.00           H
ATOM   3452  CG  LEU X 222      20.105   0.100  70.076  1.00  0.00           C
ATOM   3453  HG  LEU X 222      20.116   0.548  69.081  1.00  0.00           H
ATOM   3454  CD1 LEU X 222      21.431  -0.543  70.271  1.00  0.00           C
ATOM   3455 HD11 LEU X 222      22.230  -0.017  69.748  1.00  0.00           H
ATOM   3456 HD12 LEU X 222      21.625  -0.735  71.326  1.00  0.00           H
ATOM   3457 HD13 LEU X 222      21.287  -1.509  69.788  1.00  0.00           H
ATOM   3458  CD2 LEU X 222      18.997  -0.909  70.240  1.00  0.00           C
ATOM   3459 HD21 LEU X 222      18.971  -1.400  71.211  1.00  0.00           H
ATOM   3460 HD22 LEU X 222      17.987  -0.505  70.191  1.00  0.00           H
ATOM   3461 HD23 LEU X 222      19.135  -1.584  69.396  1.00  0.00           H
ATOM   3462  C   LEU X 222      18.062   3.073  71.273  1.00  0.00           C
ATOM   3463  O   LEU X 222      16.960   2.691  71.595  1.00  0.00           O
ATOM   3464  N   LYS X 223      18.437   4.284  71.607  1.00  0.00           N
ATOM   3465  H   LYS X 223      19.429   4.402  71.458  1.00  0.00           H
ATOM   3466  CA  LYS X 223      17.728   5.359  72.292  1.00  0.00           C
ATOM   3467  HA  LYS X 223      17.276   4.933  73.188  1.00  0.00           H
ATOM   3468  CB  LYS X 223      18.637   6.473  72.711  1.00  0.00           C
ATOM   3469  HB2 LYS X 223      19.240   6.799  71.864  1.00  0.00           H
ATOM   3470  HB3 LYS X 223      17.904   7.232  72.985  1.00  0.00           H
ATOM   3471  CG  LYS X 223      19.582   6.104  73.867  1.00  0.00           C
ATOM   3472  HG2 LYS X 223      19.002   5.896  74.766  1.00  0.00           H
ATOM   3473  HG3 LYS X 223      20.177   5.258  73.522  1.00  0.00           H
ATOM   3474  CD  LYS X 223      20.515   7.273  74.334  1.00  0.00           C
ATOM   3475  HD2 LYS X 223      21.194   7.477  73.506  1.00  0.00           H
ATOM   3476  HD3 LYS X 223      19.907   8.142  74.583  1.00  0.00           H
ATOM   3477  CE  LYS X 223      21.374   6.828  75.554  1.00  0.00           C
ATOM   3478  HE2 LYS X 223      20.734   6.205  76.180  1.00  0.00           H
ATOM   3479  HE3 LYS X 223      22.232   6.225  75.258  1.00  0.00           H
ATOM   3480  NZ  LYS X 223      21.872   7.983  76.330  1.00  0.00           N
ATOM   3481  HZ1 LYS X 223      21.178   8.491  76.861  1.00  0.00           H
ATOM   3482  HZ2 LYS X 223      22.355   7.503  77.076  1.00  0.00           H
ATOM   3483  HZ3 LYS X 223      22.414   8.686  75.848  1.00  0.00           H
ATOM   3484  C   LYS X 223      16.523   5.801  71.544  1.00  0.00           C
ATOM   3485  O   LYS X 223      15.400   5.900  72.132  1.00  0.00           O
ATOM   3486  N   ALA X 224      16.594   6.036  70.242  1.00  0.00           N
ATOM   3487  H   ALA X 224      17.543   6.091  69.903  1.00  0.00           H
ATOM   3488  CA  ALA X 224      15.503   6.418  69.373  1.00  0.00           C
ATOM   3489  HA  ALA X 224      15.016   7.284  69.818  1.00  0.00           H
ATOM   3490  CB  ALA X 224      16.178   6.808  68.036  1.00  0.00           C
ATOM   3491  HB1 ALA X 224      15.477   6.492  67.263  1.00  0.00           H
ATOM   3492  HB2 ALA X 224      16.330   7.888  68.011  1.00  0.00           H
ATOM   3493  HB3 ALA X 224      17.153   6.352  67.863  1.00  0.00           H
ATOM   3494  C   ALA X 224      14.439   5.325  69.185  1.00  0.00           C
ATOM   3495  O   ALA X 224      13.264   5.607  69.219  1.00  0.00           O
ATOM   3496  N   LYS X 225      14.937   4.034  69.082  1.00  0.00           N
ATOM   3497  H   LYS X 225      15.919   4.037  69.313  1.00  0.00           H
ATOM   3498  CA  LYS X 225      14.156   2.831  68.906  1.00  0.00           C
ATOM   3499  HA  LYS X 225      13.347   3.039  68.206  1.00  0.00           H
ATOM   3500  CB  LYS X 225      15.064   1.678  68.323  1.00  0.00           C
ATOM   3501  HB2 LYS X 225      15.991   1.714  68.897  1.00  0.00           H
ATOM   3502  HB3 LYS X 225      14.535   0.739  68.486  1.00  0.00           H
ATOM   3503  CG  LYS X 225      15.504   1.852  66.847  1.00  0.00           C
ATOM   3504  HG2 LYS X 225      15.614   2.901  66.569  1.00  0.00           H
ATOM   3505  HG3 LYS X 225      16.461   1.363  66.666  1.00  0.00           H
ATOM   3506  CD  LYS X 225      14.523   1.267  65.889  1.00  0.00           C
ATOM   3507  HD2 LYS X 225      14.506   0.189  66.050  1.00  0.00           H
ATOM   3508  HD3 LYS X 225      13.543   1.631  66.201  1.00  0.00           H
ATOM   3509  CE  LYS X 225      14.916   1.787  64.461  1.00  0.00           C
ATOM   3510  HE2 LYS X 225      15.037   2.869  64.509  1.00  0.00           H
ATOM   3511  HE3 LYS X 225      15.827   1.260  64.180  1.00  0.00           H
ATOM   3512  NZ  LYS X 225      13.735   1.564  63.574  1.00  0.00           N
ATOM   3513  HZ1 LYS X 225      13.709   0.643  63.164  1.00  0.00           H
ATOM   3514  HZ2 LYS X 225      12.866   1.690  64.076  1.00  0.00           H
ATOM   3515  HZ3 LYS X 225      13.917   2.217  62.826  1.00  0.00           H
ATOM   3516  C   LYS X 225      13.507   2.305  70.179  1.00  0.00           C
ATOM   3517  O   LYS X 225      12.446   1.747  70.108  1.00  0.00           O
ATOM   3518  N   PHE X 226      14.105   2.508  71.373  1.00  0.00           N
ATOM   3519  H   PHE X 226      15.092   2.719  71.343  1.00  0.00           H
ATOM   3520  CA  PHE X 226      13.248   2.457  72.590  1.00  0.00           C
ATOM   3521  HA  PHE X 226      12.418   1.775  72.414  1.00  0.00           H
ATOM   3522  CB  PHE X 226      14.160   1.933  73.708  1.00  0.00           C
ATOM   3523  HB2 PHE X 226      15.109   2.471  73.710  1.00  0.00           H
ATOM   3524  HB3 PHE X 226      13.702   2.027  74.692  1.00  0.00           H
ATOM   3525  CG  PHE X 226      14.425   0.411  73.544  1.00  0.00           C
ATOM   3526  CD1 PHE X 226      13.398  -0.492  73.731  1.00  0.00           C
ATOM   3527  HD1 PHE X 226      12.441  -0.030  73.930  1.00  0.00           H
ATOM   3528  CE1 PHE X 226      13.475  -1.841  73.528  1.00  0.00           C
ATOM   3529  HE1 PHE X 226      12.634  -2.513  73.624  1.00  0.00           H
ATOM   3530  CZ  PHE X 226      14.687  -2.351  73.057  1.00  0.00           C
ATOM   3531  HZ  PHE X 226      14.851  -3.381  72.775  1.00  0.00           H
ATOM   3532  CE2 PHE X 226      15.797  -1.509  72.968  1.00  0.00           C
ATOM   3533  HE2 PHE X 226      16.757  -1.904  72.668  1.00  0.00           H
ATOM   3534  CD2 PHE X 226      15.659  -0.153  73.105  1.00  0.00           C
ATOM   3535  HD2 PHE X 226      16.491   0.480  72.829  1.00  0.00           H
ATOM   3536  C   PHE X 226      12.534   3.770  73.040  1.00  0.00           C
ATOM   3537  O   PHE X 226      11.784   3.724  74.054  1.00  0.00           O
ATOM   3538  N   ALA X 227      12.838   4.907  72.381  1.00  0.00           N
ATOM   3539  H   ALA X 227      13.508   4.785  71.636  1.00  0.00           H
ATOM   3540  CA  ALA X 227      12.283   6.279  72.534  1.00  0.00           C
ATOM   3541  HA  ALA X 227      12.936   6.848  71.872  1.00  0.00           H
ATOM   3542  CB  ALA X 227      10.882   6.288  71.904  1.00  0.00           C
ATOM   3543  HB1 ALA X 227      10.791   5.913  70.885  1.00  0.00           H
ATOM   3544  HB2 ALA X 227      10.176   5.691  72.483  1.00  0.00           H
ATOM   3545  HB3 ALA X 227      10.556   7.327  71.948  1.00  0.00           H
ATOM   3546  C   ALA X 227      12.460   6.832  73.934  1.00  0.00           C
ATOM   3547  O   ALA X 227      11.493   7.120  74.613  1.00  0.00           O
ATOM   3548  N   VAL X 228      13.728   6.905  74.405  1.00  0.00           N
ATOM   3549  H   VAL X 228      14.489   6.560  73.837  1.00  0.00           H
ATOM   3550  CA  VAL X 228      13.959   7.082  75.870  1.00  0.00           C
ATOM   3551  HA  VAL X 228      13.270   7.845  76.230  1.00  0.00           H
ATOM   3552  CB  VAL X 228      13.770   5.761  76.625  1.00  0.00           C
ATOM   3553  HB  VAL X 228      12.793   5.351  76.374  1.00  0.00           H
ATOM   3554  CG1 VAL X 228      14.868   4.698  76.402  1.00  0.00           C
ATOM   3555 HG11 VAL X 228      15.766   5.091  76.883  1.00  0.00           H
ATOM   3556 HG12 VAL X 228      14.643   3.738  76.866  1.00  0.00           H
ATOM   3557 HG13 VAL X 228      14.936   4.607  75.318  1.00  0.00           H
ATOM   3558  CG2 VAL X 228      13.641   6.068  78.131  1.00  0.00           C
ATOM   3559 HG21 VAL X 228      13.666   5.191  78.778  1.00  0.00           H
ATOM   3560 HG22 VAL X 228      14.486   6.716  78.368  1.00  0.00           H
ATOM   3561 HG23 VAL X 228      12.734   6.639  78.322  1.00  0.00           H
ATOM   3562  C   VAL X 228      15.256   7.784  76.180  1.00  0.00           C
ATOM   3563  O   VAL X 228      16.282   7.519  75.517  1.00  0.00           O
ATOM   3564  N   SER X 229      15.213   8.882  76.968  1.00  0.00           N
ATOM   3565  H   SER X 229      14.348   9.172  77.401  1.00  0.00           H
ATOM   3566  CA  SER X 229      16.329   9.861  77.131  1.00  0.00           C
ATOM   3567  HA  SER X 229      17.101   9.627  76.397  1.00  0.00           H
ATOM   3568  CB  SER X 229      15.885  11.298  76.777  1.00  0.00           C
ATOM   3569  HB2 SER X 229      16.743  11.943  76.964  1.00  0.00           H
ATOM   3570  HB3 SER X 229      15.589  11.458  75.740  1.00  0.00           H
ATOM   3571  OG  SER X 229      14.828  11.703  77.679  1.00  0.00           O
ATOM   3572  HG  SER X 229      13.975  11.432  77.330  1.00  0.00           H
ATOM   3573  C   SER X 229      16.991   9.695  78.456  1.00  0.00           C
ATOM   3574  O   SER X 229      18.223   9.665  78.389  1.00  0.00           O
ATOM   3575  N   ASN X 230      16.275   9.462  79.581  1.00  0.00           N
ATOM   3576  H   ASN X 230      15.278   9.577  79.468  1.00  0.00           H
ATOM   3577  CA  ASN X 230      16.868   9.333  80.871  1.00  0.00           C
ATOM   3578  HA  ASN X 230      17.730   9.993  80.958  1.00  0.00           H
ATOM   3579  CB  ASN X 230      15.969   9.915  81.947  1.00  0.00           C
ATOM   3580  HB2 ASN X 230      15.543  10.842  81.561  1.00  0.00           H
ATOM   3581  HB3 ASN X 230      15.175   9.175  82.050  1.00  0.00           H
ATOM   3582  CG  ASN X 230      16.601  10.145  83.265  1.00  0.00           C
ATOM   3583  OD1 ASN X 230      17.468   9.481  83.759  1.00  0.00           O
ATOM   3584  ND2 ASN X 230      16.134  11.193  83.846  1.00  0.00           N
ATOM   3585 HD21 ASN X 230      16.446  11.459  84.769  1.00  0.00           H
ATOM   3586 HD22 ASN X 230      15.374  11.659  83.369  1.00  0.00           H
ATOM   3587  C   ASN X 230      17.302   7.885  81.141  1.00  0.00           C
ATOM   3588  O   ASN X 230      16.485   7.020  81.461  1.00  0.00           O
ATOM   3589  N   VAL X 231      18.619   7.665  81.176  1.00  0.00           N
ATOM   3590  H   VAL X 231      19.194   8.493  81.101  1.00  0.00           H
ATOM   3591  CA  VAL X 231      19.172   6.292  81.177  1.00  0.00           C
ATOM   3592  HA  VAL X 231      18.615   5.709  81.910  1.00  0.00           H
ATOM   3593  CB  VAL X 231      19.164   5.651  79.796  1.00  0.00           C
ATOM   3594  HB  VAL X 231      19.872   6.172  79.148  1.00  0.00           H
ATOM   3595  CG1 VAL X 231      19.707   4.181  79.818  1.00  0.00           C
ATOM   3596 HG11 VAL X 231      19.618   3.679  78.853  1.00  0.00           H
ATOM   3597 HG12 VAL X 231      20.734   4.126  80.176  1.00  0.00           H
ATOM   3598 HG13 VAL X 231      19.158   3.613  80.569  1.00  0.00           H
ATOM   3599  CG2 VAL X 231      17.809   5.547  79.115  1.00  0.00           C
ATOM   3600 HG21 VAL X 231      17.197   5.026  79.852  1.00  0.00           H
ATOM   3601 HG22 VAL X 231      17.404   6.532  78.882  1.00  0.00           H
ATOM   3602 HG23 VAL X 231      17.846   4.982  78.183  1.00  0.00           H
ATOM   3603  C   VAL X 231      20.623   6.292  81.675  1.00  0.00           C
ATOM   3604  O   VAL X 231      21.488   6.996  81.111  1.00  0.00           O
ATOM   3605  N   ASN X 232      21.015   5.516  82.733  1.00  0.00           N
ATOM   3606  H   ASN X 232      20.299   4.934  83.143  1.00  0.00           H
ATOM   3607  CA  ASN X 232      22.287   5.646  83.449  1.00  0.00           C
ATOM   3608  HA  ASN X 232      22.705   6.620  83.201  1.00  0.00           H
ATOM   3609  CB  ASN X 232      22.086   5.379  84.997  1.00  0.00           C
ATOM   3610  HB2 ASN X 232      21.606   4.410  85.130  1.00  0.00           H
ATOM   3611  HB3 ASN X 232      23.048   5.362  85.510  1.00  0.00           H
ATOM   3612  CG  ASN X 232      21.203   6.492  85.531  1.00  0.00           C
ATOM   3613  OD1 ASN X 232      19.982   6.309  85.757  1.00  0.00           O
ATOM   3614  ND2 ASN X 232      21.712   7.706  85.631  1.00  0.00           N
ATOM   3615 HD21 ASN X 232      21.069   8.463  85.820  1.00  0.00           H
ATOM   3616 HD22 ASN X 232      22.676   7.837  85.365  1.00  0.00           H
ATOM   3617  C   ASN X 232      23.228   4.687  82.804  1.00  0.00           C
ATOM   3618  O   ASN X 232      22.987   3.525  82.647  1.00  0.00           O
ATOM   3619  N   GLY X 233      24.400   5.167  82.428  1.00  0.00           N
ATOM   3620  H   GLY X 233      24.604   6.124  82.678  1.00  0.00           H
ATOM   3621  CA  GLY X 233      25.425   4.432  81.693  1.00  0.00           C
ATOM   3622  HA2 GLY X 233      26.273   5.101  81.547  1.00  0.00           H
ATOM   3623  HA3 GLY X 233      25.906   3.774  82.416  1.00  0.00           H
ATOM   3624  C   GLY X 233      25.148   3.924  80.355  1.00  0.00           C
ATOM   3625  O   GLY X 233      24.236   4.459  79.729  1.00  0.00           O
ATOM   3626  N   PRO X 234      25.919   2.879  79.910  1.00  0.00           N
ATOM   3627  CD  PRO X 234      27.144   2.341  80.457  1.00  0.00           C
ATOM   3628  HD2 PRO X 234      26.978   1.398  80.977  1.00  0.00           H
ATOM   3629  HD3 PRO X 234      27.603   3.047  81.151  1.00  0.00           H
ATOM   3630  CG  PRO X 234      28.118   2.224  79.195  1.00  0.00           C
ATOM   3631  HG2 PRO X 234      28.861   1.480  79.480  1.00  0.00           H
ATOM   3632  HG3 PRO X 234      28.535   3.207  78.975  1.00  0.00           H
ATOM   3633  CB  PRO X 234      27.143   1.773  78.129  1.00  0.00           C
ATOM   3634  HB2 PRO X 234      26.876   0.720  78.224  1.00  0.00           H
ATOM   3635  HB3 PRO X 234      27.488   2.054  77.134  1.00  0.00           H
ATOM   3636  CA  PRO X 234      25.800   2.479  78.492  1.00  0.00           C
ATOM   3637  HA  PRO X 234      25.644   3.321  77.816  1.00  0.00           H
ATOM   3638  C   PRO X 234      24.558   1.522  78.293  1.00  0.00           C
ATOM   3639  O   PRO X 234      24.093   0.917  79.274  1.00  0.00           O
ATOM   3640  N   ILE X 235      24.131   1.258  77.061  1.00  0.00           N
ATOM   3641  H   ILE X 235      24.661   1.663  76.302  1.00  0.00           H
ATOM   3642  CA  ILE X 235      23.203   0.265  76.666  1.00  0.00           C
ATOM   3643  HA  ILE X 235      22.557  -0.036  77.492  1.00  0.00           H
ATOM   3644  CB  ILE X 235      22.410   0.724  75.423  1.00  0.00           C
ATOM   3645  HB  ILE X 235      23.094   1.083  74.655  1.00  0.00           H
ATOM   3646  CG2 ILE X 235      21.403  -0.335  74.844  1.00  0.00           C
ATOM   3647 HG21 ILE X 235      21.989  -1.182  74.485  1.00  0.00           H
ATOM   3648 HG22 ILE X 235      20.648  -0.634  75.571  1.00  0.00           H
ATOM   3649 HG23 ILE X 235      20.828   0.045  74.000  1.00  0.00           H
ATOM   3650  CG1 ILE X 235      21.584   1.950  75.903  1.00  0.00           C
ATOM   3651 HG12 ILE X 235      20.856   1.640  76.654  1.00  0.00           H
ATOM   3652 HG13 ILE X 235      22.258   2.646  76.402  1.00  0.00           H
ATOM   3653  CD1 ILE X 235      20.930   2.758  74.811  1.00  0.00           C
ATOM   3654 HD11 ILE X 235      21.741   2.986  74.120  1.00  0.00           H
ATOM   3655 HD12 ILE X 235      20.089   2.216  74.377  1.00  0.00           H
ATOM   3656 HD13 ILE X 235      20.569   3.686  75.253  1.00  0.00           H
ATOM   3657  C   ILE X 235      23.957  -0.957  76.211  1.00  0.00           C
ATOM   3658  O   ILE X 235      25.063  -0.890  75.704  1.00  0.00           O
ATOM   3659  N   SER X 236      23.380  -2.149  76.334  1.00  0.00           N
ATOM   3660  H   SER X 236      22.480  -2.079  76.790  1.00  0.00           H
ATOM   3661  CA  SER X 236      23.935  -3.478  76.042  1.00  0.00           C
ATOM   3662  HA  SER X 236      24.628  -3.497  75.200  1.00  0.00           H
ATOM   3663  CB  SER X 236      24.678  -3.997  77.264  1.00  0.00           C
ATOM   3664  HB2 SER X 236      25.336  -4.794  76.918  1.00  0.00           H
ATOM   3665  HB3 SER X 236      25.363  -3.274  77.706  1.00  0.00           H
ATOM   3666  OG  SER X 236      23.830  -4.370  78.275  1.00  0.00           O
ATOM   3667  HG  SER X 236      23.295  -3.607  78.503  1.00  0.00           H
ATOM   3668  C   SER X 236      22.832  -4.516  75.722  1.00  0.00           C
ATOM   3669  O   SER X 236      21.648  -4.442  76.098  1.00  0.00           O
ATOM   3670  N   LEU X 237      23.211  -5.623  75.049  1.00  0.00           N
ATOM   3671  H   LEU X 237      24.181  -5.837  74.868  1.00  0.00           H
ATOM   3672  CA  LEU X 237      22.279  -6.727  74.726  1.00  0.00           C
ATOM   3673  HA  LEU X 237      21.264  -6.575  75.093  1.00  0.00           H
ATOM   3674  CB  LEU X 237      22.050  -6.898  73.237  1.00  0.00           C
ATOM   3675  HB2 LEU X 237      21.619  -5.962  72.880  1.00  0.00           H
ATOM   3676  HB3 LEU X 237      23.014  -6.856  72.730  1.00  0.00           H
ATOM   3677  CG  LEU X 237      21.263  -8.185  72.818  1.00  0.00           C
ATOM   3678  HG  LEU X 237      21.838  -9.045  73.158  1.00  0.00           H
ATOM   3679  CD1 LEU X 237      19.845  -8.144  73.331  1.00  0.00           C
ATOM   3680 HD11 LEU X 237      19.279  -7.252  73.068  1.00  0.00           H
ATOM   3681 HD12 LEU X 237      19.390  -9.049  72.928  1.00  0.00           H
ATOM   3682 HD13 LEU X 237      19.785  -8.281  74.412  1.00  0.00           H
ATOM   3683  CD2 LEU X 237      21.421  -8.316  71.266  1.00  0.00           C
ATOM   3684 HD21 LEU X 237      20.638  -9.043  71.053  1.00  0.00           H
ATOM   3685 HD22 LEU X 237      21.216  -7.366  70.774  1.00  0.00           H
ATOM   3686 HD23 LEU X 237      22.372  -8.796  71.038  1.00  0.00           H
ATOM   3687  C   LEU X 237      22.841  -7.955  75.453  1.00  0.00           C
ATOM   3688  O   LEU X 237      23.932  -8.432  75.182  1.00  0.00           O
ATOM   3689  N   VAL X 238      22.154  -8.460  76.499  1.00  0.00           N
ATOM   3690  H   VAL X 238      21.255  -8.057  76.720  1.00  0.00           H
ATOM   3691  CA  VAL X 238      22.653  -9.573  77.263  1.00  0.00           C
ATOM   3692  HA  VAL X 238      23.742  -9.560  77.275  1.00  0.00           H
ATOM   3693  CB  VAL X 238      22.287  -9.414  78.779  1.00  0.00           C
ATOM   3694  HB  VAL X 238      21.213  -9.251  78.691  1.00  0.00           H
ATOM   3695  CG1 VAL X 238      22.571 -10.639  79.674  1.00  0.00           C
ATOM   3696 HG11 VAL X 238      22.166 -11.587  79.324  1.00  0.00           H
ATOM   3697 HG12 VAL X 238      23.622 -10.856  79.872  1.00  0.00           H
ATOM   3698 HG13 VAL X 238      22.194 -10.502  80.688  1.00  0.00           H
ATOM   3699  CG2 VAL X 238      22.910  -8.254  79.588  1.00  0.00           C
ATOM   3700 HG21 VAL X 238      23.974  -8.448  79.730  1.00  0.00           H
ATOM   3701 HG22 VAL X 238      23.027  -7.401  78.920  1.00  0.00           H
ATOM   3702 HG23 VAL X 238      22.410  -8.120  80.547  1.00  0.00           H
ATOM   3703  C   VAL X 238      22.188 -10.956  76.814  1.00  0.00           C
ATOM   3704  O   VAL X 238      20.979 -11.230  76.656  1.00  0.00           O
ATOM   3705  N   ILE X 239      23.132 -11.870  76.628  1.00  0.00           N
ATOM   3706  H   ILE X 239      23.989 -11.552  77.054  1.00  0.00           H
ATOM   3707  CA  ILE X 239      22.933 -13.282  76.191  1.00  0.00           C
ATOM   3708  HA  ILE X 239      21.876 -13.393  75.957  1.00  0.00           H
ATOM   3709  CB  ILE X 239      23.728 -13.506  74.941  1.00  0.00           C
ATOM   3710  HB  ILE X 239      23.392 -14.367  74.362  1.00  0.00           H
ATOM   3711  CG2 ILE X 239      23.502 -12.394  73.888  1.00  0.00           C
ATOM   3712 HG21 ILE X 239      23.935 -12.682  72.931  1.00  0.00           H
ATOM   3713 HG22 ILE X 239      22.432 -12.389  73.676  1.00  0.00           H
ATOM   3714 HG23 ILE X 239      23.849 -11.421  74.237  1.00  0.00           H
ATOM   3715  CG1 ILE X 239      25.291 -13.744  75.133  1.00  0.00           C
ATOM   3716 HG12 ILE X 239      25.852 -13.511  74.227  1.00  0.00           H
ATOM   3717 HG13 ILE X 239      25.620 -12.988  75.845  1.00  0.00           H
ATOM   3718  CD1 ILE X 239      25.850 -15.106  75.652  1.00  0.00           C
ATOM   3719 HD11 ILE X 239      25.566 -15.912  74.976  1.00  0.00           H
ATOM   3720 HD12 ILE X 239      26.927 -14.955  75.728  1.00  0.00           H
ATOM   3721 HD13 ILE X 239      25.402 -15.312  76.626  1.00  0.00           H
ATOM   3722  C   ILE X 239      23.142 -14.290  77.305  1.00  0.00           C
ATOM   3723  O   ILE X 239      23.725 -13.964  78.299  1.00  0.00           O
ATOM   3724  N   TRP X 240      22.656 -15.523  77.165  1.00  0.00           N
ATOM   3725  H   TRP X 240      22.113 -15.742  76.340  1.00  0.00           H
ATOM   3726  CA  TRP X 240      22.746 -16.625  78.186  1.00  0.00           C
ATOM   3727  HA  TRP X 240      23.616 -16.322  78.768  1.00  0.00           H
ATOM   3728  CB  TRP X 240      21.530 -16.673  79.170  1.00  0.00           C
ATOM   3729  HB2 TRP X 240      21.426 -15.775  79.778  1.00  0.00           H
ATOM   3730  HB3 TRP X 240      20.655 -16.693  78.520  1.00  0.00           H
ATOM   3731  CG  TRP X 240      21.401 -17.857  80.064  1.00  0.00           C
ATOM   3732  CD1 TRP X 240      21.748 -17.871  81.364  1.00  0.00           C
ATOM   3733  HD1 TRP X 240      22.186 -17.002  81.831  1.00  0.00           H
ATOM   3734  NE1 TRP X 240      21.582 -19.119  81.926  1.00  0.00           N
ATOM   3735  HE1 TRP X 240      21.853 -19.285  82.885  1.00  0.00           H
ATOM   3736  CE2 TRP X 240      21.134 -20.006  80.982  1.00  0.00           C
ATOM   3737  CZ2 TRP X 240      20.581 -21.252  81.062  1.00  0.00           C
ATOM   3738  HZ2 TRP X 240      20.597 -21.791  81.999  1.00  0.00           H
ATOM   3739  CH2 TRP X 240      19.930 -21.819  79.981  1.00  0.00           C
ATOM   3740  HH2 TRP X 240      19.416 -22.768  80.025  1.00  0.00           H
ATOM   3741  CZ3 TRP X 240      19.865 -21.105  78.752  1.00  0.00           C
ATOM   3742  HZ3 TRP X 240      19.316 -21.573  77.946  1.00  0.00           H
ATOM   3743  CE3 TRP X 240      20.376 -19.845  78.695  1.00  0.00           C
ATOM   3744  HE3 TRP X 240      20.198 -19.271  77.797  1.00  0.00           H
ATOM   3745  CD2 TRP X 240      20.953 -19.197  79.852  1.00  0.00           C
ATOM   3746  C   TRP X 240      22.970 -17.934  77.490  1.00  0.00           C
ATOM   3747  O   TRP X 240      22.696 -18.192  76.309  1.00  0.00           O
ATOM   3748  N   THR X 241      23.653 -18.753  78.332  1.00  0.00           N
ATOM   3749  H   THR X 241      23.754 -18.293  79.225  1.00  0.00           H
ATOM   3750  CA  THR X 241      24.306 -19.969  77.843  1.00  0.00           C
ATOM   3751  HA  THR X 241      23.568 -20.531  77.272  1.00  0.00           H
ATOM   3752  CB  THR X 241      25.434 -19.665  76.942  1.00  0.00           C
ATOM   3753  HB  THR X 241      25.129 -19.020  76.117  1.00  0.00           H
ATOM   3754  CG2 THR X 241      26.656 -18.897  77.547  1.00  0.00           C
ATOM   3755 HG21 THR X 241      27.317 -18.484  76.785  1.00  0.00           H
ATOM   3756 HG22 THR X 241      26.181 -18.127  78.153  1.00  0.00           H
ATOM   3757 HG23 THR X 241      27.163 -19.542  78.264  1.00  0.00           H
ATOM   3758  OG1 THR X 241      26.117 -20.830  76.420  1.00  0.00           O
ATOM   3759  HG1 THR X 241      25.782 -21.041  75.544  1.00  0.00           H
ATOM   3760  C   THR X 241      24.718 -20.977  78.946  1.00  0.00           C
ATOM   3761  O   THR X 241      25.136 -20.638  80.036  1.00  0.00           O
ATOM   3762  N   THR X 242      24.539 -22.332  78.728  1.00  0.00           N
ATOM   3763  H   THR X 242      24.008 -22.645  77.927  1.00  0.00           H
ATOM   3764  CA  THR X 242      25.102 -23.364  79.563  1.00  0.00           C
ATOM   3765  HA  THR X 242      25.042 -23.095  80.618  1.00  0.00           H
ATOM   3766  CB  THR X 242      24.227 -24.630  79.516  1.00  0.00           C
ATOM   3767  HB  THR X 242      24.777 -25.417  80.032  1.00  0.00           H
ATOM   3768  CG2 THR X 242      22.713 -24.385  79.997  1.00  0.00           C
ATOM   3769 HG21 THR X 242      22.291 -25.388  79.985  1.00  0.00           H
ATOM   3770 HG22 THR X 242      22.643 -23.944  80.990  1.00  0.00           H
ATOM   3771 HG23 THR X 242      22.226 -23.677  79.324  1.00  0.00           H
ATOM   3772  OG1 THR X 242      24.091 -25.019  78.198  1.00  0.00           O
ATOM   3773  HG1 THR X 242      23.940 -25.962  78.107  1.00  0.00           H
ATOM   3774  C   THR X 242      26.573 -23.725  79.076  1.00  0.00           C
ATOM   3775  O   THR X 242      27.166 -24.531  79.743  1.00  0.00           O
ATOM   3776  N   THR X 243      27.055 -23.217  77.928  1.00  0.00           N
ATOM   3777  H   THR X 243      26.495 -22.591  77.368  1.00  0.00           H
ATOM   3778  CA  THR X 243      28.309 -23.597  77.230  1.00  0.00           C
ATOM   3779  HA  THR X 243      28.915 -24.215  77.892  1.00  0.00           H
ATOM   3780  CB  THR X 243      28.002 -24.630  76.075  1.00  0.00           C
ATOM   3781  HB  THR X 243      28.990 -24.939  75.732  1.00  0.00           H
ATOM   3782  CG2 THR X 243      27.301 -25.939  76.479  1.00  0.00           C
ATOM   3783 HG21 THR X 243      26.299 -25.831  76.898  1.00  0.00           H
ATOM   3784 HG22 THR X 243      27.222 -26.439  75.514  1.00  0.00           H
ATOM   3785 HG23 THR X 243      27.755 -26.588  77.228  1.00  0.00           H
ATOM   3786  OG1 THR X 243      27.280 -24.070  74.998  1.00  0.00           O
ATOM   3787  HG1 THR X 243      27.901 -23.411  74.677  1.00  0.00           H
ATOM   3788  C   THR X 243      29.178 -22.469  76.741  1.00  0.00           C
ATOM   3789  O   THR X 243      29.351 -22.293  75.526  1.00  0.00           O
ATOM   3790  N   PRO X 244      29.907 -21.794  77.658  1.00  0.00           N
ATOM   3791  CD  PRO X 244      29.824 -21.931  79.106  1.00  0.00           C
ATOM   3792  HD2 PRO X 244      30.152 -22.946  79.326  1.00  0.00           H
ATOM   3793  HD3 PRO X 244      28.819 -21.872  79.525  1.00  0.00           H
ATOM   3794  CG  PRO X 244      30.690 -20.796  79.745  1.00  0.00           C
ATOM   3795  HG2 PRO X 244      31.528 -21.266  80.260  1.00  0.00           H
ATOM   3796  HG3 PRO X 244      30.070 -20.116  80.326  1.00  0.00           H
ATOM   3797  CB  PRO X 244      31.309 -20.083  78.503  1.00  0.00           C
ATOM   3798  HB2 PRO X 244      32.343 -20.425  78.463  1.00  0.00           H
ATOM   3799  HB3 PRO X 244      31.379 -19.008  78.676  1.00  0.00           H
ATOM   3800  CA  PRO X 244      30.572 -20.547  77.203  1.00  0.00           C
ATOM   3801  HA  PRO X 244      29.907 -19.793  76.783  1.00  0.00           H
ATOM   3802  C   PRO X 244      31.711 -20.672  76.052  1.00  0.00           C
ATOM   3803  O   PRO X 244      32.015 -19.661  75.418  1.00  0.00           O
ATOM   3804  N   TRP X 245      32.161 -21.923  75.866  1.00  0.00           N
ATOM   3805  H   TRP X 245      31.760 -22.675  76.409  1.00  0.00           H
ATOM   3806  CA  TRP X 245      33.284 -22.232  74.927  1.00  0.00           C
ATOM   3807  HA  TRP X 245      34.149 -21.694  75.309  1.00  0.00           H
ATOM   3808  CB  TRP X 245      33.648 -23.735  74.943  1.00  0.00           C
ATOM   3809  HB2 TRP X 245      34.595 -23.921  74.434  1.00  0.00           H
ATOM   3810  HB3 TRP X 245      33.772 -24.180  75.931  1.00  0.00           H
ATOM   3811  CG  TRP X 245      32.646 -24.614  74.251  1.00  0.00           C
ATOM   3812  CD1 TRP X 245      31.535 -25.163  74.821  1.00  0.00           C
ATOM   3813  HD1 TRP X 245      31.303 -25.124  75.875  1.00  0.00           H
ATOM   3814  NE1 TRP X 245      30.773 -25.878  73.890  1.00  0.00           N
ATOM   3815  HE1 TRP X 245      29.965 -26.415  74.169  1.00  0.00           H
ATOM   3816  CE2 TRP X 245      31.158 -25.556  72.640  1.00  0.00           C
ATOM   3817  CZ2 TRP X 245      30.625 -25.898  71.372  1.00  0.00           C
ATOM   3818  HZ2 TRP X 245      29.742 -26.517  71.314  1.00  0.00           H
ATOM   3819  CH2 TRP X 245      31.166 -25.295  70.290  1.00  0.00           C
ATOM   3820  HH2 TRP X 245      30.691 -25.467  69.335  1.00  0.00           H
ATOM   3821  CZ3 TRP X 245      32.412 -24.669  70.423  1.00  0.00           C
ATOM   3822  HZ3 TRP X 245      32.867 -24.349  69.497  1.00  0.00           H
ATOM   3823  CE3 TRP X 245      33.018 -24.409  71.663  1.00  0.00           C
ATOM   3824  HE3 TRP X 245      33.922 -23.819  71.697  1.00  0.00           H
ATOM   3825  CD2 TRP X 245      32.406 -24.889  72.802  1.00  0.00           C
ATOM   3826  C   TRP X 245      33.044 -21.792  73.468  1.00  0.00           C
ATOM   3827  O   TRP X 245      33.999 -21.738  72.725  1.00  0.00           O
ATOM   3828  N   ALA X 246      31.766 -21.483  73.076  1.00  0.00           N
ATOM   3829  H   ALA X 246      31.076 -21.471  73.813  1.00  0.00           H
ATOM   3830  CA  ALA X 246      31.338 -21.117  71.691  1.00  0.00           C
ATOM   3831  HA  ALA X 246      31.841 -21.666  70.897  1.00  0.00           H
ATOM   3832  CB  ALA X 246      29.876 -21.525  71.514  1.00  0.00           C
ATOM   3833  HB1 ALA X 246      29.827 -22.605  71.376  1.00  0.00           H
ATOM   3834  HB2 ALA X 246      29.336 -21.218  72.410  1.00  0.00           H
ATOM   3835  HB3 ALA X 246      29.505 -21.104  70.580  1.00  0.00           H
ATOM   3836  C   ALA X 246      31.443 -19.598  71.357  1.00  0.00           C
ATOM   3837  O   ALA X 246      31.381 -19.205  70.213  1.00  0.00           O
ATOM   3838  N   LEU X 247      31.526 -18.796  72.428  1.00  0.00           N
ATOM   3839  H   LEU X 247      31.487 -19.131  73.379  1.00  0.00           H
ATOM   3840  CA  LEU X 247      31.708 -17.315  72.373  1.00  0.00           C
ATOM   3841  HA  LEU X 247      30.888 -16.929  71.767  1.00  0.00           H
ATOM   3842  CB  LEU X 247      31.566 -16.681  73.765  1.00  0.00           C
ATOM   3843  HB2 LEU X 247      32.258 -17.113  74.489  1.00  0.00           H
ATOM   3844  HB3 LEU X 247      31.784 -15.625  73.612  1.00  0.00           H
ATOM   3845  CG  LEU X 247      30.134 -16.906  74.295  1.00  0.00           C
ATOM   3846  HG  LEU X 247      29.975 -17.948  74.573  1.00  0.00           H
ATOM   3847  CD1 LEU X 247      29.926 -16.209  75.608  1.00  0.00           C
ATOM   3848 HD11 LEU X 247      30.110 -15.142  75.488  1.00  0.00           H
ATOM   3849 HD12 LEU X 247      28.919 -16.279  76.022  1.00  0.00           H
ATOM   3850 HD13 LEU X 247      30.598 -16.662  76.338  1.00  0.00           H
ATOM   3851  CD2 LEU X 247      28.974 -16.483  73.361  1.00  0.00           C
ATOM   3852 HD21 LEU X 247      29.148 -15.448  73.065  1.00  0.00           H
ATOM   3853 HD22 LEU X 247      28.930 -17.125  72.481  1.00  0.00           H
ATOM   3854 HD23 LEU X 247      27.994 -16.489  73.841  1.00  0.00           H
ATOM   3855  C   LEU X 247      32.871 -16.750  71.604  1.00  0.00           C
ATOM   3856  O   LEU X 247      32.658 -15.789  70.941  1.00  0.00           O
ATOM   3857  N   PRO X 248      34.066 -17.360  71.619  1.00  0.00           N
ATOM   3858  CD  PRO X 248      34.486 -18.412  72.500  1.00  0.00           C
ATOM   3859  HD2 PRO X 248      34.214 -19.322  71.968  1.00  0.00           H
ATOM   3860  HD3 PRO X 248      34.055 -18.251  73.488  1.00  0.00           H
ATOM   3861  CG  PRO X 248      35.995 -18.317  72.562  1.00  0.00           C
ATOM   3862  HG2 PRO X 248      36.491 -19.267  72.761  1.00  0.00           H
ATOM   3863  HG3 PRO X 248      36.162 -17.683  73.434  1.00  0.00           H
ATOM   3864  CB  PRO X 248      36.429 -17.679  71.267  1.00  0.00           C
ATOM   3865  HB2 PRO X 248      36.664 -18.416  70.499  1.00  0.00           H
ATOM   3866  HB3 PRO X 248      37.191 -16.903  71.340  1.00  0.00           H
ATOM   3867  CA  PRO X 248      35.215 -16.884  70.794  1.00  0.00           C
ATOM   3868  HA  PRO X 248      35.388 -15.822  70.972  1.00  0.00           H
ATOM   3869  C   PRO X 248      34.996 -17.048  69.319  1.00  0.00           C
ATOM   3870  O   PRO X 248      35.686 -16.405  68.490  1.00  0.00           O
ATOM   3871  N   ALA X 249      34.098 -17.909  68.932  1.00  0.00           N
ATOM   3872  H   ALA X 249      33.588 -18.420  69.639  1.00  0.00           H
ATOM   3873  CA  ALA X 249      33.656 -18.079  67.517  1.00  0.00           C
ATOM   3874  HA  ALA X 249      34.437 -17.674  66.872  1.00  0.00           H
ATOM   3875  CB  ALA X 249      33.597 -19.547  67.218  1.00  0.00           C
ATOM   3876  HB1 ALA X 249      33.512 -19.682  66.139  1.00  0.00           H
ATOM   3877  HB2 ALA X 249      34.426 -20.084  67.680  1.00  0.00           H
ATOM   3878  HB3 ALA X 249      32.684 -19.951  67.655  1.00  0.00           H
ATOM   3879  C   ALA X 249      32.377 -17.257  67.130  1.00  0.00           C
ATOM   3880  O   ALA X 249      31.740 -17.543  66.140  1.00  0.00           O
ATOM   3881  N   ASN X 250      32.029 -16.303  67.919  1.00  0.00           N
ATOM   3882  H   ASN X 250      32.485 -16.246  68.819  1.00  0.00           H
ATOM   3883  CA  ASN X 250      30.767 -15.533  67.688  1.00  0.00           C
ATOM   3884  HA  ASN X 250      30.043 -16.304  67.424  1.00  0.00           H
ATOM   3885  CB  ASN X 250      30.402 -14.900  68.971  1.00  0.00           C
ATOM   3886  HB2 ASN X 250      30.372 -15.716  69.690  1.00  0.00           H
ATOM   3887  HB3 ASN X 250      31.186 -14.249  69.358  1.00  0.00           H
ATOM   3888  CG  ASN X 250      29.052 -14.311  69.036  1.00  0.00           C
ATOM   3889  OD1 ASN X 250      28.840 -13.168  69.460  1.00  0.00           O
ATOM   3890  ND2 ASN X 250      28.037 -14.994  68.572  1.00  0.00           N
ATOM   3891 HD21 ASN X 250      27.195 -14.453  68.433  1.00  0.00           H
ATOM   3892 HD22 ASN X 250      28.205 -15.950  68.295  1.00  0.00           H
ATOM   3893  C   ASN X 250      31.016 -14.503  66.535  1.00  0.00           C
ATOM   3894  O   ASN X 250      32.069 -13.814  66.451  1.00  0.00           O
ATOM   3895  N   ARG X 251      29.955 -14.273  65.705  1.00  0.00           N
ATOM   3896  H   ARG X 251      29.138 -14.865  65.782  1.00  0.00           H
ATOM   3897  CA  ARG X 251      29.954 -13.376  64.587  1.00  0.00           C
ATOM   3898  HA  ARG X 251      30.754 -12.653  64.750  1.00  0.00           H
ATOM   3899  CB  ARG X 251      30.076 -14.154  63.311  1.00  0.00           C
ATOM   3900  HB2 ARG X 251      29.373 -14.976  63.440  1.00  0.00           H
ATOM   3901  HB3 ARG X 251      29.896 -13.554  62.419  1.00  0.00           H
ATOM   3902  CG  ARG X 251      31.427 -14.870  63.022  1.00  0.00           C
ATOM   3903  HG2 ARG X 251      31.707 -15.427  63.917  1.00  0.00           H
ATOM   3904  HG3 ARG X 251      31.358 -15.498  62.136  1.00  0.00           H
ATOM   3905  CD  ARG X 251      32.547 -13.804  62.779  1.00  0.00           C
ATOM   3906  HD2 ARG X 251      32.358 -13.341  61.812  1.00  0.00           H
ATOM   3907  HD3 ARG X 251      32.615 -13.041  63.553  1.00  0.00           H
ATOM   3908  NE  ARG X 251      33.839 -14.481  62.591  1.00  0.00           N
ATOM   3909  HE  ARG X 251      34.272 -14.452  61.678  1.00  0.00           H
ATOM   3910  CZ  ARG X 251      34.534 -15.110  63.584  1.00  0.00           C
ATOM   3911  NH1 ARG X 251      34.255 -14.993  64.891  1.00  0.00           N
ATOM   3912 HH11 ARG X 251      33.502 -14.383  65.177  1.00  0.00           H
ATOM   3913 HH12 ARG X 251      34.980 -15.278  65.534  1.00  0.00           H
ATOM   3914  NH2 ARG X 251      35.641 -15.669  63.292  1.00  0.00           N
ATOM   3915 HH21 ARG X 251      35.818 -15.992  62.353  1.00  0.00           H
ATOM   3916 HH22 ARG X 251      36.306 -15.842  64.033  1.00  0.00           H
ATOM   3917  C   ARG X 251      28.643 -12.577  64.520  1.00  0.00           C
ATOM   3918  O   ARG X 251      28.558 -11.667  63.748  1.00  0.00           O
ATOM   3919  N   ALA X 252      27.591 -12.867  65.305  1.00  0.00           N
ATOM   3920  H   ALA X 252      27.707 -13.675  65.900  1.00  0.00           H
ATOM   3921  CA  ALA X 252      26.346 -12.034  65.450  1.00  0.00           C
ATOM   3922  HA  ALA X 252      26.503 -10.955  65.486  1.00  0.00           H
ATOM   3923  CB  ALA X 252      25.440 -12.352  64.219  1.00  0.00           C
ATOM   3924  HB1 ALA X 252      24.479 -11.850  64.327  1.00  0.00           H
ATOM   3925  HB2 ALA X 252      25.803 -11.796  63.356  1.00  0.00           H
ATOM   3926  HB3 ALA X 252      25.391 -13.426  64.033  1.00  0.00           H
ATOM   3927  C   ALA X 252      25.588 -12.457  66.734  1.00  0.00           C
ATOM   3928  O   ALA X 252      26.090 -13.253  67.512  1.00  0.00           O
ATOM   3929  N   ILE X 253      24.417 -11.827  66.944  1.00  0.00           N
ATOM   3930  H   ILE X 253      24.159 -10.993  66.436  1.00  0.00           H
ATOM   3931  CA  ILE X 253      23.391 -12.199  67.855  1.00  0.00           C
ATOM   3932  HA  ILE X 253      23.580 -13.161  68.334  1.00  0.00           H
ATOM   3933  CB  ILE X 253      23.432 -11.190  69.052  1.00  0.00           C
ATOM   3934  HB  ILE X 253      23.382 -10.159  68.700  1.00  0.00           H
ATOM   3935  CG2 ILE X 253      22.221 -11.373  70.068  1.00  0.00           C
ATOM   3936 HG21 ILE X 253      22.106 -12.444  70.239  1.00  0.00           H
ATOM   3937 HG22 ILE X 253      22.388 -10.900  71.035  1.00  0.00           H
ATOM   3938 HG23 ILE X 253      21.300 -10.977  69.639  1.00  0.00           H
ATOM   3939  CG1 ILE X 253      24.774 -11.352  69.792  1.00  0.00           C
ATOM   3940 HG12 ILE X 253      24.793 -12.371  70.177  1.00  0.00           H
ATOM   3941 HG13 ILE X 253      25.531 -11.198  69.023  1.00  0.00           H
ATOM   3942  CD1 ILE X 253      24.930 -10.214  70.863  1.00  0.00           C
ATOM   3943 HD11 ILE X 253      25.982 -10.255  71.145  1.00  0.00           H
ATOM   3944 HD12 ILE X 253      24.652  -9.307  70.325  1.00  0.00           H
ATOM   3945 HD13 ILE X 253      24.383 -10.352  71.794  1.00  0.00           H
ATOM   3946  C   ILE X 253      21.984 -12.394  67.231  1.00  0.00           C
ATOM   3947  O   ILE X 253      21.413 -11.462  66.631  1.00  0.00           O
ATOM   3948  N   SER X 254      21.348 -13.627  67.449  1.00  0.00           N
ATOM   3949  H   SER X 254      21.774 -14.442  67.869  1.00  0.00           H
ATOM   3950  CA  SER X 254      19.954 -13.857  66.858  1.00  0.00           C
ATOM   3951  HA  SER X 254      19.765 -13.417  65.879  1.00  0.00           H
ATOM   3952  CB  SER X 254      19.777 -15.332  66.531  1.00  0.00           C
ATOM   3953  HB2 SER X 254      20.278 -15.964  67.263  1.00  0.00           H
ATOM   3954  HB3 SER X 254      18.724 -15.594  66.436  1.00  0.00           H
ATOM   3955  OG  SER X 254      20.215 -15.475  65.218  1.00  0.00           O
ATOM   3956  HG  SER X 254      21.137 -15.213  65.159  1.00  0.00           H
ATOM   3957  C   SER X 254      18.959 -13.445  67.900  1.00  0.00           C
ATOM   3958  O   SER X 254      19.084 -13.491  69.132  1.00  0.00           O
ATOM   3959  N   ILE X 255      17.849 -12.950  67.325  1.00  0.00           N
ATOM   3960  H   ILE X 255      17.831 -12.757  66.334  1.00  0.00           H
ATOM   3961  CA  ILE X 255      16.690 -12.471  68.094  1.00  0.00           C
ATOM   3962  HA  ILE X 255      16.564 -12.918  69.080  1.00  0.00           H
ATOM   3963  CB  ILE X 255      16.670 -10.956  68.412  1.00  0.00           C
ATOM   3964  HB  ILE X 255      15.662 -10.714  68.749  1.00  0.00           H
ATOM   3965  CG2 ILE X 255      17.561 -10.535  69.585  1.00  0.00           C
ATOM   3966 HG21 ILE X 255      17.432  -9.470  69.776  1.00  0.00           H
ATOM   3967 HG22 ILE X 255      17.322 -11.077  70.500  1.00  0.00           H
ATOM   3968 HG23 ILE X 255      18.588 -10.718  69.271  1.00  0.00           H
ATOM   3969  CG1 ILE X 255      16.858 -10.166  67.116  1.00  0.00           C
ATOM   3970 HG12 ILE X 255      17.855 -10.259  66.687  1.00  0.00           H
ATOM   3971 HG13 ILE X 255      16.065 -10.514  66.455  1.00  0.00           H
ATOM   3972  CD1 ILE X 255      16.681  -8.676  67.274  1.00  0.00           C
ATOM   3973 HD11 ILE X 255      17.379  -8.204  67.967  1.00  0.00           H
ATOM   3974 HD12 ILE X 255      16.908  -8.213  66.315  1.00  0.00           H
ATOM   3975 HD13 ILE X 255      15.649  -8.441  67.534  1.00  0.00           H
ATOM   3976  C   ILE X 255      15.454 -12.828  67.282  1.00  0.00           C
ATOM   3977  O   ILE X 255      15.571 -13.278  66.093  1.00  0.00           O
ATOM   3978  N   ALA X 256      14.229 -12.675  67.828  1.00  0.00           N
ATOM   3979  H   ALA X 256      14.053 -12.197  68.700  1.00  0.00           H
ATOM   3980  CA  ALA X 256      13.070 -13.169  67.133  1.00  0.00           C
ATOM   3981  HA  ALA X 256      13.312 -13.798  66.278  1.00  0.00           H
ATOM   3982  CB  ALA X 256      12.215 -14.060  68.049  1.00  0.00           C
ATOM   3983  HB1 ALA X 256      11.281 -14.285  67.532  1.00  0.00           H
ATOM   3984  HB2 ALA X 256      12.703 -15.024  68.185  1.00  0.00           H
ATOM   3985  HB3 ALA X 256      12.145 -13.585  69.030  1.00  0.00           H
ATOM   3986  C   ALA X 256      12.230 -11.967  66.566  1.00  0.00           C
ATOM   3987  O   ALA X 256      12.062 -10.998  67.317  1.00  0.00           O
ATOM   3988  N   PRO X 257      11.761 -11.920  65.247  1.00  0.00           N
ATOM   3989  CD  PRO X 257      11.671 -13.074  64.366  1.00  0.00           C
ATOM   3990  HD2 PRO X 257      11.367 -13.964  64.915  1.00  0.00           H
ATOM   3991  HD3 PRO X 257      12.635 -13.296  63.911  1.00  0.00           H
ATOM   3992  CG  PRO X 257      10.721 -12.624  63.272  1.00  0.00           C
ATOM   3993  HG2 PRO X 257       9.692 -12.931  63.453  1.00  0.00           H
ATOM   3994  HG3 PRO X 257      11.015 -13.025  62.303  1.00  0.00           H
ATOM   3995  CB  PRO X 257      10.591 -11.083  63.316  1.00  0.00           C
ATOM   3996  HB2 PRO X 257       9.568 -10.806  63.058  1.00  0.00           H
ATOM   3997  HB3 PRO X 257      11.282 -10.695  62.570  1.00  0.00           H
ATOM   3998  CA  PRO X 257      11.007 -10.816  64.717  1.00  0.00           C
ATOM   3999  HA  PRO X 257      11.616  -9.913  64.733  1.00  0.00           H
ATOM   4000  C   PRO X 257       9.690 -10.448  65.514  1.00  0.00           C
ATOM   4001  O   PRO X 257       9.473  -9.247  65.762  1.00  0.00           O
ATOM   4002  N   ASP X 258       8.901 -11.427  65.991  1.00  0.00           N
ATOM   4003  H   ASP X 258       9.268 -12.365  66.053  1.00  0.00           H
ATOM   4004  CA  ASP X 258       7.583 -11.169  66.615  1.00  0.00           C
ATOM   4005  HA  ASP X 258       7.195 -10.178  66.384  1.00  0.00           H
ATOM   4006  CB  ASP X 258       6.550 -12.170  66.061  1.00  0.00           C
ATOM   4007  HB2 ASP X 258       6.726 -12.011  64.998  1.00  0.00           H
ATOM   4008  HB3 ASP X 258       6.945 -13.119  66.423  1.00  0.00           H
ATOM   4009  CG  ASP X 258       5.093 -11.911  66.416  1.00  0.00           C
ATOM   4010  OD1 ASP X 258       4.564 -12.741  67.120  1.00  0.00           O
ATOM   4011  OD2 ASP X 258       4.566 -10.822  66.057  1.00  0.00           O
ATOM   4012  C   ASP X 258       7.629 -11.061  68.091  1.00  0.00           C
ATOM   4013  O   ASP X 258       6.624 -10.760  68.741  1.00  0.00           O
ATOM   4014  N   PHE X 259       8.808 -11.241  68.755  1.00  0.00           N
ATOM   4015  H   PHE X 259       9.642 -11.421  68.215  1.00  0.00           H
ATOM   4016  CA  PHE X 259       8.851 -11.155  70.190  1.00  0.00           C
ATOM   4017  HA  PHE X 259       8.000 -11.735  70.548  1.00  0.00           H
ATOM   4018  CB  PHE X 259      10.152 -11.931  70.576  1.00  0.00           C
ATOM   4019  HB2 PHE X 259      10.896 -11.616  69.843  1.00  0.00           H
ATOM   4020  HB3 PHE X 259      10.333 -11.533  71.574  1.00  0.00           H
ATOM   4021  CG  PHE X 259      10.161 -13.425  70.585  1.00  0.00           C
ATOM   4022  CD1 PHE X 259      11.053 -14.047  71.475  1.00  0.00           C
ATOM   4023  HD1 PHE X 259      11.844 -13.409  71.843  1.00  0.00           H
ATOM   4024  CE1 PHE X 259      11.155 -15.397  71.535  1.00  0.00           C
ATOM   4025  HE1 PHE X 259      11.829 -15.840  72.253  1.00  0.00           H
ATOM   4026  CZ  PHE X 259      10.315 -16.194  70.761  1.00  0.00           C
ATOM   4027  HZ  PHE X 259      10.354 -17.264  70.909  1.00  0.00           H
ATOM   4028  CE2 PHE X 259       9.198 -15.666  70.067  1.00  0.00           C
ATOM   4029  HE2 PHE X 259       8.361 -16.216  69.663  1.00  0.00           H
ATOM   4030  CD2 PHE X 259       9.185 -14.264  69.926  1.00  0.00           C
ATOM   4031  HD2 PHE X 259       8.382 -13.822  69.351  1.00  0.00           H
ATOM   4032  C   PHE X 259       8.936  -9.828  70.830  1.00  0.00           C
ATOM   4033  O   PHE X 259       9.552  -8.948  70.258  1.00  0.00           O
ATOM   4034  N   ASP X 260       8.280  -9.595  71.951  1.00  0.00           N
ATOM   4035  H   ASP X 260       7.816 -10.369  72.403  1.00  0.00           H
ATOM   4036  CA  ASP X 260       8.533  -8.336  72.753  1.00  0.00           C
ATOM   4037  HA  ASP X 260       8.447  -7.543  72.010  1.00  0.00           H
ATOM   4038  CB  ASP X 260       7.366  -8.150  73.706  1.00  0.00           C
ATOM   4039  HB2 ASP X 260       7.406  -8.800  74.582  1.00  0.00           H
ATOM   4040  HB3 ASP X 260       7.517  -7.164  74.147  1.00  0.00           H
ATOM   4041  CG  ASP X 260       5.973  -8.246  73.050  1.00  0.00           C
ATOM   4042  OD1 ASP X 260       5.034  -8.740  73.704  1.00  0.00           O
ATOM   4043  OD2 ASP X 260       5.830  -7.741  71.900  1.00  0.00           O
ATOM   4044  C   ASP X 260       9.889  -8.401  73.478  1.00  0.00           C
ATOM   4045  O   ASP X 260      10.122  -9.253  74.323  1.00  0.00           O
ATOM   4046  N   TYR X 261      10.852  -7.458  73.134  1.00  0.00           N
ATOM   4047  H   TYR X 261      10.694  -6.911  72.300  1.00  0.00           H
ATOM   4048  CA  TYR X 261      12.070  -7.041  73.882  1.00  0.00           C
ATOM   4049  HA  TYR X 261      12.380  -7.853  74.539  1.00  0.00           H
ATOM   4050  CB  TYR X 261      13.249  -6.938  72.838  1.00  0.00           C
ATOM   4051  HB2 TYR X 261      13.005  -6.137  72.139  1.00  0.00           H
ATOM   4052  HB3 TYR X 261      14.119  -6.572  73.384  1.00  0.00           H
ATOM   4053  CG  TYR X 261      13.620  -8.288  72.130  1.00  0.00           C
ATOM   4054  CD1 TYR X 261      14.514  -9.099  72.837  1.00  0.00           C
ATOM   4055  HD1 TYR X 261      14.991  -8.818  73.764  1.00  0.00           H
ATOM   4056  CE1 TYR X 261      14.681 -10.472  72.436  1.00  0.00           C
ATOM   4057  HE1 TYR X 261      15.347 -11.164  72.927  1.00  0.00           H
ATOM   4058  CZ  TYR X 261      14.159 -10.897  71.267  1.00  0.00           C
ATOM   4059  OH  TYR X 261      14.221 -12.203  70.935  1.00  0.00           O
ATOM   4060  HH  TYR X 261      14.599 -12.690  71.672  1.00  0.00           H
ATOM   4061  CE2 TYR X 261      13.430  -9.971  70.478  1.00  0.00           C
ATOM   4062  HE2 TYR X 261      13.002 -10.343  69.559  1.00  0.00           H
ATOM   4063  CD2 TYR X 261      13.027  -8.731  70.948  1.00  0.00           C
ATOM   4064  HD2 TYR X 261      12.247  -8.201  70.423  1.00  0.00           H
ATOM   4065  C   TYR X 261      11.911  -5.752  74.808  1.00  0.00           C
ATOM   4066  O   TYR X 261      10.951  -4.989  74.568  1.00  0.00           O
ATOM   4067  N   ALA X 262      12.736  -5.567  75.815  1.00  0.00           N
ATOM   4068  H   ALA X 262      13.453  -6.252  76.005  1.00  0.00           H
ATOM   4069  CA  ALA X 262      12.749  -4.405  76.581  1.00  0.00           C
ATOM   4070  HA  ALA X 262      12.260  -3.598  76.038  1.00  0.00           H
ATOM   4071  CB  ALA X 262      11.815  -4.752  77.764  1.00  0.00           C
ATOM   4072  HB1 ALA X 262      10.809  -4.960  77.399  1.00  0.00           H
ATOM   4073  HB2 ALA X 262      12.170  -5.574  78.384  1.00  0.00           H
ATOM   4074  HB3 ALA X 262      11.907  -3.836  78.348  1.00  0.00           H
ATOM   4075  C   ALA X 262      14.078  -4.047  77.180  1.00  0.00           C
ATOM   4076  O   ALA X 262      14.837  -4.927  77.548  1.00  0.00           O
ATOM   4077  N   LEU X 263      14.396  -2.753  77.259  1.00  0.00           N
ATOM   4078  H   LEU X 263      13.634  -2.135  77.017  1.00  0.00           H
ATOM   4079  CA  LEU X 263      15.554  -2.169  77.776  1.00  0.00           C
ATOM   4080  HA  LEU X 263      16.391  -2.848  77.611  1.00  0.00           H
ATOM   4081  CB  LEU X 263      15.782  -0.815  77.012  1.00  0.00           C
ATOM   4082  HB2 LEU X 263      15.797  -1.024  75.942  1.00  0.00           H
ATOM   4083  HB3 LEU X 263      14.874  -0.269  77.268  1.00  0.00           H
ATOM   4084  CG  LEU X 263      17.090  -0.106  77.532  1.00  0.00           C
ATOM   4085  HG  LEU X 263      17.053  -0.039  78.620  1.00  0.00           H
ATOM   4086  CD1 LEU X 263      18.333  -0.745  77.087  1.00  0.00           C
ATOM   4087 HD11 LEU X 263      18.402  -0.864  76.006  1.00  0.00           H
ATOM   4088 HD12 LEU X 263      19.188  -0.151  77.412  1.00  0.00           H
ATOM   4089 HD13 LEU X 263      18.362  -1.733  77.543  1.00  0.00           H
ATOM   4090  CD2 LEU X 263      17.017   1.272  76.899  1.00  0.00           C
ATOM   4091 HD21 LEU X 263      15.980   1.596  76.989  1.00  0.00           H
ATOM   4092 HD22 LEU X 263      17.614   1.956  77.500  1.00  0.00           H
ATOM   4093 HD23 LEU X 263      17.426   1.289  75.888  1.00  0.00           H
ATOM   4094  C   LEU X 263      15.282  -1.967  79.296  1.00  0.00           C
ATOM   4095  O   LEU X 263      14.127  -1.661  79.626  1.00  0.00           O
ATOM   4096  N   VAL X 264      16.276  -2.133  80.114  1.00  0.00           N
ATOM   4097  H   VAL X 264      17.117  -2.603  79.808  1.00  0.00           H
ATOM   4098  CA  VAL X 264      16.019  -2.224  81.573  1.00  0.00           C
ATOM   4099  HA  VAL X 264      15.189  -1.562  81.821  1.00  0.00           H
ATOM   4100  CB  VAL X 264      15.805  -3.642  82.039  1.00  0.00           C
ATOM   4101  HB  VAL X 264      16.680  -4.212  81.732  1.00  0.00           H
ATOM   4102  CG1 VAL X 264      15.594  -3.793  83.565  1.00  0.00           C
ATOM   4103 HG11 VAL X 264      16.445  -3.462  84.157  1.00  0.00           H
ATOM   4104 HG12 VAL X 264      14.841  -3.061  83.857  1.00  0.00           H
ATOM   4105 HG13 VAL X 264      15.425  -4.799  83.951  1.00  0.00           H
ATOM   4106  CG2 VAL X 264      14.614  -4.222  81.285  1.00  0.00           C
ATOM   4107 HG21 VAL X 264      14.896  -4.483  80.266  1.00  0.00           H
ATOM   4108 HG22 VAL X 264      14.401  -5.198  81.721  1.00  0.00           H
ATOM   4109 HG23 VAL X 264      13.782  -3.519  81.321  1.00  0.00           H
ATOM   4110  C   VAL X 264      17.225  -1.636  82.319  1.00  0.00           C
ATOM   4111  O   VAL X 264      18.349  -1.964  81.903  1.00  0.00           O
ATOM   4112  N   GLN X 265      17.006  -0.793  83.353  1.00  0.00           N
ATOM   4113  H   GLN X 265      16.042  -0.639  83.613  1.00  0.00           H
ATOM   4114  CA  GLN X 265      18.082  -0.137  84.076  1.00  0.00           C
ATOM   4115  HA  GLN X 265      18.860   0.125  83.359  1.00  0.00           H
ATOM   4116  CB  GLN X 265      17.582   1.153  84.698  1.00  0.00           C
ATOM   4117  HB2 GLN X 265      17.046   1.684  83.911  1.00  0.00           H
ATOM   4118  HB3 GLN X 265      16.920   0.913  85.532  1.00  0.00           H
ATOM   4119  CG  GLN X 265      18.818   1.780  85.326  1.00  0.00           C
ATOM   4120  HG2 GLN X 265      18.525   2.616  85.959  1.00  0.00           H
ATOM   4121  HG3 GLN X 265      19.459   1.130  85.920  1.00  0.00           H
ATOM   4122  CD  GLN X 265      19.679   2.435  84.306  1.00  0.00           C
ATOM   4123  OE1 GLN X 265      19.341   3.456  83.678  1.00  0.00           O
ATOM   4124  NE2 GLN X 265      20.820   1.956  84.001  1.00  0.00           N
ATOM   4125 HE21 GLN X 265      21.414   2.528  83.421  1.00  0.00           H
ATOM   4126 HE22 GLN X 265      21.154   1.103  84.426  1.00  0.00           H
ATOM   4127  C   GLN X 265      18.668  -0.980  85.191  1.00  0.00           C
ATOM   4128  O   GLN X 265      18.003  -1.121  86.209  1.00  0.00           O
ATOM   4129  N   ILE X 266      19.914  -1.473  85.053  1.00  0.00           N
ATOM   4130  H   ILE X 266      20.459  -1.218  84.242  1.00  0.00           H
ATOM   4131  CA  ILE X 266      20.744  -1.800  86.232  1.00  0.00           C
ATOM   4132  HA  ILE X 266      20.137  -1.967  87.122  1.00  0.00           H
ATOM   4133  CB  ILE X 266      21.345  -3.175  85.880  1.00  0.00           C
ATOM   4134  HB  ILE X 266      21.743  -3.516  86.837  1.00  0.00           H
ATOM   4135  CG2 ILE X 266      20.246  -4.183  85.493  1.00  0.00           C
ATOM   4136 HG21 ILE X 266      20.593  -5.206  85.338  1.00  0.00           H
ATOM   4137 HG22 ILE X 266      19.364  -4.304  86.121  1.00  0.00           H
ATOM   4138 HG23 ILE X 266      19.905  -3.914  84.494  1.00  0.00           H
ATOM   4139  CG1 ILE X 266      22.440  -3.119  84.858  1.00  0.00           C
ATOM   4140 HG12 ILE X 266      22.029  -3.097  83.850  1.00  0.00           H
ATOM   4141 HG13 ILE X 266      23.127  -2.290  85.034  1.00  0.00           H
ATOM   4142  CD1 ILE X 266      23.389  -4.379  84.881  1.00  0.00           C
ATOM   4143 HD11 ILE X 266      24.003  -4.283  85.775  1.00  0.00           H
ATOM   4144 HD12 ILE X 266      22.679  -5.203  84.801  1.00  0.00           H
ATOM   4145 HD13 ILE X 266      24.032  -4.328  84.002  1.00  0.00           H
ATOM   4146  C   ILE X 266      21.814  -0.728  86.595  1.00  0.00           C
ATOM   4147  O   ILE X 266      21.712   0.382  86.137  1.00  0.00           O
ATOM   4148  N   ASP X 267      22.771  -1.102  87.462  1.00  0.00           N
ATOM   4149  H   ASP X 267      22.601  -1.884  88.078  1.00  0.00           H
ATOM   4150  CA  ASP X 267      23.817  -0.190  88.003  1.00  0.00           C
ATOM   4151  HA  ASP X 267      23.443   0.657  88.576  1.00  0.00           H
ATOM   4152  CB  ASP X 267      24.533  -1.011  89.109  1.00  0.00           C
ATOM   4153  HB2 ASP X 267      23.821  -1.123  89.927  1.00  0.00           H
ATOM   4154  HB3 ASP X 267      24.728  -1.989  88.671  1.00  0.00           H
ATOM   4155  CG  ASP X 267      25.749  -0.445  89.848  1.00  0.00           C
ATOM   4156  OD1 ASP X 267      26.248   0.657  89.548  1.00  0.00           O
ATOM   4157  OD2 ASP X 267      26.201  -1.237  90.712  1.00  0.00           O
ATOM   4158  C   ASP X 267      24.790   0.375  86.869  1.00  0.00           C
ATOM   4159  O   ASP X 267      25.728  -0.285  86.393  1.00  0.00           O
ATOM   4160  N   GLY X 268      24.529   1.593  86.409  1.00  0.00           N
ATOM   4161  H   GLY X 268      23.621   1.987  86.608  1.00  0.00           H
ATOM   4162  CA  GLY X 268      25.419   2.336  85.513  1.00  0.00           C
ATOM   4163  HA2 GLY X 268      25.015   3.348  85.463  1.00  0.00           H
ATOM   4164  HA3 GLY X 268      26.407   2.423  85.965  1.00  0.00           H
ATOM   4165  C   GLY X 268      25.479   1.613  84.149  1.00  0.00           C
ATOM   4166  O   GLY X 268      26.604   1.541  83.579  1.00  0.00           O
ATOM   4167  N   GLN X 269      24.375   1.001  83.738  1.00  0.00           N
ATOM   4168  H   GLN X 269      23.489   0.930  84.217  1.00  0.00           H
ATOM   4169  CA  GLN X 269      24.309   0.106  82.591  1.00  0.00           C
ATOM   4170  HA  GLN X 269      24.701   0.559  81.681  1.00  0.00           H
ATOM   4171  CB  GLN X 269      25.009  -1.234  82.879  1.00  0.00           C
ATOM   4172  HB2 GLN X 269      26.054  -0.921  82.932  1.00  0.00           H
ATOM   4173  HB3 GLN X 269      24.679  -1.645  83.833  1.00  0.00           H
ATOM   4174  CG  GLN X 269      24.841  -2.210  81.743  1.00  0.00           C
ATOM   4175  HG2 GLN X 269      24.660  -3.176  82.216  1.00  0.00           H
ATOM   4176  HG3 GLN X 269      23.955  -1.941  81.169  1.00  0.00           H
ATOM   4177  CD  GLN X 269      25.986  -2.236  80.726  1.00  0.00           C
ATOM   4178  OE1 GLN X 269      26.977  -2.912  81.006  1.00  0.00           O
ATOM   4179  NE2 GLN X 269      25.900  -1.573  79.624  1.00  0.00           N
ATOM   4180 HE21 GLN X 269      26.634  -1.633  78.933  1.00  0.00           H
ATOM   4181 HE22 GLN X 269      25.148  -0.910  79.502  1.00  0.00           H
ATOM   4182  C   GLN X 269      22.808  -0.129  82.419  1.00  0.00           C
ATOM   4183  O   GLN X 269      22.149  -0.590  83.393  1.00  0.00           O
ATOM   4184  N   ALA X 270      22.208   0.189  81.269  1.00  0.00           N
ATOM   4185  H   ALA X 270      22.783   0.610  80.553  1.00  0.00           H
ATOM   4186  CA  ALA X 270      21.016  -0.505  80.827  1.00  0.00           C
ATOM   4187  HA  ALA X 270      20.486  -0.933  81.680  1.00  0.00           H
ATOM   4188  CB  ALA X 270      20.128   0.521  80.173  1.00  0.00           C
ATOM   4189  HB1 ALA X 270      20.601   0.992  79.313  1.00  0.00           H
ATOM   4190  HB2 ALA X 270      19.211   0.087  79.774  1.00  0.00           H
ATOM   4191  HB3 ALA X 270      19.984   1.278  80.944  1.00  0.00           H
ATOM   4192  C   ALA X 270      21.296  -1.659  79.841  1.00  0.00           C
ATOM   4193  O   ALA X 270      22.260  -1.767  79.142  1.00  0.00           O
ATOM   4194  N   VAL X 271      20.335  -2.618  79.854  1.00  0.00           N
ATOM   4195  H   VAL X 271      19.548  -2.470  80.469  1.00  0.00           H
ATOM   4196  CA  VAL X 271      20.365  -3.941  79.227  1.00  0.00           C
ATOM   4197  HA  VAL X 271      21.143  -3.887  78.465  1.00  0.00           H
ATOM   4198  CB  VAL X 271      20.715  -5.084  80.247  1.00  0.00           C
ATOM   4199  HB  VAL X 271      20.923  -5.975  79.656  1.00  0.00           H
ATOM   4200  CG1 VAL X 271      22.001  -4.664  80.997  1.00  0.00           C
ATOM   4201 HG11 VAL X 271      22.739  -4.122  80.404  1.00  0.00           H
ATOM   4202 HG12 VAL X 271      21.700  -3.969  81.781  1.00  0.00           H
ATOM   4203 HG13 VAL X 271      22.428  -5.558  81.451  1.00  0.00           H
ATOM   4204  CG2 VAL X 271      19.542  -5.455  81.203  1.00  0.00           C
ATOM   4205 HG21 VAL X 271      18.949  -6.184  80.650  1.00  0.00           H
ATOM   4206 HG22 VAL X 271      20.008  -6.019  82.009  1.00  0.00           H
ATOM   4207 HG23 VAL X 271      19.117  -4.522  81.573  1.00  0.00           H
ATOM   4208  C   VAL X 271      19.142  -4.415  78.524  1.00  0.00           C
ATOM   4209  O   VAL X 271      18.075  -4.055  78.920  1.00  0.00           O
ATOM   4210  N   ILE X 272      19.283  -4.990  77.346  1.00  0.00           N
ATOM   4211  H   ILE X 272      20.171  -5.123  76.881  1.00  0.00           H
ATOM   4212  CA  ILE X 272      18.089  -5.509  76.611  1.00  0.00           C
ATOM   4213  HA  ILE X 272      17.146  -5.025  76.865  1.00  0.00           H
ATOM   4214  CB  ILE X 272      18.259  -5.094  75.110  1.00  0.00           C
ATOM   4215  HB  ILE X 272      19.149  -5.618  74.765  1.00  0.00           H
ATOM   4216  CG2 ILE X 272      17.203  -5.714  74.153  1.00  0.00           C
ATOM   4217 HG21 ILE X 272      17.128  -6.783  74.351  1.00  0.00           H
ATOM   4218 HG22 ILE X 272      16.234  -5.230  74.269  1.00  0.00           H
ATOM   4219 HG23 ILE X 272      17.567  -5.626  73.129  1.00  0.00           H
ATOM   4220  CG1 ILE X 272      18.557  -3.662  74.751  1.00  0.00           C
ATOM   4221 HG12 ILE X 272      17.702  -3.010  74.926  1.00  0.00           H
ATOM   4222 HG13 ILE X 272      19.395  -3.295  75.345  1.00  0.00           H
ATOM   4223  CD1 ILE X 272      18.983  -3.253  73.301  1.00  0.00           C
ATOM   4224 HD11 ILE X 272      18.128  -3.451  72.652  1.00  0.00           H
ATOM   4225 HD12 ILE X 272      19.245  -2.196  73.280  1.00  0.00           H
ATOM   4226 HD13 ILE X 272      19.876  -3.738  72.906  1.00  0.00           H
ATOM   4227  C   ILE X 272      17.883  -7.024  76.869  1.00  0.00           C
ATOM   4228  O   ILE X 272      18.887  -7.750  76.796  1.00  0.00           O
ATOM   4229  N   LEU X 273      16.638  -7.421  76.992  1.00  0.00           N
ATOM   4230  H   LEU X 273      15.936  -6.716  77.166  1.00  0.00           H
ATOM   4231  CA  LEU X 273      16.062  -8.777  77.264  1.00  0.00           C
ATOM   4232  HA  LEU X 273      16.824  -9.487  76.939  1.00  0.00           H
ATOM   4233  CB  LEU X 273      15.742  -8.900  78.808  1.00  0.00           C
ATOM   4234  HB2 LEU X 273      15.061  -8.080  79.029  1.00  0.00           H
ATOM   4235  HB3 LEU X 273      15.323  -9.884  79.027  1.00  0.00           H
ATOM   4236  CG  LEU X 273      16.976  -8.643  79.696  1.00  0.00           C
ATOM   4237  HG  LEU X 273      17.523  -7.722  79.491  1.00  0.00           H
ATOM   4238  CD1 LEU X 273      16.747  -8.541  81.106  1.00  0.00           C
ATOM   4239 HD11 LEU X 273      16.189  -7.634  81.342  1.00  0.00           H
ATOM   4240 HD12 LEU X 273      16.184  -9.407  81.456  1.00  0.00           H
ATOM   4241 HD13 LEU X 273      17.680  -8.463  81.661  1.00  0.00           H
ATOM   4242  CD2 LEU X 273      17.899  -9.798  79.410  1.00  0.00           C
ATOM   4243 HD21 LEU X 273      17.607 -10.759  79.836  1.00  0.00           H
ATOM   4244 HD22 LEU X 273      18.074 -10.042  78.362  1.00  0.00           H
ATOM   4245 HD23 LEU X 273      18.838  -9.448  79.839  1.00  0.00           H
ATOM   4246  C   LEU X 273      14.715  -8.950  76.580  1.00  0.00           C
ATOM   4247  O   LEU X 273      14.062  -7.959  76.243  1.00  0.00           O
ATOM   4248  N   ALA X 274      14.271 -10.193  76.317  1.00  0.00           N
ATOM   4249  H   ALA X 274      14.834 -11.006  76.528  1.00  0.00           H
ATOM   4250  CA  ALA X 274      12.834 -10.484  76.059  1.00  0.00           C
ATOM   4251  HA  ALA X 274      12.473  -9.987  75.157  1.00  0.00           H
ATOM   4252  CB  ALA X 274      12.603 -11.936  75.968  1.00  0.00           C
ATOM   4253  HB1 ALA X 274      13.141 -12.376  75.127  1.00  0.00           H
ATOM   4254  HB2 ALA X 274      13.041 -12.434  76.834  1.00  0.00           H
ATOM   4255  HB3 ALA X 274      11.544 -12.173  75.847  1.00  0.00           H
ATOM   4256  C   ALA X 274      11.991  -9.897  77.230  1.00  0.00           C
ATOM   4257  O   ALA X 274      12.342 -10.136  78.402  1.00  0.00           O
ATOM   4258  N   LYS X 275      10.875  -9.146  77.000  1.00  0.00           N
ATOM   4259  H   LYS X 275      10.580  -8.983  76.048  1.00  0.00           H
ATOM   4260  CA  LYS X 275      10.219  -8.398  78.049  1.00  0.00           C
ATOM   4261  HA  LYS X 275      10.922  -7.871  78.695  1.00  0.00           H
ATOM   4262  CB  LYS X 275       9.195  -7.469  77.420  1.00  0.00           C
ATOM   4263  HB2 LYS X 275       9.716  -6.782  76.754  1.00  0.00           H
ATOM   4264  HB3 LYS X 275       8.468  -8.098  76.905  1.00  0.00           H
ATOM   4265  CG  LYS X 275       8.368  -6.659  78.458  1.00  0.00           C
ATOM   4266  HG2 LYS X 275       8.071  -7.246  79.327  1.00  0.00           H
ATOM   4267  HG3 LYS X 275       9.088  -5.902  78.773  1.00  0.00           H
ATOM   4268  CD  LYS X 275       7.096  -5.989  77.956  1.00  0.00           C
ATOM   4269  HD2 LYS X 275       6.866  -5.082  78.517  1.00  0.00           H
ATOM   4270  HD3 LYS X 275       7.268  -5.605  76.950  1.00  0.00           H
ATOM   4271  CE  LYS X 275       5.942  -7.059  78.095  1.00  0.00           C
ATOM   4272  HE2 LYS X 275       5.945  -7.850  77.345  1.00  0.00           H
ATOM   4273  HE3 LYS X 275       5.994  -7.547  79.068  1.00  0.00           H
ATOM   4274  NZ  LYS X 275       4.630  -6.337  78.096  1.00  0.00           N
ATOM   4275  HZ1 LYS X 275       3.821  -6.930  78.216  1.00  0.00           H
ATOM   4276  HZ2 LYS X 275       4.516  -5.642  78.820  1.00  0.00           H
ATOM   4277  HZ3 LYS X 275       4.419  -5.938  77.193  1.00  0.00           H
ATOM   4278  C   LYS X 275       9.610  -9.478  78.988  1.00  0.00           C
ATOM   4279  O   LYS X 275       9.777  -9.289  80.243  1.00  0.00           O
ATOM   4280  N   ASP X 276       8.906 -10.555  78.588  1.00  0.00           N
ATOM   4281  H   ASP X 276       8.811 -10.830  77.620  1.00  0.00           H
ATOM   4282  CA  ASP X 276       8.345 -11.533  79.502  1.00  0.00           C
ATOM   4283  HA  ASP X 276       7.871 -11.065  80.364  1.00  0.00           H
ATOM   4284  CB  ASP X 276       7.128 -12.284  78.806  1.00  0.00           C
ATOM   4285  HB2 ASP X 276       7.478 -12.821  77.925  1.00  0.00           H
ATOM   4286  HB3 ASP X 276       6.544 -12.898  79.491  1.00  0.00           H
ATOM   4287  CG  ASP X 276       6.101 -11.223  78.288  1.00  0.00           C
ATOM   4288  OD1 ASP X 276       5.365 -11.607  77.341  1.00  0.00           O
ATOM   4289  OD2 ASP X 276       5.978 -10.152  78.892  1.00  0.00           O
ATOM   4290  C   ASP X 276       9.360 -12.524  80.070  1.00  0.00           C
ATOM   4291  O   ASP X 276       8.906 -13.408  80.742  1.00  0.00           O
ATOM   4292  N   LEU X 277      10.705 -12.287  79.957  1.00  0.00           N
ATOM   4293  H   LEU X 277      10.984 -11.650  79.224  1.00  0.00           H
ATOM   4294  CA  LEU X 277      11.721 -12.989  80.785  1.00  0.00           C
ATOM   4295  HA  LEU X 277      11.219 -13.733  81.403  1.00  0.00           H
ATOM   4296  CB  LEU X 277      12.762 -13.665  79.985  1.00  0.00           C
ATOM   4297  HB2 LEU X 277      13.509 -13.099  79.428  1.00  0.00           H
ATOM   4298  HB3 LEU X 277      13.461 -14.237  80.595  1.00  0.00           H
ATOM   4299  CG  LEU X 277      12.362 -14.793  78.974  1.00  0.00           C
ATOM   4300  HG  LEU X 277      11.847 -14.237  78.192  1.00  0.00           H
ATOM   4301  CD1 LEU X 277      13.527 -15.541  78.389  1.00  0.00           C
ATOM   4302 HD11 LEU X 277      13.928 -16.150  79.201  1.00  0.00           H
ATOM   4303 HD12 LEU X 277      13.153 -16.046  77.500  1.00  0.00           H
ATOM   4304 HD13 LEU X 277      14.145 -14.703  78.068  1.00  0.00           H
ATOM   4305  CD2 LEU X 277      11.317 -15.767  79.547  1.00  0.00           C
ATOM   4306 HD21 LEU X 277      10.413 -15.332  79.972  1.00  0.00           H
ATOM   4307 HD22 LEU X 277      11.002 -16.341  78.675  1.00  0.00           H
ATOM   4308 HD23 LEU X 277      11.755 -16.476  80.249  1.00  0.00           H
ATOM   4309  C   LEU X 277      12.419 -11.997  81.787  1.00  0.00           C
ATOM   4310  O   LEU X 277      13.145 -12.479  82.691  1.00  0.00           O
ATOM   4311  N   VAL X 278      12.391 -10.681  81.568  1.00  0.00           N
ATOM   4312  H   VAL X 278      11.938 -10.273  80.763  1.00  0.00           H
ATOM   4313  CA  VAL X 278      13.087  -9.751  82.382  1.00  0.00           C
ATOM   4314  HA  VAL X 278      14.071  -9.556  81.954  1.00  0.00           H
ATOM   4315  CB  VAL X 278      12.435  -8.293  82.474  1.00  0.00           C
ATOM   4316  HB  VAL X 278      11.353  -8.426  82.454  1.00  0.00           H
ATOM   4317  CG1 VAL X 278      12.926  -7.297  83.508  1.00  0.00           C
ATOM   4318 HG11 VAL X 278      12.737  -7.566  84.546  1.00  0.00           H
ATOM   4319 HG12 VAL X 278      14.003  -7.148  83.417  1.00  0.00           H
ATOM   4320 HG13 VAL X 278      12.308  -6.403  83.434  1.00  0.00           H
ATOM   4321  CG2 VAL X 278      12.587  -7.530  81.195  1.00  0.00           C
ATOM   4322 HG21 VAL X 278      12.271  -8.095  80.316  1.00  0.00           H
ATOM   4323 HG22 VAL X 278      12.099  -6.557  81.239  1.00  0.00           H
ATOM   4324 HG23 VAL X 278      13.653  -7.426  80.999  1.00  0.00           H
ATOM   4325  C   VAL X 278      13.422 -10.111  83.809  1.00  0.00           C
ATOM   4326  O   VAL X 278      14.579 -10.077  84.234  1.00  0.00           O
ATOM   4327  N   GLU X 279      12.375 -10.412  84.619  1.00  0.00           N
ATOM   4328  H   GLU X 279      11.507 -10.571  84.129  1.00  0.00           H
ATOM   4329  CA  GLU X 279      12.514 -10.762  86.067  1.00  0.00           C
ATOM   4330  HA  GLU X 279      13.020  -9.937  86.569  1.00  0.00           H
ATOM   4331  CB  GLU X 279      11.094 -10.754  86.683  1.00  0.00           C
ATOM   4332  HB2 GLU X 279      11.139 -10.663  87.768  1.00  0.00           H
ATOM   4333  HB3 GLU X 279      10.585  -9.841  86.376  1.00  0.00           H
ATOM   4334  CG  GLU X 279      10.285 -11.994  86.442  1.00  0.00           C
ATOM   4335  HG2 GLU X 279      10.666 -12.802  87.067  1.00  0.00           H
ATOM   4336  HG3 GLU X 279       9.278 -11.797  86.812  1.00  0.00           H
ATOM   4337  CD  GLU X 279      10.177 -12.285  84.955  1.00  0.00           C
ATOM   4338  OE1 GLU X 279      10.434 -13.469  84.618  1.00  0.00           O
ATOM   4339  OE2 GLU X 279       9.724 -11.409  84.204  1.00  0.00           O
ATOM   4340  C   GLU X 279      13.265 -12.022  86.296  1.00  0.00           C
ATOM   4341  O   GLU X 279      13.947 -12.154  87.308  1.00  0.00           O
ATOM   4342  N   SER X 280      13.133 -13.057  85.441  1.00  0.00           N
ATOM   4343  H   SER X 280      12.489 -12.987  84.666  1.00  0.00           H
ATOM   4344  CA  SER X 280      13.833 -14.330  85.558  1.00  0.00           C
ATOM   4345  HA  SER X 280      13.722 -14.675  86.587  1.00  0.00           H
ATOM   4346  CB  SER X 280      13.155 -15.370  84.608  1.00  0.00           C
ATOM   4347  HB2 SER X 280      13.264 -14.952  83.607  1.00  0.00           H
ATOM   4348  HB3 SER X 280      13.557 -16.374  84.739  1.00  0.00           H
ATOM   4349  OG  SER X 280      11.764 -15.512  84.915  1.00  0.00           O
ATOM   4350  HG  SER X 280      11.251 -14.702  84.849  1.00  0.00           H
ATOM   4351  C   SER X 280      15.334 -14.268  85.339  1.00  0.00           C
ATOM   4352  O   SER X 280      16.041 -14.902  86.135  1.00  0.00           O
ATOM   4353  N   VAL X 281      15.740 -13.384  84.471  1.00  0.00           N
ATOM   4354  H   VAL X 281      15.053 -12.835  83.972  1.00  0.00           H
ATOM   4355  CA  VAL X 281      17.136 -12.924  84.356  1.00  0.00           C
ATOM   4356  HA  VAL X 281      17.843 -13.749  84.277  1.00  0.00           H
ATOM   4357  CB  VAL X 281      17.254 -12.193  82.971  1.00  0.00           C
ATOM   4358  HB  VAL X 281      16.757 -11.236  83.132  1.00  0.00           H
ATOM   4359  CG1 VAL X 281      18.688 -12.043  82.585  1.00  0.00           C
ATOM   4360 HG11 VAL X 281      18.971 -11.196  83.210  1.00  0.00           H
ATOM   4361 HG12 VAL X 281      19.215 -12.987  82.722  1.00  0.00           H
ATOM   4362 HG13 VAL X 281      18.700 -11.716  81.545  1.00  0.00           H
ATOM   4363  CG2 VAL X 281      16.502 -13.000  81.786  1.00  0.00           C
ATOM   4364 HG21 VAL X 281      16.706 -12.560  80.809  1.00  0.00           H
ATOM   4365 HG22 VAL X 281      16.636 -14.078  81.871  1.00  0.00           H
ATOM   4366 HG23 VAL X 281      15.425 -12.952  81.950  1.00  0.00           H
ATOM   4367  C   VAL X 281      17.668 -12.024  85.439  1.00  0.00           C
ATOM   4368  O   VAL X 281      18.796 -12.203  85.880  1.00  0.00           O
ATOM   4369  N   MET X 282      16.848 -11.072  85.931  1.00  0.00           N
ATOM   4370  H   MET X 282      15.990 -10.713  85.535  1.00  0.00           H
ATOM   4371  CA  MET X 282      17.305 -10.310  87.026  1.00  0.00           C
ATOM   4372  HA  MET X 282      18.257  -9.795  86.896  1.00  0.00           H
ATOM   4373  CB  MET X 282      16.298  -9.160  87.266  1.00  0.00           C
ATOM   4374  HB2 MET X 282      15.290  -9.529  87.459  1.00  0.00           H
ATOM   4375  HB3 MET X 282      16.645  -8.634  88.155  1.00  0.00           H
ATOM   4376  CG  MET X 282      16.322  -8.046  86.153  1.00  0.00           C
ATOM   4377  HG2 MET X 282      16.182  -8.488  85.165  1.00  0.00           H
ATOM   4378  HG3 MET X 282      15.453  -7.397  86.261  1.00  0.00           H
ATOM   4379  SD  MET X 282      17.848  -7.024  85.953  1.00  0.00           S
ATOM   4380  CE  MET X 282      18.115  -7.048  84.124  1.00  0.00           C
ATOM   4381  HE1 MET X 282      18.743  -6.198  83.860  1.00  0.00           H
ATOM   4382  HE2 MET X 282      18.596  -8.010  83.944  1.00  0.00           H
ATOM   4383  HE3 MET X 282      17.203  -6.840  83.564  1.00  0.00           H
ATOM   4384  C   MET X 282      17.426 -11.038  88.372  1.00  0.00           C
ATOM   4385  O   MET X 282      18.287 -10.685  89.188  1.00  0.00           O
ATOM   4386  N   GLN X 283      16.584 -12.020  88.610  1.00  0.00           N
ATOM   4387  H   GLN X 283      15.836 -12.251  87.973  1.00  0.00           H
ATOM   4388  CA  GLN X 283      16.723 -12.934  89.774  1.00  0.00           C
ATOM   4389  HA  GLN X 283      16.839 -12.262  90.624  1.00  0.00           H
ATOM   4390  CB  GLN X 283      15.498 -13.831  89.891  1.00  0.00           C
ATOM   4391  HB2 GLN X 283      14.670 -13.207  90.233  1.00  0.00           H
ATOM   4392  HB3 GLN X 283      15.403 -14.371  88.948  1.00  0.00           H
ATOM   4393  CG  GLN X 283      15.575 -14.886  91.030  1.00  0.00           C
ATOM   4394  HG2 GLN X 283      14.725 -15.557  91.148  1.00  0.00           H
ATOM   4395  HG3 GLN X 283      16.426 -15.536  90.821  1.00  0.00           H
ATOM   4396  CD  GLN X 283      15.991 -14.427  92.405  1.00  0.00           C
ATOM   4397  OE1 GLN X 283      15.660 -13.343  92.771  1.00  0.00           O
ATOM   4398  NE2 GLN X 283      16.556 -15.242  93.232  1.00  0.00           N
ATOM   4399 HE21 GLN X 283      16.853 -14.961  94.156  1.00  0.00           H
ATOM   4400 HE22 GLN X 283      16.914 -16.136  92.932  1.00  0.00           H
ATOM   4401  C   GLN X 283      18.023 -13.805  89.781  1.00  0.00           C
ATOM   4402  O   GLN X 283      18.775 -13.814  90.722  1.00  0.00           O
ATOM   4403  N   ARG X 284      18.344 -14.432  88.640  1.00  0.00           N
ATOM   4404  H   ARG X 284      17.667 -14.277  87.907  1.00  0.00           H
ATOM   4405  CA  ARG X 284      19.643 -15.050  88.231  1.00  0.00           C
ATOM   4406  HA  ARG X 284      19.786 -15.862  88.945  1.00  0.00           H
ATOM   4407  CB  ARG X 284      19.529 -15.464  86.707  1.00  0.00           C
ATOM   4408  HB2 ARG X 284      18.477 -15.628  86.473  1.00  0.00           H
ATOM   4409  HB3 ARG X 284      19.819 -14.594  86.117  1.00  0.00           H
ATOM   4410  CG  ARG X 284      20.469 -16.676  86.520  1.00  0.00           C
ATOM   4411  HG2 ARG X 284      21.500 -16.338  86.628  1.00  0.00           H
ATOM   4412  HG3 ARG X 284      20.339 -17.558  87.146  1.00  0.00           H
ATOM   4413  CD  ARG X 284      20.246 -17.434  85.193  1.00  0.00           C
ATOM   4414  HD2 ARG X 284      21.123 -18.043  84.975  1.00  0.00           H
ATOM   4415  HD3 ARG X 284      19.450 -18.169  85.312  1.00  0.00           H
ATOM   4416  NE  ARG X 284      20.036 -16.527  83.995  1.00  0.00           N
ATOM   4417  HE  ARG X 284      20.818 -16.000  83.633  1.00  0.00           H
ATOM   4418  CZ  ARG X 284      18.962 -16.414  83.311  1.00  0.00           C
ATOM   4419  NH1 ARG X 284      17.896 -17.073  83.494  1.00  0.00           N
ATOM   4420 HH11 ARG X 284      17.814 -17.676  84.301  1.00  0.00           H
ATOM   4421 HH12 ARG X 284      17.038 -16.917  82.983  1.00  0.00           H
ATOM   4422  NH2 ARG X 284      18.958 -15.621  82.306  1.00  0.00           N
ATOM   4423 HH21 ARG X 284      19.819 -15.172  82.026  1.00  0.00           H
ATOM   4424 HH22 ARG X 284      18.184 -15.508  81.668  1.00  0.00           H
ATOM   4425  C   ARG X 284      20.781 -14.081  88.480  1.00  0.00           C
ATOM   4426  O   ARG X 284      21.699 -14.372  89.285  1.00  0.00           O
ATOM   4427  N   ILE X 285      20.806 -12.918  87.854  1.00  0.00           N
ATOM   4428  H   ILE X 285      20.062 -12.769  87.186  1.00  0.00           H
ATOM   4429  CA  ILE X 285      21.851 -11.924  87.990  1.00  0.00           C
ATOM   4430  HA  ILE X 285      22.767 -12.451  87.720  1.00  0.00           H
ATOM   4431  CB  ILE X 285      21.619 -10.742  86.995  1.00  0.00           C
ATOM   4432  HB  ILE X 285      20.572 -10.448  87.067  1.00  0.00           H
ATOM   4433  CG2 ILE X 285      22.516  -9.488  87.242  1.00  0.00           C
ATOM   4434 HG21 ILE X 285      22.223  -8.665  86.592  1.00  0.00           H
ATOM   4435 HG22 ILE X 285      22.383  -9.104  88.255  1.00  0.00           H
ATOM   4436 HG23 ILE X 285      23.514  -9.871  87.039  1.00  0.00           H
ATOM   4437  CG1 ILE X 285      21.850 -11.244  85.564  1.00  0.00           C
ATOM   4438 HG12 ILE X 285      22.915 -11.454  85.471  1.00  0.00           H
ATOM   4439 HG13 ILE X 285      21.344 -12.208  85.571  1.00  0.00           H
ATOM   4440  CD1 ILE X 285      21.298 -10.318  84.482  1.00  0.00           C
ATOM   4441 HD11 ILE X 285      20.222 -10.205  84.615  1.00  0.00           H
ATOM   4442 HD12 ILE X 285      21.795  -9.358  84.335  1.00  0.00           H
ATOM   4443 HD13 ILE X 285      21.506 -10.767  83.511  1.00  0.00           H
ATOM   4444  C   ILE X 285      22.023 -11.396  89.458  1.00  0.00           C
ATOM   4445  O   ILE X 285      23.168 -11.043  89.853  1.00  0.00           O
ATOM   4446  N   GLY X 286      20.877 -11.289  90.183  1.00  0.00           N
ATOM   4447  H   GLY X 286      20.042 -11.426  89.631  1.00  0.00           H
ATOM   4448  CA  GLY X 286      20.653 -11.173  91.589  1.00  0.00           C
ATOM   4449  HA2 GLY X 286      19.805 -11.805  91.850  1.00  0.00           H
ATOM   4450  HA3 GLY X 286      21.555 -11.472  92.123  1.00  0.00           H
ATOM   4451  C   GLY X 286      20.410  -9.798  92.194  1.00  0.00           C
ATOM   4452  O   GLY X 286      20.992  -9.434  93.273  1.00  0.00           O
ATOM   4453  N   VAL X 287      19.647  -8.933  91.505  1.00  0.00           N
ATOM   4454  H   VAL X 287      18.990  -9.202  90.786  1.00  0.00           H
ATOM   4455  CA  VAL X 287      19.462  -7.557  91.821  1.00  0.00           C
ATOM   4456  HA  VAL X 287      19.892  -7.429  92.813  1.00  0.00           H
ATOM   4457  CB  VAL X 287      20.120  -6.610  90.749  1.00  0.00           C
ATOM   4458  HB  VAL X 287      19.809  -5.575  90.890  1.00  0.00           H
ATOM   4459  CG1 VAL X 287      21.629  -6.489  90.813  1.00  0.00           C
ATOM   4460 HG11 VAL X 287      22.158  -7.425  90.638  1.00  0.00           H
ATOM   4461 HG12 VAL X 287      22.023  -5.823  90.043  1.00  0.00           H
ATOM   4462 HG13 VAL X 287      21.947  -6.186  91.810  1.00  0.00           H
ATOM   4463  CG2 VAL X 287      19.739  -7.055  89.321  1.00  0.00           C
ATOM   4464 HG21 VAL X 287      20.188  -8.020  89.086  1.00  0.00           H
ATOM   4465 HG22 VAL X 287      18.666  -7.046  89.130  1.00  0.00           H
ATOM   4466 HG23 VAL X 287      20.172  -6.330  88.632  1.00  0.00           H
ATOM   4467  C   VAL X 287      17.973  -7.199  91.976  1.00  0.00           C
ATOM   4468  O   VAL X 287      17.116  -7.889  91.458  1.00  0.00           O
ATOM   4469  N   THR X 288      17.717  -6.123  92.629  1.00  0.00           N
ATOM   4470  H   THR X 288      18.468  -5.479  92.828  1.00  0.00           H
ATOM   4471  CA  THR X 288      16.332  -5.736  92.899  1.00  0.00           C
ATOM   4472  HA  THR X 288      15.609  -6.320  92.330  1.00  0.00           H
ATOM   4473  CB  THR X 288      15.917  -5.915  94.331  1.00  0.00           C
ATOM   4474  HB  THR X 288      15.033  -5.314  94.543  1.00  0.00           H
ATOM   4475  CG2 THR X 288      15.494  -7.373  94.663  1.00  0.00           C
ATOM   4476 HG21 THR X 288      16.281  -7.964  94.191  1.00  0.00           H
ATOM   4477 HG22 THR X 288      15.501  -7.518  95.744  1.00  0.00           H
ATOM   4478 HG23 THR X 288      14.552  -7.542  94.141  1.00  0.00           H
ATOM   4479  OG1 THR X 288      16.950  -5.511  95.193  1.00  0.00           O
ATOM   4480  HG1 THR X 288      16.771  -4.647  95.572  1.00  0.00           H
ATOM   4481  C   THR X 288      16.019  -4.259  92.512  1.00  0.00           C
ATOM   4482  O   THR X 288      14.924  -3.879  92.143  1.00  0.00           O
ATOM   4483  N   ASP X 289      17.004  -3.365  92.515  1.00  0.00           N
ATOM   4484  H   ASP X 289      17.881  -3.747  92.843  1.00  0.00           H
ATOM   4485  CA  ASP X 289      16.940  -2.035  91.941  1.00  0.00           C
ATOM   4486  HA  ASP X 289      15.962  -1.684  92.270  1.00  0.00           H
ATOM   4487  CB  ASP X 289      18.087  -1.175  92.587  1.00  0.00           C
ATOM   4488  HB2 ASP X 289      17.850  -1.033  93.641  1.00  0.00           H
ATOM   4489  HB3 ASP X 289      19.068  -1.648  92.561  1.00  0.00           H
ATOM   4490  CG  ASP X 289      18.044   0.267  92.179  1.00  0.00           C
ATOM   4491  OD1 ASP X 289      16.961   0.697  91.754  1.00  0.00           O
ATOM   4492  OD2 ASP X 289      19.012   0.984  92.545  1.00  0.00           O
ATOM   4493  C   ASP X 289      16.990  -2.167  90.424  1.00  0.00           C
ATOM   4494  O   ASP X 289      18.084  -2.175  89.839  1.00  0.00           O
ATOM   4495  N   TYR X 290      15.845  -2.163  89.786  1.00  0.00           N
ATOM   4496  H   TYR X 290      15.039  -2.157  90.396  1.00  0.00           H
ATOM   4497  CA  TYR X 290      15.756  -2.034  88.292  1.00  0.00           C
ATOM   4498  HA  TYR X 290      16.420  -1.226  87.986  1.00  0.00           H
ATOM   4499  CB  TYR X 290      16.107  -3.314  87.661  1.00  0.00           C
ATOM   4500  HB2 TYR X 290      16.114  -3.090  86.595  1.00  0.00           H
ATOM   4501  HB3 TYR X 290      17.163  -3.481  87.865  1.00  0.00           H
ATOM   4502  CG  TYR X 290      15.231  -4.446  87.984  1.00  0.00           C
ATOM   4503  CD1 TYR X 290      15.647  -5.305  88.948  1.00  0.00           C
ATOM   4504  HD1 TYR X 290      16.565  -5.056  89.462  1.00  0.00           H
ATOM   4505  CE1 TYR X 290      14.910  -6.439  89.357  1.00  0.00           C
ATOM   4506  HE1 TYR X 290      15.154  -7.103  90.172  1.00  0.00           H
ATOM   4507  CZ  TYR X 290      13.757  -6.824  88.599  1.00  0.00           C
ATOM   4508  OH  TYR X 290      12.865  -7.864  88.867  1.00  0.00           O
ATOM   4509  HH  TYR X 290      13.165  -8.537  89.483  1.00  0.00           H
ATOM   4510  CE2 TYR X 290      13.409  -6.073  87.427  1.00  0.00           C
ATOM   4511  HE2 TYR X 290      12.643  -6.459  86.769  1.00  0.00           H
ATOM   4512  CD2 TYR X 290      14.119  -4.855  87.198  1.00  0.00           C
ATOM   4513  HD2 TYR X 290      13.861  -4.371  86.268  1.00  0.00           H
ATOM   4514  C   TYR X 290      14.354  -1.689  87.750  1.00  0.00           C
ATOM   4515  O   TYR X 290      13.392  -1.788  88.471  1.00  0.00           O
ATOM   4516  N   THR X 291      14.211  -1.103  86.533  1.00  0.00           N
ATOM   4517  H   THR X 291      15.084  -0.892  86.069  1.00  0.00           H
ATOM   4518  CA  THR X 291      13.004  -0.802  85.823  1.00  0.00           C
ATOM   4519  HA  THR X 291      12.219  -1.515  86.075  1.00  0.00           H
ATOM   4520  CB  THR X 291      12.514   0.572  86.282  1.00  0.00           C
ATOM   4521  HB  THR X 291      12.404   0.492  87.363  1.00  0.00           H
ATOM   4522  CG2 THR X 291      13.478   1.782  86.050  1.00  0.00           C
ATOM   4523 HG21 THR X 291      13.066   2.765  86.278  1.00  0.00           H
ATOM   4524 HG22 THR X 291      14.462   1.706  86.513  1.00  0.00           H
ATOM   4525 HG23 THR X 291      13.604   1.928  84.978  1.00  0.00           H
ATOM   4526  OG1 THR X 291      11.343   0.948  85.585  1.00  0.00           O
ATOM   4527  HG1 THR X 291      10.592   0.496  85.972  1.00  0.00           H
ATOM   4528  C   THR X 291      13.157  -0.817  84.285  1.00  0.00           C
ATOM   4529  O   THR X 291      14.129  -0.262  83.819  1.00  0.00           O
ATOM   4530  N   ILE X 292      12.148  -1.331  83.630  1.00  0.00           N
ATOM   4531  H   ILE X 292      11.405  -1.778  84.149  1.00  0.00           H
ATOM   4532  CA  ILE X 292      11.923  -1.218  82.210  1.00  0.00           C
ATOM   4533  HA  ILE X 292      12.824  -1.570  81.708  1.00  0.00           H
ATOM   4534  CB  ILE X 292      10.656  -2.041  81.867  1.00  0.00           C
ATOM   4535  HB  ILE X 292       9.785  -1.638  82.384  1.00  0.00           H
ATOM   4536  CG2 ILE X 292      10.289  -1.863  80.431  1.00  0.00           C
ATOM   4537 HG21 ILE X 292      10.290  -0.804  80.172  1.00  0.00           H
ATOM   4538 HG22 ILE X 292      11.053  -2.361  79.834  1.00  0.00           H
ATOM   4539 HG23 ILE X 292       9.272  -2.238  80.324  1.00  0.00           H
ATOM   4540  CG1 ILE X 292      10.731  -3.552  82.283  1.00  0.00           C
ATOM   4541 HG12 ILE X 292      11.404  -4.123  81.642  1.00  0.00           H
ATOM   4542 HG13 ILE X 292      11.058  -3.686  83.313  1.00  0.00           H
ATOM   4543  CD1 ILE X 292       9.358  -4.227  82.222  1.00  0.00           C
ATOM   4544 HD11 ILE X 292       8.582  -3.702  82.778  1.00  0.00           H
ATOM   4545 HD12 ILE X 292       8.959  -4.159  81.211  1.00  0.00           H
ATOM   4546 HD13 ILE X 292       9.372  -5.288  82.471  1.00  0.00           H
ATOM   4547  C   ILE X 292      11.803   0.268  81.727  1.00  0.00           C
ATOM   4548  O   ILE X 292      11.105   1.092  82.333  1.00  0.00           O
ATOM   4549  N   LEU X 293      12.567   0.588  80.676  1.00  0.00           N
ATOM   4550  H   LEU X 293      13.080  -0.152  80.219  1.00  0.00           H
ATOM   4551  CA  LEU X 293      12.839   1.920  80.128  1.00  0.00           C
ATOM   4552  HA  LEU X 293      12.594   2.742  80.802  1.00  0.00           H
ATOM   4553  CB  LEU X 293      14.359   2.137  79.878  1.00  0.00           C
ATOM   4554  HB2 LEU X 293      14.729   1.347  79.224  1.00  0.00           H
ATOM   4555  HB3 LEU X 293      14.457   3.058  79.302  1.00  0.00           H
ATOM   4556  CG  LEU X 293      15.179   2.254  81.151  1.00  0.00           C
ATOM   4557  HG  LEU X 293      14.837   1.521  81.881  1.00  0.00           H
ATOM   4558  CD1 LEU X 293      16.617   1.989  80.742  1.00  0.00           C
ATOM   4559 HD11 LEU X 293      17.303   2.106  81.583  1.00  0.00           H
ATOM   4560 HD12 LEU X 293      16.756   1.007  80.293  1.00  0.00           H
ATOM   4561 HD13 LEU X 293      16.852   2.750  79.998  1.00  0.00           H
ATOM   4562  CD2 LEU X 293      14.990   3.626  81.741  1.00  0.00           C
ATOM   4563 HD21 LEU X 293      15.286   4.392  81.026  1.00  0.00           H
ATOM   4564 HD22 LEU X 293      13.963   3.841  82.039  1.00  0.00           H
ATOM   4565 HD23 LEU X 293      15.633   3.753  82.612  1.00  0.00           H
ATOM   4566  C   LEU X 293      11.943   2.095  78.828  1.00  0.00           C
ATOM   4567  O   LEU X 293      11.568   3.246  78.399  1.00  0.00           O
ATOM   4568  N   GLY X 294      11.624   0.963  78.168  1.00  0.00           N
ATOM   4569  H   GLY X 294      12.172   0.158  78.442  1.00  0.00           H
ATOM   4570  CA  GLY X 294      10.866   0.886  76.931  1.00  0.00           C
ATOM   4571  HA2 GLY X 294       9.838   1.111  77.217  1.00  0.00           H
ATOM   4572  HA3 GLY X 294      11.146   1.721  76.291  1.00  0.00           H
ATOM   4573  C   GLY X 294      10.898  -0.416  76.125  1.00  0.00           C
ATOM   4574  O   GLY X 294      11.786  -1.246  76.431  1.00  0.00           O
ATOM   4575  N   THR X 295      10.065  -0.647  75.176  1.00  0.00           N
ATOM   4576  H   THR X 295       9.333   0.002  74.925  1.00  0.00           H
ATOM   4577  CA  THR X 295       9.814  -1.955  74.649  1.00  0.00           C
ATOM   4578  HA  THR X 295      10.754  -2.507  74.675  1.00  0.00           H
ATOM   4579  CB  THR X 295       8.854  -2.797  75.580  1.00  0.00           C
ATOM   4580  HB  THR X 295       9.398  -3.133  76.464  1.00  0.00           H
ATOM   4581  CG2 THR X 295       7.516  -2.104  75.929  1.00  0.00           C
ATOM   4582 HG21 THR X 295       7.119  -2.629  76.798  1.00  0.00           H
ATOM   4583 HG22 THR X 295       7.644  -1.059  76.217  1.00  0.00           H
ATOM   4584 HG23 THR X 295       6.707  -2.376  75.249  1.00  0.00           H
ATOM   4585  OG1 THR X 295       8.439  -3.973  74.896  1.00  0.00           O
ATOM   4586  HG1 THR X 295       9.155  -4.560  74.639  1.00  0.00           H
ATOM   4587  C   THR X 295       9.276  -1.982  73.186  1.00  0.00           C
ATOM   4588  O   THR X 295       8.451  -1.127  72.889  1.00  0.00           O
ATOM   4589  N   VAL X 296       9.861  -2.811  72.253  1.00  0.00           N
ATOM   4590  H   VAL X 296      10.520  -3.473  72.637  1.00  0.00           H
ATOM   4591  CA  VAL X 296       9.500  -3.010  70.847  1.00  0.00           C
ATOM   4592  HA  VAL X 296       8.446  -2.733  70.845  1.00  0.00           H
ATOM   4593  CB  VAL X 296      10.300  -2.060  69.873  1.00  0.00           C
ATOM   4594  HB  VAL X 296      10.013  -2.342  68.861  1.00  0.00           H
ATOM   4595  CG1 VAL X 296      10.143  -0.548  70.225  1.00  0.00           C
ATOM   4596 HG11 VAL X 296      10.592  -0.367  71.202  1.00  0.00           H
ATOM   4597 HG12 VAL X 296      10.623   0.101  69.492  1.00  0.00           H
ATOM   4598 HG13 VAL X 296       9.087  -0.295  70.128  1.00  0.00           H
ATOM   4599  CG2 VAL X 296      11.844  -2.390  69.928  1.00  0.00           C
ATOM   4600 HG21 VAL X 296      12.073  -3.298  69.368  1.00  0.00           H
ATOM   4601 HG22 VAL X 296      12.498  -1.609  69.540  1.00  0.00           H
ATOM   4602 HG23 VAL X 296      12.201  -2.516  70.950  1.00  0.00           H
ATOM   4603  C   VAL X 296       9.545  -4.478  70.552  1.00  0.00           C
ATOM   4604  O   VAL X 296      10.189  -5.317  71.157  1.00  0.00           O
ATOM   4605  N   LYS X 297       8.769  -4.877  69.505  1.00  0.00           N
ATOM   4606  H   LYS X 297       8.292  -4.178  68.956  1.00  0.00           H
ATOM   4607  CA  LYS X 297       9.034  -6.177  68.918  1.00  0.00           C
ATOM   4608  HA  LYS X 297       9.146  -6.841  69.775  1.00  0.00           H
ATOM   4609  CB  LYS X 297       7.907  -6.693  68.091  1.00  0.00           C
ATOM   4610  HB2 LYS X 297       7.531  -5.857  67.502  1.00  0.00           H
ATOM   4611  HB3 LYS X 297       8.276  -7.431  67.377  1.00  0.00           H
ATOM   4612  CG  LYS X 297       6.823  -7.268  68.901  1.00  0.00           C
ATOM   4613  HG2 LYS X 297       7.185  -8.236  69.245  1.00  0.00           H
ATOM   4614  HG3 LYS X 297       6.756  -6.634  69.785  1.00  0.00           H
ATOM   4615  CD  LYS X 297       5.417  -7.391  68.154  1.00  0.00           C
ATOM   4616  HD2 LYS X 297       5.101  -6.408  67.807  1.00  0.00           H
ATOM   4617  HD3 LYS X 297       5.586  -8.048  67.302  1.00  0.00           H
ATOM   4618  CE  LYS X 297       4.299  -8.039  69.012  1.00  0.00           C
ATOM   4619  HE2 LYS X 297       3.797  -7.234  69.550  1.00  0.00           H
ATOM   4620  HE3 LYS X 297       3.531  -8.386  68.322  1.00  0.00           H
ATOM   4621  NZ  LYS X 297       4.719  -9.121  69.924  1.00  0.00           N
ATOM   4622  HZ1 LYS X 297       3.914  -9.597  70.305  1.00  0.00           H
ATOM   4623  HZ2 LYS X 297       5.228  -9.826  69.409  1.00  0.00           H
ATOM   4624  HZ3 LYS X 297       5.349  -8.855  70.667  1.00  0.00           H
ATOM   4625  C   LYS X 297      10.385  -6.239  68.250  1.00  0.00           C
ATOM   4626  O   LYS X 297      10.983  -5.233  67.871  1.00  0.00           O
ATOM   4627  N   GLY X 298      10.914  -7.456  68.088  1.00  0.00           N
ATOM   4628  H   GLY X 298      10.313  -8.149  68.512  1.00  0.00           H
ATOM   4629  CA  GLY X 298      12.344  -7.606  67.782  1.00  0.00           C
ATOM   4630  HA2 GLY X 298      12.844  -6.974  68.516  1.00  0.00           H
ATOM   4631  HA3 GLY X 298      12.634  -8.647  67.930  1.00  0.00           H
ATOM   4632  C   GLY X 298      12.820  -7.178  66.448  1.00  0.00           C
ATOM   4633  O   GLY X 298      13.896  -6.641  66.325  1.00  0.00           O
ATOM   4634  N   ALA X 299      11.860  -7.283  65.453  1.00  0.00           N
ATOM   4635  H   ALA X 299      10.943  -7.649  65.671  1.00  0.00           H
ATOM   4636  CA  ALA X 299      12.129  -6.853  64.082  1.00  0.00           C
ATOM   4637  HA  ALA X 299      12.877  -7.544  63.690  1.00  0.00           H
ATOM   4638  CB  ALA X 299      10.775  -6.901  63.373  1.00  0.00           C
ATOM   4639  HB1 ALA X 299      10.175  -6.109  63.820  1.00  0.00           H
ATOM   4640  HB2 ALA X 299      11.000  -6.676  62.332  1.00  0.00           H
ATOM   4641  HB3 ALA X 299      10.295  -7.879  63.378  1.00  0.00           H
ATOM   4642  C   ALA X 299      12.564  -5.413  63.861  1.00  0.00           C
ATOM   4643  O   ALA X 299      13.007  -5.099  62.779  1.00  0.00           O
ATOM   4644  N   GLU X 300      12.324  -4.495  64.893  1.00  0.00           N
ATOM   4645  H   GLU X 300      11.941  -4.784  65.783  1.00  0.00           H
ATOM   4646  CA  GLU X 300      12.815  -3.070  64.852  1.00  0.00           C
ATOM   4647  HA  GLU X 300      12.688  -2.652  63.853  1.00  0.00           H
ATOM   4648  CB  GLU X 300      12.030  -2.043  65.853  1.00  0.00           C
ATOM   4649  HB2 GLU X 300      12.257  -2.199  66.907  1.00  0.00           H
ATOM   4650  HB3 GLU X 300      12.420  -1.044  65.655  1.00  0.00           H
ATOM   4651  CG  GLU X 300      10.550  -2.052  65.870  1.00  0.00           C
ATOM   4652  HG2 GLU X 300      10.177  -3.018  66.209  1.00  0.00           H
ATOM   4653  HG3 GLU X 300      10.298  -1.203  66.505  1.00  0.00           H
ATOM   4654  CD  GLU X 300      10.019  -1.788  64.440  1.00  0.00           C
ATOM   4655  OE1 GLU X 300       9.656  -0.581  64.139  1.00  0.00           O
ATOM   4656  OE2 GLU X 300      10.073  -2.652  63.523  1.00  0.00           O
ATOM   4657  C   GLU X 300      14.290  -2.872  65.182  1.00  0.00           C
ATOM   4658  O   GLU X 300      14.925  -1.871  64.818  1.00  0.00           O
ATOM   4659  N   LEU X 301      15.047  -3.827  65.769  1.00  0.00           N
ATOM   4660  H   LEU X 301      14.599  -4.715  65.947  1.00  0.00           H
ATOM   4661  CA  LEU X 301      16.475  -3.757  66.194  1.00  0.00           C
ATOM   4662  HA  LEU X 301      16.748  -2.706  66.287  1.00  0.00           H
ATOM   4663  CB  LEU X 301      16.620  -4.477  67.573  1.00  0.00           C
ATOM   4664  HB2 LEU X 301      16.508  -5.559  67.512  1.00  0.00           H
ATOM   4665  HB3 LEU X 301      17.649  -4.444  67.927  1.00  0.00           H
ATOM   4666  CG  LEU X 301      15.553  -3.927  68.644  1.00  0.00           C
ATOM   4667  HG  LEU X 301      14.567  -4.196  68.265  1.00  0.00           H
ATOM   4668  CD1 LEU X 301      15.734  -4.561  70.021  1.00  0.00           C
ATOM   4669 HD11 LEU X 301      15.803  -5.635  69.851  1.00  0.00           H
ATOM   4670 HD12 LEU X 301      16.676  -4.354  70.531  1.00  0.00           H
ATOM   4671 HD13 LEU X 301      14.961  -4.442  70.781  1.00  0.00           H
ATOM   4672  CD2 LEU X 301      15.634  -2.452  68.885  1.00  0.00           C
ATOM   4673 HD21 LEU X 301      16.683  -2.210  69.058  1.00  0.00           H
ATOM   4674 HD22 LEU X 301      15.251  -1.932  68.007  1.00  0.00           H
ATOM   4675 HD23 LEU X 301      15.041  -2.200  69.765  1.00  0.00           H
ATOM   4676  C   LEU X 301      17.418  -4.365  65.180  1.00  0.00           C
ATOM   4677  O   LEU X 301      18.599  -4.490  65.488  1.00  0.00           O
ATOM   4678  N   GLU X 302      16.977  -4.819  64.017  1.00  0.00           N
ATOM   4679  H   GLU X 302      15.984  -4.795  63.842  1.00  0.00           H
ATOM   4680  CA  GLU X 302      17.813  -5.637  63.091  1.00  0.00           C
ATOM   4681  HA  GLU X 302      18.227  -6.523  63.572  1.00  0.00           H
ATOM   4682  CB  GLU X 302      16.981  -6.067  61.905  1.00  0.00           C
ATOM   4683  HB2 GLU X 302      16.078  -6.536  62.297  1.00  0.00           H
ATOM   4684  HB3 GLU X 302      16.698  -5.175  61.346  1.00  0.00           H
ATOM   4685  CG  GLU X 302      17.766  -7.031  60.930  1.00  0.00           C
ATOM   4686  HG2 GLU X 302      18.737  -6.597  60.687  1.00  0.00           H
ATOM   4687  HG3 GLU X 302      18.090  -7.950  61.418  1.00  0.00           H
ATOM   4688  CD  GLU X 302      16.918  -7.355  59.627  1.00  0.00           C
ATOM   4689  OE1 GLU X 302      16.665  -8.601  59.449  1.00  0.00           O
ATOM   4690  OE2 GLU X 302      16.633  -6.501  58.736  1.00  0.00           O
ATOM   4691  C   GLU X 302      19.002  -4.806  62.588  1.00  0.00           C
ATOM   4692  O   GLU X 302      18.860  -3.601  62.240  1.00  0.00           O
ATOM   4693  N   LEU X 303      20.129  -5.474  62.482  1.00  0.00           N
ATOM   4694  H   LEU X 303      20.203  -6.433  62.790  1.00  0.00           H
ATOM   4695  CA  LEU X 303      21.421  -4.862  62.013  1.00  0.00           C
ATOM   4696  HA  LEU X 303      22.165  -5.656  62.073  1.00  0.00           H
ATOM   4697  CB  LEU X 303      21.329  -4.500  60.441  1.00  0.00           C
ATOM   4698  HB2 LEU X 303      20.444  -3.874  60.327  1.00  0.00           H
ATOM   4699  HB3 LEU X 303      22.079  -3.815  60.045  1.00  0.00           H
ATOM   4700  CG  LEU X 303      21.364  -5.748  59.506  1.00  0.00           C
ATOM   4701  HG  LEU X 303      20.611  -6.450  59.867  1.00  0.00           H
ATOM   4702  CD1 LEU X 303      21.015  -5.257  58.135  1.00  0.00           C
ATOM   4703 HD11 LEU X 303      21.729  -4.522  57.769  1.00  0.00           H
ATOM   4704 HD12 LEU X 303      21.090  -6.108  57.458  1.00  0.00           H
ATOM   4705 HD13 LEU X 303      19.974  -4.934  58.172  1.00  0.00           H
ATOM   4706  CD2 LEU X 303      22.698  -6.507  59.571  1.00  0.00           C
ATOM   4707 HD21 LEU X 303      22.620  -7.317  58.845  1.00  0.00           H
ATOM   4708 HD22 LEU X 303      23.457  -5.734  59.447  1.00  0.00           H
ATOM   4709 HD23 LEU X 303      22.872  -6.948  60.552  1.00  0.00           H
ATOM   4710  C   LEU X 303      22.044  -3.640  62.776  1.00  0.00           C
ATOM   4711  O   LEU X 303      23.188  -3.286  62.422  1.00  0.00           O
ATOM   4712  N   LEU X 304      21.352  -3.140  63.771  1.00  0.00           N
ATOM   4713  H   LEU X 304      20.480  -3.551  64.071  1.00  0.00           H
ATOM   4714  CA  LEU X 304      22.008  -2.295  64.758  1.00  0.00           C
ATOM   4715  HA  LEU X 304      22.456  -1.493  64.172  1.00  0.00           H
ATOM   4716  CB  LEU X 304      21.049  -1.780  65.800  1.00  0.00           C
ATOM   4717  HB2 LEU X 304      20.648  -2.597  66.399  1.00  0.00           H
ATOM   4718  HB3 LEU X 304      21.644  -1.218  66.519  1.00  0.00           H
ATOM   4719  CG  LEU X 304      19.865  -0.997  65.224  1.00  0.00           C
ATOM   4720  HG  LEU X 304      19.176  -1.756  64.854  1.00  0.00           H
ATOM   4721  CD1 LEU X 304      19.190  -0.212  66.377  1.00  0.00           C
ATOM   4722 HD11 LEU X 304      19.912   0.526  66.722  1.00  0.00           H
ATOM   4723 HD12 LEU X 304      18.295   0.301  66.021  1.00  0.00           H
ATOM   4724 HD13 LEU X 304      18.841  -0.807  67.220  1.00  0.00           H
ATOM   4725  CD2 LEU X 304      20.210  -0.129  64.091  1.00  0.00           C
ATOM   4726 HD21 LEU X 304      21.010   0.557  64.366  1.00  0.00           H
ATOM   4727 HD22 LEU X 304      20.491  -0.735  63.231  1.00  0.00           H
ATOM   4728 HD23 LEU X 304      19.387   0.559  63.896  1.00  0.00           H
ATOM   4729  C   LEU X 304      23.177  -3.093  65.380  1.00  0.00           C
ATOM   4730  O   LEU X 304      22.977  -4.253  65.789  1.00  0.00           O
ATOM   4731  N   ARG X 305      24.192  -2.327  65.660  1.00  0.00           N
ATOM   4732  H   ARG X 305      23.984  -1.383  65.368  1.00  0.00           H
ATOM   4733  CA  ARG X 305      25.482  -2.653  66.102  1.00  0.00           C
ATOM   4734  HA  ARG X 305      25.734  -3.598  65.621  1.00  0.00           H
ATOM   4735  CB  ARG X 305      26.581  -1.737  65.479  1.00  0.00           C
ATOM   4736  HB2 ARG X 305      26.279  -0.737  65.790  1.00  0.00           H
ATOM   4737  HB3 ARG X 305      27.549  -2.004  65.903  1.00  0.00           H
ATOM   4738  CG  ARG X 305      26.741  -1.903  63.983  1.00  0.00           C
ATOM   4739  HG2 ARG X 305      27.125  -2.916  63.853  1.00  0.00           H
ATOM   4740  HG3 ARG X 305      25.831  -1.672  63.430  1.00  0.00           H
ATOM   4741  CD  ARG X 305      27.870  -0.931  63.644  1.00  0.00           C
ATOM   4742  HD2 ARG X 305      28.637  -0.967  64.419  1.00  0.00           H
ATOM   4743  HD3 ARG X 305      28.325  -1.152  62.678  1.00  0.00           H
ATOM   4744  NE  ARG X 305      27.207   0.422  63.542  1.00  0.00           N
ATOM   4745  HE  ARG X 305      26.234   0.540  63.775  1.00  0.00           H
ATOM   4746  CZ  ARG X 305      27.793   1.528  63.269  1.00  0.00           C
ATOM   4747  NH1 ARG X 305      29.026   1.643  62.906  1.00  0.00           N
ATOM   4748 HH11 ARG X 305      29.560   0.809  62.702  1.00  0.00           H
ATOM   4749 HH12 ARG X 305      29.390   2.581  62.821  1.00  0.00           H
ATOM   4750  NH2 ARG X 305      27.233   2.659  63.523  1.00  0.00           N
ATOM   4751 HH21 ARG X 305      26.357   2.643  64.023  1.00  0.00           H
ATOM   4752 HH22 ARG X 305      27.741   3.502  63.295  1.00  0.00           H
ATOM   4753  C   ARG X 305      25.714  -2.906  67.617  1.00  0.00           C
ATOM   4754  O   ARG X 305      25.709  -1.987  68.403  1.00  0.00           O
ATOM   4755  N   PHE X 306      26.203  -4.067  68.009  1.00  0.00           N
ATOM   4756  H   PHE X 306      26.336  -4.762  67.290  1.00  0.00           H
ATOM   4757  CA  PHE X 306      26.784  -4.392  69.261  1.00  0.00           C
ATOM   4758  HA  PHE X 306      26.740  -3.497  69.881  1.00  0.00           H
ATOM   4759  CB  PHE X 306      26.019  -5.493  69.996  1.00  0.00           C
ATOM   4760  HB2 PHE X 306      25.951  -6.319  69.289  1.00  0.00           H
ATOM   4761  HB3 PHE X 306      26.621  -5.877  70.819  1.00  0.00           H
ATOM   4762  CG  PHE X 306      24.616  -5.057  70.269  1.00  0.00           C
ATOM   4763  CD1 PHE X 306      24.225  -4.438  71.415  1.00  0.00           C
ATOM   4764  HD1 PHE X 306      24.906  -4.234  72.226  1.00  0.00           H
ATOM   4765  CE1 PHE X 306      22.851  -4.111  71.619  1.00  0.00           C
ATOM   4766  HE1 PHE X 306      22.541  -3.540  72.480  1.00  0.00           H
ATOM   4767  CZ  PHE X 306      21.961  -4.367  70.562  1.00  0.00           C
ATOM   4768  HZ  PHE X 306      20.911  -4.120  70.649  1.00  0.00           H
ATOM   4769  CE2 PHE X 306      22.385  -4.992  69.393  1.00  0.00           C
ATOM   4770  HE2 PHE X 306      21.738  -5.218  68.557  1.00  0.00           H
ATOM   4771  CD2 PHE X 306      23.717  -5.347  69.266  1.00  0.00           C
ATOM   4772  HD2 PHE X 306      24.056  -5.965  68.448  1.00  0.00           H
ATOM   4773  C   PHE X 306      28.272  -4.730  69.086  1.00  0.00           C
ATOM   4774  O   PHE X 306      28.752  -4.604  67.997  1.00  0.00           O
ATOM   4775  N   THR X 307      28.985  -5.119  70.120  1.00  0.00           N
ATOM   4776  H   THR X 307      28.485  -5.330  70.972  1.00  0.00           H
ATOM   4777  CA  THR X 307      30.362  -5.440  69.998  1.00  0.00           C
ATOM   4778  HA  THR X 307      30.582  -5.901  69.035  1.00  0.00           H
ATOM   4779  CB  THR X 307      31.301  -4.142  70.167  1.00  0.00           C
ATOM   4780  HB  THR X 307      31.213  -3.527  69.273  1.00  0.00           H
ATOM   4781  CG2 THR X 307      31.055  -3.392  71.417  1.00  0.00           C
ATOM   4782 HG21 THR X 307      30.047  -3.011  71.247  1.00  0.00           H
ATOM   4783 HG22 THR X 307      30.963  -4.109  72.232  1.00  0.00           H
ATOM   4784 HG23 THR X 307      31.725  -2.563  71.643  1.00  0.00           H
ATOM   4785  OG1 THR X 307      32.703  -4.435  70.227  1.00  0.00           O
ATOM   4786  HG1 THR X 307      33.090  -4.523  69.354  1.00  0.00           H
ATOM   4787  C   THR X 307      30.807  -6.563  70.896  1.00  0.00           C
ATOM   4788  O   THR X 307      30.317  -6.679  72.040  1.00  0.00           O
ATOM   4789  N   HIE X 308      31.751  -7.424  70.464  1.00  0.00           N
ATOM   4790  H   HIE X 308      32.310  -7.186  69.658  1.00  0.00           H
ATOM   4791  CA  HIE X 308      32.340  -8.624  71.206  1.00  0.00           C
ATOM   4792  HA  HIE X 308      31.467  -9.158  71.575  1.00  0.00           H
ATOM   4793  CB  HIE X 308      33.050  -9.555  70.208  1.00  0.00           C
ATOM   4794  HB2 HIE X 308      32.429  -9.615  69.316  1.00  0.00           H
ATOM   4795  HB3 HIE X 308      33.973  -9.068  69.886  1.00  0.00           H
ATOM   4796  CG  HIE X 308      33.213 -10.890  70.854  1.00  0.00           C
ATOM   4797  ND1 HIE X 308      34.236 -11.187  71.839  1.00  0.00           N
ATOM   4798  CE1 HIE X 308      34.129 -12.518  71.969  1.00  0.00           C
ATOM   4799  HE1 HIE X 308      34.809 -13.004  72.653  1.00  0.00           H
ATOM   4800  NE2 HIE X 308      33.385 -13.024  71.058  1.00  0.00           N
ATOM   4801  HE2 HIE X 308      33.185 -14.004  70.928  1.00  0.00           H
ATOM   4802  CD2 HIE X 308      32.741 -12.025  70.368  1.00  0.00           C
ATOM   4803  HD2 HIE X 308      32.128 -12.122  69.483  1.00  0.00           H
ATOM   4804  C   HIE X 308      33.224  -8.255  72.346  1.00  0.00           C
ATOM   4805  O   HIE X 308      34.281  -7.751  72.091  1.00  0.00           O
ATOM   4806  N   PRO X 309      32.933  -8.626  73.596  1.00  0.00           N
ATOM   4807  CD  PRO X 309      31.798  -9.610  73.946  1.00  0.00           C
ATOM   4808  HD2 PRO X 309      32.123 -10.626  73.721  1.00  0.00           H
ATOM   4809  HD3 PRO X 309      30.869  -9.342  73.444  1.00  0.00           H
ATOM   4810  CG  PRO X 309      31.597  -9.431  75.456  1.00  0.00           C
ATOM   4811  HG2 PRO X 309      31.099 -10.270  75.940  1.00  0.00           H
ATOM   4812  HG3 PRO X 309      30.992  -8.536  75.602  1.00  0.00           H
ATOM   4813  CB  PRO X 309      33.040  -9.115  75.926  1.00  0.00           C
ATOM   4814  HB2 PRO X 309      33.588 -10.058  75.887  1.00  0.00           H
ATOM   4815  HB3 PRO X 309      33.066  -8.628  76.900  1.00  0.00           H
ATOM   4816  CA  PRO X 309      33.612  -8.166  74.824  1.00  0.00           C
ATOM   4817  HA  PRO X 309      33.344  -7.145  75.092  1.00  0.00           H
ATOM   4818  C   PRO X 309      35.163  -8.162  74.898  1.00  0.00           C
ATOM   4819  O   PRO X 309      35.742  -7.218  75.458  1.00  0.00           O
ATOM   4820  N   PHE X 310      35.876  -9.093  74.215  1.00  0.00           N
ATOM   4821  H   PHE X 310      35.330  -9.756  73.683  1.00  0.00           H
ATOM   4822  CA  PHE X 310      37.337  -9.217  74.309  1.00  0.00           C
ATOM   4823  HA  PHE X 310      37.619  -8.286  74.801  1.00  0.00           H
ATOM   4824  CB  PHE X 310      37.723 -10.347  75.231  1.00  0.00           C
ATOM   4825  HB2 PHE X 310      38.805 -10.425  75.347  1.00  0.00           H
ATOM   4826  HB3 PHE X 310      37.278 -10.154  76.209  1.00  0.00           H
ATOM   4827  CG  PHE X 310      37.237 -11.701  74.853  1.00  0.00           C
ATOM   4828  CD1 PHE X 310      36.255 -12.374  75.654  1.00  0.00           C
ATOM   4829  HD1 PHE X 310      35.847 -11.789  76.463  1.00  0.00           H
ATOM   4830  CE1 PHE X 310      35.851 -13.672  75.328  1.00  0.00           C
ATOM   4831  HE1 PHE X 310      35.186 -14.286  75.918  1.00  0.00           H
ATOM   4832  CZ  PHE X 310      36.531 -14.383  74.244  1.00  0.00           C
ATOM   4833  HZ  PHE X 310      36.148 -15.329  73.895  1.00  0.00           H
ATOM   4834  CE2 PHE X 310      37.440 -13.719  73.471  1.00  0.00           C
ATOM   4835  HE2 PHE X 310      37.977 -14.252  72.702  1.00  0.00           H
ATOM   4836  CD2 PHE X 310      37.793 -12.360  73.769  1.00  0.00           C
ATOM   4837  HD2 PHE X 310      38.547 -11.888  73.157  1.00  0.00           H
ATOM   4838  C   PHE X 310      38.079  -9.366  72.959  1.00  0.00           C
ATOM   4839  O   PHE X 310      39.282  -9.007  72.766  1.00  0.00           O
ATOM   4840  N   MET X 311      37.372  -9.833  71.929  1.00  0.00           N
ATOM   4841  H   MET X 311      36.462 -10.221  72.133  1.00  0.00           H
ATOM   4842  CA  MET X 311      37.726  -9.902  70.485  1.00  0.00           C
ATOM   4843  HA  MET X 311      38.776 -10.175  70.399  1.00  0.00           H
ATOM   4844  CB  MET X 311      37.004 -11.030  69.813  1.00  0.00           C
ATOM   4845  HB2 MET X 311      35.920 -10.913  69.807  1.00  0.00           H
ATOM   4846  HB3 MET X 311      37.162 -11.083  68.735  1.00  0.00           H
ATOM   4847  CG  MET X 311      37.332 -12.354  70.493  1.00  0.00           C
ATOM   4848  HG2 MET X 311      38.397 -12.538  70.630  1.00  0.00           H
ATOM   4849  HG3 MET X 311      36.803 -12.308  71.445  1.00  0.00           H
ATOM   4850  SD  MET X 311      36.854 -13.790  69.431  1.00  0.00           S
ATOM   4851  CE  MET X 311      38.251 -13.784  68.336  1.00  0.00           C
ATOM   4852  HE1 MET X 311      39.143 -13.372  68.809  1.00  0.00           H
ATOM   4853  HE2 MET X 311      38.514 -14.819  68.119  1.00  0.00           H
ATOM   4854  HE3 MET X 311      38.122 -13.191  67.431  1.00  0.00           H
ATOM   4855  C   MET X 311      37.587  -8.573  69.749  1.00  0.00           C
ATOM   4856  O   MET X 311      38.113  -8.418  68.640  1.00  0.00           O
ATOM   4857  N   GLY X 312      36.898  -7.619  70.356  1.00  0.00           N
ATOM   4858  H   GLY X 312      36.545  -7.961  71.238  1.00  0.00           H
ATOM   4859  CA  GLY X 312      36.800  -6.202  70.114  1.00  0.00           C
ATOM   4860  HA2 GLY X 312      36.439  -5.749  71.038  1.00  0.00           H
ATOM   4861  HA3 GLY X 312      37.835  -5.865  70.061  1.00  0.00           H
ATOM   4862  C   GLY X 312      35.947  -5.766  68.883  1.00  0.00           C
ATOM   4863  O   GLY X 312      35.546  -4.625  68.912  1.00  0.00           O
ATOM   4864  N   PHE X 313      35.676  -6.606  67.920  1.00  0.00           N
ATOM   4865  H   PHE X 313      35.997  -7.561  67.975  1.00  0.00           H
ATOM   4866  CA  PHE X 313      34.947  -6.401  66.685  1.00  0.00           C
ATOM   4867  HA  PHE X 313      35.343  -5.561  66.116  1.00  0.00           H
ATOM   4868  CB  PHE X 313      35.131  -7.571  65.687  1.00  0.00           C
ATOM   4869  HB2 PHE X 313      34.464  -7.429  64.838  1.00  0.00           H
ATOM   4870  HB3 PHE X 313      36.097  -7.543  65.182  1.00  0.00           H
ATOM   4871  CG  PHE X 313      34.940  -8.977  66.223  1.00  0.00           C
ATOM   4872  CD1 PHE X 313      35.983  -9.910  65.973  1.00  0.00           C
ATOM   4873  HD1 PHE X 313      36.824  -9.556  65.397  1.00  0.00           H
ATOM   4874  CE1 PHE X 313      35.857 -11.243  66.427  1.00  0.00           C
ATOM   4875  HE1 PHE X 313      36.601 -12.014  66.299  1.00  0.00           H
ATOM   4876  CZ  PHE X 313      34.616 -11.656  67.089  1.00  0.00           C
ATOM   4877  HZ  PHE X 313      34.499 -12.661  67.465  1.00  0.00           H
ATOM   4878  CE2 PHE X 313      33.485 -10.769  67.095  1.00  0.00           C
ATOM   4879  HE2 PHE X 313      32.520 -11.081  67.467  1.00  0.00           H
ATOM   4880  CD2 PHE X 313      33.699  -9.402  66.674  1.00  0.00           C
ATOM   4881  HD2 PHE X 313      32.833  -8.755  66.670  1.00  0.00           H
ATOM   4882  C   PHE X 313      33.399  -6.153  66.869  1.00  0.00           C
ATOM   4883  O   PHE X 313      32.773  -6.416  67.945  1.00  0.00           O
ATOM   4884  N   ASP X 314      32.801  -5.607  65.808  1.00  0.00           N
ATOM   4885  H   ASP X 314      33.306  -5.489  64.940  1.00  0.00           H
ATOM   4886  CA  ASP X 314      31.336  -5.427  65.840  1.00  0.00           C
ATOM   4887  HA  ASP X 314      30.979  -5.060  66.801  1.00  0.00           H
ATOM   4888  CB  ASP X 314      31.047  -4.327  64.826  1.00  0.00           C
ATOM   4889  HB2 ASP X 314      31.333  -4.678  63.834  1.00  0.00           H
ATOM   4890  HB3 ASP X 314      29.963  -4.220  64.856  1.00  0.00           H
ATOM   4891  CG  ASP X 314      31.752  -3.003  65.017  1.00  0.00           C
ATOM   4892  OD1 ASP X 314      31.367  -1.997  64.339  1.00  0.00           O
ATOM   4893  OD2 ASP X 314      32.772  -2.830  65.715  1.00  0.00           O
ATOM   4894  C   ASP X 314      30.473  -6.680  65.529  1.00  0.00           C
ATOM   4895  O   ASP X 314      30.928  -7.441  64.701  1.00  0.00           O
ATOM   4896  N   VAL X 315      29.279  -6.816  66.117  1.00  0.00           N
ATOM   4897  H   VAL X 315      28.962  -6.090  66.745  1.00  0.00           H
ATOM   4898  CA  VAL X 315      28.302  -7.915  65.890  1.00  0.00           C
ATOM   4899  HA  VAL X 315      28.601  -8.329  64.928  1.00  0.00           H
ATOM   4900  CB  VAL X 315      28.566  -9.049  66.888  1.00  0.00           C
ATOM   4901  HB  VAL X 315      28.005  -9.903  66.507  1.00  0.00           H
ATOM   4902  CG1 VAL X 315      30.037  -9.403  66.860  1.00  0.00           C
ATOM   4903 HG11 VAL X 315      30.443  -9.583  65.864  1.00  0.00           H
ATOM   4904 HG12 VAL X 315      30.556  -8.581  67.350  1.00  0.00           H
ATOM   4905 HG13 VAL X 315      30.252 -10.271  67.483  1.00  0.00           H
ATOM   4906  CG2 VAL X 315      28.194  -8.652  68.281  1.00  0.00           C
ATOM   4907 HG21 VAL X 315      28.296  -9.549  68.891  1.00  0.00           H
ATOM   4908 HG22 VAL X 315      28.783  -7.808  68.638  1.00  0.00           H
ATOM   4909 HG23 VAL X 315      27.171  -8.309  68.439  1.00  0.00           H
ATOM   4910  C   VAL X 315      26.850  -7.361  65.763  1.00  0.00           C
ATOM   4911  O   VAL X 315      26.444  -6.610  66.696  1.00  0.00           O
ATOM   4912  N   PRO X 316      26.079  -7.754  64.799  1.00  0.00           N
ATOM   4913  CD  PRO X 316      26.559  -8.403  63.639  1.00  0.00           C
ATOM   4914  HD2 PRO X 316      26.903  -9.412  63.868  1.00  0.00           H
ATOM   4915  HD3 PRO X 316      27.399  -7.834  63.243  1.00  0.00           H
ATOM   4916  CG  PRO X 316      25.389  -8.352  62.622  1.00  0.00           C
ATOM   4917  HG2 PRO X 316      24.756  -9.239  62.638  1.00  0.00           H
ATOM   4918  HG3 PRO X 316      25.662  -8.069  61.607  1.00  0.00           H
ATOM   4919  CB  PRO X 316      24.455  -7.270  63.143  1.00  0.00           C
ATOM   4920  HB2 PRO X 316      23.414  -7.436  62.870  1.00  0.00           H
ATOM   4921  HB3 PRO X 316      24.744  -6.239  62.941  1.00  0.00           H
ATOM   4922  CA  PRO X 316      24.695  -7.362  64.568  1.00  0.00           C
ATOM   4923  HA  PRO X 316      24.547  -6.373  65.001  1.00  0.00           H
ATOM   4924  C   PRO X 316      23.686  -8.188  65.318  1.00  0.00           C
ATOM   4925  O   PRO X 316      23.865  -9.400  65.541  1.00  0.00           O
ATOM   4926  N   ALA X 317      22.538  -7.599  65.669  1.00  0.00           N
ATOM   4927  H   ALA X 317      22.497  -6.591  65.613  1.00  0.00           H
ATOM   4928  CA  ALA X 317      21.333  -8.351  65.982  1.00  0.00           C
ATOM   4929  HA  ALA X 317      21.553  -9.216  66.608  1.00  0.00           H
ATOM   4930  CB  ALA X 317      20.552  -7.381  66.906  1.00  0.00           C
ATOM   4931  HB1 ALA X 317      19.528  -7.721  67.046  1.00  0.00           H
ATOM   4932  HB2 ALA X 317      21.050  -7.376  67.877  1.00  0.00           H
ATOM   4933  HB3 ALA X 317      20.469  -6.378  66.487  1.00  0.00           H
ATOM   4934  C   ALA X 317      20.522  -8.688  64.717  1.00  0.00           C
ATOM   4935  O   ALA X 317      20.257  -7.848  63.896  1.00  0.00           O
ATOM   4936  N   ILE X 318      20.251  -9.994  64.555  1.00  0.00           N
ATOM   4937  H   ILE X 318      20.524 -10.623  65.297  1.00  0.00           H
ATOM   4938  CA  ILE X 318      19.591 -10.459  63.329  1.00  0.00           C
ATOM   4939  HA  ILE X 318      19.131  -9.535  62.974  1.00  0.00           H
ATOM   4940  CB  ILE X 318      20.594 -10.906  62.208  1.00  0.00           C
ATOM   4941  HB  ILE X 318      20.095 -11.250  61.301  1.00  0.00           H
ATOM   4942  CG2 ILE X 318      21.610  -9.726  61.929  1.00  0.00           C
ATOM   4943 HG21 ILE X 318      21.061  -8.924  61.436  1.00  0.00           H
ATOM   4944 HG22 ILE X 318      22.235  -9.417  62.767  1.00  0.00           H
ATOM   4945 HG23 ILE X 318      22.259 -10.137  61.156  1.00  0.00           H
ATOM   4946  CG1 ILE X 318      21.473 -12.063  62.764  1.00  0.00           C
ATOM   4947 HG12 ILE X 318      22.478 -11.972  62.350  1.00  0.00           H
ATOM   4948 HG13 ILE X 318      21.540 -12.000  63.850  1.00  0.00           H
ATOM   4949  CD1 ILE X 318      21.024 -13.484  62.419  1.00  0.00           C
ATOM   4950 HD11 ILE X 318      21.762 -14.114  62.913  1.00  0.00           H
ATOM   4951 HD12 ILE X 318      20.011 -13.614  62.801  1.00  0.00           H
ATOM   4952 HD13 ILE X 318      21.153 -13.608  61.344  1.00  0.00           H
ATOM   4953  C   ILE X 318      18.432 -11.473  63.589  1.00  0.00           C
ATOM   4954  O   ILE X 318      18.318 -11.913  64.704  1.00  0.00           O
ATOM   4955  N   LEU X 319      17.581 -11.663  62.572  1.00  0.00           N
ATOM   4956  H   LEU X 319      17.862 -11.566  61.607  1.00  0.00           H
ATOM   4957  CA  LEU X 319      16.218 -12.193  62.826  1.00  0.00           C
ATOM   4958  HA  LEU X 319      16.033 -12.132  63.898  1.00  0.00           H
ATOM   4959  CB  LEU X 319      15.118 -11.383  62.100  1.00  0.00           C
ATOM   4960  HB2 LEU X 319      15.270 -11.383  61.020  1.00  0.00           H
ATOM   4961  HB3 LEU X 319      14.086 -11.706  62.232  1.00  0.00           H
ATOM   4962  CG  LEU X 319      15.070  -9.876  62.326  1.00  0.00           C
ATOM   4963  HG  LEU X 319      16.040  -9.451  62.068  1.00  0.00           H
ATOM   4964  CD1 LEU X 319      14.001  -9.078  61.472  1.00  0.00           C
ATOM   4965 HD11 LEU X 319      12.996  -9.425  61.714  1.00  0.00           H
ATOM   4966 HD12 LEU X 319      14.158  -8.008  61.599  1.00  0.00           H
ATOM   4967 HD13 LEU X 319      14.105  -9.170  60.390  1.00  0.00           H
ATOM   4968  CD2 LEU X 319      14.713  -9.561  63.745  1.00  0.00           C
ATOM   4969 HD21 LEU X 319      14.696  -8.489  63.946  1.00  0.00           H
ATOM   4970 HD22 LEU X 319      13.771 -10.030  64.028  1.00  0.00           H
ATOM   4971 HD23 LEU X 319      15.479 -10.037  64.358  1.00  0.00           H
ATOM   4972  C   LEU X 319      16.068 -13.686  62.431  1.00  0.00           C
ATOM   4973  O   LEU X 319      16.399 -14.069  61.285  1.00  0.00           O
ATOM   4974  N   GLY X 320      15.691 -14.461  63.412  1.00  0.00           N
ATOM   4975  H   GLY X 320      15.338 -14.083  64.280  1.00  0.00           H
ATOM   4976  CA  GLY X 320      15.498 -15.869  63.157  1.00  0.00           C
ATOM   4977  HA2 GLY X 320      15.199 -15.999  62.117  1.00  0.00           H
ATOM   4978  HA3 GLY X 320      16.456 -16.365  63.304  1.00  0.00           H
ATOM   4979  C   GLY X 320      14.472 -16.472  64.051  1.00  0.00           C
ATOM   4980  O   GLY X 320      14.571 -16.321  65.270  1.00  0.00           O
ATOM   4981  N   ASP X 321      13.450 -17.141  63.522  1.00  0.00           N
ATOM   4982  H   ASP X 321      13.454 -17.119  62.512  1.00  0.00           H
ATOM   4983  CA  ASP X 321      12.313 -17.754  64.212  1.00  0.00           C
ATOM   4984  HA  ASP X 321      12.000 -16.987  64.921  1.00  0.00           H
ATOM   4985  CB  ASP X 321      11.071 -17.968  63.338  1.00  0.00           C
ATOM   4986  HB2 ASP X 321      10.213 -18.023  64.008  1.00  0.00           H
ATOM   4987  HB3 ASP X 321      10.820 -17.062  62.789  1.00  0.00           H
ATOM   4988  CG  ASP X 321      11.018 -19.230  62.424  1.00  0.00           C
ATOM   4989  OD1 ASP X 321      11.766 -20.204  62.647  1.00  0.00           O
ATOM   4990  OD2 ASP X 321      10.145 -19.112  61.576  1.00  0.00           O
ATOM   4991  C   ASP X 321      12.590 -18.993  65.129  1.00  0.00           C
ATOM   4992  O   ASP X 321      11.645 -19.538  65.806  1.00  0.00           O
ATOM   4993  N   HID X 322      13.834 -19.451  65.026  1.00  0.00           N
ATOM   4994  H   HID X 322      14.416 -19.031  64.314  1.00  0.00           H
ATOM   4995  CA  HID X 322      14.342 -20.418  65.951  1.00  0.00           C
ATOM   4996  HA  HID X 322      13.639 -21.244  66.049  1.00  0.00           H
ATOM   4997  CB  HID X 322      15.751 -20.897  65.374  1.00  0.00           C
ATOM   4998  HB2 HID X 322      16.053 -21.830  65.852  1.00  0.00           H
ATOM   4999  HB3 HID X 322      15.537 -20.861  64.306  1.00  0.00           H
ATOM   5000  CG  HID X 322      16.836 -19.969  65.555  1.00  0.00           C
ATOM   5001  ND1 HID X 322      17.217 -19.040  64.678  1.00  0.00           N
ATOM   5002  HD1 HID X 322      16.950 -19.001  63.705  1.00  0.00           H
ATOM   5003  CE1 HID X 322      18.252 -18.291  65.158  1.00  0.00           C
ATOM   5004  HE1 HID X 322      18.826 -17.567  64.597  1.00  0.00           H
ATOM   5005  NE2 HID X 322      18.603 -18.781  66.405  1.00  0.00           N
ATOM   5006  CD2 HID X 322      17.614 -19.745  66.658  1.00  0.00           C
ATOM   5007  HD2 HID X 322      17.593 -20.386  67.526  1.00  0.00           H
ATOM   5008  C   HID X 322      14.531 -19.917  67.435  1.00  0.00           C
ATOM   5009  O   HID X 322      14.606 -20.735  68.378  1.00  0.00           O
ATOM   5010  N   VAL X 323      14.630 -18.610  67.652  1.00  0.00           N
ATOM   5011  H   VAL X 323      14.566 -17.958  66.884  1.00  0.00           H
ATOM   5012  CA  VAL X 323      14.840 -18.106  69.042  1.00  0.00           C
ATOM   5013  HA  VAL X 323      15.674 -18.646  69.490  1.00  0.00           H
ATOM   5014  CB  VAL X 323      15.126 -16.635  69.050  1.00  0.00           C
ATOM   5015  HB  VAL X 323      14.440 -16.134  68.366  1.00  0.00           H
ATOM   5016  CG1 VAL X 323      15.054 -16.105  70.537  1.00  0.00           C
ATOM   5017 HG11 VAL X 323      15.651 -16.753  71.178  1.00  0.00           H
ATOM   5018 HG12 VAL X 323      15.494 -15.119  70.684  1.00  0.00           H
ATOM   5019 HG13 VAL X 323      14.001 -16.108  70.822  1.00  0.00           H
ATOM   5020  CG2 VAL X 323      16.604 -16.406  68.571  1.00  0.00           C
ATOM   5021 HG21 VAL X 323      17.277 -17.097  69.079  1.00  0.00           H
ATOM   5022 HG22 VAL X 323      16.755 -16.732  67.541  1.00  0.00           H
ATOM   5023 HG23 VAL X 323      16.896 -15.368  68.719  1.00  0.00           H
ATOM   5024  C   VAL X 323      13.586 -18.515  69.872  1.00  0.00           C
ATOM   5025  O   VAL X 323      12.465 -18.516  69.352  1.00  0.00           O
ATOM   5026  N   THR X 324      13.723 -18.837  71.165  1.00  0.00           N
ATOM   5027  H   THR X 324      14.589 -18.786  71.681  1.00  0.00           H
ATOM   5028  CA  THR X 324      12.590 -19.100  72.086  1.00  0.00           C
ATOM   5029  HA  THR X 324      11.684 -18.865  71.528  1.00  0.00           H
ATOM   5030  CB  THR X 324      12.430 -20.597  72.314  1.00  0.00           C
ATOM   5031  HB  THR X 324      12.167 -21.055  71.361  1.00  0.00           H
ATOM   5032  CG2 THR X 324      13.557 -21.325  73.031  1.00  0.00           C
ATOM   5033 HG21 THR X 324      13.234 -22.319  73.341  1.00  0.00           H
ATOM   5034 HG22 THR X 324      14.315 -21.535  72.278  1.00  0.00           H
ATOM   5035 HG23 THR X 324      13.884 -20.829  73.946  1.00  0.00           H
ATOM   5036  OG1 THR X 324      11.265 -20.797  73.095  1.00  0.00           O
ATOM   5037  HG1 THR X 324      11.117 -21.728  73.271  1.00  0.00           H
ATOM   5038  C   THR X 324      12.598 -18.313  73.402  1.00  0.00           C
ATOM   5039  O   THR X 324      13.653 -17.920  73.860  1.00  0.00           O
ATOM   5040  N   LEU X 325      11.423 -18.054  74.010  1.00  0.00           N
ATOM   5041  H   LEU X 325      10.623 -18.368  73.477  1.00  0.00           H
ATOM   5042  CA  LEU X 325      11.338 -17.626  75.387  1.00  0.00           C
ATOM   5043  HA  LEU X 325      12.093 -16.861  75.568  1.00  0.00           H
ATOM   5044  CB  LEU X 325      10.021 -16.899  75.608  1.00  0.00           C
ATOM   5045  HB2 LEU X 325       9.252 -17.633  75.851  1.00  0.00           H
ATOM   5046  HB3 LEU X 325      10.151 -16.282  76.495  1.00  0.00           H
ATOM   5047  CG  LEU X 325       9.590 -15.879  74.499  1.00  0.00           C
ATOM   5048  HG  LEU X 325       9.726 -16.283  73.496  1.00  0.00           H
ATOM   5049  CD1 LEU X 325       8.102 -15.533  74.646  1.00  0.00           C
ATOM   5050 HD11 LEU X 325       7.912 -14.983  75.568  1.00  0.00           H
ATOM   5051 HD12 LEU X 325       7.795 -14.940  73.784  1.00  0.00           H
ATOM   5052 HD13 LEU X 325       7.439 -16.399  74.656  1.00  0.00           H
ATOM   5053  CD2 LEU X 325      10.264 -14.572  74.648  1.00  0.00           C
ATOM   5054 HD21 LEU X 325       9.981 -14.081  75.579  1.00  0.00           H
ATOM   5055 HD22 LEU X 325      11.345 -14.586  74.784  1.00  0.00           H
ATOM   5056 HD23 LEU X 325      10.053 -13.942  73.783  1.00  0.00           H
ATOM   5057  C   LEU X 325      11.553 -18.714  76.430  1.00  0.00           C
ATOM   5058  O   LEU X 325      11.804 -18.396  77.611  1.00  0.00           O
ATOM   5059  N   ASP X 326      11.430 -19.942  76.074  1.00  0.00           N
ATOM   5060  H   ASP X 326      11.329 -20.105  75.082  1.00  0.00           H
ATOM   5061  CA  ASP X 326      11.619 -21.073  76.925  1.00  0.00           C
ATOM   5062  HA  ASP X 326      10.704 -21.232  77.497  1.00  0.00           H
[truncated: 754,376 more chars]
