# Supplementary material for: Negative catalysis by the editing domain of class I aminoacyl-tRNA synthetases
Source: Nucleic Acids Res. 2022 Mar 31;50(7):4029–41. doi: 10.1093/nar/gkac207 (PMC9023258; doi:10.1093/nar/gkac207)
Supplement: gkac207_Supplemental_Files [file gkac207_supplemental_files.zip › IleRS-T246A-H333A-Val2A.pdb]

CRYST1  140.509  140.509  140.509 109.47 109.47 109.47 P 1           1
ATOM      1  N   MET X   1     -29.296 -97.038  55.999  1.00  0.00           N
ATOM      2  H1  MET X   1     -29.199 -97.233  56.986  1.00  0.00           H
ATOM      3  H2  MET X   1     -30.212 -96.644  55.839  1.00  0.00           H
ATOM      4  H3  MET X   1     -28.663 -96.353  55.611  1.00  0.00           H
ATOM      5  CA  MET X   1     -29.136 -98.347  55.381  1.00  0.00           C
ATOM      6  HA  MET X   1     -28.101 -98.362  55.039  1.00  0.00           H
ATOM      7  CB  MET X   1     -29.225 -99.459  56.352  1.00  0.00           C
ATOM      8  HB2 MET X   1     -28.477 -99.353  57.139  1.00  0.00           H
ATOM      9  HB3 MET X   1     -30.182 -99.489  56.873  1.00  0.00           H
ATOM     10  CG  MET X   1     -28.907-100.902  55.895  1.00  0.00           C
ATOM     11  HG2 MET X   1     -27.896-100.926  55.488  1.00  0.00           H
ATOM     12  HG3 MET X   1     -28.916-101.384  56.872  1.00  0.00           H
ATOM     13  SD  MET X   1     -30.082-101.664  54.724  1.00  0.00           S
ATOM     14  CE  MET X   1     -31.573-102.074  55.727  1.00  0.00           C
ATOM     15  HE1 MET X   1     -32.482-102.203  55.139  1.00  0.00           H
ATOM     16  HE2 MET X   1     -31.451-102.998  56.293  1.00  0.00           H
ATOM     17  HE3 MET X   1     -31.747-101.293  56.468  1.00  0.00           H
ATOM     18  C   MET X   1     -30.018 -98.451  54.165  1.00  0.00           C
ATOM     19  O   MET X   1     -31.159 -98.129  54.248  1.00  0.00           O
ATOM     20  N   SER X   2     -29.421 -98.751  52.995  1.00  0.00           N
ATOM     21  H   SER X   2     -28.464 -99.074  53.023  1.00  0.00           H
ATOM     22  CA  SER X   2     -30.125 -98.664  51.696  1.00  0.00           C
ATOM     23  HA  SER X   2     -31.163 -98.987  51.771  1.00  0.00           H
ATOM     24  CB  SER X   2     -30.241 -97.145  51.286  1.00  0.00           C
ATOM     25  HB2 SER X   2     -30.785 -96.561  52.028  1.00  0.00           H
ATOM     26  HB3 SER X   2     -29.278 -96.638  51.233  1.00  0.00           H
ATOM     27  OG  SER X   2     -30.937 -96.919  50.034  1.00  0.00           O
ATOM     28  HG  SER X   2     -31.553 -96.208  50.229  1.00  0.00           H
ATOM     29  C   SER X   2     -29.476 -99.438  50.499  1.00  0.00           C
ATOM     30  O   SER X   2     -28.396 -99.066  49.963  1.00  0.00           O
ATOM     31  N   ASP X   3     -30.130-100.487  49.966  1.00  0.00           N
ATOM     32  H   ASP X   3     -30.966-100.780  50.452  1.00  0.00           H
ATOM     33  CA  ASP X   3     -29.679-101.309  48.799  1.00  0.00           C
ATOM     34  HA  ASP X   3     -28.758-101.823  49.074  1.00  0.00           H
ATOM     35  CB  ASP X   3     -30.725-102.539  48.571  1.00  0.00           C
ATOM     36  HB2 ASP X   3     -31.727-102.152  48.383  1.00  0.00           H
ATOM     37  HB3 ASP X   3     -30.360-103.018  47.663  1.00  0.00           H
ATOM     38  CG  ASP X   3     -30.805-103.653  49.641  1.00  0.00           C
ATOM     39  OD1 ASP X   3     -31.659-104.580  49.583  1.00  0.00           O
ATOM     40  OD2 ASP X   3     -30.062-103.601  50.605  1.00  0.00           O
ATOM     41  C   ASP X   3     -29.473-100.465  47.445  1.00  0.00           C
ATOM     42  O   ASP X   3     -28.882-101.005  46.533  1.00  0.00           O
ATOM     43  N   TYR X   4     -30.093 -99.256  47.345  1.00  0.00           N
ATOM     44  H   TYR X   4     -30.693 -99.076  48.136  1.00  0.00           H
ATOM     45  CA  TYR X   4     -29.991 -98.321  46.277  1.00  0.00           C
ATOM     46  HA  TYR X   4     -29.907 -98.903  45.359  1.00  0.00           H
ATOM     47  CB  TYR X   4     -31.273 -97.454  46.251  1.00  0.00           C
ATOM     48  HB2 TYR X   4     -31.451 -96.803  47.107  1.00  0.00           H
ATOM     49  HB3 TYR X   4     -30.965 -96.811  45.427  1.00  0.00           H
ATOM     50  CG  TYR X   4     -32.540 -98.200  46.094  1.00  0.00           C
ATOM     51  CD1 TYR X   4     -32.845 -98.781  44.824  1.00  0.00           C
ATOM     52  HD1 TYR X   4     -32.089 -98.671  44.060  1.00  0.00           H
ATOM     53  CE1 TYR X   4     -33.950 -99.626  44.643  1.00  0.00           C
ATOM     54  HE1 TYR X   4     -34.064-100.263  43.778  1.00  0.00           H
ATOM     55  CZ  TYR X   4     -34.771 -99.888  45.808  1.00  0.00           C
ATOM     56  OH  TYR X   4     -35.842-100.715  45.713  1.00  0.00           O
ATOM     57  HH  TYR X   4     -36.171-100.802  46.610  1.00  0.00           H
ATOM     58  CE2 TYR X   4     -34.446 -99.315  47.090  1.00  0.00           C
ATOM     59  HE2 TYR X   4     -35.045 -99.435  47.981  1.00  0.00           H
ATOM     60  CD2 TYR X   4     -33.348 -98.474  47.209  1.00  0.00           C
ATOM     61  HD2 TYR X   4     -33.157 -97.974  48.147  1.00  0.00           H
ATOM     62  C   TYR X   4     -28.721 -97.440  46.368  1.00  0.00           C
ATOM     63  O   TYR X   4     -28.452 -96.635  45.435  1.00  0.00           O
ATOM     64  N   LYS X   5     -27.822 -97.720  47.336  1.00  0.00           N
ATOM     65  H   LYS X   5     -28.186 -98.347  48.039  1.00  0.00           H
ATOM     66  CA  LYS X   5     -26.608 -96.902  47.632  1.00  0.00           C
ATOM     67  HA  LYS X   5     -26.993 -95.897  47.809  1.00  0.00           H
ATOM     68  CB  LYS X   5     -25.985 -97.216  49.018  1.00  0.00           C
ATOM     69  HB2 LYS X   5     -26.722 -97.013  49.794  1.00  0.00           H
ATOM     70  HB3 LYS X   5     -25.636 -98.248  48.985  1.00  0.00           H
ATOM     71  CG  LYS X   5     -24.704 -96.398  49.327  1.00  0.00           C
ATOM     72  HG2 LYS X   5     -23.959 -96.509  48.539  1.00  0.00           H
ATOM     73  HG3 LYS X   5     -24.968 -95.341  49.353  1.00  0.00           H
ATOM     74  CD  LYS X   5     -24.171 -96.797  50.681  1.00  0.00           C
ATOM     75  HD2 LYS X   5     -23.332 -96.112  50.807  1.00  0.00           H
ATOM     76  HD3 LYS X   5     -24.868 -96.687  51.512  1.00  0.00           H
ATOM     77  CE  LYS X   5     -23.683 -98.269  50.666  1.00  0.00           C
ATOM     78  HE2 LYS X   5     -24.560 -98.903  50.795  1.00  0.00           H
ATOM     79  HE3 LYS X   5     -23.177 -98.525  49.735  1.00  0.00           H
ATOM     80  NZ  LYS X   5     -22.789 -98.738  51.720  1.00  0.00           N
ATOM     81  HZ1 LYS X   5     -23.295 -98.730  52.594  1.00  0.00           H
ATOM     82  HZ2 LYS X   5     -22.488 -99.669  51.468  1.00  0.00           H
ATOM     83  HZ3 LYS X   5     -21.981 -98.133  51.729  1.00  0.00           H
ATOM     84  C   LYS X   5     -25.564 -96.677  46.574  1.00  0.00           C
ATOM     85  O   LYS X   5     -25.093 -95.498  46.520  1.00  0.00           O
ATOM     86  N   SER X   6     -25.337 -97.588  45.624  1.00  0.00           N
ATOM     87  H   SER X   6     -25.840 -98.448  45.787  1.00  0.00           H
ATOM     88  CA  SER X   6     -24.560 -97.424  44.443  1.00  0.00           C
ATOM     89  HA  SER X   6     -23.738 -96.800  44.793  1.00  0.00           H
ATOM     90  CB  SER X   6     -24.048 -98.856  43.957  1.00  0.00           C
ATOM     91  HB2 SER X   6     -23.283 -98.790  43.183  1.00  0.00           H
ATOM     92  HB3 SER X   6     -23.677 -99.320  44.871  1.00  0.00           H
ATOM     93  OG  SER X   6     -25.181 -99.492  43.425  1.00  0.00           O
ATOM     94  HG  SER X   6     -25.776 -99.784  44.120  1.00  0.00           H
ATOM     95  C   SER X   6     -25.233 -96.670  43.292  1.00  0.00           C
ATOM     96  O   SER X   6     -24.622 -95.991  42.533  1.00  0.00           O
ATOM     97  N   THR X   7     -26.589 -96.663  43.263  1.00  0.00           N
ATOM     98  H   THR X   7     -27.046 -97.030  44.086  1.00  0.00           H
ATOM     99  CA  THR X   7     -27.409 -95.958  42.140  1.00  0.00           C
ATOM    100  HA  THR X   7     -26.934 -96.274  41.211  1.00  0.00           H
ATOM    101  CB  THR X   7     -28.904 -96.407  41.979  1.00  0.00           C
ATOM    102  HB  THR X   7     -29.302 -95.886  41.108  1.00  0.00           H
ATOM    103  CG2 THR X   7     -29.020 -97.925  41.843  1.00  0.00           C
ATOM    104 HG21 THR X   7     -30.005 -98.265  41.522  1.00  0.00           H
ATOM    105 HG22 THR X   7     -28.357 -98.414  41.130  1.00  0.00           H
ATOM    106 HG23 THR X   7     -28.839 -98.315  42.845  1.00  0.00           H
ATOM    107  OG1 THR X   7     -29.745 -96.064  43.110  1.00  0.00           O
ATOM    108  HG1 THR X   7     -29.407 -96.405  43.942  1.00  0.00           H
ATOM    109  C   THR X   7     -27.322 -94.427  42.249  1.00  0.00           C
ATOM    110  O   THR X   7     -27.986 -93.697  41.548  1.00  0.00           O
ATOM    111  N   LEU X   8     -26.580 -93.890  43.317  1.00  0.00           N
ATOM    112  H   LEU X   8     -25.875 -94.513  43.683  1.00  0.00           H
ATOM    113  CA  LEU X   8     -26.517 -92.497  43.699  1.00  0.00           C
ATOM    114  HA  LEU X   8     -27.176 -91.950  43.025  1.00  0.00           H
ATOM    115  CB  LEU X   8     -26.937 -92.374  45.238  1.00  0.00           C
ATOM    116  HB2 LEU X   8     -26.202 -92.853  45.885  1.00  0.00           H
ATOM    117  HB3 LEU X   8     -26.876 -91.309  45.460  1.00  0.00           H
ATOM    118  CG  LEU X   8     -28.404 -92.787  45.500  1.00  0.00           C
ATOM    119  HG  LEU X   8     -28.743 -93.513  44.761  1.00  0.00           H
ATOM    120  CD1 LEU X   8     -28.574 -93.350  46.905  1.00  0.00           C
ATOM    121 HD11 LEU X   8     -27.968 -94.253  46.970  1.00  0.00           H
ATOM    122 HD12 LEU X   8     -28.374 -92.640  47.707  1.00  0.00           H
ATOM    123 HD13 LEU X   8     -29.656 -93.459  46.968  1.00  0.00           H
ATOM    124  CD2 LEU X   8     -29.349 -91.611  45.387  1.00  0.00           C
ATOM    125 HD21 LEU X   8     -30.356 -91.948  45.634  1.00  0.00           H
ATOM    126 HD22 LEU X   8     -29.130 -90.774  46.050  1.00  0.00           H
ATOM    127 HD23 LEU X   8     -29.182 -91.162  44.408  1.00  0.00           H
ATOM    128  C   LEU X   8     -25.071 -92.031  43.578  1.00  0.00           C
ATOM    129  O   LEU X   8     -24.157 -92.696  44.092  1.00  0.00           O
ATOM    130  N   ASN X   9     -24.917 -90.803  42.993  1.00  0.00           N
ATOM    131  H   ASN X   9     -25.762 -90.304  42.753  1.00  0.00           H
ATOM    132  CA  ASN X   9     -23.611 -90.374  42.510  1.00  0.00           C
ATOM    133  HA  ASN X   9     -23.137 -91.280  42.132  1.00  0.00           H
ATOM    134  CB  ASN X   9     -23.859 -89.410  41.347  1.00  0.00           C
ATOM    135  HB2 ASN X   9     -23.977 -88.381  41.685  1.00  0.00           H
ATOM    136  HB3 ASN X   9     -22.951 -89.545  40.759  1.00  0.00           H
ATOM    137  CG  ASN X   9     -24.968 -89.710  40.440  1.00  0.00           C
ATOM    138  OD1 ASN X   9     -25.130 -90.746  39.837  1.00  0.00           O
ATOM    139  ND2 ASN X   9     -25.910 -88.845  40.346  1.00  0.00           N
ATOM    140 HD21 ASN X   9     -26.690 -89.002  39.725  1.00  0.00           H
ATOM    141 HD22 ASN X   9     -25.887 -87.995  40.891  1.00  0.00           H
ATOM    142  C   ASN X   9     -22.577 -89.819  43.513  1.00  0.00           C
ATOM    143  O   ASN X   9     -22.441 -88.597  43.559  1.00  0.00           O
ATOM    144  N   LEU X  10     -21.939 -90.605  44.380  1.00  0.00           N
ATOM    145  H   LEU X  10     -22.172 -91.587  44.394  1.00  0.00           H
ATOM    146  CA  LEU X  10     -21.157 -90.056  45.581  1.00  0.00           C
ATOM    147  HA  LEU X  10     -21.788 -89.780  46.425  1.00  0.00           H
ATOM    148  CB  LEU X  10     -20.234 -91.282  46.018  1.00  0.00           C
ATOM    149  HB2 LEU X  10     -20.778 -92.226  46.061  1.00  0.00           H
ATOM    150  HB3 LEU X  10     -19.470 -91.421  45.253  1.00  0.00           H
ATOM    151  CG  LEU X  10     -19.462 -91.119  47.358  1.00  0.00           C
ATOM    152  HG  LEU X  10     -18.809 -90.263  47.192  1.00  0.00           H
ATOM    153  CD1 LEU X  10     -20.387 -90.857  48.651  1.00  0.00           C
ATOM    154 HD11 LEU X  10     -19.817 -91.072  49.555  1.00  0.00           H
ATOM    155 HD12 LEU X  10     -20.805 -89.850  48.674  1.00  0.00           H
ATOM    156 HD13 LEU X  10     -21.201 -91.581  48.631  1.00  0.00           H
ATOM    157  CD2 LEU X  10     -18.567 -92.260  47.732  1.00  0.00           C
ATOM    158 HD21 LEU X  10     -17.838 -92.547  46.974  1.00  0.00           H
ATOM    159 HD22 LEU X  10     -18.000 -92.046  48.638  1.00  0.00           H
ATOM    160 HD23 LEU X  10     -19.278 -93.078  47.845  1.00  0.00           H
ATOM    161  C   LEU X  10     -20.169 -88.898  45.288  1.00  0.00           C
ATOM    162  O   LEU X  10     -19.321 -89.019  44.397  1.00  0.00           O
ATOM    163  N   PRO X  11     -20.272 -87.622  45.835  1.00  0.00           N
ATOM    164  CD  PRO X  11     -21.309 -87.180  46.779  1.00  0.00           C
ATOM    165  HD2 PRO X  11     -21.169 -87.407  47.836  1.00  0.00           H
ATOM    166  HD3 PRO X  11     -22.317 -87.521  46.541  1.00  0.00           H
ATOM    167  CG  PRO X  11     -21.203 -85.614  46.796  1.00  0.00           C
ATOM    168  HG2 PRO X  11     -21.497 -85.281  47.791  1.00  0.00           H
ATOM    169  HG3 PRO X  11     -21.834 -85.186  46.017  1.00  0.00           H
ATOM    170  CB  PRO X  11     -19.725 -85.425  46.425  1.00  0.00           C
ATOM    171  HB2 PRO X  11     -19.099 -85.282  47.306  1.00  0.00           H
ATOM    172  HB3 PRO X  11     -19.633 -84.477  45.895  1.00  0.00           H
ATOM    173  CA  PRO X  11     -19.292 -86.597  45.578  1.00  0.00           C
ATOM    174  HA  PRO X  11     -19.265 -86.309  44.527  1.00  0.00           H
ATOM    175  C   PRO X  11     -17.891 -87.137  46.049  1.00  0.00           C
ATOM    176  O   PRO X  11     -17.822 -87.759  47.118  1.00  0.00           O
ATOM    177  N   GLU X  12     -16.811 -86.960  45.329  1.00  0.00           N
ATOM    178  H   GLU X  12     -16.945 -86.506  44.437  1.00  0.00           H
ATOM    179  CA  GLU X  12     -15.457 -87.566  45.616  1.00  0.00           C
ATOM    180  HA  GLU X  12     -15.305 -87.475  46.691  1.00  0.00           H
ATOM    181  CB  GLU X  12     -15.463 -89.055  45.205  1.00  0.00           C
ATOM    182  HB2 GLU X  12     -16.336 -89.632  45.509  1.00  0.00           H
ATOM    183  HB3 GLU X  12     -15.431 -89.154  44.120  1.00  0.00           H
ATOM    184  CG  GLU X  12     -14.206 -89.854  45.537  1.00  0.00           C
ATOM    185  HG2 GLU X  12     -14.257 -90.791  44.982  1.00  0.00           H
ATOM    186  HG3 GLU X  12     -13.299 -89.316  45.261  1.00  0.00           H
ATOM    187  CD  GLU X  12     -14.234 -90.214  47.057  1.00  0.00           C
ATOM    188  OE1 GLU X  12     -13.556 -89.412  47.729  1.00  0.00           O
ATOM    189  OE2 GLU X  12     -14.954 -91.164  47.516  1.00  0.00           O
ATOM    190  C   GLU X  12     -14.273 -86.837  45.155  1.00  0.00           C
ATOM    191  O   GLU X  12     -14.320 -86.362  44.017  1.00  0.00           O
ATOM    192  N   THR X  13     -13.150 -86.641  45.870  1.00  0.00           N
ATOM    193  H   THR X  13     -13.140 -87.221  46.697  1.00  0.00           H
ATOM    194  CA  THR X  13     -11.900 -86.086  45.349  1.00  0.00           C
ATOM    195  HA  THR X  13     -11.705 -86.527  44.372  1.00  0.00           H
ATOM    196  CB  THR X  13     -11.975 -84.520  45.161  1.00  0.00           C
ATOM    197  HB  THR X  13     -12.792 -84.231  44.499  1.00  0.00           H
ATOM    198  CG2 THR X  13     -12.161 -83.733  46.505  1.00  0.00           C
ATOM    199 HG21 THR X  13     -12.227 -82.683  46.218  1.00  0.00           H
ATOM    200 HG22 THR X  13     -13.113 -83.968  46.981  1.00  0.00           H
ATOM    201 HG23 THR X  13     -11.246 -83.849  47.086  1.00  0.00           H
ATOM    202  OG1 THR X  13     -10.795 -84.039  44.568  1.00  0.00           O
ATOM    203  HG1 THR X  13     -10.909 -84.116  43.618  1.00  0.00           H
ATOM    204  C   THR X  13     -10.643 -86.483  46.244  1.00  0.00           C
ATOM    205  O   THR X  13     -10.654 -86.586  47.461  1.00  0.00           O
ATOM    206  N   GLY X  14      -9.454 -86.373  45.640  1.00  0.00           N
ATOM    207  H   GLY X  14      -9.301 -86.242  44.651  1.00  0.00           H
ATOM    208  CA  GLY X  14      -8.177 -86.495  46.362  1.00  0.00           C
ATOM    209  HA2 GLY X  14      -8.367 -87.317  47.052  1.00  0.00           H
ATOM    210  HA3 GLY X  14      -7.456 -86.838  45.620  1.00  0.00           H
ATOM    211  C   GLY X  14      -7.700 -85.242  47.123  1.00  0.00           C
ATOM    212  O   GLY X  14      -6.695 -85.289  47.868  1.00  0.00           O
ATOM    213  N   PHE X  15      -8.352 -84.132  46.898  1.00  0.00           N
ATOM    214  H   PHE X  15      -9.099 -84.137  46.218  1.00  0.00           H
ATOM    215  CA  PHE X  15      -7.941 -82.804  47.400  1.00  0.00           C
ATOM    216  HA  PHE X  15      -6.973 -82.571  46.957  1.00  0.00           H
ATOM    217  CB  PHE X  15      -8.924 -81.667  46.870  1.00  0.00           C
ATOM    218  HB2 PHE X  15      -9.052 -81.927  45.819  1.00  0.00           H
ATOM    219  HB3 PHE X  15      -9.874 -81.857  47.369  1.00  0.00           H
ATOM    220  CG  PHE X  15      -8.557 -80.228  47.134  1.00  0.00           C
ATOM    221  CD1 PHE X  15      -9.098 -79.567  48.219  1.00  0.00           C
ATOM    222  HD1 PHE X  15      -9.853 -80.006  48.855  1.00  0.00           H
ATOM    223  CE1 PHE X  15      -8.766 -78.228  48.476  1.00  0.00           C
ATOM    224  HE1 PHE X  15      -9.260 -77.832  49.351  1.00  0.00           H
ATOM    225  CZ  PHE X  15      -7.754 -77.564  47.733  1.00  0.00           C
ATOM    226  HZ  PHE X  15      -7.361 -76.571  47.894  1.00  0.00           H
ATOM    227  CE2 PHE X  15      -7.239 -78.270  46.607  1.00  0.00           C
ATOM    228  HE2 PHE X  15      -6.568 -77.718  45.966  1.00  0.00           H
ATOM    229  CD2 PHE X  15      -7.679 -79.550  46.334  1.00  0.00           C
ATOM    230  HD2 PHE X  15      -7.482 -79.940  45.347  1.00  0.00           H
ATOM    231  C   PHE X  15      -7.638 -82.707  48.937  1.00  0.00           C
ATOM    232  O   PHE X  15      -8.571 -82.986  49.662  1.00  0.00           O
ATOM    233  N   PRO X  16      -6.459 -82.298  49.447  1.00  0.00           N
ATOM    234  CD  PRO X  16      -5.241 -82.037  48.656  1.00  0.00           C
ATOM    235  HD2 PRO X  16      -5.280 -81.151  48.022  1.00  0.00           H
ATOM    236  HD3 PRO X  16      -5.045 -82.855  47.963  1.00  0.00           H
ATOM    237  CG  PRO X  16      -4.171 -81.890  49.753  1.00  0.00           C
ATOM    238  HG2 PRO X  16      -4.013 -80.849  50.037  1.00  0.00           H
ATOM    239  HG3 PRO X  16      -3.246 -82.446  49.602  1.00  0.00           H
ATOM    240  CB  PRO X  16      -4.652 -82.703  50.920  1.00  0.00           C
ATOM    241  HB2 PRO X  16      -4.120 -82.401  51.822  1.00  0.00           H
ATOM    242  HB3 PRO X  16      -4.531 -83.748  50.638  1.00  0.00           H
ATOM    243  CA  PRO X  16      -6.221 -82.469  50.927  1.00  0.00           C
ATOM    244  HA  PRO X  16      -6.661 -83.405  51.271  1.00  0.00           H
ATOM    245  C   PRO X  16      -6.681 -81.292  51.759  1.00  0.00           C
ATOM    246  O   PRO X  16      -6.673 -80.187  51.237  1.00  0.00           O
ATOM    247  N   MET X  17      -7.142 -81.612  52.960  1.00  0.00           N
ATOM    248  H   MET X  17      -7.177 -82.571  53.275  1.00  0.00           H
ATOM    249  CA  MET X  17      -7.963 -80.739  53.901  1.00  0.00           C
ATOM    250  HA  MET X  17      -7.880 -79.695  53.600  1.00  0.00           H
ATOM    251  CB  MET X  17      -9.521 -81.130  53.755  1.00  0.00           C
ATOM    252  HB2 MET X  17      -9.618 -82.146  54.135  1.00  0.00           H
ATOM    253  HB3 MET X  17     -10.028 -80.444  54.434  1.00  0.00           H
ATOM    254  CG  MET X  17     -10.028 -80.967  52.383  1.00  0.00           C
ATOM    255  HG2 MET X  17      -9.565 -81.690  51.711  1.00  0.00           H
ATOM    256  HG3 MET X  17     -11.081 -81.246  52.360  1.00  0.00           H
ATOM    257  SD  MET X  17      -9.891 -79.209  51.702  1.00  0.00           S
ATOM    258  CE  MET X  17     -11.290 -78.430  52.642  1.00  0.00           C
ATOM    259  HE1 MET X  17     -11.237 -77.342  52.615  1.00  0.00           H
ATOM    260  HE2 MET X  17     -12.234 -78.664  52.149  1.00  0.00           H
ATOM    261  HE3 MET X  17     -11.131 -78.796  53.656  1.00  0.00           H
ATOM    262  C   MET X  17      -7.486 -80.732  55.374  1.00  0.00           C
ATOM    263  O   MET X  17      -7.871 -79.902  56.188  1.00  0.00           O
ATOM    264  N   ARG X  18      -6.562 -81.652  55.695  1.00  0.00           N
ATOM    265  H   ARG X  18      -6.183 -82.297  55.017  1.00  0.00           H
ATOM    266  CA  ARG X  18      -5.900 -81.828  57.049  1.00  0.00           C
ATOM    267  HA  ARG X  18      -6.588 -81.842  57.894  1.00  0.00           H
ATOM    268  CB  ARG X  18      -4.983 -83.086  57.060  1.00  0.00           C
ATOM    269  HB2 ARG X  18      -5.627 -83.900  56.729  1.00  0.00           H
ATOM    270  HB3 ARG X  18      -4.257 -82.984  56.254  1.00  0.00           H
ATOM    271  CG  ARG X  18      -4.404 -83.449  58.410  1.00  0.00           C
ATOM    272  HG2 ARG X  18      -3.936 -82.563  58.838  1.00  0.00           H
ATOM    273  HG3 ARG X  18      -5.256 -83.727  59.032  1.00  0.00           H
ATOM    274  CD  ARG X  18      -3.398 -84.600  58.381  1.00  0.00           C
ATOM    275  HD2 ARG X  18      -3.157 -85.022  59.356  1.00  0.00           H
ATOM    276  HD3 ARG X  18      -3.873 -85.331  57.727  1.00  0.00           H
ATOM    277  NE  ARG X  18      -2.054 -84.250  57.766  1.00  0.00           N
ATOM    278  HE  ARG X  18      -1.765 -83.284  57.817  1.00  0.00           H
ATOM    279  CZ  ARG X  18      -1.318 -84.956  56.929  1.00  0.00           C
ATOM    280  NH1 ARG X  18      -1.411 -86.307  56.904  1.00  0.00           N
ATOM    281 HH11 ARG X  18      -1.893 -86.721  57.689  1.00  0.00           H
ATOM    282 HH12 ARG X  18      -1.093 -86.805  56.085  1.00  0.00           H
ATOM    283  NH2 ARG X  18      -0.342 -84.389  56.182  1.00  0.00           N
ATOM    284 HH21 ARG X  18      -0.103 -83.432  56.402  1.00  0.00           H
ATOM    285 HH22 ARG X  18       0.300 -85.085  55.832  1.00  0.00           H
ATOM    286  C   ARG X  18      -5.002 -80.636  57.308  1.00  0.00           C
ATOM    287  O   ARG X  18      -4.193 -80.217  56.548  1.00  0.00           O
ATOM    288  N   GLY X  19      -5.219 -79.967  58.521  1.00  0.00           N
ATOM    289  H   GLY X  19      -5.856 -80.379  59.188  1.00  0.00           H
ATOM    290  CA  GLY X  19      -4.612 -78.666  58.866  1.00  0.00           C
ATOM    291  HA2 GLY X  19      -4.784 -78.006  58.017  1.00  0.00           H
ATOM    292  HA3 GLY X  19      -5.136 -78.222  59.712  1.00  0.00           H
ATOM    293  C   GLY X  19      -3.158 -78.739  59.119  1.00  0.00           C
ATOM    294  O   GLY X  19      -2.776 -78.165  60.122  1.00  0.00           O
ATOM    295  N   ASP X  20      -2.383 -79.444  58.320  1.00  0.00           N
ATOM    296  H   ASP X  20      -2.760 -79.908  57.506  1.00  0.00           H
ATOM    297  CA  ASP X  20      -0.965 -79.195  58.279  1.00  0.00           C
ATOM    298  HA  ASP X  20      -0.771 -78.283  58.843  1.00  0.00           H
ATOM    299  CB  ASP X  20      -0.157 -80.319  58.937  1.00  0.00           C
ATOM    300  HB2 ASP X  20       0.887 -80.010  58.977  1.00  0.00           H
ATOM    301  HB3 ASP X  20      -0.530 -80.445  59.954  1.00  0.00           H
ATOM    302  CG  ASP X  20      -0.161 -81.684  58.253  1.00  0.00           C
ATOM    303  OD1 ASP X  20      -0.790 -81.784  57.184  1.00  0.00           O
ATOM    304  OD2 ASP X  20       0.316 -82.659  58.837  1.00  0.00           O
ATOM    305  C   ASP X  20      -0.431 -78.797  56.879  1.00  0.00           C
ATOM    306  O   ASP X  20       0.547 -79.339  56.365  1.00  0.00           O
ATOM    307  N   LEU X  21      -1.122 -77.827  56.224  1.00  0.00           N
ATOM    308  H   LEU X  21      -1.706 -77.174  56.727  1.00  0.00           H
ATOM    309  CA  LEU X  21      -0.997 -77.497  54.847  1.00  0.00           C
ATOM    310  HA  LEU X  21      -0.839 -78.417  54.284  1.00  0.00           H
ATOM    311  CB  LEU X  21      -2.183 -76.637  54.367  1.00  0.00           C
ATOM    312  HB2 LEU X  21      -2.289 -75.775  55.026  1.00  0.00           H
ATOM    313  HB3 LEU X  21      -1.964 -76.228  53.381  1.00  0.00           H
ATOM    314  CG  LEU X  21      -3.548 -77.356  54.258  1.00  0.00           C
ATOM    315  HG  LEU X  21      -3.611 -77.964  55.161  1.00  0.00           H
ATOM    316  CD1 LEU X  21      -4.700 -76.423  54.301  1.00  0.00           C
ATOM    317 HD11 LEU X  21      -4.847 -76.136  55.342  1.00  0.00           H
ATOM    318 HD12 LEU X  21      -4.527 -75.541  53.685  1.00  0.00           H
ATOM    319 HD13 LEU X  21      -5.657 -76.944  54.335  1.00  0.00           H
ATOM    320  CD2 LEU X  21      -3.712 -78.258  53.055  1.00  0.00           C
ATOM    321 HD21 LEU X  21      -4.705 -78.681  52.905  1.00  0.00           H
ATOM    322 HD22 LEU X  21      -3.435 -77.762  52.124  1.00  0.00           H
ATOM    323 HD23 LEU X  21      -3.114 -79.162  53.171  1.00  0.00           H
ATOM    324  C   LEU X  21       0.283 -76.615  54.615  1.00  0.00           C
ATOM    325  O   LEU X  21       0.862 -76.655  53.548  1.00  0.00           O
ATOM    326  N   ALA X  22       0.895 -76.055  55.705  1.00  0.00           N
ATOM    327  H   ALA X  22       0.419 -76.001  56.594  1.00  0.00           H
ATOM    328  CA  ALA X  22       2.258 -75.365  55.647  1.00  0.00           C
ATOM    329  HA  ALA X  22       2.198 -74.656  54.821  1.00  0.00           H
ATOM    330  CB  ALA X  22       2.552 -74.583  56.993  1.00  0.00           C
ATOM    331  HB1 ALA X  22       2.849 -75.290  57.767  1.00  0.00           H
ATOM    332  HB2 ALA X  22       3.391 -73.901  56.852  1.00  0.00           H
ATOM    333  HB3 ALA X  22       1.762 -73.929  57.363  1.00  0.00           H
ATOM    334  C   ALA X  22       3.370 -76.330  55.176  1.00  0.00           C
ATOM    335  O   ALA X  22       4.345 -75.764  54.750  1.00  0.00           O
ATOM    336  N   LYS X  23       3.195 -77.617  55.310  1.00  0.00           N
ATOM    337  H   LYS X  23       2.359 -77.961  55.760  1.00  0.00           H
ATOM    338  CA  LYS X  23       4.149 -78.603  54.762  1.00  0.00           C
ATOM    339  HA  LYS X  23       5.157 -78.277  55.021  1.00  0.00           H
ATOM    340  CB  LYS X  23       3.826 -79.919  55.529  1.00  0.00           C
ATOM    341  HB2 LYS X  23       2.897 -80.292  55.097  1.00  0.00           H
ATOM    342  HB3 LYS X  23       4.621 -80.602  55.231  1.00  0.00           H
ATOM    343  CG  LYS X  23       3.737 -80.049  57.072  1.00  0.00           C
ATOM    344  HG2 LYS X  23       4.634 -79.607  57.505  1.00  0.00           H
ATOM    345  HG3 LYS X  23       2.914 -79.419  57.410  1.00  0.00           H
ATOM    346  CD  LYS X  23       3.541 -81.446  57.625  1.00  0.00           C
ATOM    347  HD2 LYS X  23       3.429 -81.378  58.707  1.00  0.00           H
ATOM    348  HD3 LYS X  23       2.686 -81.918  57.141  1.00  0.00           H
ATOM    349  CE  LYS X  23       4.758 -82.359  57.330  1.00  0.00           C
ATOM    350  HE2 LYS X  23       4.836 -82.849  56.359  1.00  0.00           H
ATOM    351  HE3 LYS X  23       5.644 -81.725  57.355  1.00  0.00           H
ATOM    352  NZ  LYS X  23       4.899 -83.464  58.325  1.00  0.00           N
ATOM    353  HZ1 LYS X  23       5.712 -83.999  58.059  1.00  0.00           H
ATOM    354  HZ2 LYS X  23       5.053 -82.999  59.208  1.00  0.00           H
ATOM    355  HZ3 LYS X  23       4.019 -83.943  58.456  1.00  0.00           H
ATOM    356  C   LYS X  23       4.070 -78.785  53.220  1.00  0.00           C
ATOM    357  O   LYS X  23       5.011 -79.165  52.509  1.00  0.00           O
ATOM    358  N   ARG X  24       2.868 -78.427  52.644  1.00  0.00           N
ATOM    359  H   ARG X  24       2.178 -78.004  53.248  1.00  0.00           H
ATOM    360  CA  ARG X  24       2.553 -78.443  51.161  1.00  0.00           C
ATOM    361  HA  ARG X  24       2.957 -79.425  50.914  1.00  0.00           H
ATOM    362  CB  ARG X  24       1.053 -78.413  50.813  1.00  0.00           C
ATOM    363  HB2 ARG X  24       0.597 -77.472  51.120  1.00  0.00           H
ATOM    364  HB3 ARG X  24       1.045 -78.503  49.727  1.00  0.00           H
ATOM    365  CG  ARG X  24       0.220 -79.565  51.458  1.00  0.00           C
ATOM    366  HG2 ARG X  24       0.498 -79.587  52.511  1.00  0.00           H
ATOM    367  HG3 ARG X  24      -0.830 -79.277  51.411  1.00  0.00           H
ATOM    368  CD  ARG X  24       0.375 -81.019  50.851  1.00  0.00           C
ATOM    369  HD2 ARG X  24       1.435 -81.266  50.792  1.00  0.00           H
ATOM    370  HD3 ARG X  24      -0.105 -81.684  51.568  1.00  0.00           H
ATOM    371  NE  ARG X  24      -0.145 -81.069  49.470  1.00  0.00           N
ATOM    372  HE  ARG X  24      -0.767 -80.336  49.162  1.00  0.00           H
ATOM    373  CZ  ARG X  24      -0.112 -82.017  48.611  1.00  0.00           C
ATOM    374  NH1 ARG X  24       0.478 -83.121  48.764  1.00  0.00           N
ATOM    375 HH11 ARG X  24       1.101 -83.218  49.554  1.00  0.00           H
ATOM    376 HH12 ARG X  24       0.367 -83.882  48.110  1.00  0.00           H
ATOM    377  NH2 ARG X  24      -0.833 -81.844  47.530  1.00  0.00           N
ATOM    378 HH21 ARG X  24      -1.223 -80.947  47.282  1.00  0.00           H
ATOM    379 HH22 ARG X  24      -0.799 -82.562  46.821  1.00  0.00           H
ATOM    380  C   ARG X  24       3.251 -77.246  50.431  1.00  0.00           C
ATOM    381  O   ARG X  24       3.722 -77.429  49.297  1.00  0.00           O
ATOM    382  N   GLU X  25       3.271 -76.072  51.049  1.00  0.00           N
ATOM    383  H   GLU X  25       2.805 -75.948  51.936  1.00  0.00           H
ATOM    384  CA  GLU X  25       3.769 -74.821  50.416  1.00  0.00           C
ATOM    385  HA  GLU X  25       3.179 -74.606  49.525  1.00  0.00           H
ATOM    386  CB  GLU X  25       3.470 -73.692  51.377  1.00  0.00           C
ATOM    387  HB2 GLU X  25       3.969 -73.994  52.298  1.00  0.00           H
ATOM    388  HB3 GLU X  25       4.054 -72.823  51.071  1.00  0.00           H
ATOM    389  CG  GLU X  25       1.974 -73.331  51.540  1.00  0.00           C
ATOM    390  HG2 GLU X  25       1.571 -72.902  50.622  1.00  0.00           H
ATOM    391  HG3 GLU X  25       1.327 -74.195  51.693  1.00  0.00           H
ATOM    392  CD  GLU X  25       1.664 -72.254  52.583  1.00  0.00           C
ATOM    393  OE1 GLU X  25       0.521 -72.156  53.060  1.00  0.00           O
ATOM    394  OE2 GLU X  25       2.618 -71.519  52.879  1.00  0.00           O
ATOM    395  C   GLU X  25       5.250 -74.818  49.992  1.00  0.00           C
ATOM    396  O   GLU X  25       5.324 -74.443  48.798  1.00  0.00           O
ATOM    397  N   PRO X  26       6.264 -75.235  50.796  1.00  0.00           N
ATOM    398  CD  PRO X  26       6.128 -75.737  52.177  1.00  0.00           C
ATOM    399  HD2 PRO X  26       5.247 -76.346  52.380  1.00  0.00           H
ATOM    400  HD3 PRO X  26       6.187 -74.814  52.754  1.00  0.00           H
ATOM    401  CG  PRO X  26       7.370 -76.501  52.552  1.00  0.00           C
ATOM    402  HG2 PRO X  26       7.224 -77.538  52.248  1.00  0.00           H
ATOM    403  HG3 PRO X  26       7.653 -76.326  53.590  1.00  0.00           H
ATOM    404  CB  PRO X  26       8.377 -75.807  51.606  1.00  0.00           C
ATOM    405  HB2 PRO X  26       9.220 -76.460  51.384  1.00  0.00           H
ATOM    406  HB3 PRO X  26       8.737 -74.879  52.050  1.00  0.00           H
ATOM    407  CA  PRO X  26       7.610 -75.446  50.284  1.00  0.00           C
ATOM    408  HA  PRO X  26       8.109 -74.532  49.963  1.00  0.00           H
ATOM    409  C   PRO X  26       7.687 -76.435  49.076  1.00  0.00           C
ATOM    410  O   PRO X  26       8.678 -76.487  48.374  1.00  0.00           O
ATOM    411  N   GLY X  27       6.672 -77.302  49.042  1.00  0.00           N
ATOM    412  H   GLY X  27       5.916 -77.151  49.695  1.00  0.00           H
ATOM    413  CA  GLY X  27       6.543 -78.283  47.952  1.00  0.00           C
ATOM    414  HA2 GLY X  27       7.355 -79.010  47.933  1.00  0.00           H
ATOM    415  HA3 GLY X  27       5.643 -78.859  48.164  1.00  0.00           H
ATOM    416  C   GLY X  27       6.216 -77.669  46.629  1.00  0.00           C
ATOM    417  O   GLY X  27       7.019 -77.705  45.696  1.00  0.00           O
ATOM    418  N   MET X  28       5.081 -76.888  46.484  1.00  0.00           N
ATOM    419  H   MET X  28       4.581 -76.672  47.335  1.00  0.00           H
ATOM    420  CA  MET X  28       4.881 -76.177  45.235  1.00  0.00           C
ATOM    421  HA  MET X  28       4.893 -76.914  44.431  1.00  0.00           H
ATOM    422  CB  MET X  28       3.548 -75.471  45.156  1.00  0.00           C
ATOM    423  HB2 MET X  28       3.581 -74.501  45.651  1.00  0.00           H
ATOM    424  HB3 MET X  28       3.233 -75.353  44.119  1.00  0.00           H
ATOM    425  CG  MET X  28       2.409 -76.416  45.790  1.00  0.00           C
ATOM    426  HG2 MET X  28       1.540 -76.387  45.133  1.00  0.00           H
ATOM    427  HG3 MET X  28       2.794 -77.428  45.917  1.00  0.00           H
ATOM    428  SD  MET X  28       1.748 -75.910  47.389  1.00  0.00           S
ATOM    429  CE  MET X  28       0.355 -77.072  47.515  1.00  0.00           C
ATOM    430  HE1 MET X  28      -0.248 -76.849  48.395  1.00  0.00           H
ATOM    431  HE2 MET X  28      -0.235 -77.020  46.600  1.00  0.00           H
ATOM    432  HE3 MET X  28       0.762 -78.081  47.569  1.00  0.00           H
ATOM    433  C   MET X  28       6.024 -75.253  44.910  1.00  0.00           C
ATOM    434  O   MET X  28       6.411 -75.118  43.738  1.00  0.00           O
ATOM    435  N   LEU X  29       6.589 -74.652  45.983  1.00  0.00           N
ATOM    436  H   LEU X  29       6.248 -74.908  46.899  1.00  0.00           H
ATOM    437  CA  LEU X  29       7.698 -73.753  45.814  1.00  0.00           C
ATOM    438  HA  LEU X  29       7.347 -72.903  45.229  1.00  0.00           H
ATOM    439  CB  LEU X  29       8.225 -73.253  47.189  1.00  0.00           C
ATOM    440  HB2 LEU X  29       7.378 -73.028  47.837  1.00  0.00           H
ATOM    441  HB3 LEU X  29       8.674 -74.158  47.597  1.00  0.00           H
ATOM    442  CG  LEU X  29       9.301 -72.205  47.251  1.00  0.00           C
ATOM    443  HG  LEU X  29      10.196 -72.524  46.717  1.00  0.00           H
ATOM    444  CD1 LEU X  29       8.740 -70.802  46.819  1.00  0.00           C
ATOM    445 HD11 LEU X  29       8.051 -70.434  47.579  1.00  0.00           H
ATOM    446 HD12 LEU X  29       9.505 -70.044  46.650  1.00  0.00           H
ATOM    447 HD13 LEU X  29       8.148 -70.887  45.907  1.00  0.00           H
ATOM    448  CD2 LEU X  29       9.629 -72.036  48.789  1.00  0.00           C
ATOM    449 HD21 LEU X  29      10.063 -71.049  48.950  1.00  0.00           H
ATOM    450 HD22 LEU X  29       8.746 -72.157  49.418  1.00  0.00           H
ATOM    451 HD23 LEU X  29      10.358 -72.771  49.130  1.00  0.00           H
ATOM    452  C   LEU X  29       8.907 -74.261  45.000  1.00  0.00           C
ATOM    453  O   LEU X  29       9.409 -73.454  44.234  1.00  0.00           O
ATOM    454  N   ALA X  30       9.416 -75.449  45.205  1.00  0.00           N
ATOM    455  H   ALA X  30       8.967 -76.033  45.896  1.00  0.00           H
ATOM    456  CA  ALA X  30      10.531 -75.975  44.450  1.00  0.00           C
ATOM    457  HA  ALA X  30      11.385 -75.297  44.460  1.00  0.00           H
ATOM    458  CB  ALA X  30      10.915 -77.358  44.988  1.00  0.00           C
ATOM    459  HB1 ALA X  30      11.800 -77.815  44.546  1.00  0.00           H
ATOM    460  HB2 ALA X  30      10.998 -77.312  46.074  1.00  0.00           H
ATOM    461  HB3 ALA X  30      10.045 -77.947  44.698  1.00  0.00           H
ATOM    462  C   ALA X  30      10.150 -76.170  42.978  1.00  0.00           C
ATOM    463  O   ALA X  30      11.096 -76.064  42.205  1.00  0.00           O
ATOM    464  N   ARG X  31       8.857 -76.364  42.602  1.00  0.00           N
ATOM    465  H   ARG X  31       8.147 -76.098  43.270  1.00  0.00           H
ATOM    466  CA  ARG X  31       8.481 -76.392  41.171  1.00  0.00           C
ATOM    467  HA  ARG X  31       9.273 -76.957  40.679  1.00  0.00           H
ATOM    468  CB  ARG X  31       7.078 -77.074  40.963  1.00  0.00           C
ATOM    469  HB2 ARG X  31       6.282 -76.434  41.342  1.00  0.00           H
ATOM    470  HB3 ARG X  31       6.902 -77.133  39.889  1.00  0.00           H
ATOM    471  CG  ARG X  31       6.913 -78.453  41.587  1.00  0.00           C
ATOM    472  HG2 ARG X  31       7.845 -79.008  41.483  1.00  0.00           H
ATOM    473  HG3 ARG X  31       6.773 -78.277  42.654  1.00  0.00           H
ATOM    474  CD  ARG X  31       5.684 -79.262  41.042  1.00  0.00           C
ATOM    475  HD2 ARG X  31       4.743 -78.772  41.293  1.00  0.00           H
ATOM    476  HD3 ARG X  31       5.814 -79.574  40.006  1.00  0.00           H
ATOM    477  NE  ARG X  31       5.545 -80.527  41.766  1.00  0.00           N
ATOM    478  HE  ARG X  31       6.170 -80.684  42.544  1.00  0.00           H
ATOM    479  CZ  ARG X  31       4.526 -81.360  41.625  1.00  0.00           C
ATOM    480  NH1 ARG X  31       3.565 -81.148  40.765  1.00  0.00           N
ATOM    481 HH11 ARG X  31       3.620 -80.349  40.150  1.00  0.00           H
ATOM    482 HH12 ARG X  31       2.816 -81.819  40.669  1.00  0.00           H
ATOM    483  NH2 ARG X  31       4.499 -82.397  42.432  1.00  0.00           N
ATOM    484 HH21 ARG X  31       5.279 -82.574  43.048  1.00  0.00           H
ATOM    485 HH22 ARG X  31       3.803 -83.129  42.423  1.00  0.00           H
ATOM    486  C   ARG X  31       8.505 -75.017  40.542  1.00  0.00           C
ATOM    487  O   ARG X  31       8.976 -74.774  39.430  1.00  0.00           O
ATOM    488  N   TRP X  32       8.001 -74.004  41.235  1.00  0.00           N
ATOM    489  H   TRP X  32       7.515 -74.273  42.078  1.00  0.00           H
ATOM    490  CA  TRP X  32       8.100 -72.589  40.819  1.00  0.00           C
ATOM    491  HA  TRP X  32       7.749 -72.543  39.788  1.00  0.00           H
ATOM    492  CB  TRP X  32       7.218 -71.865  41.863  1.00  0.00           C
ATOM    493  HB2 TRP X  32       7.694 -71.750  42.836  1.00  0.00           H
ATOM    494  HB3 TRP X  32       7.086 -70.847  41.496  1.00  0.00           H
ATOM    495  CG  TRP X  32       5.803 -72.372  42.220  1.00  0.00           C
ATOM    496  CD1 TRP X  32       5.015 -73.241  41.514  1.00  0.00           C
ATOM    497  HD1 TRP X  32       5.400 -73.768  40.653  1.00  0.00           H
ATOM    498  NE1 TRP X  32       3.808 -73.444  42.152  1.00  0.00           N
ATOM    499  HE1 TRP X  32       3.118 -74.034  41.709  1.00  0.00           H
ATOM    500  CE2 TRP X  32       3.603 -72.489  43.092  1.00  0.00           C
ATOM    501  CZ2 TRP X  32       2.496 -72.212  43.917  1.00  0.00           C
ATOM    502  HZ2 TRP X  32       1.655 -72.890  43.916  1.00  0.00           H
ATOM    503  CH2 TRP X  32       2.573 -70.974  44.658  1.00  0.00           C
ATOM    504  HH2 TRP X  32       1.788 -70.710  45.351  1.00  0.00           H
ATOM    505  CZ3 TRP X  32       3.641 -70.101  44.494  1.00  0.00           C
ATOM    506  HZ3 TRP X  32       3.630 -69.218  45.117  1.00  0.00           H
ATOM    507  CE3 TRP X  32       4.767 -70.480  43.777  1.00  0.00           C
ATOM    508  HE3 TRP X  32       5.697 -69.935  43.703  1.00  0.00           H
ATOM    509  CD2 TRP X  32       4.847 -71.723  43.086  1.00  0.00           C
ATOM    510  C   TRP X  32       9.536 -72.093  40.783  1.00  0.00           C
ATOM    511  O   TRP X  32       9.905 -71.187  40.016  1.00  0.00           O
ATOM    512  N   THR X  33      10.385 -72.656  41.635  1.00  0.00           N
ATOM    513  H   THR X  33      10.038 -73.280  42.349  1.00  0.00           H
ATOM    514  CA  THR X  33      11.863 -72.348  41.548  1.00  0.00           C
ATOM    515  HA  THR X  33      11.950 -71.270  41.413  1.00  0.00           H
ATOM    516  CB  THR X  33      12.493 -72.701  42.903  1.00  0.00           C
ATOM    517  HB  THR X  33      12.523 -73.781  43.043  1.00  0.00           H
ATOM    518  CG2 THR X  33      13.856 -72.018  43.056  1.00  0.00           C
ATOM    519 HG21 THR X  33      14.268 -72.355  44.006  1.00  0.00           H
ATOM    520 HG22 THR X  33      14.525 -72.222  42.220  1.00  0.00           H
ATOM    521 HG23 THR X  33      13.597 -70.961  43.120  1.00  0.00           H
ATOM    522  OG1 THR X  33      11.757 -72.156  43.919  1.00  0.00           O
ATOM    523  HG1 THR X  33      11.027 -72.761  44.071  1.00  0.00           H
ATOM    524  C   THR X  33      12.597 -72.979  40.384  1.00  0.00           C
ATOM    525  O   THR X  33      13.349 -72.406  39.590  1.00  0.00           O
ATOM    526  N   ASP X  34      12.430 -74.279  40.314  1.00  0.00           N
ATOM    527  H   ASP X  34      11.695 -74.679  40.878  1.00  0.00           H
ATOM    528  CA  ASP X  34      12.964 -75.235  39.309  1.00  0.00           C
ATOM    529  HA  ASP X  34      14.046 -75.232  39.446  1.00  0.00           H
ATOM    530  CB  ASP X  34      12.484 -76.700  39.580  1.00  0.00           C
ATOM    531  HB2 ASP X  34      12.829 -77.018  40.564  1.00  0.00           H
ATOM    532  HB3 ASP X  34      11.396 -76.691  39.511  1.00  0.00           H
ATOM    533  CG  ASP X  34      12.977 -77.847  38.669  1.00  0.00           C
ATOM    534  OD1 ASP X  34      12.215 -78.819  38.463  1.00  0.00           O
ATOM    535  OD2 ASP X  34      14.155 -77.829  38.191  1.00  0.00           O
ATOM    536  C   ASP X  34      12.542 -74.810  37.907  1.00  0.00           C
ATOM    537  O   ASP X  34      13.423 -74.712  36.986  1.00  0.00           O
ATOM    538  N   ASP X  35      11.295 -74.505  37.623  1.00  0.00           N
ATOM    539  H   ASP X  35      10.572 -74.629  38.317  1.00  0.00           H
ATOM    540  CA  ASP X  35      10.798 -74.004  36.370  1.00  0.00           C
ATOM    541  HA  ASP X  35      11.340 -74.582  35.622  1.00  0.00           H
ATOM    542  CB  ASP X  35       9.278 -74.151  36.213  1.00  0.00           C
ATOM    543  HB2 ASP X  35       8.727 -73.571  36.953  1.00  0.00           H
ATOM    544  HB3 ASP X  35       9.046 -73.902  35.177  1.00  0.00           H
ATOM    545  CG  ASP X  35       8.815 -75.631  36.375  1.00  0.00           C
ATOM    546  OD1 ASP X  35       9.653 -76.573  36.218  1.00  0.00           O
ATOM    547  OD2 ASP X  35       7.615 -75.811  36.673  1.00  0.00           O
ATOM    548  C   ASP X  35      11.170 -72.527  36.079  1.00  0.00           C
ATOM    549  O   ASP X  35      11.027 -72.082  34.975  1.00  0.00           O
ATOM    550  N   ASP X  36      11.681 -71.788  37.026  1.00  0.00           N
ATOM    551  H   ASP X  36      11.844 -72.187  37.940  1.00  0.00           H
ATOM    552  CA  ASP X  36      11.864 -70.293  36.986  1.00  0.00           C
ATOM    553  HA  ASP X  36      11.993 -70.004  38.029  1.00  0.00           H
ATOM    554  CB  ASP X  36      13.115 -69.802  36.228  1.00  0.00           C
ATOM    555  HB2 ASP X  36      14.044 -70.253  36.576  1.00  0.00           H
ATOM    556  HB3 ASP X  36      13.032 -69.944  35.151  1.00  0.00           H
ATOM    557  CG  ASP X  36      13.389 -68.240  36.390  1.00  0.00           C
ATOM    558  OD1 ASP X  36      13.083 -67.777  37.498  1.00  0.00           O
ATOM    559  OD2 ASP X  36      14.149 -67.698  35.542  1.00  0.00           O
ATOM    560  C   ASP X  36      10.564 -69.561  36.608  1.00  0.00           C
ATOM    561  O   ASP X  36      10.485 -68.814  35.641  1.00  0.00           O
ATOM    562  N   LEU X  37       9.459 -69.826  37.293  1.00  0.00           N
ATOM    563  H   LEU X  37       9.669 -70.204  38.206  1.00  0.00           H
ATOM    564  CA  LEU X  37       8.064 -69.255  37.087  1.00  0.00           C
ATOM    565  HA  LEU X  37       7.714 -69.785  36.201  1.00  0.00           H
ATOM    566  CB  LEU X  37       7.183 -69.612  38.300  1.00  0.00           C
ATOM    567  HB2 LEU X  37       7.000 -70.675  38.453  1.00  0.00           H
ATOM    568  HB3 LEU X  37       7.688 -69.233  39.188  1.00  0.00           H
ATOM    569  CG  LEU X  37       5.708 -69.063  38.273  1.00  0.00           C
ATOM    570  HG  LEU X  37       5.878 -68.010  38.496  1.00  0.00           H
ATOM    571  CD1 LEU X  37       4.912 -69.567  37.043  1.00  0.00           C
ATOM    572 HD11 LEU X  37       5.417 -69.090  36.203  1.00  0.00           H
ATOM    573 HD12 LEU X  37       4.846 -70.654  36.997  1.00  0.00           H
ATOM    574 HD13 LEU X  37       3.927 -69.105  36.977  1.00  0.00           H
ATOM    575  CD2 LEU X  37       4.967 -69.662  39.432  1.00  0.00           C
ATOM    576 HD21 LEU X  37       4.009 -69.163  39.576  1.00  0.00           H
ATOM    577 HD22 LEU X  37       4.784 -70.736  39.386  1.00  0.00           H
ATOM    578 HD23 LEU X  37       5.589 -69.492  40.311  1.00  0.00           H
ATOM    579  C   LEU X  37       7.933 -67.783  36.750  1.00  0.00           C
ATOM    580  O   LEU X  37       7.200 -67.437  35.833  1.00  0.00           O
ATOM    581  N   TYR X  38       8.702 -66.927  37.434  1.00  0.00           N
ATOM    582  H   TYR X  38       9.288 -67.273  38.180  1.00  0.00           H
ATOM    583  CA  TYR X  38       8.813 -65.472  36.984  1.00  0.00           C
ATOM    584  HA  TYR X  38       7.812 -65.044  37.034  1.00  0.00           H
ATOM    585  CB  TYR X  38       9.659 -64.768  38.085  1.00  0.00           C
ATOM    586  HB2 TYR X  38       9.133 -64.860  39.035  1.00  0.00           H
ATOM    587  HB3 TYR X  38      10.654 -65.212  38.104  1.00  0.00           H
ATOM    588  CG  TYR X  38       9.775 -63.292  37.928  1.00  0.00           C
ATOM    589  CD1 TYR X  38      11.001 -62.758  37.457  1.00  0.00           C
ATOM    590  HD1 TYR X  38      11.886 -63.338  37.244  1.00  0.00           H
ATOM    591  CE1 TYR X  38      11.087 -61.384  37.228  1.00  0.00           C
ATOM    592  HE1 TYR X  38      12.003 -60.939  36.870  1.00  0.00           H
ATOM    593  CZ  TYR X  38       9.950 -60.561  37.395  1.00  0.00           C
ATOM    594  OH  TYR X  38      10.064 -59.233  37.170  1.00  0.00           O
ATOM    595  HH  TYR X  38      10.901 -59.009  36.756  1.00  0.00           H
ATOM    596  CE2 TYR X  38       8.674 -61.127  37.953  1.00  0.00           C
ATOM    597  HE2 TYR X  38       7.764 -60.566  38.107  1.00  0.00           H
ATOM    598  CD2 TYR X  38       8.693 -62.481  38.208  1.00  0.00           C
ATOM    599  HD2 TYR X  38       7.770 -62.994  38.437  1.00  0.00           H
ATOM    600  C   TYR X  38       9.361 -65.231  35.619  1.00  0.00           C
ATOM    601  O   TYR X  38       8.880 -64.397  34.852  1.00  0.00           O
ATOM    602  N   GLY X  39      10.281 -66.084  35.281  1.00  0.00           N
ATOM    603  H   GLY X  39      10.474 -66.797  35.970  1.00  0.00           H
ATOM    604  CA  GLY X  39      10.811 -66.138  33.919  1.00  0.00           C
ATOM    605  HA2 GLY X  39      11.042 -65.143  33.540  1.00  0.00           H
ATOM    606  HA3 GLY X  39      11.721 -66.738  33.906  1.00  0.00           H
ATOM    607  C   GLY X  39       9.785 -66.721  32.927  1.00  0.00           C
ATOM    608  O   GLY X  39       9.703 -66.199  31.836  1.00  0.00           O
ATOM    609  N   ILE X  40       8.867 -67.636  33.329  1.00  0.00           N
ATOM    610  H   ILE X  40       9.020 -67.984  34.265  1.00  0.00           H
ATOM    611  CA  ILE X  40       7.656 -67.990  32.491  1.00  0.00           C
ATOM    612  HA  ILE X  40       7.938 -68.213  31.462  1.00  0.00           H
ATOM    613  CB  ILE X  40       6.897 -69.226  32.964  1.00  0.00           C
ATOM    614  HB  ILE X  40       6.331 -68.953  33.855  1.00  0.00           H
ATOM    615  CG2 ILE X  40       5.888 -69.622  31.950  1.00  0.00           C
ATOM    616 HG21 ILE X  40       5.200 -70.349  32.383  1.00  0.00           H
ATOM    617 HG22 ILE X  40       5.340 -68.761  31.567  1.00  0.00           H
ATOM    618 HG23 ILE X  40       6.413 -70.184  31.178  1.00  0.00           H
ATOM    619  CG1 ILE X  40       7.752 -70.489  33.087  1.00  0.00           C
ATOM    620 HG12 ILE X  40       8.460 -70.588  32.265  1.00  0.00           H
ATOM    621 HG13 ILE X  40       8.421 -70.276  33.921  1.00  0.00           H
ATOM    622  CD1 ILE X  40       7.000 -71.828  33.383  1.00  0.00           C
ATOM    623 HD11 ILE X  40       7.669 -72.369  34.052  1.00  0.00           H
ATOM    624 HD12 ILE X  40       6.096 -71.485  33.886  1.00  0.00           H
ATOM    625 HD13 ILE X  40       6.915 -72.384  32.449  1.00  0.00           H
ATOM    626  C   ILE X  40       6.672 -66.774  32.369  1.00  0.00           C
ATOM    627  O   ILE X  40       6.357 -66.426  31.260  1.00  0.00           O
ATOM    628  N   ILE X  41       6.252 -66.221  33.506  1.00  0.00           N
ATOM    629  H   ILE X  41       6.725 -66.476  34.362  1.00  0.00           H
ATOM    630  CA  ILE X  41       5.184 -65.264  33.478  1.00  0.00           C
ATOM    631  HA  ILE X  41       4.369 -65.772  32.963  1.00  0.00           H
ATOM    632  CB  ILE X  41       4.734 -64.822  34.863  1.00  0.00           C
ATOM    633  HB  ILE X  41       5.515 -64.200  35.302  1.00  0.00           H
ATOM    634  CG2 ILE X  41       3.488 -63.870  34.760  1.00  0.00           C
ATOM    635 HG21 ILE X  41       3.726 -62.901  34.322  1.00  0.00           H
ATOM    636 HG22 ILE X  41       2.627 -64.255  34.213  1.00  0.00           H
ATOM    637 HG23 ILE X  41       3.221 -63.578  35.776  1.00  0.00           H
ATOM    638  CG1 ILE X  41       4.409 -65.947  35.789  1.00  0.00           C
ATOM    639 HG12 ILE X  41       3.321 -66.005  35.785  1.00  0.00           H
ATOM    640 HG13 ILE X  41       4.719 -66.940  35.463  1.00  0.00           H
ATOM    641  CD1 ILE X  41       4.785 -65.737  37.288  1.00  0.00           C
ATOM    642 HD11 ILE X  41       4.171 -66.286  38.002  1.00  0.00           H
ATOM    643 HD12 ILE X  41       5.837 -65.982  37.432  1.00  0.00           H
ATOM    644 HD13 ILE X  41       4.727 -64.693  37.597  1.00  0.00           H
ATOM    645  C   ILE X  41       5.522 -64.023  32.638  1.00  0.00           C
ATOM    646  O   ILE X  41       4.653 -63.510  31.976  1.00  0.00           O
ATOM    647  N   ARG X  42       6.728 -63.560  32.738  1.00  0.00           N
ATOM    648  H   ARG X  42       7.328 -63.972  33.439  1.00  0.00           H
ATOM    649  CA  ARG X  42       7.357 -62.587  31.769  1.00  0.00           C
ATOM    650  HA  ARG X  42       6.790 -61.659  31.700  1.00  0.00           H
ATOM    651  CB  ARG X  42       8.760 -62.244  32.297  1.00  0.00           C
ATOM    652  HB2 ARG X  42       9.436 -63.095  32.382  1.00  0.00           H
ATOM    653  HB3 ARG X  42       9.286 -61.703  31.510  1.00  0.00           H
ATOM    654  CG  ARG X  42       8.920 -61.347  33.601  1.00  0.00           C
ATOM    655  HG2 ARG X  42       8.706 -61.913  34.508  1.00  0.00           H
ATOM    656  HG3 ARG X  42       9.990 -61.148  33.653  1.00  0.00           H
ATOM    657  CD  ARG X  42       8.121 -59.979  33.656  1.00  0.00           C
ATOM    658  HD2 ARG X  42       7.077 -60.163  33.909  1.00  0.00           H
ATOM    659  HD3 ARG X  42       8.597 -59.374  34.428  1.00  0.00           H
ATOM    660  NE  ARG X  42       8.091 -59.164  32.453  1.00  0.00           N
ATOM    661  HE  ARG X  42       7.244 -59.239  31.908  1.00  0.00           H
ATOM    662  CZ  ARG X  42       9.039 -58.364  31.868  1.00  0.00           C
ATOM    663  NH1 ARG X  42      10.245 -58.315  32.370  1.00  0.00           N
ATOM    664 HH11 ARG X  42      10.499 -58.755  33.243  1.00  0.00           H
ATOM    665 HH12 ARG X  42      10.935 -57.722  31.930  1.00  0.00           H
ATOM    666  NH2 ARG X  42       8.765 -57.469  30.999  1.00  0.00           N
ATOM    667 HH21 ARG X  42       7.808 -57.404  30.683  1.00  0.00           H
ATOM    668 HH22 ARG X  42       9.472 -56.801  30.724  1.00  0.00           H
ATOM    669  C   ARG X  42       7.379 -63.048  30.258  1.00  0.00           C
ATOM    670  O   ARG X  42       6.627 -62.532  29.426  1.00  0.00           O
ATOM    671  N   ALA X  43       8.012 -64.186  30.040  1.00  0.00           N
ATOM    672  H   ALA X  43       8.395 -64.715  30.810  1.00  0.00           H
ATOM    673  CA  ALA X  43       8.127 -64.717  28.713  1.00  0.00           C
ATOM    674  HA  ALA X  43       8.605 -64.031  28.013  1.00  0.00           H
ATOM    675  CB  ALA X  43       8.895 -66.063  28.648  1.00  0.00           C
ATOM    676  HB1 ALA X  43       8.855 -66.446  27.628  1.00  0.00           H
ATOM    677  HB2 ALA X  43       9.942 -65.803  28.802  1.00  0.00           H
ATOM    678  HB3 ALA X  43       8.682 -66.833  29.390  1.00  0.00           H
ATOM    679  C   ALA X  43       6.766 -64.981  28.054  1.00  0.00           C
ATOM    680  O   ALA X  43       6.604 -64.779  26.850  1.00  0.00           O
ATOM    681  N   ALA X  44       5.762 -65.303  28.828  1.00  0.00           N
ATOM    682  H   ALA X  44       5.955 -65.255  29.818  1.00  0.00           H
ATOM    683  CA  ALA X  44       4.383 -65.697  28.384  1.00  0.00           C
ATOM    684  HA  ALA X  44       4.402 -66.191  27.412  1.00  0.00           H
ATOM    685  CB  ALA X  44       3.907 -66.699  29.449  1.00  0.00           C
ATOM    686  HB1 ALA X  44       4.515 -67.599  29.546  1.00  0.00           H
ATOM    687  HB2 ALA X  44       3.983 -66.172  30.401  1.00  0.00           H
ATOM    688  HB3 ALA X  44       2.906 -67.092  29.274  1.00  0.00           H
ATOM    689  C   ALA X  44       3.489 -64.416  28.202  1.00  0.00           C
ATOM    690  O   ALA X  44       2.360 -64.630  27.678  1.00  0.00           O
ATOM    691  N   LYS X  45       4.054 -63.218  28.392  1.00  0.00           N
ATOM    692  H   LYS X  45       4.929 -63.123  28.888  1.00  0.00           H
ATOM    693  CA  LYS X  45       3.301 -61.965  28.254  1.00  0.00           C
ATOM    694  HA  LYS X  45       2.357 -62.152  27.742  1.00  0.00           H
ATOM    695  CB  LYS X  45       2.961 -61.490  29.657  1.00  0.00           C
ATOM    696  HB2 LYS X  45       3.873 -61.470  30.253  1.00  0.00           H
ATOM    697  HB3 LYS X  45       2.704 -60.433  29.580  1.00  0.00           H
ATOM    698  CG  LYS X  45       1.845 -62.248  30.485  1.00  0.00           C
ATOM    699  HG2 LYS X  45       2.110 -63.305  30.460  1.00  0.00           H
ATOM    700  HG3 LYS X  45       1.881 -61.933  31.528  1.00  0.00           H
ATOM    701  CD  LYS X  45       0.434 -62.138  29.942  1.00  0.00           C
ATOM    702  HD2 LYS X  45       0.414 -61.434  29.110  1.00  0.00           H
ATOM    703  HD3 LYS X  45       0.035 -63.115  29.670  1.00  0.00           H
ATOM    704  CE  LYS X  45      -0.587 -61.649  31.047  1.00  0.00           C
ATOM    705  HE2 LYS X  45      -0.198 -60.797  31.606  1.00  0.00           H
ATOM    706  HE3 LYS X  45      -1.489 -61.509  30.451  1.00  0.00           H
ATOM    707  NZ  LYS X  45      -0.843 -62.735  32.022  1.00  0.00           N
ATOM    708  HZ1 LYS X  45      -1.282 -63.524  31.570  1.00  0.00           H
ATOM    709  HZ2 LYS X  45      -0.020 -62.983  32.553  1.00  0.00           H
ATOM    710  HZ3 LYS X  45      -1.447 -62.392  32.755  1.00  0.00           H
ATOM    711  C   LYS X  45       4.092 -60.888  27.492  1.00  0.00           C
ATOM    712  O   LYS X  45       3.647 -59.746  27.572  1.00  0.00           O
ATOM    713  N   LYS X  46       5.115 -61.225  26.764  1.00  0.00           N
ATOM    714  H   LYS X  46       5.368 -62.203  26.741  1.00  0.00           H
ATOM    715  CA  LYS X  46       5.839 -60.279  25.846  1.00  0.00           C
ATOM    716  HA  LYS X  46       6.081 -59.351  26.365  1.00  0.00           H
ATOM    717  CB  LYS X  46       7.216 -60.835  25.385  1.00  0.00           C
ATOM    718  HB2 LYS X  46       7.985 -60.063  25.367  1.00  0.00           H
ATOM    719  HB3 LYS X  46       7.699 -61.579  26.019  1.00  0.00           H
ATOM    720  CG  LYS X  46       7.139 -61.549  24.048  1.00  0.00           C
ATOM    721  HG2 LYS X  46       6.354 -62.305  24.072  1.00  0.00           H
ATOM    722  HG3 LYS X  46       6.782 -60.818  23.323  1.00  0.00           H
ATOM    723  CD  LYS X  46       8.446 -62.145  23.468  1.00  0.00           C
ATOM    724  HD2 LYS X  46       9.132 -61.412  23.044  1.00  0.00           H
ATOM    725  HD3 LYS X  46       8.942 -62.752  24.225  1.00  0.00           H
ATOM    726  CE  LYS X  46       8.022 -62.971  22.315  1.00  0.00           C
ATOM    727  HE2 LYS X  46       7.295 -63.652  22.758  1.00  0.00           H
ATOM    728  HE3 LYS X  46       7.577 -62.376  21.518  1.00  0.00           H
ATOM    729  NZ  LYS X  46       9.083 -63.849  21.804  1.00  0.00           N
ATOM    730  HZ1 LYS X  46       8.844 -64.373  20.974  1.00  0.00           H
ATOM    731  HZ2 LYS X  46       9.882 -63.305  21.511  1.00  0.00           H
ATOM    732  HZ3 LYS X  46       9.381 -64.601  22.409  1.00  0.00           H
ATOM    733  C   LYS X  46       4.890 -59.681  24.757  1.00  0.00           C
ATOM    734  O   LYS X  46       3.948 -60.363  24.352  1.00  0.00           O
ATOM    735  N   GLY X  47       5.119 -58.468  24.286  1.00  0.00           N
ATOM    736  H   GLY X  47       5.841 -57.882  24.683  1.00  0.00           H
ATOM    737  CA  GLY X  47       4.401 -57.735  23.251  1.00  0.00           C
ATOM    738  HA2 GLY X  47       4.891 -56.882  22.783  1.00  0.00           H
ATOM    739  HA3 GLY X  47       4.158 -58.501  22.515  1.00  0.00           H
ATOM    740  C   GLY X  47       3.247 -57.016  23.818  1.00  0.00           C
ATOM    741  O   GLY X  47       2.743 -56.092  23.205  1.00  0.00           O
ATOM    742  N   LYS X  48       2.641 -57.476  24.920  1.00  0.00           N
ATOM    743  H   LYS X  48       3.115 -58.283  25.300  1.00  0.00           H
ATOM    744  CA  LYS X  48       1.426 -56.893  25.556  1.00  0.00           C
ATOM    745  HA  LYS X  48       0.575 -56.800  24.881  1.00  0.00           H
ATOM    746  CB  LYS X  48       0.979 -57.874  26.684  1.00  0.00           C
ATOM    747  HB2 LYS X  48       1.661 -57.821  27.532  1.00  0.00           H
ATOM    748  HB3 LYS X  48       0.018 -57.502  27.038  1.00  0.00           H
ATOM    749  CG  LYS X  48       0.822 -59.365  26.210  1.00  0.00           C
ATOM    750  HG2 LYS X  48       1.583 -59.703  25.506  1.00  0.00           H
ATOM    751  HG3 LYS X  48       0.831 -60.015  27.085  1.00  0.00           H
ATOM    752  CD  LYS X  48      -0.511 -59.587  25.586  1.00  0.00           C
ATOM    753  HD2 LYS X  48      -0.567 -58.988  24.677  1.00  0.00           H
ATOM    754  HD3 LYS X  48      -0.534 -60.634  25.283  1.00  0.00           H
ATOM    755  CE  LYS X  48      -1.715 -59.396  26.539  1.00  0.00           C
ATOM    756  HE2 LYS X  48      -1.629 -60.090  27.376  1.00  0.00           H
ATOM    757  HE3 LYS X  48      -1.725 -58.381  26.936  1.00  0.00           H
ATOM    758  NZ  LYS X  48      -2.954 -59.610  25.869  1.00  0.00           N
ATOM    759  HZ1 LYS X  48      -3.671 -59.387  26.544  1.00  0.00           H
ATOM    760  HZ2 LYS X  48      -3.090 -58.965  25.105  1.00  0.00           H
ATOM    761  HZ3 LYS X  48      -3.220 -60.545  25.595  1.00  0.00           H
ATOM    762  C   LYS X  48       1.791 -55.493  26.223  1.00  0.00           C
ATOM    763  O   LYS X  48       3.005 -55.263  26.505  1.00  0.00           O
ATOM    764  N   LYS X  49       0.741 -54.754  26.632  1.00  0.00           N
ATOM    765  H   LYS X  49      -0.191 -55.029  26.356  1.00  0.00           H
ATOM    766  CA  LYS X  49       0.803 -53.611  27.584  1.00  0.00           C
ATOM    767  HA  LYS X  49       1.196 -52.703  27.127  1.00  0.00           H
ATOM    768  CB  LYS X  49      -0.714 -53.245  27.899  1.00  0.00           C
ATOM    769  HB2 LYS X  49      -0.818 -52.518  28.705  1.00  0.00           H
ATOM    770  HB3 LYS X  49      -1.108 -52.708  27.036  1.00  0.00           H
ATOM    771  CG  LYS X  49      -1.743 -54.370  28.206  1.00  0.00           C
ATOM    772  HG2 LYS X  49      -1.847 -54.971  27.303  1.00  0.00           H
ATOM    773  HG3 LYS X  49      -1.188 -54.932  28.957  1.00  0.00           H
ATOM    774  CD  LYS X  49      -3.140 -54.016  28.610  1.00  0.00           C
ATOM    775  HD2 LYS X  49      -3.108 -53.247  29.381  1.00  0.00           H
ATOM    776  HD3 LYS X  49      -3.681 -53.653  27.736  1.00  0.00           H
ATOM    777  CE  LYS X  49      -3.802 -55.345  29.121  1.00  0.00           C
ATOM    778  HE2 LYS X  49      -3.669 -56.075  28.323  1.00  0.00           H
ATOM    779  HE3 LYS X  49      -3.259 -55.691  30.000  1.00  0.00           H
ATOM    780  NZ  LYS X  49      -5.213 -55.126  29.487  1.00  0.00           N
ATOM    781  HZ1 LYS X  49      -5.738 -55.748  30.086  1.00  0.00           H
ATOM    782  HZ2 LYS X  49      -5.421 -54.193  29.813  1.00  0.00           H
ATOM    783  HZ3 LYS X  49      -5.658 -55.276  28.593  1.00  0.00           H
ATOM    784  C   LYS X  49       1.461 -54.023  28.959  1.00  0.00           C
ATOM    785  O   LYS X  49       1.551 -55.198  29.327  1.00  0.00           O
ATOM    786  N   THR X  50       1.930 -52.969  29.658  1.00  0.00           N
ATOM    787  H   THR X  50       1.505 -52.073  29.468  1.00  0.00           H
ATOM    788  CA  THR X  50       2.728 -53.229  30.854  1.00  0.00           C
ATOM    789  HA  THR X  50       2.503 -54.264  31.109  1.00  0.00           H
ATOM    790  CB  THR X  50       4.174 -53.135  30.442  1.00  0.00           C
ATOM    791  HB  THR X  50       4.259 -53.788  29.573  1.00  0.00           H
ATOM    792  CG2 THR X  50       4.649 -51.773  29.959  1.00  0.00           C
ATOM    793 HG21 THR X  50       5.218 -51.370  30.797  1.00  0.00           H
ATOM    794 HG22 THR X  50       5.240 -51.832  29.045  1.00  0.00           H
ATOM    795 HG23 THR X  50       3.800 -51.111  29.790  1.00  0.00           H
ATOM    796  OG1 THR X  50       5.048 -53.613  31.504  1.00  0.00           O
ATOM    797  HG1 THR X  50       4.785 -54.495  31.779  1.00  0.00           H
ATOM    798  C   THR X  50       2.468 -52.340  32.028  1.00  0.00           C
ATOM    799  O   THR X  50       1.896 -51.246  31.837  1.00  0.00           O
ATOM    800  N   PHE X  51       2.833 -52.837  33.200  1.00  0.00           N
ATOM    801  H   PHE X  51       3.194 -53.780  33.226  1.00  0.00           H
ATOM    802  CA  PHE X  51       2.772 -52.121  34.521  1.00  0.00           C
ATOM    803  HA  PHE X  51       2.975 -51.070  34.316  1.00  0.00           H
ATOM    804  CB  PHE X  51       1.473 -52.428  35.231  1.00  0.00           C
ATOM    805  HB2 PHE X  51       0.714 -52.227  34.475  1.00  0.00           H
ATOM    806  HB3 PHE X  51       1.366 -53.485  35.472  1.00  0.00           H
ATOM    807  CG  PHE X  51       1.200 -51.574  36.479  1.00  0.00           C
ATOM    808  CD1 PHE X  51       1.525 -52.037  37.720  1.00  0.00           C
ATOM    809  HD1 PHE X  51       2.016 -52.977  37.925  1.00  0.00           H
ATOM    810  CE1 PHE X  51       1.402 -51.142  38.783  1.00  0.00           C
ATOM    811  HE1 PHE X  51       1.752 -51.430  39.763  1.00  0.00           H
ATOM    812  CZ  PHE X  51       0.564 -50.018  38.801  1.00  0.00           C
ATOM    813  HZ  PHE X  51       0.196 -49.548  39.702  1.00  0.00           H
ATOM    814  CE2 PHE X  51       0.182 -49.570  37.538  1.00  0.00           C
ATOM    815  HE2 PHE X  51      -0.450 -48.700  37.437  1.00  0.00           H
ATOM    816  CD2 PHE X  51       0.535 -50.293  36.415  1.00  0.00           C
ATOM    817  HD2 PHE X  51       0.172 -49.899  35.477  1.00  0.00           H
ATOM    818  C   PHE X  51       4.030 -52.594  35.349  1.00  0.00           C
ATOM    819  O   PHE X  51       4.125 -53.760  35.708  1.00  0.00           O
ATOM    820  N   ILE X  52       4.877 -51.669  35.762  1.00  0.00           N
ATOM    821  H   ILE X  52       4.803 -50.777  35.293  1.00  0.00           H
ATOM    822  CA  ILE X  52       6.160 -51.960  36.393  1.00  0.00           C
ATOM    823  HA  ILE X  52       6.433 -53.012  36.311  1.00  0.00           H
ATOM    824  CB  ILE X  52       7.309 -51.221  35.634  1.00  0.00           C
ATOM    825  HB  ILE X  52       7.043 -50.168  35.725  1.00  0.00           H
ATOM    826  CG2 ILE X  52       8.645 -51.478  36.381  1.00  0.00           C
ATOM    827 HG21 ILE X  52       8.497 -51.246  37.436  1.00  0.00           H
ATOM    828 HG22 ILE X  52       8.857 -52.541  36.268  1.00  0.00           H
ATOM    829 HG23 ILE X  52       9.457 -50.874  35.975  1.00  0.00           H
ATOM    830  CG1 ILE X  52       7.132 -51.551  34.055  1.00  0.00           C
ATOM    831 HG12 ILE X  52       7.035 -52.615  33.835  1.00  0.00           H
ATOM    832 HG13 ILE X  52       6.305 -50.944  33.687  1.00  0.00           H
ATOM    833  CD1 ILE X  52       8.473 -51.166  33.327  1.00  0.00           C
ATOM    834 HD11 ILE X  52       9.290 -51.825  33.624  1.00  0.00           H
ATOM    835 HD12 ILE X  52       8.339 -51.318  32.256  1.00  0.00           H
ATOM    836 HD13 ILE X  52       8.735 -50.145  33.604  1.00  0.00           H
ATOM    837  C   ILE X  52       6.184 -51.467  37.809  1.00  0.00           C
ATOM    838  O   ILE X  52       5.757 -50.310  38.108  1.00  0.00           O
ATOM    839  N   LEU X  53       6.617 -52.313  38.754  1.00  0.00           N
ATOM    840  H   LEU X  53       6.874 -53.215  38.379  1.00  0.00           H
ATOM    841  CA  LEU X  53       6.869 -51.924  40.132  1.00  0.00           C
ATOM    842  HA  LEU X  53       6.589 -50.880  40.271  1.00  0.00           H
ATOM    843  CB  LEU X  53       5.885 -52.681  41.076  1.00  0.00           C
ATOM    844  HB2 LEU X  53       6.231 -53.712  41.153  1.00  0.00           H
ATOM    845  HB3 LEU X  53       5.959 -52.242  42.071  1.00  0.00           H
ATOM    846  CG  LEU X  53       4.389 -52.701  40.686  1.00  0.00           C
ATOM    847  HG  LEU X  53       4.077 -51.701  40.383  1.00  0.00           H
ATOM    848  CD1 LEU X  53       4.045 -53.670  39.539  1.00  0.00           C
ATOM    849 HD11 LEU X  53       4.659 -54.565  39.638  1.00  0.00           H
ATOM    850 HD12 LEU X  53       2.996 -53.965  39.558  1.00  0.00           H
ATOM    851 HD13 LEU X  53       4.137 -53.205  38.558  1.00  0.00           H
ATOM    852  CD2 LEU X  53       3.551 -53.064  41.959  1.00  0.00           C
ATOM    853 HD21 LEU X  53       2.524 -52.761  41.754  1.00  0.00           H
ATOM    854 HD22 LEU X  53       3.550 -54.076  42.363  1.00  0.00           H
ATOM    855 HD23 LEU X  53       3.870 -52.521  42.849  1.00  0.00           H
ATOM    856  C   LEU X  53       8.314 -51.933  40.616  1.00  0.00           C
ATOM    857  O   LEU X  53       9.221 -52.490  39.975  1.00  0.00           O
ATOM    858  N   HID X  54       8.551 -51.338  41.814  1.00  0.00           N
ATOM    859  H   HID X  54       7.808 -50.732  42.130  1.00  0.00           H
ATOM    860  CA  HID X  54       9.908 -51.270  42.398  1.00  0.00           C
ATOM    861  HA  HID X  54      10.436 -52.146  42.020  1.00  0.00           H
ATOM    862  CB  HID X  54      10.542 -50.009  41.816  1.00  0.00           C
ATOM    863  HB2 HID X  54      10.424 -49.977  40.733  1.00  0.00           H
ATOM    864  HB3 HID X  54       9.892 -49.173  42.075  1.00  0.00           H
ATOM    865  CG  HID X  54      12.069 -49.644  42.055  1.00  0.00           C
ATOM    866  ND1 HID X  54      13.170 -50.243  41.492  1.00  0.00           N
ATOM    867  HD1 HID X  54      13.094 -50.970  40.796  1.00  0.00           H
ATOM    868  CE1 HID X  54      14.270 -49.567  41.976  1.00  0.00           C
ATOM    869  HE1 HID X  54      15.303 -49.813  41.779  1.00  0.00           H
ATOM    870  NE2 HID X  54      13.885 -48.638  42.829  1.00  0.00           N
ATOM    871  CD2 HID X  54      12.525 -48.710  42.917  1.00  0.00           C
ATOM    872  HD2 HID X  54      11.868 -48.131  43.549  1.00  0.00           H
ATOM    873  C   HID X  54       9.878 -51.167  43.889  1.00  0.00           C
ATOM    874  O   HID X  54       8.935 -50.635  44.435  1.00  0.00           O
ATOM    875  N   ASP X  55      10.871 -51.724  44.523  1.00  0.00           N
ATOM    876  H   ASP X  55      11.562 -52.260  44.018  1.00  0.00           H
ATOM    877  CA  ASP X  55      11.221 -51.578  45.957  1.00  0.00           C
ATOM    878  HA  ASP X  55      10.294 -51.576  46.531  1.00  0.00           H
ATOM    879  CB  ASP X  55      12.188 -52.737  46.266  1.00  0.00           C
ATOM    880  HB2 ASP X  55      12.947 -52.931  45.508  1.00  0.00           H
ATOM    881  HB3 ASP X  55      12.790 -52.485  47.139  1.00  0.00           H
ATOM    882  CG  ASP X  55      11.530 -54.119  46.570  1.00  0.00           C
ATOM    883  OD1 ASP X  55      10.288 -54.189  46.687  1.00  0.00           O
ATOM    884  OD2 ASP X  55      12.313 -55.101  46.827  1.00  0.00           O
ATOM    885  C   ASP X  55      12.015 -50.246  46.265  1.00  0.00           C
ATOM    886  O   ASP X  55      12.961 -49.813  45.645  1.00  0.00           O
ATOM    887  N   GLY X  56      11.595 -49.688  47.441  1.00  0.00           N
ATOM    888  H   GLY X  56      10.767 -50.008  47.924  1.00  0.00           H
ATOM    889  CA  GLY X  56      12.412 -48.805  48.271  1.00  0.00           C
ATOM    890  HA2 GLY X  56      13.075 -48.098  47.774  1.00  0.00           H
ATOM    891  HA3 GLY X  56      11.671 -48.147  48.727  1.00  0.00           H
ATOM    892  C   GLY X  56      13.210 -49.641  49.245  1.00  0.00           C
ATOM    893  O   GLY X  56      12.596 -50.481  49.923  1.00  0.00           O
ATOM    894  N   PRO X  57      14.563 -49.514  49.196  1.00  0.00           N
ATOM    895  CD  PRO X  57      15.421 -48.544  48.492  1.00  0.00           C
ATOM    896  HD2 PRO X  57      15.147 -47.530  48.781  1.00  0.00           H
ATOM    897  HD3 PRO X  57      15.187 -48.543  47.428  1.00  0.00           H
ATOM    898  CG  PRO X  57      16.865 -48.943  48.736  1.00  0.00           C
ATOM    899  HG2 PRO X  57      17.186 -48.429  49.642  1.00  0.00           H
ATOM    900  HG3 PRO X  57      17.532 -48.625  47.935  1.00  0.00           H
ATOM    901  CB  PRO X  57      16.770 -50.450  48.953  1.00  0.00           C
ATOM    902  HB2 PRO X  57      17.590 -50.769  49.597  1.00  0.00           H
ATOM    903  HB3 PRO X  57      16.846 -51.111  48.090  1.00  0.00           H
ATOM    904  CA  PRO X  57      15.331 -50.684  49.571  1.00  0.00           C
ATOM    905  HA  PRO X  57      14.931 -51.523  49.001  1.00  0.00           H
ATOM    906  C   PRO X  57      15.390 -50.968  51.077  1.00  0.00           C
ATOM    907  O   PRO X  57      15.767 -50.123  51.898  1.00  0.00           O
ATOM    908  N   PRO X  58      15.161 -52.203  51.517  1.00  0.00           N
ATOM    909  CD  PRO X  58      14.425 -53.264  50.975  1.00  0.00           C
ATOM    910  HD2 PRO X  58      14.485 -53.353  49.890  1.00  0.00           H
ATOM    911  HD3 PRO X  58      13.410 -53.136  51.351  1.00  0.00           H
ATOM    912  CG  PRO X  58      15.035 -54.482  51.613  1.00  0.00           C
ATOM    913  HG2 PRO X  58      15.901 -54.778  51.020  1.00  0.00           H
ATOM    914  HG3 PRO X  58      14.356 -55.334  51.583  1.00  0.00           H
ATOM    915  CB  PRO X  58      15.373 -54.051  53.048  1.00  0.00           C
ATOM    916  HB2 PRO X  58      16.218 -54.630  53.420  1.00  0.00           H
ATOM    917  HB3 PRO X  58      14.533 -53.965  53.737  1.00  0.00           H
ATOM    918  CA  PRO X  58      15.853 -52.615  52.820  1.00  0.00           C
ATOM    919  HA  PRO X  58      15.400 -52.002  53.599  1.00  0.00           H
ATOM    920  C   PRO X  58      17.413 -52.451  52.824  1.00  0.00           C
ATOM    921  O   PRO X  58      18.059 -52.601  51.779  1.00  0.00           O
ATOM    922  N   TYR X  59      17.954 -52.395  54.024  1.00  0.00           N
ATOM    923  H   TYR X  59      17.374 -52.253  54.839  1.00  0.00           H
ATOM    924  CA  TYR X  59      19.385 -52.596  54.206  1.00  0.00           C
ATOM    925  HA  TYR X  59      19.952 -51.994  53.496  1.00  0.00           H
ATOM    926  CB  TYR X  59      19.800 -52.208  55.656  1.00  0.00           C
ATOM    927  HB2 TYR X  59      19.497 -53.020  56.317  1.00  0.00           H
ATOM    928  HB3 TYR X  59      20.876 -52.337  55.774  1.00  0.00           H
ATOM    929  CG  TYR X  59      19.408 -50.822  56.149  1.00  0.00           C
ATOM    930  CD1 TYR X  59      18.840 -50.766  57.420  1.00  0.00           C
ATOM    931  HD1 TYR X  59      18.670 -51.665  57.994  1.00  0.00           H
ATOM    932  CE1 TYR X  59      18.392 -49.524  57.938  1.00  0.00           C
ATOM    933  HE1 TYR X  59      17.929 -49.381  58.903  1.00  0.00           H
ATOM    934  CZ  TYR X  59      18.580 -48.351  57.093  1.00  0.00           C
ATOM    935  OH  TYR X  59      18.192 -47.169  57.631  1.00  0.00           O
ATOM    936  HH  TYR X  59      18.133 -46.482  56.964  1.00  0.00           H
ATOM    937  CE2 TYR X  59      19.305 -48.459  55.886  1.00  0.00           C
ATOM    938  HE2 TYR X  59      19.497 -47.524  55.381  1.00  0.00           H
ATOM    939  CD2 TYR X  59      19.682 -49.678  55.415  1.00  0.00           C
ATOM    940  HD2 TYR X  59      20.097 -49.820  54.428  1.00  0.00           H
ATOM    941  C   TYR X  59      19.867 -54.040  53.998  1.00  0.00           C
ATOM    942  O   TYR X  59      19.137 -54.973  54.435  1.00  0.00           O
ATOM    943  N   ALA X  60      21.045 -54.186  53.433  1.00  0.00           N
ATOM    944  H   ALA X  60      21.469 -53.406  52.951  1.00  0.00           H
ATOM    945  CA  ALA X  60      21.667 -55.514  53.339  1.00  0.00           C
ATOM    946  HA  ALA X  60      20.838 -56.176  53.086  1.00  0.00           H
ATOM    947  CB  ALA X  60      22.679 -55.415  52.148  1.00  0.00           C
ATOM    948  HB1 ALA X  60      22.978 -56.444  51.947  1.00  0.00           H
ATOM    949  HB2 ALA X  60      22.103 -55.065  51.291  1.00  0.00           H
ATOM    950  HB3 ALA X  60      23.485 -54.743  52.440  1.00  0.00           H
ATOM    951  C   ALA X  60      22.250 -55.983  54.655  1.00  0.00           C
ATOM    952  O   ALA X  60      23.472 -56.157  54.788  1.00  0.00           O
ATOM    953  N   ASN X  61      21.366 -56.089  55.677  1.00  0.00           N
ATOM    954  H   ASN X  61      20.404 -55.978  55.391  1.00  0.00           H
ATOM    955  CA  ASN X  61      21.650 -56.511  57.071  1.00  0.00           C
ATOM    956  HA  ASN X  61      22.443 -57.249  56.958  1.00  0.00           H
ATOM    957  CB  ASN X  61      22.272 -55.315  57.850  1.00  0.00           C
ATOM    958  HB2 ASN X  61      23.181 -54.934  57.385  1.00  0.00           H
ATOM    959  HB3 ASN X  61      21.635 -54.444  58.003  1.00  0.00           H
ATOM    960  CG  ASN X  61      22.683 -55.708  59.204  1.00  0.00           C
ATOM    961  OD1 ASN X  61      23.706 -56.333  59.477  1.00  0.00           O
ATOM    962  ND2 ASN X  61      21.810 -55.513  60.178  1.00  0.00           N
ATOM    963 HD21 ASN X  61      22.034 -55.856  61.101  1.00  0.00           H
ATOM    964 HD22 ASN X  61      20.925 -55.048  60.036  1.00  0.00           H
ATOM    965  C   ASN X  61      20.394 -57.099  57.830  1.00  0.00           C
ATOM    966  O   ASN X  61      19.251 -56.706  57.563  1.00  0.00           O
ATOM    967  N   GLY X  62      20.641 -58.108  58.750  1.00  0.00           N
ATOM    968  H   GLY X  62      21.632 -58.299  58.775  1.00  0.00           H
ATOM    969  CA  GLY X  62      19.609 -58.850  59.560  1.00  0.00           C
ATOM    970  HA2 GLY X  62      20.158 -59.580  60.154  1.00  0.00           H
ATOM    971  HA3 GLY X  62      18.978 -58.184  60.148  1.00  0.00           H
ATOM    972  C   GLY X  62      18.557 -59.641  58.774  1.00  0.00           C
ATOM    973  O   GLY X  62      18.388 -59.464  57.540  1.00  0.00           O
ATOM    974  N   SER X  63      17.754 -60.337  59.493  1.00  0.00           N
ATOM    975  H   SER X  63      17.770 -60.279  60.502  1.00  0.00           H
ATOM    976  CA  SER X  63      16.475 -60.940  58.948  1.00  0.00           C
ATOM    977  HA  SER X  63      16.731 -61.554  58.085  1.00  0.00           H
ATOM    978  CB  SER X  63      15.825 -61.836  60.009  1.00  0.00           C
ATOM    979  HB2 SER X  63      15.871 -61.256  60.930  1.00  0.00           H
ATOM    980  HB3 SER X  63      14.858 -62.075  59.566  1.00  0.00           H
ATOM    981  OG  SER X  63      16.597 -63.051  60.165  1.00  0.00           O
ATOM    982  HG  SER X  63      16.322 -63.455  60.991  1.00  0.00           H
ATOM    983  C   SER X  63      15.401 -59.896  58.620  1.00  0.00           C
ATOM    984  O   SER X  63      15.450 -58.816  59.185  1.00  0.00           O
ATOM    985  N   ILE X  64      14.456 -60.336  57.741  1.00  0.00           N
ATOM    986  H   ILE X  64      14.422 -61.289  57.408  1.00  0.00           H
ATOM    987  CA  ILE X  64      13.209 -59.522  57.579  1.00  0.00           C
ATOM    988  HA  ILE X  64      13.540 -58.508  57.354  1.00  0.00           H
ATOM    989  CB  ILE X  64      12.532 -60.020  56.253  1.00  0.00           C
ATOM    990  HB  ILE X  64      11.904 -59.225  55.852  1.00  0.00           H
ATOM    991  CG2 ILE X  64      13.524 -60.157  55.031  1.00  0.00           C
ATOM    992 HG21 ILE X  64      14.022 -59.196  54.902  1.00  0.00           H
ATOM    993 HG22 ILE X  64      14.280 -60.926  55.194  1.00  0.00           H
ATOM    994 HG23 ILE X  64      12.963 -60.375  54.123  1.00  0.00           H
ATOM    995  CG1 ILE X  64      11.651 -61.260  56.396  1.00  0.00           C
ATOM    996 HG12 ILE X  64      12.285 -62.147  56.399  1.00  0.00           H
ATOM    997 HG13 ILE X  64      10.999 -61.186  57.267  1.00  0.00           H
ATOM    998  CD1 ILE X  64      10.777 -61.446  55.142  1.00  0.00           C
ATOM    999 HD11 ILE X  64      10.283 -62.405  55.298  1.00  0.00           H
ATOM   1000 HD12 ILE X  64      10.052 -60.640  55.256  1.00  0.00           H
ATOM   1001 HD13 ILE X  64      11.274 -61.349  54.177  1.00  0.00           H
ATOM   1002  C   ILE X  64      12.358 -59.527  58.787  1.00  0.00           C
ATOM   1003  O   ILE X  64      12.387 -60.482  59.582  1.00  0.00           O
ATOM   1004  N   HIE X  65      11.355 -58.633  58.837  1.00  0.00           N
ATOM   1005  H   HIE X  65      11.383 -57.929  58.113  1.00  0.00           H
ATOM   1006  CA  HIE X  65      10.185 -58.572  59.801  1.00  0.00           C
ATOM   1007  HA  HIE X  65      10.162 -59.563  60.256  1.00  0.00           H
ATOM   1008  CB  HIE X  65      10.364 -57.450  60.800  1.00  0.00           C
ATOM   1009  HB2 HIE X  65       9.431 -57.375  61.359  1.00  0.00           H
ATOM   1010  HB3 HIE X  65      11.113 -57.752  61.531  1.00  0.00           H
ATOM   1011  CG  HIE X  65      10.764 -56.042  60.327  1.00  0.00           C
ATOM   1012  ND1 HIE X  65       9.943 -54.913  60.140  1.00  0.00           N
ATOM   1013  CE1 HIE X  65      10.742 -53.859  59.818  1.00  0.00           C
ATOM   1014  HE1 HIE X  65      10.476 -52.824  59.656  1.00  0.00           H
ATOM   1015  NE2 HIE X  65      12.029 -54.255  59.947  1.00  0.00           N
ATOM   1016  HE2 HIE X  65      12.800 -53.674  59.651  1.00  0.00           H
ATOM   1017  CD2 HIE X  65      12.053 -55.623  60.173  1.00  0.00           C
ATOM   1018  HD2 HIE X  65      12.928 -56.239  60.319  1.00  0.00           H
ATOM   1019  C   HIE X  65       8.736 -58.494  59.188  1.00  0.00           C
ATOM   1020  O   HIE X  65       8.610 -58.700  57.972  1.00  0.00           O
ATOM   1021  N   ILE X  66       7.695 -58.302  59.977  1.00  0.00           N
ATOM   1022  H   ILE X  66       7.790 -58.208  60.978  1.00  0.00           H
ATOM   1023  CA  ILE X  66       6.351 -58.346  59.475  1.00  0.00           C
ATOM   1024  HA  ILE X  66       6.260 -59.235  58.851  1.00  0.00           H
ATOM   1025  CB  ILE X  66       5.379 -58.469  60.659  1.00  0.00           C
ATOM   1026  HB  ILE X  66       5.848 -59.175  61.345  1.00  0.00           H
ATOM   1027  CG2 ILE X  66       5.246 -57.248  61.484  1.00  0.00           C
ATOM   1028 HG21 ILE X  66       4.747 -57.478  62.426  1.00  0.00           H
ATOM   1029 HG22 ILE X  66       6.185 -56.766  61.757  1.00  0.00           H
ATOM   1030 HG23 ILE X  66       4.610 -56.502  61.008  1.00  0.00           H
ATOM   1031  CG1 ILE X  66       4.087 -59.104  60.191  1.00  0.00           C
ATOM   1032 HG12 ILE X  66       3.542 -58.429  59.531  1.00  0.00           H
ATOM   1033 HG13 ILE X  66       4.366 -59.941  59.550  1.00  0.00           H
ATOM   1034  CD1 ILE X  66       3.214 -59.642  61.350  1.00  0.00           C
ATOM   1035 HD11 ILE X  66       3.687 -60.452  61.905  1.00  0.00           H
ATOM   1036 HD12 ILE X  66       3.000 -58.782  61.985  1.00  0.00           H
ATOM   1037 HD13 ILE X  66       2.254 -60.003  60.981  1.00  0.00           H
ATOM   1038  C   ILE X  66       5.982 -57.106  58.622  1.00  0.00           C
ATOM   1039  O   ILE X  66       5.163 -57.220  57.734  1.00  0.00           O
ATOM   1040  N   GLY X  67       6.681 -55.957  58.746  1.00  0.00           N
ATOM   1041  H   GLY X  67       7.378 -55.913  59.476  1.00  0.00           H
ATOM   1042  CA  GLY X  67       6.480 -54.829  57.802  1.00  0.00           C
ATOM   1043  HA2 GLY X  67       5.442 -54.642  57.529  1.00  0.00           H
ATOM   1044  HA3 GLY X  67       6.957 -53.932  58.196  1.00  0.00           H
ATOM   1045  C   GLY X  67       7.201 -55.012  56.412  1.00  0.00           C
ATOM   1046  O   GLY X  67       6.493 -54.754  55.477  1.00  0.00           O
ATOM   1047  N   HIE X  68       8.340 -55.677  56.367  1.00  0.00           N
ATOM   1048  H   HIE X  68       8.816 -55.646  57.257  1.00  0.00           H
ATOM   1049  CA  HIE X  68       8.959 -56.172  55.160  1.00  0.00           C
ATOM   1050  HA  HIE X  68       9.144 -55.284  54.555  1.00  0.00           H
ATOM   1051  CB  HIE X  68      10.225 -56.953  55.420  1.00  0.00           C
ATOM   1052  HB2 HIE X  68       9.987 -57.750  56.124  1.00  0.00           H
ATOM   1053  HB3 HIE X  68      10.397 -57.442  54.462  1.00  0.00           H
ATOM   1054  CG  HIE X  68      11.476 -56.155  55.765  1.00  0.00           C
ATOM   1055  ND1 HIE X  68      12.717 -56.630  55.439  1.00  0.00           N
ATOM   1056  CE1 HIE X  68      13.580 -55.623  55.617  1.00  0.00           C
ATOM   1057  HE1 HIE X  68      14.647 -55.707  55.473  1.00  0.00           H
ATOM   1058  NE2 HIE X  68      12.890 -54.531  55.978  1.00  0.00           N
ATOM   1059  HE2 HIE X  68      13.292 -53.648  56.259  1.00  0.00           H
ATOM   1060  CD2 HIE X  68      11.585 -54.827  56.074  1.00  0.00           C
ATOM   1061  HD2 HIE X  68      10.820 -54.107  56.322  1.00  0.00           H
ATOM   1062  C   HIE X  68       7.946 -57.061  54.434  1.00  0.00           C
ATOM   1063  O   HIE X  68       7.885 -57.090  53.199  1.00  0.00           O
ATOM   1064  N   SER X  69       7.260 -57.902  55.208  1.00  0.00           N
ATOM   1065  H   SER X  69       7.460 -57.760  56.188  1.00  0.00           H
ATOM   1066  CA  SER X  69       6.221 -58.879  54.795  1.00  0.00           C
ATOM   1067  HA  SER X  69       6.663 -59.462  53.987  1.00  0.00           H
ATOM   1068  CB  SER X  69       5.788 -59.913  55.845  1.00  0.00           C
ATOM   1069  HB2 SER X  69       5.021 -59.500  56.501  1.00  0.00           H
ATOM   1070  HB3 SER X  69       5.244 -60.643  55.246  1.00  0.00           H
ATOM   1071  OG  SER X  69       6.852 -60.441  56.614  1.00  0.00           O
ATOM   1072  HG  SER X  69       7.530 -59.814  56.878  1.00  0.00           H
ATOM   1073  C   SER X  69       5.062 -58.195  54.114  1.00  0.00           C
ATOM   1074  O   SER X  69       4.722 -58.503  52.938  1.00  0.00           O
ATOM   1075  N   VAL X  70       4.437 -57.187  54.707  1.00  0.00           N
ATOM   1076  H   VAL X  70       4.536 -57.190  55.713  1.00  0.00           H
ATOM   1077  CA  VAL X  70       3.363 -56.361  54.238  1.00  0.00           C
ATOM   1078  HA  VAL X  70       2.483 -56.984  54.080  1.00  0.00           H
ATOM   1079  CB  VAL X  70       3.026 -55.273  55.251  1.00  0.00           C
ATOM   1080  HB  VAL X  70       3.934 -54.722  55.496  1.00  0.00           H
ATOM   1081  CG1 VAL X  70       2.225 -54.187  54.676  1.00  0.00           C
ATOM   1082 HG11 VAL X  70       2.712 -53.716  53.823  1.00  0.00           H
ATOM   1083 HG12 VAL X  70       1.204 -54.488  54.440  1.00  0.00           H
ATOM   1084 HG13 VAL X  70       1.986 -53.450  55.443  1.00  0.00           H
ATOM   1085  CG2 VAL X  70       2.288 -55.978  56.393  1.00  0.00           C
ATOM   1086 HG21 VAL X  70       1.319 -56.457  56.247  1.00  0.00           H
ATOM   1087 HG22 VAL X  70       2.998 -56.670  56.846  1.00  0.00           H
ATOM   1088 HG23 VAL X  70       2.053 -55.187  57.104  1.00  0.00           H
ATOM   1089  C   VAL X  70       3.742 -55.853  52.868  1.00  0.00           C
ATOM   1090  O   VAL X  70       2.992 -55.926  51.896  1.00  0.00           O
ATOM   1091  N   ASN X  71       4.921 -55.227  52.796  1.00  0.00           N
ATOM   1092  H   ASN X  71       5.529 -55.205  53.602  1.00  0.00           H
ATOM   1093  CA  ASN X  71       5.499 -54.485  51.639  1.00  0.00           C
ATOM   1094  HA  ASN X  71       4.879 -53.624  51.390  1.00  0.00           H
ATOM   1095  CB  ASN X  71       6.788 -53.879  52.173  1.00  0.00           C
ATOM   1096  HB2 ASN X  71       6.536 -53.282  53.050  1.00  0.00           H
ATOM   1097  HB3 ASN X  71       7.416 -54.691  52.540  1.00  0.00           H
ATOM   1098  CG  ASN X  71       7.584 -53.097  51.164  1.00  0.00           C
ATOM   1099  OD1 ASN X  71       8.519 -53.493  50.542  1.00  0.00           O
ATOM   1100  ND2 ASN X  71       7.158 -51.916  50.859  1.00  0.00           N
ATOM   1101 HD21 ASN X  71       7.802 -51.306  50.375  1.00  0.00           H
ATOM   1102 HD22 ASN X  71       6.315 -51.522  51.250  1.00  0.00           H
ATOM   1103  C   ASN X  71       5.846 -55.394  50.440  1.00  0.00           C
ATOM   1104  O   ASN X  71       5.473 -54.973  49.359  1.00  0.00           O
ATOM   1105  N   LYS X  72       6.306 -56.605  50.593  1.00  0.00           N
ATOM   1106  H   LYS X  72       6.561 -56.830  51.544  1.00  0.00           H
ATOM   1107  CA  LYS X  72       6.260 -57.679  49.549  1.00  0.00           C
ATOM   1108  HA  LYS X  72       6.622 -57.196  48.642  1.00  0.00           H
ATOM   1109  CB  LYS X  72       7.422 -58.661  49.915  1.00  0.00           C
ATOM   1110  HB2 LYS X  72       7.536 -58.818  50.988  1.00  0.00           H
ATOM   1111  HB3 LYS X  72       7.118 -59.657  49.593  1.00  0.00           H
ATOM   1112  CG  LYS X  72       8.744 -58.332  49.285  1.00  0.00           C
ATOM   1113  HG2 LYS X  72       9.479 -59.071  49.602  1.00  0.00           H
ATOM   1114  HG3 LYS X  72       8.767 -58.233  48.199  1.00  0.00           H
ATOM   1115  CD  LYS X  72       9.275 -56.982  49.827  1.00  0.00           C
ATOM   1116  HD2 LYS X  72       8.708 -56.157  49.397  1.00  0.00           H
ATOM   1117  HD3 LYS X  72       9.246 -56.992  50.917  1.00  0.00           H
ATOM   1118  CE  LYS X  72      10.759 -56.698  49.485  1.00  0.00           C
ATOM   1119  HE2 LYS X  72      11.437 -57.502  49.768  1.00  0.00           H
ATOM   1120  HE3 LYS X  72      10.833 -56.638  48.400  1.00  0.00           H
ATOM   1121  NZ  LYS X  72      11.302 -55.409  49.965  1.00  0.00           N
ATOM   1122  HZ1 LYS X  72      12.144 -55.161  49.466  1.00  0.00           H
ATOM   1123  HZ2 LYS X  72      10.668 -54.631  49.848  1.00  0.00           H
ATOM   1124  HZ3 LYS X  72      11.558 -55.392  50.942  1.00  0.00           H
ATOM   1125  C   LYS X  72       4.884 -58.371  49.231  1.00  0.00           C
ATOM   1126  O   LYS X  72       4.593 -58.439  48.050  1.00  0.00           O
ATOM   1127  N   ILE X  73       4.030 -58.653  50.206  1.00  0.00           N
ATOM   1128  H   ILE X  73       4.245 -58.455  51.173  1.00  0.00           H
ATOM   1129  CA  ILE X  73       2.732 -59.294  49.857  1.00  0.00           C
ATOM   1130  HA  ILE X  73       2.916 -60.103  49.149  1.00  0.00           H
ATOM   1131  CB  ILE X  73       2.082 -59.885  51.096  1.00  0.00           C
ATOM   1132  HB  ILE X  73       1.980 -59.105  51.851  1.00  0.00           H
ATOM   1133  CG2 ILE X  73       0.666 -60.461  50.776  1.00  0.00           C
ATOM   1134 HG21 ILE X  73       0.653 -61.004  49.831  1.00  0.00           H
ATOM   1135 HG22 ILE X  73       0.345 -61.028  51.650  1.00  0.00           H
ATOM   1136 HG23 ILE X  73      -0.088 -59.679  50.685  1.00  0.00           H
ATOM   1137  CG1 ILE X  73       2.986 -61.086  51.646  1.00  0.00           C
ATOM   1138 HG12 ILE X  73       2.869 -62.023  51.102  1.00  0.00           H
ATOM   1139 HG13 ILE X  73       4.035 -60.793  51.584  1.00  0.00           H
ATOM   1140  CD1 ILE X  73       2.781 -61.306  53.130  1.00  0.00           C
ATOM   1141 HD11 ILE X  73       3.614 -61.906  53.495  1.00  0.00           H
ATOM   1142 HD12 ILE X  73       2.708 -60.413  53.751  1.00  0.00           H
ATOM   1143 HD13 ILE X  73       1.871 -61.878  53.308  1.00  0.00           H
ATOM   1144  C   ILE X  73       1.844 -58.327  49.059  1.00  0.00           C
ATOM   1145  O   ILE X  73       1.122 -58.795  48.167  1.00  0.00           O
ATOM   1146  N   LEU X  74       1.897 -57.023  49.337  1.00  0.00           N
ATOM   1147  H   LEU X  74       2.417 -56.700  50.140  1.00  0.00           H
ATOM   1148  CA  LEU X  74       1.113 -56.103  48.487  1.00  0.00           C
ATOM   1149  HA  LEU X  74       0.085 -56.462  48.430  1.00  0.00           H
ATOM   1150  CB  LEU X  74       0.999 -54.647  49.149  1.00  0.00           C
ATOM   1151  HB2 LEU X  74       1.997 -54.226  49.266  1.00  0.00           H
ATOM   1152  HB3 LEU X  74       0.481 -54.038  48.408  1.00  0.00           H
ATOM   1153  CG  LEU X  74       0.268 -54.483  50.469  1.00  0.00           C
ATOM   1154  HG  LEU X  74       0.698 -55.082  51.272  1.00  0.00           H
ATOM   1155  CD1 LEU X  74       0.266 -52.973  50.931  1.00  0.00           C
ATOM   1156 HD11 LEU X  74      -0.174 -52.464  50.073  1.00  0.00           H
ATOM   1157 HD12 LEU X  74      -0.380 -52.816  51.795  1.00  0.00           H
ATOM   1158 HD13 LEU X  74       1.246 -52.580  51.201  1.00  0.00           H
ATOM   1159  CD2 LEU X  74      -1.179 -54.907  50.464  1.00  0.00           C
ATOM   1160 HD21 LEU X  74      -1.119 -55.986  50.319  1.00  0.00           H
ATOM   1161 HD22 LEU X  74      -1.690 -54.520  51.345  1.00  0.00           H
ATOM   1162 HD23 LEU X  74      -1.772 -54.367  49.725  1.00  0.00           H
ATOM   1163  C   LEU X  74       1.586 -56.069  46.982  1.00  0.00           C
ATOM   1164  O   LEU X  74       0.727 -56.043  46.060  1.00  0.00           O
ATOM   1165  N   LYS X  75       2.934 -56.042  46.821  1.00  0.00           N
ATOM   1166  H   LYS X  75       3.521 -56.322  47.594  1.00  0.00           H
ATOM   1167  CA  LYS X  75       3.501 -55.977  45.477  1.00  0.00           C
ATOM   1168  HA  LYS X  75       3.064 -55.159  44.906  1.00  0.00           H
ATOM   1169  CB  LYS X  75       5.006 -55.864  45.530  1.00  0.00           C
ATOM   1170  HB2 LYS X  75       5.450 -56.623  46.174  1.00  0.00           H
ATOM   1171  HB3 LYS X  75       5.476 -55.945  44.550  1.00  0.00           H
ATOM   1172  CG  LYS X  75       5.309 -54.407  45.956  1.00  0.00           C
ATOM   1173  HG2 LYS X  75       5.072 -53.697  45.164  1.00  0.00           H
ATOM   1174  HG3 LYS X  75       4.686 -54.101  46.797  1.00  0.00           H
ATOM   1175  CD  LYS X  75       6.776 -54.247  46.321  1.00  0.00           C
ATOM   1176  HD2 LYS X  75       7.235 -55.058  46.887  1.00  0.00           H
ATOM   1177  HD3 LYS X  75       7.278 -54.103  45.364  1.00  0.00           H
ATOM   1178  CE  LYS X  75       7.040 -52.882  47.059  1.00  0.00           C
ATOM   1179  HE2 LYS X  75       6.946 -52.008  46.415  1.00  0.00           H
ATOM   1180  HE3 LYS X  75       6.191 -52.754  47.732  1.00  0.00           H
ATOM   1181  NZ  LYS X  75       8.282 -52.716  47.892  1.00  0.00           N
ATOM   1182  HZ1 LYS X  75       8.352 -51.756  48.199  1.00  0.00           H
ATOM   1183  HZ2 LYS X  75       8.263 -53.147  48.805  1.00  0.00           H
ATOM   1184  HZ3 LYS X  75       9.091 -53.023  47.371  1.00  0.00           H
ATOM   1185  C   LYS X  75       3.137 -57.229  44.726  1.00  0.00           C
ATOM   1186  O   LYS X  75       2.665 -57.073  43.579  1.00  0.00           O
ATOM   1187  N   ASP X  76       3.394 -58.440  45.274  1.00  0.00           N
ATOM   1188  H   ASP X  76       3.824 -58.506  46.186  1.00  0.00           H
ATOM   1189  CA  ASP X  76       2.887 -59.675  44.570  1.00  0.00           C
ATOM   1190  HA  ASP X  76       3.528 -59.846  43.705  1.00  0.00           H
ATOM   1191  CB  ASP X  76       3.069 -60.847  45.616  1.00  0.00           C
ATOM   1192  HB2 ASP X  76       4.017 -60.765  46.148  1.00  0.00           H
ATOM   1193  HB3 ASP X  76       2.305 -60.721  46.383  1.00  0.00           H
ATOM   1194  CG  ASP X  76       2.847 -62.223  44.991  1.00  0.00           C
ATOM   1195  OD1 ASP X  76       3.461 -62.435  43.902  1.00  0.00           O
ATOM   1196  OD2 ASP X  76       2.141 -63.117  45.593  1.00  0.00           O
ATOM   1197  C   ASP X  76       1.439 -59.679  44.093  1.00  0.00           C
ATOM   1198  O   ASP X  76       1.067 -60.130  43.011  1.00  0.00           O
ATOM   1199  N   ILE X  77       0.587 -59.127  44.973  1.00  0.00           N
ATOM   1200  H   ILE X  77       0.959 -58.822  45.861  1.00  0.00           H
ATOM   1201  CA  ILE X  77      -0.849 -58.899  44.747  1.00  0.00           C
ATOM   1202  HA  ILE X  77      -1.238 -59.865  44.427  1.00  0.00           H
ATOM   1203  CB  ILE X  77      -1.522 -58.440  46.060  1.00  0.00           C
ATOM   1204  HB  ILE X  77      -0.913 -57.718  46.603  1.00  0.00           H
ATOM   1205  CG2 ILE X  77      -2.833 -57.602  45.898  1.00  0.00           C
ATOM   1206 HG21 ILE X  77      -2.563 -56.704  45.342  1.00  0.00           H
ATOM   1207 HG22 ILE X  77      -3.502 -58.178  45.260  1.00  0.00           H
ATOM   1208 HG23 ILE X  77      -3.404 -57.343  46.790  1.00  0.00           H
ATOM   1209  CG1 ILE X  77      -1.852 -59.662  46.922  1.00  0.00           C
ATOM   1210 HG12 ILE X  77      -2.672 -60.156  46.400  1.00  0.00           H
ATOM   1211 HG13 ILE X  77      -0.996 -60.335  46.957  1.00  0.00           H
ATOM   1212  CD1 ILE X  77      -2.162 -59.332  48.396  1.00  0.00           C
ATOM   1213 HD11 ILE X  77      -1.252 -58.934  48.845  1.00  0.00           H
ATOM   1214 HD12 ILE X  77      -2.978 -58.611  48.430  1.00  0.00           H
ATOM   1215 HD13 ILE X  77      -2.511 -60.253  48.862  1.00  0.00           H
ATOM   1216  C   ILE X  77      -1.027 -57.992  43.489  1.00  0.00           C
ATOM   1217  O   ILE X  77      -1.838 -58.291  42.647  1.00  0.00           O
ATOM   1218  N   ILE X  78      -0.353 -56.864  43.352  1.00  0.00           N
ATOM   1219  H   ILE X  78       0.162 -56.549  44.162  1.00  0.00           H
ATOM   1220  CA  ILE X  78      -0.557 -56.005  42.220  1.00  0.00           C
ATOM   1221  HA  ILE X  78      -1.637 -55.974  42.074  1.00  0.00           H
ATOM   1222  CB  ILE X  78      -0.141 -54.525  42.549  1.00  0.00           C
ATOM   1223  HB  ILE X  78       0.814 -54.634  43.063  1.00  0.00           H
ATOM   1224  CG2 ILE X  78      -0.044 -53.744  41.206  1.00  0.00           C
ATOM   1225 HG21 ILE X  78      -1.026 -53.537  40.780  1.00  0.00           H
ATOM   1226 HG22 ILE X  78       0.353 -52.764  41.471  1.00  0.00           H
ATOM   1227 HG23 ILE X  78       0.606 -54.182  40.449  1.00  0.00           H
ATOM   1228  CG1 ILE X  78      -1.145 -53.803  43.552  1.00  0.00           C
ATOM   1229 HG12 ILE X  78      -2.087 -53.667  43.020  1.00  0.00           H
ATOM   1230 HG13 ILE X  78      -1.282 -54.471  44.403  1.00  0.00           H
ATOM   1231  CD1 ILE X  78      -0.640 -52.467  44.076  1.00  0.00           C
ATOM   1232 HD11 ILE X  78       0.392 -52.561  44.414  1.00  0.00           H
ATOM   1233 HD12 ILE X  78      -0.848 -51.629  43.410  1.00  0.00           H
ATOM   1234 HD13 ILE X  78      -1.134 -52.213  45.014  1.00  0.00           H
ATOM   1235  C   ILE X  78       0.066 -56.680  40.937  1.00  0.00           C
ATOM   1236  O   ILE X  78      -0.532 -56.723  39.895  1.00  0.00           O
ATOM   1237  N   VAL X  79       1.277 -57.242  41.078  1.00  0.00           N
ATOM   1238  H   VAL X  79       1.636 -57.365  42.014  1.00  0.00           H
ATOM   1239  CA  VAL X  79       2.031 -57.957  39.935  1.00  0.00           C
ATOM   1240  HA  VAL X  79       2.046 -57.311  39.058  1.00  0.00           H
ATOM   1241  CB  VAL X  79       3.450 -58.317  40.482  1.00  0.00           C
ATOM   1242  HB  VAL X  79       3.335 -58.732  41.483  1.00  0.00           H
ATOM   1243  CG1 VAL X  79       4.150 -59.304  39.472  1.00  0.00           C
ATOM   1244 HG11 VAL X  79       3.626 -60.259  39.512  1.00  0.00           H
ATOM   1245 HG12 VAL X  79       4.421 -58.951  38.478  1.00  0.00           H
ATOM   1246 HG13 VAL X  79       5.102 -59.596  39.915  1.00  0.00           H
ATOM   1247  CG2 VAL X  79       4.380 -57.145  40.460  1.00  0.00           C
ATOM   1248 HG21 VAL X  79       3.967 -56.295  41.003  1.00  0.00           H
ATOM   1249 HG22 VAL X  79       5.327 -57.301  40.977  1.00  0.00           H
ATOM   1250 HG23 VAL X  79       4.676 -56.911  39.438  1.00  0.00           H
ATOM   1251  C   VAL X  79       1.224 -59.116  39.310  1.00  0.00           C
ATOM   1252  O   VAL X  79       1.138 -59.273  38.091  1.00  0.00           O
ATOM   1253  N   LYS X  80       0.485 -59.818  40.129  1.00  0.00           N
ATOM   1254  H   LYS X  80       0.634 -59.745  41.125  1.00  0.00           H
ATOM   1255  CA  LYS X  80      -0.462 -60.824  39.682  1.00  0.00           C
ATOM   1256  HA  LYS X  80      -0.081 -61.348  38.806  1.00  0.00           H
ATOM   1257  CB  LYS X  80      -0.703 -61.898  40.743  1.00  0.00           C
ATOM   1258  HB2 LYS X  80      -0.981 -61.407  41.676  1.00  0.00           H
ATOM   1259  HB3 LYS X  80      -1.496 -62.577  40.428  1.00  0.00           H
ATOM   1260  CG  LYS X  80       0.584 -62.708  40.974  1.00  0.00           C
ATOM   1261  HG2 LYS X  80       0.851 -63.258  40.071  1.00  0.00           H
ATOM   1262  HG3 LYS X  80       1.434 -62.096  41.274  1.00  0.00           H
ATOM   1263  CD  LYS X  80       0.425 -63.742  42.182  1.00  0.00           C
ATOM   1264  HD2 LYS X  80       0.217 -63.216  43.114  1.00  0.00           H
ATOM   1265  HD3 LYS X  80      -0.431 -64.394  42.005  1.00  0.00           H
ATOM   1266  CE  LYS X  80       1.728 -64.612  42.270  1.00  0.00           C
ATOM   1267  HE2 LYS X  80       1.638 -65.498  41.641  1.00  0.00           H
ATOM   1268  HE3 LYS X  80       2.609 -64.049  41.963  1.00  0.00           H
ATOM   1269  NZ  LYS X  80       2.151 -65.066  43.626  1.00  0.00           N
ATOM   1270  HZ1 LYS X  80       1.593 -65.784  44.066  1.00  0.00           H
ATOM   1271  HZ2 LYS X  80       3.104 -65.381  43.736  1.00  0.00           H
ATOM   1272  HZ3 LYS X  80       2.194 -64.288  44.269  1.00  0.00           H
ATOM   1273  C   LYS X  80      -1.777 -60.261  39.145  1.00  0.00           C
ATOM   1274  O   LYS X  80      -2.299 -60.808  38.222  1.00  0.00           O
ATOM   1275  N   SER X  81      -2.458 -59.291  39.800  1.00  0.00           N
ATOM   1276  H   SER X  81      -1.975 -58.866  40.579  1.00  0.00           H
ATOM   1277  CA  SER X  81      -3.763 -58.789  39.405  1.00  0.00           C
ATOM   1278  HA  SER X  81      -4.388 -59.650  39.167  1.00  0.00           H
ATOM   1279  CB  SER X  81      -4.483 -57.972  40.529  1.00  0.00           C
ATOM   1280  HB2 SER X  81      -5.426 -57.522  40.218  1.00  0.00           H
ATOM   1281  HB3 SER X  81      -4.665 -58.626  41.382  1.00  0.00           H
ATOM   1282  OG  SER X  81      -3.577 -56.893  40.937  1.00  0.00           O
ATOM   1283  HG  SER X  81      -2.784 -57.304  41.289  1.00  0.00           H
ATOM   1284  C   SER X  81      -3.577 -58.061  38.058  1.00  0.00           C
ATOM   1285  O   SER X  81      -4.425 -58.231  37.213  1.00  0.00           O
ATOM   1286  N   LYS X  82      -2.555 -57.234  37.898  1.00  0.00           N
ATOM   1287  H   LYS X  82      -1.883 -57.076  38.636  1.00  0.00           H
ATOM   1288  CA  LYS X  82      -2.306 -56.644  36.558  1.00  0.00           C
ATOM   1289  HA  LYS X  82      -3.119 -56.055  36.133  1.00  0.00           H
ATOM   1290  CB  LYS X  82      -1.116 -55.678  36.725  1.00  0.00           C
ATOM   1291  HB2 LYS X  82      -0.400 -56.216  37.347  1.00  0.00           H
ATOM   1292  HB3 LYS X  82      -0.779 -55.349  35.742  1.00  0.00           H
ATOM   1293  CG  LYS X  82      -1.429 -54.451  37.562  1.00  0.00           C
ATOM   1294  HG2 LYS X  82      -1.865 -54.858  38.474  1.00  0.00           H
ATOM   1295  HG3 LYS X  82      -0.449 -54.092  37.877  1.00  0.00           H
ATOM   1296  CD  LYS X  82      -2.300 -53.400  36.928  1.00  0.00           C
ATOM   1297  HD2 LYS X  82      -1.913 -53.233  35.922  1.00  0.00           H
ATOM   1298  HD3 LYS X  82      -3.265 -53.897  36.832  1.00  0.00           H
ATOM   1299  CE  LYS X  82      -2.421 -52.137  37.777  1.00  0.00           C
ATOM   1300  HE2 LYS X  82      -2.570 -52.361  38.833  1.00  0.00           H
ATOM   1301  HE3 LYS X  82      -1.408 -51.735  37.808  1.00  0.00           H
ATOM   1302  NZ  LYS X  82      -3.296 -51.079  37.232  1.00  0.00           N
ATOM   1303  HZ1 LYS X  82      -2.893 -50.856  36.333  1.00  0.00           H
ATOM   1304  HZ2 LYS X  82      -4.277 -51.315  37.203  1.00  0.00           H
ATOM   1305  HZ3 LYS X  82      -3.229 -50.308  37.880  1.00  0.00           H
ATOM   1306  C   LYS X  82      -1.938 -57.733  35.483  1.00  0.00           C
ATOM   1307  O   LYS X  82      -2.394 -57.701  34.344  1.00  0.00           O
ATOM   1308  N   GLY X  83      -1.246 -58.759  35.933  1.00  0.00           N
ATOM   1309  H   GLY X  83      -0.949 -58.757  36.898  1.00  0.00           H
ATOM   1310  CA  GLY X  83      -0.988 -60.062  35.206  1.00  0.00           C
ATOM   1311  HA2 GLY X  83      -0.312 -59.858  34.375  1.00  0.00           H
ATOM   1312  HA3 GLY X  83      -0.587 -60.773  35.928  1.00  0.00           H
ATOM   1313  C   GLY X  83      -2.282 -60.696  34.698  1.00  0.00           C
ATOM   1314  O   GLY X  83      -2.404 -61.048  33.543  1.00  0.00           O
ATOM   1315  N   LEU X  84      -3.239 -60.993  35.623  1.00  0.00           N
ATOM   1316  H   LEU X  84      -3.046 -60.900  36.610  1.00  0.00           H
ATOM   1317  CA  LEU X  84      -4.525 -61.550  35.291  1.00  0.00           C
ATOM   1318  HA  LEU X  84      -4.283 -62.504  34.824  1.00  0.00           H
ATOM   1319  CB  LEU X  84      -5.289 -61.992  36.520  1.00  0.00           C
ATOM   1320  HB2 LEU X  84      -5.217 -61.240  37.305  1.00  0.00           H
ATOM   1321  HB3 LEU X  84      -6.314 -62.103  36.166  1.00  0.00           H
ATOM   1322  CG  LEU X  84      -4.800 -63.284  37.244  1.00  0.00           C
ATOM   1323  HG  LEU X  84      -3.762 -63.446  36.956  1.00  0.00           H
ATOM   1324  CD1 LEU X  84      -4.975 -63.171  38.745  1.00  0.00           C
ATOM   1325 HD11 LEU X  84      -6.022 -63.026  39.013  1.00  0.00           H
ATOM   1326 HD12 LEU X  84      -4.599 -64.092  39.190  1.00  0.00           H
ATOM   1327 HD13 LEU X  84      -4.541 -62.302  39.239  1.00  0.00           H
ATOM   1328  CD2 LEU X  84      -5.410 -64.619  36.701  1.00  0.00           C
ATOM   1329 HD21 LEU X  84      -5.303 -64.576  35.617  1.00  0.00           H
ATOM   1330 HD22 LEU X  84      -4.829 -65.449  37.102  1.00  0.00           H
ATOM   1331 HD23 LEU X  84      -6.451 -64.802  36.969  1.00  0.00           H
ATOM   1332  C   LEU X  84      -5.373 -60.678  34.324  1.00  0.00           C
ATOM   1333  O   LEU X  84      -6.165 -61.216  33.579  1.00  0.00           O
ATOM   1334  N   SER X  85      -5.323 -59.356  34.368  1.00  0.00           N
ATOM   1335  H   SER X  85      -4.725 -59.016  35.108  1.00  0.00           H
ATOM   1336  CA  SER X  85      -5.868 -58.419  33.405  1.00  0.00           C
ATOM   1337  HA  SER X  85      -6.914 -58.694  33.265  1.00  0.00           H
ATOM   1338  CB  SER X  85      -5.872 -57.037  34.014  1.00  0.00           C
ATOM   1339  HB2 SER X  85      -4.862 -56.656  34.160  1.00  0.00           H
ATOM   1340  HB3 SER X  85      -6.321 -56.310  33.336  1.00  0.00           H
ATOM   1341  OG  SER X  85      -6.539 -56.952  35.269  1.00  0.00           O
ATOM   1342  HG  SER X  85      -6.483 -56.045  35.580  1.00  0.00           H
ATOM   1343  C   SER X  85      -5.163 -58.353  32.054  1.00  0.00           C
ATOM   1344  O   SER X  85      -5.458 -57.506  31.122  1.00  0.00           O
ATOM   1345  N   GLY X  86      -4.150 -59.218  31.799  1.00  0.00           N
ATOM   1346  H   GLY X  86      -3.754 -59.723  32.578  1.00  0.00           H
ATOM   1347  CA  GLY X  86      -3.366 -59.413  30.553  1.00  0.00           C
ATOM   1348  HA2 GLY X  86      -2.999 -60.437  30.625  1.00  0.00           H
ATOM   1349  HA3 GLY X  86      -3.939 -59.241  29.642  1.00  0.00           H
ATOM   1350  C   GLY X  86      -2.050 -58.515  30.457  1.00  0.00           C
ATOM   1351  O   GLY X  86      -1.325 -58.614  29.492  1.00  0.00           O
ATOM   1352  N   TYR X  87      -1.799 -57.582  31.427  1.00  0.00           N
ATOM   1353  H   TYR X  87      -2.285 -57.681  32.307  1.00  0.00           H
ATOM   1354  CA  TYR X  87      -0.543 -56.749  31.403  1.00  0.00           C
ATOM   1355  HA  TYR X  87      -0.424 -56.380  30.385  1.00  0.00           H
ATOM   1356  CB  TYR X  87      -0.782 -55.572  32.361  1.00  0.00           C
ATOM   1357  HB2 TYR X  87      -0.761 -55.985  33.370  1.00  0.00           H
ATOM   1358  HB3 TYR X  87       0.168 -55.046  32.268  1.00  0.00           H
ATOM   1359  CG  TYR X  87      -1.827 -54.495  32.325  1.00  0.00           C
ATOM   1360  CD1 TYR X  87      -1.525 -53.176  31.955  1.00  0.00           C
ATOM   1361  HD1 TYR X  87      -0.527 -52.898  31.652  1.00  0.00           H
ATOM   1362  CE1 TYR X  87      -2.547 -52.232  31.998  1.00  0.00           C
ATOM   1363  HE1 TYR X  87      -2.372 -51.196  31.749  1.00  0.00           H
ATOM   1364  CZ  TYR X  87      -3.866 -52.537  32.400  1.00  0.00           C
ATOM   1365  OH  TYR X  87      -4.796 -51.534  32.509  1.00  0.00           O
ATOM   1366  HH  TYR X  87      -4.420 -50.654  32.442  1.00  0.00           H
ATOM   1367  CE2 TYR X  87      -4.239 -53.834  32.791  1.00  0.00           C
ATOM   1368  HE2 TYR X  87      -5.168 -54.049  33.300  1.00  0.00           H
ATOM   1369  CD2 TYR X  87      -3.157 -54.817  32.723  1.00  0.00           C
ATOM   1370  HD2 TYR X  87      -3.381 -55.811  33.079  1.00  0.00           H
ATOM   1371  C   TYR X  87       0.715 -57.555  31.745  1.00  0.00           C
ATOM   1372  O   TYR X  87       0.752 -58.394  32.616  1.00  0.00           O
ATOM   1373  N   ASP X  88       1.826 -57.210  31.112  1.00  0.00           N
ATOM   1374  H   ASP X  88       1.654 -56.647  30.292  1.00  0.00           H
ATOM   1375  CA  ASP X  88       3.173 -57.709  31.353  1.00  0.00           C
ATOM   1376  HA  ASP X  88       3.099 -58.758  31.642  1.00  0.00           H
ATOM   1377  CB  ASP X  88       3.980 -57.521  30.073  1.00  0.00           C
ATOM   1378  HB2 ASP X  88       3.565 -57.919  29.147  1.00  0.00           H
ATOM   1379  HB3 ASP X  88       4.014 -56.437  29.963  1.00  0.00           H
ATOM   1380  CG  ASP X  88       5.347 -58.096  30.281  1.00  0.00           C
ATOM   1381  OD1 ASP X  88       5.651 -58.983  31.142  1.00  0.00           O
ATOM   1382  OD2 ASP X  88       6.216 -57.623  29.602  1.00  0.00           O
ATOM   1383  C   ASP X  88       3.726 -56.893  32.495  1.00  0.00           C
ATOM   1384  O   ASP X  88       3.969 -55.691  32.477  1.00  0.00           O
ATOM   1385  N   SER X  89       3.907 -57.551  33.689  1.00  0.00           N
ATOM   1386  H   SER X  89       3.936 -58.559  33.639  1.00  0.00           H
ATOM   1387  CA  SER X  89       4.111 -56.910  35.065  1.00  0.00           C
ATOM   1388  HA  SER X  89       4.169 -55.843  34.850  1.00  0.00           H
ATOM   1389  CB  SER X  89       2.905 -57.075  35.991  1.00  0.00           C
ATOM   1390  HB2 SER X  89       2.024 -56.952  35.361  1.00  0.00           H
ATOM   1391  HB3 SER X  89       2.878 -58.055  36.467  1.00  0.00           H
ATOM   1392  OG  SER X  89       2.867 -56.105  37.066  1.00  0.00           O
ATOM   1393  HG  SER X  89       3.160 -55.227  36.813  1.00  0.00           H
ATOM   1394  C   SER X  89       5.509 -57.255  35.664  1.00  0.00           C
ATOM   1395  O   SER X  89       5.629 -58.262  36.326  1.00  0.00           O
ATOM   1396  N   PRO X  90       6.589 -56.516  35.327  1.00  0.00           N
ATOM   1397  CD  PRO X  90       6.746 -55.633  34.140  1.00  0.00           C
ATOM   1398  HD2 PRO X  90       5.987 -54.858  34.028  1.00  0.00           H
ATOM   1399  HD3 PRO X  90       6.637 -56.356  33.331  1.00  0.00           H
ATOM   1400  CG  PRO X  90       8.232 -55.179  34.117  1.00  0.00           C
ATOM   1401  HG2 PRO X  90       8.331 -54.159  34.488  1.00  0.00           H
ATOM   1402  HG3 PRO X  90       8.682 -55.277  33.129  1.00  0.00           H
ATOM   1403  CB  PRO X  90       8.965 -56.177  34.997  1.00  0.00           C
ATOM   1404  HB2 PRO X  90       9.779 -55.672  35.517  1.00  0.00           H
ATOM   1405  HB3 PRO X  90       9.298 -57.015  34.384  1.00  0.00           H
ATOM   1406  CA  PRO X  90       7.872 -56.730  35.926  1.00  0.00           C
ATOM   1407  HA  PRO X  90       8.057 -57.784  36.134  1.00  0.00           H
ATOM   1408  C   PRO X  90       8.079 -56.082  37.253  1.00  0.00           C
ATOM   1409  O   PRO X  90       7.474 -55.065  37.554  1.00  0.00           O
ATOM   1410  N   TYR X  91       9.014 -56.675  38.056  1.00  0.00           N
ATOM   1411  H   TYR X  91       9.443 -57.563  37.834  1.00  0.00           H
ATOM   1412  CA  TYR X  91       9.377 -56.164  39.382  1.00  0.00           C
ATOM   1413  HA  TYR X  91       9.378 -55.076  39.318  1.00  0.00           H
ATOM   1414  CB  TYR X  91       8.228 -56.539  40.388  1.00  0.00           C
ATOM   1415  HB2 TYR X  91       7.393 -55.851  40.255  1.00  0.00           H
ATOM   1416  HB3 TYR X  91       7.718 -57.431  40.023  1.00  0.00           H
ATOM   1417  CG  TYR X  91       8.528 -56.550  41.848  1.00  0.00           C
ATOM   1418  CD1 TYR X  91       8.201 -57.654  42.694  1.00  0.00           C
ATOM   1419  HD1 TYR X  91       7.711 -58.470  42.184  1.00  0.00           H
ATOM   1420  CE1 TYR X  91       8.530 -57.800  44.060  1.00  0.00           C
ATOM   1421  HE1 TYR X  91       8.251 -58.701  44.587  1.00  0.00           H
ATOM   1422  CZ  TYR X  91       9.105 -56.623  44.634  1.00  0.00           C
ATOM   1423  OH  TYR X  91       9.535 -56.685  45.988  1.00  0.00           O
ATOM   1424  HH  TYR X  91       9.949 -55.836  46.156  1.00  0.00           H
ATOM   1425  CE2 TYR X  91       9.385 -55.446  43.832  1.00  0.00           C
ATOM   1426  HE2 TYR X  91       9.800 -54.582  44.330  1.00  0.00           H
ATOM   1427  CD2 TYR X  91       9.138 -55.417  42.447  1.00  0.00           C
ATOM   1428  HD2 TYR X  91       9.270 -54.536  41.837  1.00  0.00           H
ATOM   1429  C   TYR X  91      10.769 -56.581  39.753  1.00  0.00           C
ATOM   1430  O   TYR X  91      11.219 -57.756  39.742  1.00  0.00           O
ATOM   1431  N   VAL X  92      11.589 -55.612  40.053  1.00  0.00           N
ATOM   1432  H   VAL X  92      11.154 -54.701  40.016  1.00  0.00           H
ATOM   1433  CA  VAL X  92      13.066 -55.764  40.313  1.00  0.00           C
ATOM   1434  HA  VAL X  92      13.519 -56.736  40.119  1.00  0.00           H
ATOM   1435  CB  VAL X  92      13.963 -54.856  39.393  1.00  0.00           C
ATOM   1436  HB  VAL X  92      13.851 -53.825  39.728  1.00  0.00           H
ATOM   1437  CG1 VAL X  92      15.485 -55.267  39.562  1.00  0.00           C
ATOM   1438 HG11 VAL X  92      15.744 -55.191  40.618  1.00  0.00           H
ATOM   1439 HG12 VAL X  92      15.705 -56.288  39.251  1.00  0.00           H
ATOM   1440 HG13 VAL X  92      16.130 -54.574  39.021  1.00  0.00           H
ATOM   1441  CG2 VAL X  92      13.617 -55.112  37.957  1.00  0.00           C
ATOM   1442 HG21 VAL X  92      14.418 -54.875  37.256  1.00  0.00           H
ATOM   1443 HG22 VAL X  92      13.390 -56.175  37.874  1.00  0.00           H
ATOM   1444 HG23 VAL X  92      12.712 -54.561  37.700  1.00  0.00           H
ATOM   1445  C   VAL X  92      13.187 -55.324  41.772  1.00  0.00           C
ATOM   1446  O   VAL X  92      13.096 -54.099  41.993  1.00  0.00           O
ATOM   1447  N   PRO X  93      13.374 -56.286  42.666  1.00  0.00           N
ATOM   1448  CD  PRO X  93      13.077 -57.679  42.469  1.00  0.00           C
ATOM   1449  HD2 PRO X  93      13.904 -58.291  42.110  1.00  0.00           H
ATOM   1450  HD3 PRO X  93      12.200 -57.871  41.851  1.00  0.00           H
ATOM   1451  CG  PRO X  93      12.585 -58.203  43.830  1.00  0.00           C
ATOM   1452  HG2 PRO X  93      12.948 -59.224  43.953  1.00  0.00           H
ATOM   1453  HG3 PRO X  93      11.538 -58.001  44.054  1.00  0.00           H
ATOM   1454  CB  PRO X  93      13.567 -57.396  44.684  1.00  0.00           C
ATOM   1455  HB2 PRO X  93      14.525 -57.907  44.785  1.00  0.00           H
ATOM   1456  HB3 PRO X  93      13.146 -57.178  45.666  1.00  0.00           H
ATOM   1457  CA  PRO X  93      13.716 -56.023  44.075  1.00  0.00           C
ATOM   1458  HA  PRO X  93      13.003 -55.383  44.595  1.00  0.00           H
ATOM   1459  C   PRO X  93      15.145 -55.512  44.187  1.00  0.00           C
ATOM   1460  O   PRO X  93      15.982 -55.557  43.259  1.00  0.00           O
ATOM   1461  N   GLY X  94      15.540 -55.094  45.388  1.00  0.00           N
ATOM   1462  H   GLY X  94      14.863 -54.963  46.126  1.00  0.00           H
ATOM   1463  CA  GLY X  94      16.904 -54.680  45.783  1.00  0.00           C
ATOM   1464  HA2 GLY X  94      17.516 -55.572  45.646  1.00  0.00           H
ATOM   1465  HA3 GLY X  94      17.408 -53.964  45.134  1.00  0.00           H
ATOM   1466  C   GLY X  94      17.140 -54.118  47.152  1.00  0.00           C
ATOM   1467  O   GLY X  94      16.212 -53.985  47.942  1.00  0.00           O
ATOM   1468  N   TRP X  95      18.399 -53.878  47.373  1.00  0.00           N
ATOM   1469  H   TRP X  95      19.081 -53.980  46.635  1.00  0.00           H
ATOM   1470  CA  TRP X  95      19.009 -53.773  48.705  1.00  0.00           C
ATOM   1471  HA  TRP X  95      18.278 -53.512  49.471  1.00  0.00           H
ATOM   1472  CB  TRP X  95      19.605 -55.093  49.093  1.00  0.00           C
ATOM   1473  HB2 TRP X  95      20.126 -55.440  48.201  1.00  0.00           H
ATOM   1474  HB3 TRP X  95      20.336 -54.839  49.861  1.00  0.00           H
ATOM   1475  CG  TRP X  95      18.665 -56.192  49.681  1.00  0.00           C
ATOM   1476  CD1 TRP X  95      18.289 -56.249  50.994  1.00  0.00           C
ATOM   1477  HD1 TRP X  95      18.642 -55.606  51.786  1.00  0.00           H
ATOM   1478  NE1 TRP X  95      17.463 -57.348  51.263  1.00  0.00           N
ATOM   1479  HE1 TRP X  95      16.939 -57.554  52.101  1.00  0.00           H
ATOM   1480  CE2 TRP X  95      17.356 -58.059  50.062  1.00  0.00           C
ATOM   1481  CZ2 TRP X  95      16.702 -59.299  49.753  1.00  0.00           C
ATOM   1482  HZ2 TRP X  95      16.265 -59.909  50.530  1.00  0.00           H
ATOM   1483  CH2 TRP X  95      16.690 -59.797  48.468  1.00  0.00           C
ATOM   1484  HH2 TRP X  95      16.215 -60.717  48.161  1.00  0.00           H
ATOM   1485  CZ3 TRP X  95      17.236 -59.031  47.377  1.00  0.00           C
ATOM   1486  HZ3 TRP X  95      17.322 -59.326  46.342  1.00  0.00           H
ATOM   1487  CE3 TRP X  95      17.873 -57.827  47.756  1.00  0.00           C
ATOM   1488  HE3 TRP X  95      18.325 -57.374  46.887  1.00  0.00           H
ATOM   1489  CD2 TRP X  95      18.025 -57.326  49.049  1.00  0.00           C
ATOM   1490  C   TRP X  95      19.958 -52.549  48.782  1.00  0.00           C
ATOM   1491  O   TRP X  95      20.649 -52.281  47.764  1.00  0.00           O
ATOM   1492  N   ASP X  96      19.914 -51.807  49.881  1.00  0.00           N
ATOM   1493  H   ASP X  96      19.199 -51.941  50.581  1.00  0.00           H
ATOM   1494  CA  ASP X  96      20.804 -50.682  50.178  1.00  0.00           C
ATOM   1495  HA  ASP X  96      21.094 -50.271  49.210  1.00  0.00           H
ATOM   1496  CB  ASP X  96      19.955 -49.608  50.848  1.00  0.00           C
ATOM   1497  HB2 ASP X  96      19.229 -49.285  50.101  1.00  0.00           H
ATOM   1498  HB3 ASP X  96      19.457 -50.129  51.665  1.00  0.00           H
ATOM   1499  CG  ASP X  96      20.724 -48.413  51.430  1.00  0.00           C
ATOM   1500  OD1 ASP X  96      20.118 -47.499  51.978  1.00  0.00           O
ATOM   1501  OD2 ASP X  96      21.939 -48.248  51.166  1.00  0.00           O
ATOM   1502  C   ASP X  96      22.051 -51.082  51.006  1.00  0.00           C
ATOM   1503  O   ASP X  96      21.985 -51.454  52.183  1.00  0.00           O
ATOM   1504  N   CYS X  97      23.110 -51.285  50.236  1.00  0.00           N
ATOM   1505  H   CYS X  97      23.007 -50.978  49.280  1.00  0.00           H
ATOM   1506  CA  CYS X  97      24.206 -52.137  50.572  1.00  0.00           C
ATOM   1507  HA  CYS X  97      23.982 -52.838  51.376  1.00  0.00           H
ATOM   1508  CB  CYS X  97      24.674 -52.878  49.299  1.00  0.00           C
ATOM   1509  HB2 CYS X  97      24.902 -52.215  48.464  1.00  0.00           H
ATOM   1510  HB3 CYS X  97      25.536 -53.392  49.725  1.00  0.00           H
ATOM   1511  SG  CYS X  97      23.345 -53.969  48.631  1.00  0.00           S
ATOM   1512  HG  CYS X  97      22.467 -53.052  48.214  1.00  0.00           H
ATOM   1513  C   CYS X  97      25.356 -51.335  51.225  1.00  0.00           C
ATOM   1514  O   CYS X  97      26.048 -51.873  52.053  1.00  0.00           O
ATOM   1515  N   HIE X  98      25.537 -50.081  50.841  1.00  0.00           N
ATOM   1516  H   HIE X  98      24.937 -49.688  50.129  1.00  0.00           H
ATOM   1517  CA  HIE X  98      26.466 -49.117  51.485  1.00  0.00           C
ATOM   1518  HA  HIE X  98      27.267 -49.707  51.931  1.00  0.00           H
ATOM   1519  CB  HIE X  98      27.063 -48.158  50.384  1.00  0.00           C
ATOM   1520  HB2 HIE X  98      26.263 -47.475  50.099  1.00  0.00           H
ATOM   1521  HB3 HIE X  98      27.861 -47.544  50.803  1.00  0.00           H
ATOM   1522  CG  HIE X  98      27.628 -48.820  49.159  1.00  0.00           C
ATOM   1523  ND1 HIE X  98      27.104 -48.718  47.873  1.00  0.00           N
ATOM   1524  CE1 HIE X  98      28.015 -49.283  47.128  1.00  0.00           C
ATOM   1525  HE1 HIE X  98      27.873 -49.578  46.099  1.00  0.00           H
ATOM   1526  NE2 HIE X  98      29.072 -49.761  47.830  1.00  0.00           N
ATOM   1527  HE2 HIE X  98      29.787 -50.360  47.445  1.00  0.00           H
ATOM   1528  CD2 HIE X  98      28.814 -49.505  49.177  1.00  0.00           C
ATOM   1529  HD2 HIE X  98      29.427 -49.600  50.061  1.00  0.00           H
ATOM   1530  C   HIE X  98      25.910 -48.290  52.693  1.00  0.00           C
ATOM   1531  O   HIE X  98      26.598 -47.394  53.119  1.00  0.00           O
ATOM   1532  N   GLY X  99      24.743 -48.544  53.264  1.00  0.00           N
ATOM   1533  H   GLY X  99      24.191 -49.330  52.954  1.00  0.00           H
ATOM   1534  CA  GLY X  99      24.279 -47.720  54.440  1.00  0.00           C
ATOM   1535  HA2 GLY X  99      24.222 -46.678  54.126  1.00  0.00           H
ATOM   1536  HA3 GLY X  99      23.243 -47.915  54.715  1.00  0.00           H
ATOM   1537  C   GLY X  99      25.061 -48.018  55.813  1.00  0.00           C
ATOM   1538  O   GLY X  99      25.769 -48.986  55.867  1.00  0.00           O
ATOM   1539  N   LEU X 100      24.845 -47.222  56.807  1.00  0.00           N
ATOM   1540  H   LEU X 100      24.176 -46.478  56.672  1.00  0.00           H
ATOM   1541  CA  LEU X 100      25.525 -47.213  58.191  1.00  0.00           C
ATOM   1542  HA  LEU X 100      26.581 -47.024  57.998  1.00  0.00           H
ATOM   1543  CB  LEU X 100      25.014 -46.010  59.031  1.00  0.00           C
ATOM   1544  HB2 LEU X 100      23.938 -46.097  59.180  1.00  0.00           H
ATOM   1545  HB3 LEU X 100      25.619 -46.055  59.936  1.00  0.00           H
ATOM   1546  CG  LEU X 100      25.286 -44.610  58.468  1.00  0.00           C
ATOM   1547  HG  LEU X 100      24.867 -44.404  57.482  1.00  0.00           H
ATOM   1548  CD1 LEU X 100      24.627 -43.653  59.493  1.00  0.00           C
ATOM   1549 HD11 LEU X 100      23.554 -43.821  59.593  1.00  0.00           H
ATOM   1550 HD12 LEU X 100      25.081 -43.623  60.484  1.00  0.00           H
ATOM   1551 HD13 LEU X 100      24.659 -42.628  59.124  1.00  0.00           H
ATOM   1552  CD2 LEU X 100      26.723 -44.347  58.333  1.00  0.00           C
ATOM   1553 HD21 LEU X 100      27.311 -44.824  59.118  1.00  0.00           H
ATOM   1554 HD22 LEU X 100      27.112 -44.698  57.377  1.00  0.00           H
ATOM   1555 HD23 LEU X 100      26.976 -43.287  58.342  1.00  0.00           H
ATOM   1556  C   LEU X 100      25.382 -48.544  58.924  1.00  0.00           C
ATOM   1557  O   LEU X 100      26.390 -49.098  59.372  1.00  0.00           O
ATOM   1558  N   PRO X 101      24.207 -49.203  58.911  1.00  0.00           N
ATOM   1559  CD  PRO X 101      22.829 -48.761  58.476  1.00  0.00           C
ATOM   1560  HD2 PRO X 101      22.657 -49.100  57.454  1.00  0.00           H
ATOM   1561  HD3 PRO X 101      22.829 -47.675  58.570  1.00  0.00           H
ATOM   1562  CG  PRO X 101      21.880 -49.359  59.501  1.00  0.00           C
ATOM   1563  HG2 PRO X 101      20.880 -49.530  59.102  1.00  0.00           H
ATOM   1564  HG3 PRO X 101      21.861 -48.719  60.383  1.00  0.00           H
ATOM   1565  CB  PRO X 101      22.573 -50.687  59.728  1.00  0.00           C
ATOM   1566  HB2 PRO X 101      22.333 -51.355  58.901  1.00  0.00           H
ATOM   1567  HB3 PRO X 101      22.132 -51.159  60.607  1.00  0.00           H
ATOM   1568  CA  PRO X 101      24.039 -50.374  59.780  1.00  0.00           C
ATOM   1569  HA  PRO X 101      24.278 -50.094  60.806  1.00  0.00           H
ATOM   1570  C   PRO X 101      24.951 -51.578  59.419  1.00  0.00           C
ATOM   1571  O   PRO X 101      25.336 -52.384  60.229  1.00  0.00           O
ATOM   1572  N   ILE X 102      25.316 -51.541  58.123  1.00  0.00           N
ATOM   1573  H   ILE X 102      24.877 -50.807  57.586  1.00  0.00           H
ATOM   1574  CA  ILE X 102      26.308 -52.442  57.479  1.00  0.00           C
ATOM   1575  HA  ILE X 102      26.071 -53.462  57.782  1.00  0.00           H
ATOM   1576  CB  ILE X 102      26.254 -52.449  55.924  1.00  0.00           C
ATOM   1577  HB  ILE X 102      26.321 -51.443  55.510  1.00  0.00           H
ATOM   1578  CG2 ILE X 102      27.395 -53.314  55.307  1.00  0.00           C
ATOM   1579 HG21 ILE X 102      27.448 -53.061  54.249  1.00  0.00           H
ATOM   1580 HG22 ILE X 102      28.429 -53.201  55.632  1.00  0.00           H
ATOM   1581 HG23 ILE X 102      27.155 -54.356  55.521  1.00  0.00           H
ATOM   1582  CG1 ILE X 102      24.908 -53.035  55.377  1.00  0.00           C
ATOM   1583 HG12 ILE X 102      25.052 -53.726  54.547  1.00  0.00           H
ATOM   1584 HG13 ILE X 102      24.463 -53.752  56.067  1.00  0.00           H
ATOM   1585  CD1 ILE X 102      23.881 -52.069  54.866  1.00  0.00           C
ATOM   1586 HD11 ILE X 102      23.521 -51.482  55.710  1.00  0.00           H
ATOM   1587 HD12 ILE X 102      24.204 -51.444  54.033  1.00  0.00           H
ATOM   1588 HD13 ILE X 102      23.123 -52.662  54.354  1.00  0.00           H
ATOM   1589  C   ILE X 102      27.754 -52.108  58.001  1.00  0.00           C
ATOM   1590  O   ILE X 102      28.437 -52.990  58.515  1.00  0.00           O
ATOM   1591  N   GLU X 103      28.292 -50.901  57.793  1.00  0.00           N
ATOM   1592  H   GLU X 103      27.775 -50.161  57.339  1.00  0.00           H
ATOM   1593  CA  GLU X 103      29.705 -50.645  58.086  1.00  0.00           C
ATOM   1594  HA  GLU X 103      30.350 -51.405  57.646  1.00  0.00           H
ATOM   1595  CB  GLU X 103      30.103 -49.217  57.574  1.00  0.00           C
ATOM   1596  HB2 GLU X 103      29.709 -49.023  56.576  1.00  0.00           H
ATOM   1597  HB3 GLU X 103      29.650 -48.481  58.238  1.00  0.00           H
ATOM   1598  CG  GLU X 103      31.653 -49.086  57.577  1.00  0.00           C
ATOM   1599  HG2 GLU X 103      31.906 -49.431  58.579  1.00  0.00           H
ATOM   1600  HG3 GLU X 103      32.000 -49.820  56.850  1.00  0.00           H
ATOM   1601  CD  GLU X 103      32.231 -47.703  57.169  1.00  0.00           C
ATOM   1602  OE1 GLU X 103      31.619 -47.025  56.300  1.00  0.00           O
ATOM   1603  OE2 GLU X 103      33.324 -47.333  57.723  1.00  0.00           O
ATOM   1604  C   GLU X 103      30.035 -50.845  59.553  1.00  0.00           C
ATOM   1605  O   GLU X 103      31.002 -51.474  59.958  1.00  0.00           O
ATOM   1606  N   LEU X 104      29.122 -50.424  60.415  1.00  0.00           N
ATOM   1607  H   LEU X 104      28.255 -49.985  60.140  1.00  0.00           H
ATOM   1608  CA  LEU X 104      29.345 -50.362  61.850  1.00  0.00           C
ATOM   1609  HA  LEU X 104      30.366 -50.071  62.098  1.00  0.00           H
ATOM   1610  CB  LEU X 104      28.304 -49.408  62.503  1.00  0.00           C
ATOM   1611  HB2 LEU X 104      27.325 -49.875  62.399  1.00  0.00           H
ATOM   1612  HB3 LEU X 104      28.420 -49.337  63.584  1.00  0.00           H
ATOM   1613  CG  LEU X 104      28.380 -47.970  61.949  1.00  0.00           C
ATOM   1614  HG  LEU X 104      28.242 -47.923  60.869  1.00  0.00           H
ATOM   1615  CD1 LEU X 104      27.106 -47.241  62.613  1.00  0.00           C
ATOM   1616 HD11 LEU X 104      27.221 -47.287  63.696  1.00  0.00           H
ATOM   1617 HD12 LEU X 104      26.974 -46.184  62.378  1.00  0.00           H
ATOM   1618 HD13 LEU X 104      26.227 -47.841  62.377  1.00  0.00           H
ATOM   1619  CD2 LEU X 104      29.653 -47.236  62.292  1.00  0.00           C
ATOM   1620 HD21 LEU X 104      30.518 -47.770  61.900  1.00  0.00           H
ATOM   1621 HD22 LEU X 104      29.653 -46.254  61.820  1.00  0.00           H
ATOM   1622 HD23 LEU X 104      29.676 -47.038  63.363  1.00  0.00           H
ATOM   1623  C   LEU X 104      29.201 -51.812  62.459  1.00  0.00           C
ATOM   1624  O   LEU X 104      29.542 -51.972  63.613  1.00  0.00           O
ATOM   1625  N   LYS X 105      28.553 -52.808  61.748  1.00  0.00           N
ATOM   1626  H   LYS X 105      28.359 -52.585  60.782  1.00  0.00           H
ATOM   1627  CA  LYS X 105      28.427 -54.203  62.185  1.00  0.00           C
ATOM   1628  HA  LYS X 105      28.249 -54.193  63.261  1.00  0.00           H
ATOM   1629  CB  LYS X 105      27.250 -54.873  61.515  1.00  0.00           C
ATOM   1630  HB2 LYS X 105      26.420 -54.173  61.611  1.00  0.00           H
ATOM   1631  HB3 LYS X 105      27.482 -54.944  60.452  1.00  0.00           H
ATOM   1632  CG  LYS X 105      26.721 -56.197  62.120  1.00  0.00           C
ATOM   1633  HG2 LYS X 105      25.696 -56.332  61.776  1.00  0.00           H
ATOM   1634  HG3 LYS X 105      27.232 -57.070  61.713  1.00  0.00           H
ATOM   1635  CD  LYS X 105      26.736 -56.275  63.651  1.00  0.00           C
ATOM   1636  HD2 LYS X 105      27.743 -56.046  63.999  1.00  0.00           H
ATOM   1637  HD3 LYS X 105      26.224 -55.416  64.086  1.00  0.00           H
ATOM   1638  CE  LYS X 105      26.188 -57.635  64.088  1.00  0.00           C
ATOM   1639  HE2 LYS X 105      25.112 -57.578  63.928  1.00  0.00           H
ATOM   1640  HE3 LYS X 105      26.582 -58.514  63.577  1.00  0.00           H
ATOM   1641  NZ  LYS X 105      26.428 -57.880  65.567  1.00  0.00           N
ATOM   1642  HZ1 LYS X 105      26.181 -57.116  66.179  1.00  0.00           H
ATOM   1643  HZ2 LYS X 105      26.147 -58.772  65.949  1.00  0.00           H
ATOM   1644  HZ3 LYS X 105      27.416 -57.840  65.776  1.00  0.00           H
ATOM   1645  C   LYS X 105      29.655 -54.991  61.771  1.00  0.00           C
ATOM   1646  O   LYS X 105      30.106 -55.757  62.572  1.00  0.00           O
ATOM   1647  N   VAL X 106      30.225 -54.777  60.587  1.00  0.00           N
ATOM   1648  H   VAL X 106      29.800 -54.113  59.955  1.00  0.00           H
ATOM   1649  CA  VAL X 106      31.461 -55.354  60.191  1.00  0.00           C
ATOM   1650  HA  VAL X 106      31.374 -56.438  60.269  1.00  0.00           H
ATOM   1651  CB  VAL X 106      31.932 -55.129  58.716  1.00  0.00           C
ATOM   1652  HB  VAL X 106      32.031 -54.051  58.589  1.00  0.00           H
ATOM   1653  CG1 VAL X 106      33.197 -55.924  58.289  1.00  0.00           C
ATOM   1654 HG11 VAL X 106      34.143 -55.682  58.772  1.00  0.00           H
ATOM   1655 HG12 VAL X 106      33.132 -56.992  58.498  1.00  0.00           H
ATOM   1656 HG13 VAL X 106      33.281 -55.611  57.248  1.00  0.00           H
ATOM   1657  CG2 VAL X 106      30.788 -55.635  57.777  1.00  0.00           C
ATOM   1658 HG21 VAL X 106      30.749 -56.720  57.878  1.00  0.00           H
ATOM   1659 HG22 VAL X 106      29.882 -55.101  58.066  1.00  0.00           H
ATOM   1660 HG23 VAL X 106      31.164 -55.310  56.807  1.00  0.00           H
ATOM   1661  C   VAL X 106      32.678 -54.961  61.039  1.00  0.00           C
ATOM   1662  O   VAL X 106      33.513 -55.808  61.340  1.00  0.00           O
ATOM   1663  N   GLU X 107      32.566 -53.723  61.622  1.00  0.00           N
ATOM   1664  H   GLU X 107      31.885 -53.086  61.234  1.00  0.00           H
ATOM   1665  CA  GLU X 107      33.416 -53.246  62.679  1.00  0.00           C
ATOM   1666  HA  GLU X 107      34.442 -53.413  62.352  1.00  0.00           H
ATOM   1667  CB  GLU X 107      33.122 -51.716  62.859  1.00  0.00           C
ATOM   1668  HB2 GLU X 107      32.954 -51.184  61.923  1.00  0.00           H
ATOM   1669  HB3 GLU X 107      32.142 -51.608  63.324  1.00  0.00           H
ATOM   1670  CG  GLU X 107      34.252 -51.096  63.639  1.00  0.00           C
ATOM   1671  HG2 GLU X 107      34.556 -51.804  64.409  1.00  0.00           H
ATOM   1672  HG3 GLU X 107      35.119 -50.949  62.994  1.00  0.00           H
ATOM   1673  CD  GLU X 107      33.919 -49.734  64.183  1.00  0.00           C
ATOM   1674  OE1 GLU X 107      34.242 -49.471  65.351  1.00  0.00           O
ATOM   1675  OE2 GLU X 107      33.269 -48.836  63.545  1.00  0.00           O
ATOM   1676  C   GLU X 107      33.243 -54.058  63.983  1.00  0.00           C
ATOM   1677  O   GLU X 107      34.278 -54.403  64.583  1.00  0.00           O
ATOM   1678  N   GLN X 108      32.051 -54.353  64.357  1.00  0.00           N
ATOM   1679  H   GLN X 108      31.273 -54.109  63.760  1.00  0.00           H
ATOM   1680  CA  GLN X 108      31.711 -55.019  65.600  1.00  0.00           C
ATOM   1681  HA  GLN X 108      32.322 -54.536  66.363  1.00  0.00           H
ATOM   1682  CB  GLN X 108      30.209 -54.826  65.985  1.00  0.00           C
ATOM   1683  HB2 GLN X 108      29.855 -53.804  65.851  1.00  0.00           H
ATOM   1684  HB3 GLN X 108      29.679 -55.355  65.193  1.00  0.00           H
ATOM   1685  CG  GLN X 108      29.921 -55.432  67.390  1.00  0.00           C
ATOM   1686  HG2 GLN X 108      30.509 -56.346  67.474  1.00  0.00           H
ATOM   1687  HG3 GLN X 108      30.008 -54.733  68.222  1.00  0.00           H
ATOM   1688  CD  GLN X 108      28.469 -55.885  67.462  1.00  0.00           C
ATOM   1689  OE1 GLN X 108      27.615 -55.526  66.616  1.00  0.00           O
ATOM   1690  NE2 GLN X 108      27.989 -56.385  68.540  1.00  0.00           N
ATOM   1691 HE21 GLN X 108      26.989 -56.312  68.661  1.00  0.00           H
ATOM   1692 HE22 GLN X 108      28.607 -56.901  69.151  1.00  0.00           H
ATOM   1693  C   GLN X 108      32.156 -56.458  65.607  1.00  0.00           C
ATOM   1694  O   GLN X 108      32.748 -56.896  66.573  1.00  0.00           O
ATOM   1695  N   GLU X 109      31.832 -57.155  64.568  1.00  0.00           N
ATOM   1696  H   GLU X 109      31.281 -56.756  63.821  1.00  0.00           H
ATOM   1697  CA  GLU X 109      32.027 -58.578  64.371  1.00  0.00           C
ATOM   1698  HA  GLU X 109      31.815 -58.984  65.360  1.00  0.00           H
ATOM   1699  CB  GLU X 109      30.959 -59.024  63.287  1.00  0.00           C
ATOM   1700  HB2 GLU X 109      31.017 -58.324  62.453  1.00  0.00           H
ATOM   1701  HB3 GLU X 109      31.135 -60.069  63.033  1.00  0.00           H
ATOM   1702  CG  GLU X 109      29.554 -58.980  63.845  1.00  0.00           C
ATOM   1703  HG2 GLU X 109      29.205 -57.948  63.891  1.00  0.00           H
ATOM   1704  HG3 GLU X 109      28.926 -59.647  63.255  1.00  0.00           H
ATOM   1705  CD  GLU X 109      29.455 -59.540  65.238  1.00  0.00           C
ATOM   1706  OE1 GLU X 109      29.833 -60.720  65.471  1.00  0.00           O
ATOM   1707  OE2 GLU X 109      28.860 -58.875  66.137  1.00  0.00           O
ATOM   1708  C   GLU X 109      33.444 -58.922  64.044  1.00  0.00           C
ATOM   1709  O   GLU X 109      33.865 -59.959  64.489  1.00  0.00           O
ATOM   1710  N   TYR X 110      34.065 -58.084  63.209  1.00  0.00           N
ATOM   1711  H   TYR X 110      33.477 -57.338  62.865  1.00  0.00           H
ATOM   1712  CA  TYR X 110      35.389 -58.444  62.640  1.00  0.00           C
ATOM   1713  HA  TYR X 110      35.753 -59.360  63.105  1.00  0.00           H
ATOM   1714  CB  TYR X 110      35.302 -58.769  61.058  1.00  0.00           C
ATOM   1715  HB2 TYR X 110      35.074 -57.850  60.518  1.00  0.00           H
ATOM   1716  HB3 TYR X 110      36.281 -59.098  60.709  1.00  0.00           H
ATOM   1717  CG  TYR X 110      34.344 -59.936  60.736  1.00  0.00           C
ATOM   1718  CD1 TYR X 110      34.809 -61.261  60.796  1.00  0.00           C
ATOM   1719  HD1 TYR X 110      35.777 -61.501  61.209  1.00  0.00           H
ATOM   1720  CE1 TYR X 110      33.822 -62.343  60.547  1.00  0.00           C
ATOM   1721  HE1 TYR X 110      34.190 -63.339  60.747  1.00  0.00           H
ATOM   1722  CZ  TYR X 110      32.513 -62.048  60.253  1.00  0.00           C
ATOM   1723  OH  TYR X 110      31.614 -63.073  59.953  1.00  0.00           O
ATOM   1724  HH  TYR X 110      30.767 -62.727  59.661  1.00  0.00           H
ATOM   1725  CE2 TYR X 110      32.104 -60.665  60.141  1.00  0.00           C
ATOM   1726  HE2 TYR X 110      31.052 -60.459  60.008  1.00  0.00           H
ATOM   1727  CD2 TYR X 110      33.022 -59.592  60.406  1.00  0.00           C
ATOM   1728  HD2 TYR X 110      32.656 -58.587  60.260  1.00  0.00           H
ATOM   1729  C   TYR X 110      36.489 -57.441  62.909  1.00  0.00           C
ATOM   1730  O   TYR X 110      37.685 -57.870  62.842  1.00  0.00           O
ATOM   1731  N   GLY X 111      36.310 -56.205  63.231  1.00  0.00           N
ATOM   1732  H   GLY X 111      35.421 -55.753  63.069  1.00  0.00           H
ATOM   1733  CA  GLY X 111      37.440 -55.319  63.616  1.00  0.00           C
ATOM   1734  HA2 GLY X 111      37.337 -55.003  64.654  1.00  0.00           H
ATOM   1735  HA3 GLY X 111      38.420 -55.764  63.444  1.00  0.00           H
ATOM   1736  C   GLY X 111      37.424 -54.038  62.801  1.00  0.00           C
ATOM   1737  O   GLY X 111      36.807 -53.904  61.774  1.00  0.00           O
ATOM   1738  N   LYS X 112      38.135 -53.005  63.290  1.00  0.00           N
ATOM   1739  H   LYS X 112      38.662 -53.223  64.124  1.00  0.00           H
ATOM   1740  CA  LYS X 112      38.370 -51.762  62.638  1.00  0.00           C
ATOM   1741  HA  LYS X 112      37.454 -51.383  62.183  1.00  0.00           H
ATOM   1742  CB  LYS X 112      38.802 -50.694  63.640  1.00  0.00           C
ATOM   1743  HB2 LYS X 112      38.376 -50.876  64.627  1.00  0.00           H
ATOM   1744  HB3 LYS X 112      39.881 -50.796  63.756  1.00  0.00           H
ATOM   1745  CG  LYS X 112      38.369 -49.247  63.200  1.00  0.00           C
ATOM   1746  HG2 LYS X 112      38.792 -48.958  62.238  1.00  0.00           H
ATOM   1747  HG3 LYS X 112      37.293 -49.073  63.172  1.00  0.00           H
ATOM   1748  CD  LYS X 112      38.748 -48.230  64.243  1.00  0.00           C
ATOM   1749  HD2 LYS X 112      38.262 -48.558  65.162  1.00  0.00           H
ATOM   1750  HD3 LYS X 112      39.790 -48.262  64.560  1.00  0.00           H
ATOM   1751  CE  LYS X 112      38.437 -46.744  63.942  1.00  0.00           C
ATOM   1752  HE2 LYS X 112      37.357 -46.695  63.798  1.00  0.00           H
ATOM   1753  HE3 LYS X 112      38.761 -46.192  64.824  1.00  0.00           H
ATOM   1754  NZ  LYS X 112      39.027 -46.183  62.758  1.00  0.00           N
ATOM   1755  HZ1 LYS X 112      38.602 -45.284  62.584  1.00  0.00           H
ATOM   1756  HZ2 LYS X 112      40.034 -46.236  62.811  1.00  0.00           H
ATOM   1757  HZ3 LYS X 112      38.793 -46.781  61.979  1.00  0.00           H
ATOM   1758  C   LYS X 112      39.517 -51.900  61.557  1.00  0.00           C
ATOM   1759  O   LYS X 112      40.477 -52.572  61.821  1.00  0.00           O
ATOM   1760  N   PRO X 113      39.498 -51.073  60.500  1.00  0.00           N
ATOM   1761  CD  PRO X 113      38.393 -50.612  59.693  1.00  0.00           C
ATOM   1762  HD2 PRO X 113      37.754 -49.958  60.286  1.00  0.00           H
ATOM   1763  HD3 PRO X 113      37.856 -51.471  59.291  1.00  0.00           H
ATOM   1764  CG  PRO X 113      38.976 -49.846  58.486  1.00  0.00           C
ATOM   1765  HG2 PRO X 113      38.446 -48.902  58.353  1.00  0.00           H
ATOM   1766  HG3 PRO X 113      38.853 -50.400  57.555  1.00  0.00           H
ATOM   1767  CB  PRO X 113      40.367 -49.469  58.880  1.00  0.00           C
ATOM   1768  HB2 PRO X 113      40.225 -48.518  59.392  1.00  0.00           H
ATOM   1769  HB3 PRO X 113      41.044 -49.505  58.027  1.00  0.00           H
ATOM   1770  CA  PRO X 113      40.742 -50.549  59.912  1.00  0.00           C
ATOM   1771  HA  PRO X 113      41.236 -51.388  59.421  1.00  0.00           H
ATOM   1772  C   PRO X 113      41.796 -50.053  60.933  1.00  0.00           C
ATOM   1773  O   PRO X 113      41.481 -49.642  62.028  1.00  0.00           O
ATOM   1774  N   GLY X 114      42.990 -50.084  60.473  1.00  0.00           N
ATOM   1775  H   GLY X 114      43.169 -50.374  59.522  1.00  0.00           H
ATOM   1776  CA  GLY X 114      44.170 -49.668  61.227  1.00  0.00           C
ATOM   1777  HA2 GLY X 114      44.936 -49.451  60.483  1.00  0.00           H
ATOM   1778  HA3 GLY X 114      43.974 -48.698  61.684  1.00  0.00           H
ATOM   1779  C   GLY X 114      44.695 -50.470  62.346  1.00  0.00           C
ATOM   1780  O   GLY X 114      45.832 -50.891  62.398  1.00  0.00           O
ATOM   1781  N   GLU X 115      43.814 -50.860  63.274  1.00  0.00           N
ATOM   1782  H   GLU X 115      42.851 -50.577  63.167  1.00  0.00           H
ATOM   1783  CA  GLU X 115      43.999 -51.827  64.359  1.00  0.00           C
ATOM   1784  HA  GLU X 115      44.920 -51.651  64.915  1.00  0.00           H
ATOM   1785  CB  GLU X 115      42.805 -51.563  65.310  1.00  0.00           C
ATOM   1786  HB2 GLU X 115      41.926 -51.896  64.759  1.00  0.00           H
ATOM   1787  HB3 GLU X 115      43.058 -52.259  66.109  1.00  0.00           H
ATOM   1788  CG  GLU X 115      42.410 -50.314  65.981  1.00  0.00           C
ATOM   1789  HG2 GLU X 115      42.065 -49.548  65.287  1.00  0.00           H
ATOM   1790  HG3 GLU X 115      41.516 -50.566  66.551  1.00  0.00           H
ATOM   1791  CD  GLU X 115      43.385 -49.696  66.960  1.00  0.00           C
ATOM   1792  OE1 GLU X 115      43.107 -48.658  67.552  1.00  0.00           O
ATOM   1793  OE2 GLU X 115      44.444 -50.293  67.270  1.00  0.00           O
ATOM   1794  C   GLU X 115      43.971 -53.256  63.888  1.00  0.00           C
ATOM   1795  O   GLU X 115      44.797 -53.959  64.387  1.00  0.00           O
ATOM   1796  N   LYS X 116      43.150 -53.703  62.974  1.00  0.00           N
ATOM   1797  H   LYS X 116      42.361 -53.139  62.692  1.00  0.00           H
ATOM   1798  CA  LYS X 116      43.267 -55.098  62.433  1.00  0.00           C
ATOM   1799  HA  LYS X 116      44.147 -55.607  62.826  1.00  0.00           H
ATOM   1800  CB  LYS X 116      42.019 -55.942  62.841  1.00  0.00           C
ATOM   1801  HB2 LYS X 116      41.857 -55.613  63.868  1.00  0.00           H
ATOM   1802  HB3 LYS X 116      41.195 -55.663  62.185  1.00  0.00           H
ATOM   1803  CG  LYS X 116      42.238 -57.428  62.724  1.00  0.00           C
ATOM   1804  HG2 LYS X 116      42.526 -57.669  61.701  1.00  0.00           H
ATOM   1805  HG3 LYS X 116      43.077 -57.736  63.349  1.00  0.00           H
ATOM   1806  CD  LYS X 116      41.065 -58.242  63.167  1.00  0.00           C
ATOM   1807  HD2 LYS X 116      40.255 -57.935  62.505  1.00  0.00           H
ATOM   1808  HD3 LYS X 116      41.115 -59.318  63.003  1.00  0.00           H
ATOM   1809  CE  LYS X 116      40.589 -57.997  64.594  1.00  0.00           C
ATOM   1810  HE2 LYS X 116      41.409 -58.332  65.230  1.00  0.00           H
ATOM   1811  HE3 LYS X 116      40.412 -56.924  64.660  1.00  0.00           H
ATOM   1812  NZ  LYS X 116      39.326 -58.704  64.904  1.00  0.00           N
ATOM   1813  HZ1 LYS X 116      39.039 -58.462  65.842  1.00  0.00           H
ATOM   1814  HZ2 LYS X 116      38.645 -58.414  64.217  1.00  0.00           H
ATOM   1815  HZ3 LYS X 116      39.475 -59.701  64.956  1.00  0.00           H
ATOM   1816  C   LYS X 116      43.540 -55.170  60.961  1.00  0.00           C
ATOM   1817  O   LYS X 116      44.390 -55.924  60.535  1.00  0.00           O
ATOM   1818  N   PHE X 117      42.844 -54.349  60.190  1.00  0.00           N
ATOM   1819  H   PHE X 117      42.058 -53.898  60.637  1.00  0.00           H
ATOM   1820  CA  PHE X 117      42.769 -54.506  58.665  1.00  0.00           C
ATOM   1821  HA  PHE X 117      43.308 -55.421  58.420  1.00  0.00           H
ATOM   1822  CB  PHE X 117      41.388 -54.615  58.081  1.00  0.00           C
ATOM   1823  HB2 PHE X 117      40.796 -53.716  58.251  1.00  0.00           H
ATOM   1824  HB3 PHE X 117      41.385 -54.689  56.993  1.00  0.00           H
ATOM   1825  CG  PHE X 117      40.635 -55.811  58.546  1.00  0.00           C
ATOM   1826  CD1 PHE X 117      40.975 -57.152  58.170  1.00  0.00           C
ATOM   1827  HD1 PHE X 117      41.790 -57.306  57.477  1.00  0.00           H
ATOM   1828  CE1 PHE X 117      40.148 -58.187  58.669  1.00  0.00           C
ATOM   1829  HE1 PHE X 117      40.340 -59.201  58.348  1.00  0.00           H
ATOM   1830  CZ  PHE X 117      39.065 -57.983  59.537  1.00  0.00           C
ATOM   1831  HZ  PHE X 117      38.576 -58.882  59.884  1.00  0.00           H
ATOM   1832  CE2 PHE X 117      38.759 -56.656  59.917  1.00  0.00           C
ATOM   1833  HE2 PHE X 117      37.943 -56.462  60.597  1.00  0.00           H
ATOM   1834  CD2 PHE X 117      39.491 -55.629  59.349  1.00  0.00           C
ATOM   1835  HD2 PHE X 117      39.283 -54.620  59.672  1.00  0.00           H
ATOM   1836  C   PHE X 117      43.427 -53.357  57.977  1.00  0.00           C
ATOM   1837  O   PHE X 117      43.663 -52.249  58.518  1.00  0.00           O
ATOM   1838  N   THR X 118      43.799 -53.471  56.693  1.00  0.00           N
ATOM   1839  H   THR X 118      43.676 -54.364  56.238  1.00  0.00           H
ATOM   1840  CA  THR X 118      43.883 -52.336  55.726  1.00  0.00           C
ATOM   1841  HA  THR X 118      44.160 -51.393  56.198  1.00  0.00           H
ATOM   1842  CB  THR X 118      44.849 -52.674  54.610  1.00  0.00           C
ATOM   1843  HB  THR X 118      45.012 -51.761  54.036  1.00  0.00           H
ATOM   1844  CG2 THR X 118      46.156 -53.265  55.134  1.00  0.00           C
ATOM   1845 HG21 THR X 118      46.943 -53.329  54.384  1.00  0.00           H
ATOM   1846 HG22 THR X 118      46.578 -52.607  55.894  1.00  0.00           H
ATOM   1847 HG23 THR X 118      46.025 -54.274  55.526  1.00  0.00           H
ATOM   1848  OG1 THR X 118      44.354 -53.632  53.701  1.00  0.00           O
ATOM   1849  HG1 THR X 118      44.250 -54.435  54.217  1.00  0.00           H
ATOM   1850  C   THR X 118      42.451 -52.040  55.086  1.00  0.00           C
ATOM   1851  O   THR X 118      41.503 -52.866  55.052  1.00  0.00           O
ATOM   1852  N   ALA X 119      42.267 -50.859  54.480  1.00  0.00           N
ATOM   1853  H   ALA X 119      42.978 -50.147  54.392  1.00  0.00           H
ATOM   1854  CA  ALA X 119      40.924 -50.537  54.188  1.00  0.00           C
ATOM   1855  HA  ALA X 119      40.399 -50.933  55.058  1.00  0.00           H
ATOM   1856  CB  ALA X 119      40.722 -48.969  54.231  1.00  0.00           C
ATOM   1857  HB1 ALA X 119      39.681 -48.755  53.987  1.00  0.00           H
ATOM   1858  HB2 ALA X 119      41.026 -48.649  55.228  1.00  0.00           H
ATOM   1859  HB3 ALA X 119      41.255 -48.505  53.401  1.00  0.00           H
ATOM   1860  C   ALA X 119      40.427 -51.180  52.818  1.00  0.00           C
ATOM   1861  O   ALA X 119      39.169 -51.368  52.740  1.00  0.00           O
ATOM   1862  N   ALA X 120      41.363 -51.712  51.967  1.00  0.00           N
ATOM   1863  H   ALA X 120      42.335 -51.600  52.219  1.00  0.00           H
ATOM   1864  CA  ALA X 120      40.864 -52.566  50.905  1.00  0.00           C
ATOM   1865  HA  ALA X 120      40.182 -51.962  50.306  1.00  0.00           H
ATOM   1866  CB  ALA X 120      42.154 -52.874  50.049  1.00  0.00           C
ATOM   1867  HB1 ALA X 120      42.509 -51.899  49.717  1.00  0.00           H
ATOM   1868  HB2 ALA X 120      42.791 -53.483  50.691  1.00  0.00           H
ATOM   1869  HB3 ALA X 120      42.015 -53.449  49.134  1.00  0.00           H
ATOM   1870  C   ALA X 120      40.153 -53.854  51.377  1.00  0.00           C
ATOM   1871  O   ALA X 120      39.142 -54.286  50.826  1.00  0.00           O
ATOM   1872  N   GLU X 121      40.771 -54.479  52.343  1.00  0.00           N
ATOM   1873  H   GLU X 121      41.646 -54.072  52.641  1.00  0.00           H
ATOM   1874  CA  GLU X 121      40.239 -55.721  53.015  1.00  0.00           C
ATOM   1875  HA  GLU X 121      40.034 -56.465  52.245  1.00  0.00           H
ATOM   1876  CB  GLU X 121      41.330 -56.295  54.020  1.00  0.00           C
ATOM   1877  HB2 GLU X 121      41.396 -55.572  54.833  1.00  0.00           H
ATOM   1878  HB3 GLU X 121      40.983 -57.285  54.315  1.00  0.00           H
ATOM   1879  CG  GLU X 121      42.731 -56.430  53.441  1.00  0.00           C
ATOM   1880  HG2 GLU X 121      42.636 -57.221  52.697  1.00  0.00           H
ATOM   1881  HG3 GLU X 121      42.984 -55.495  52.941  1.00  0.00           H
ATOM   1882  CD  GLU X 121      43.778 -56.683  54.537  1.00  0.00           C
ATOM   1883  OE1 GLU X 121      44.114 -55.817  55.345  1.00  0.00           O
ATOM   1884  OE2 GLU X 121      44.220 -57.846  54.652  1.00  0.00           O
ATOM   1885  C   GLU X 121      38.925 -55.542  53.842  1.00  0.00           C
ATOM   1886  O   GLU X 121      38.002 -56.323  53.610  1.00  0.00           O
ATOM   1887  N   PHE X 122      38.724 -54.432  54.555  1.00  0.00           N
ATOM   1888  H   PHE X 122      39.565 -53.874  54.535  1.00  0.00           H
ATOM   1889  CA  PHE X 122      37.510 -54.027  55.175  1.00  0.00           C
ATOM   1890  HA  PHE X 122      37.195 -54.887  55.765  1.00  0.00           H
ATOM   1891  CB  PHE X 122      37.732 -52.862  56.156  1.00  0.00           C
ATOM   1892  HB2 PHE X 122      38.567 -53.045  56.831  1.00  0.00           H
ATOM   1893  HB3 PHE X 122      38.025 -51.973  55.597  1.00  0.00           H
ATOM   1894  CG  PHE X 122      36.577 -52.525  57.104  1.00  0.00           C
ATOM   1895  CD1 PHE X 122      35.846 -51.344  56.818  1.00  0.00           C
ATOM   1896  HD1 PHE X 122      36.135 -50.609  56.082  1.00  0.00           H
ATOM   1897  CE1 PHE X 122      34.845 -51.104  57.662  1.00  0.00           C
ATOM   1898  HE1 PHE X 122      34.341 -50.156  57.540  1.00  0.00           H
ATOM   1899  CZ  PHE X 122      34.555 -51.864  58.838  1.00  0.00           C
ATOM   1900  HZ  PHE X 122      33.834 -51.495  59.553  1.00  0.00           H
ATOM   1901  CE2 PHE X 122      35.370 -53.063  59.052  1.00  0.00           C
ATOM   1902  HE2 PHE X 122      35.197 -53.611  59.967  1.00  0.00           H
ATOM   1903  CD2 PHE X 122      36.448 -53.296  58.251  1.00  0.00           C
ATOM   1904  HD2 PHE X 122      37.120 -54.112  58.472  1.00  0.00           H
ATOM   1905  C   PHE X 122      36.401 -53.616  54.165  1.00  0.00           C
ATOM   1906  O   PHE X 122      35.306 -54.115  54.443  1.00  0.00           O
ATOM   1907  N   ARG X 123      36.648 -53.000  53.019  1.00  0.00           N
ATOM   1908  H   ARG X 123      37.596 -52.695  52.849  1.00  0.00           H
ATOM   1909  CA  ARG X 123      35.654 -52.992  51.897  1.00  0.00           C
ATOM   1910  HA  ARG X 123      34.712 -52.560  52.234  1.00  0.00           H
ATOM   1911  CB  ARG X 123      36.325 -51.992  50.880  1.00  0.00           C
ATOM   1912  HB2 ARG X 123      37.383 -52.253  50.846  1.00  0.00           H
ATOM   1913  HB3 ARG X 123      35.782 -52.295  49.984  1.00  0.00           H
ATOM   1914  CG  ARG X 123      36.028 -50.527  51.282  1.00  0.00           C
ATOM   1915  HG2 ARG X 123      35.037 -50.366  51.708  1.00  0.00           H
ATOM   1916  HG3 ARG X 123      36.737 -50.273  52.069  1.00  0.00           H
ATOM   1917  CD  ARG X 123      36.309 -49.594  50.130  1.00  0.00           C
ATOM   1918  HD2 ARG X 123      36.036 -50.086  49.196  1.00  0.00           H
ATOM   1919  HD3 ARG X 123      35.609 -48.769  50.263  1.00  0.00           H
ATOM   1920  NE  ARG X 123      37.674 -49.112  50.027  1.00  0.00           N
ATOM   1921  HE  ARG X 123      38.364 -49.609  49.481  1.00  0.00           H
ATOM   1922  CZ  ARG X 123      38.187 -48.079  50.607  1.00  0.00           C
ATOM   1923  NH1 ARG X 123      37.504 -47.415  51.468  1.00  0.00           N
ATOM   1924 HH11 ARG X 123      36.496 -47.341  51.454  1.00  0.00           H
ATOM   1925 HH12 ARG X 123      37.934 -46.937  52.247  1.00  0.00           H
ATOM   1926  NH2 ARG X 123      39.458 -47.804  50.610  1.00  0.00           N
ATOM   1927 HH21 ARG X 123      40.093 -48.408  50.107  1.00  0.00           H
ATOM   1928 HH22 ARG X 123      39.817 -47.008  51.118  1.00  0.00           H
ATOM   1929  C   ARG X 123      35.358 -54.417  51.227  1.00  0.00           C
ATOM   1930  O   ARG X 123      34.131 -54.722  51.070  1.00  0.00           O
ATOM   1931  N   ALA X 124      36.380 -55.240  50.991  1.00  0.00           N
ATOM   1932  H   ALA X 124      37.350 -54.966  50.936  1.00  0.00           H
ATOM   1933  CA  ALA X 124      36.052 -56.665  50.612  1.00  0.00           C
ATOM   1934  HA  ALA X 124      35.445 -56.535  49.716  1.00  0.00           H
ATOM   1935  CB  ALA X 124      37.366 -57.388  50.319  1.00  0.00           C
ATOM   1936  HB1 ALA X 124      37.960 -57.338  51.232  1.00  0.00           H
ATOM   1937  HB2 ALA X 124      37.270 -58.358  49.831  1.00  0.00           H
ATOM   1938  HB3 ALA X 124      37.958 -56.821  49.600  1.00  0.00           H
ATOM   1939  C   ALA X 124      35.259 -57.519  51.681  1.00  0.00           C
ATOM   1940  O   ALA X 124      34.469 -58.388  51.407  1.00  0.00           O
ATOM   1941  N   LYS X 125      35.433 -57.136  52.952  1.00  0.00           N
ATOM   1942  H   LYS X 125      36.203 -56.510  53.140  1.00  0.00           H
ATOM   1943  CA  LYS X 125      34.712 -57.704  54.089  1.00  0.00           C
ATOM   1944  HA  LYS X 125      34.819 -58.763  53.852  1.00  0.00           H
ATOM   1945  CB  LYS X 125      35.438 -57.593  55.437  1.00  0.00           C
ATOM   1946  HB2 LYS X 125      36.498 -57.832  55.347  1.00  0.00           H
ATOM   1947  HB3 LYS X 125      35.325 -56.587  55.841  1.00  0.00           H
ATOM   1948  CG  LYS X 125      34.800 -58.544  56.472  1.00  0.00           C
ATOM   1949  HG2 LYS X 125      35.275 -58.159  57.375  1.00  0.00           H
ATOM   1950  HG3 LYS X 125      33.751 -58.357  56.703  1.00  0.00           H
ATOM   1951  CD  LYS X 125      35.229 -60.059  56.222  1.00  0.00           C
ATOM   1952  HD2 LYS X 125      34.842 -60.312  55.235  1.00  0.00           H
ATOM   1953  HD3 LYS X 125      36.306 -60.213  56.289  1.00  0.00           H
ATOM   1954  CE  LYS X 125      34.486 -60.978  57.207  1.00  0.00           C
ATOM   1955  HE2 LYS X 125      34.833 -60.579  58.160  1.00  0.00           H
ATOM   1956  HE3 LYS X 125      33.437 -60.858  56.936  1.00  0.00           H
ATOM   1957  NZ  LYS X 125      34.924 -62.429  57.099  1.00  0.00           N
ATOM   1958  HZ1 LYS X 125      34.452 -63.037  57.753  1.00  0.00           H
ATOM   1959  HZ2 LYS X 125      34.775 -62.802  56.173  1.00  0.00           H
ATOM   1960  HZ3 LYS X 125      35.919 -62.518  57.248  1.00  0.00           H
ATOM   1961  C   LYS X 125      33.262 -57.326  54.079  1.00  0.00           C
ATOM   1962  O   LYS X 125      32.461 -58.127  54.527  1.00  0.00           O
ATOM   1963  N   CYS X 126      33.023 -56.060  53.640  1.00  0.00           N
ATOM   1964  H   CYS X 126      33.869 -55.593  53.348  1.00  0.00           H
ATOM   1965  CA  CYS X 126      31.675 -55.461  53.521  1.00  0.00           C
ATOM   1966  HA  CYS X 126      31.127 -55.797  54.402  1.00  0.00           H
ATOM   1967  CB  CYS X 126      31.950 -53.966  53.573  1.00  0.00           C
ATOM   1968  HB2 CYS X 126      32.667 -53.715  52.791  1.00  0.00           H
ATOM   1969  HB3 CYS X 126      31.079 -53.340  53.381  1.00  0.00           H
ATOM   1970  SG  CYS X 126      32.471 -53.346  55.251  1.00  0.00           S
ATOM   1971  HG  CYS X 126      33.676 -53.923  55.268  1.00  0.00           H
ATOM   1972  C   CYS X 126      30.825 -56.009  52.343  1.00  0.00           C
ATOM   1973  O   CYS X 126      29.676 -56.317  52.556  1.00  0.00           O
ATOM   1974  N   ARG X 127      31.484 -56.235  51.162  1.00  0.00           N
ATOM   1975  H   ARG X 127      32.414 -55.842  51.145  1.00  0.00           H
ATOM   1976  CA  ARG X 127      31.076 -57.128  50.082  1.00  0.00           C
ATOM   1977  HA  ARG X 127      30.072 -56.803  49.810  1.00  0.00           H
ATOM   1978  CB  ARG X 127      32.201 -57.194  48.943  1.00  0.00           C
ATOM   1979  HB2 ARG X 127      33.098 -57.682  49.324  1.00  0.00           H
ATOM   1980  HB3 ARG X 127      31.742 -57.897  48.249  1.00  0.00           H
ATOM   1981  CG  ARG X 127      32.501 -55.878  48.328  1.00  0.00           C
ATOM   1982  HG2 ARG X 127      31.554 -55.421  48.041  1.00  0.00           H
ATOM   1983  HG3 ARG X 127      32.937 -55.109  48.964  1.00  0.00           H
ATOM   1984  CD  ARG X 127      33.437 -55.945  47.146  1.00  0.00           C
ATOM   1985  HD2 ARG X 127      34.299 -56.546  47.437  1.00  0.00           H
ATOM   1986  HD3 ARG X 127      32.950 -56.459  46.317  1.00  0.00           H
ATOM   1987  NE  ARG X 127      33.858 -54.709  46.603  1.00  0.00           N
ATOM   1988  HE  ARG X 127      34.813 -54.404  46.723  1.00  0.00           H
ATOM   1989  CZ  ARG X 127      33.054 -53.749  46.152  1.00  0.00           C
ATOM   1990  NH1 ARG X 127      31.792 -53.801  45.879  1.00  0.00           N
ATOM   1991 HH11 ARG X 127      31.340 -54.704  45.856  1.00  0.00           H
ATOM   1992 HH12 ARG X 127      31.262 -52.944  45.802  1.00  0.00           H
ATOM   1993  NH2 ARG X 127      33.535 -52.615  45.891  1.00  0.00           N
ATOM   1994 HH21 ARG X 127      34.534 -52.475  45.839  1.00  0.00           H
ATOM   1995 HH22 ARG X 127      32.952 -51.862  45.554  1.00  0.00           H
ATOM   1996  C   ARG X 127      30.786 -58.553  50.504  1.00  0.00           C
ATOM   1997  O   ARG X 127      29.710 -59.071  50.130  1.00  0.00           O
ATOM   1998  N   GLU X 128      31.657 -59.103  51.350  1.00  0.00           N
ATOM   1999  H   GLU X 128      32.555 -58.655  51.462  1.00  0.00           H
ATOM   2000  CA  GLU X 128      31.492 -60.446  51.865  1.00  0.00           C
ATOM   2001  HA  GLU X 128      31.301 -61.014  50.955  1.00  0.00           H
ATOM   2002  CB  GLU X 128      32.789 -61.053  52.403  1.00  0.00           C
ATOM   2003  HB2 GLU X 128      33.564 -60.811  51.675  1.00  0.00           H
ATOM   2004  HB3 GLU X 128      33.114 -60.464  53.260  1.00  0.00           H
ATOM   2005  CG  GLU X 128      32.744 -62.520  52.872  1.00  0.00           C
ATOM   2006  HG2 GLU X 128      32.134 -62.628  53.769  1.00  0.00           H
ATOM   2007  HG3 GLU X 128      32.373 -63.201  52.106  1.00  0.00           H
ATOM   2008  CD  GLU X 128      34.170 -62.981  53.371  1.00  0.00           C
ATOM   2009  OE1 GLU X 128      34.225 -63.240  54.554  1.00  0.00           O
ATOM   2010  OE2 GLU X 128      35.156 -63.065  52.676  1.00  0.00           O
ATOM   2011  C   GLU X 128      30.247 -60.515  52.772  1.00  0.00           C
ATOM   2012  O   GLU X 128      29.337 -61.336  52.534  1.00  0.00           O
ATOM   2013  N   TYR X 129      30.167 -59.684  53.822  1.00  0.00           N
ATOM   2014  H   TYR X 129      30.940 -59.128  54.161  1.00  0.00           H
ATOM   2015  CA  TYR X 129      29.101 -59.682  54.791  1.00  0.00           C
ATOM   2016  HA  TYR X 129      29.021 -60.707  55.154  1.00  0.00           H
ATOM   2017  CB  TYR X 129      29.621 -58.820  55.951  1.00  0.00           C
ATOM   2018  HB2 TYR X 129      30.525 -59.262  56.370  1.00  0.00           H
ATOM   2019  HB3 TYR X 129      29.803 -57.792  55.638  1.00  0.00           H
ATOM   2020  CG  TYR X 129      28.548 -58.627  57.032  1.00  0.00           C
ATOM   2021  CD1 TYR X 129      27.778 -57.451  57.017  1.00  0.00           C
ATOM   2022  HD1 TYR X 129      27.892 -56.682  56.266  1.00  0.00           H
ATOM   2023  CE1 TYR X 129      26.724 -57.247  57.888  1.00  0.00           C
ATOM   2024  HE1 TYR X 129      26.173 -56.319  57.838  1.00  0.00           H
ATOM   2025  CZ  TYR X 129      26.579 -58.148  58.999  1.00  0.00           C
ATOM   2026  OH  TYR X 129      25.553 -58.046  59.905  1.00  0.00           O
ATOM   2027  HH  TYR X 129      24.936 -57.327  59.748  1.00  0.00           H
ATOM   2028  CE2 TYR X 129      27.480 -59.269  59.089  1.00  0.00           C
ATOM   2029  HE2 TYR X 129      27.425 -59.937  59.935  1.00  0.00           H
ATOM   2030  CD2 TYR X 129      28.424 -59.554  58.062  1.00  0.00           C
ATOM   2031  HD2 TYR X 129      29.054 -60.429  58.009  1.00  0.00           H
ATOM   2032  C   TYR X 129      27.713 -59.352  54.260  1.00  0.00           C
ATOM   2033  O   TYR X 129      26.762 -60.158  54.285  1.00  0.00           O
ATOM   2034  N   ALA X 130      27.535 -58.214  53.605  1.00  0.00           N
ATOM   2035  H   ALA X 130      28.282 -57.578  53.367  1.00  0.00           H
ATOM   2036  CA  ALA X 130      26.176 -57.814  53.088  1.00  0.00           C
ATOM   2037  HA  ALA X 130      25.459 -57.824  53.909  1.00  0.00           H
ATOM   2038  CB  ALA X 130      26.371 -56.570  52.236  1.00  0.00           C
ATOM   2039  HB1 ALA X 130      27.185 -56.697  51.522  1.00  0.00           H
ATOM   2040  HB2 ALA X 130      25.434 -56.461  51.689  1.00  0.00           H
ATOM   2041  HB3 ALA X 130      26.463 -55.791  52.993  1.00  0.00           H
ATOM   2042  C   ALA X 130      25.566 -58.911  52.232  1.00  0.00           C
ATOM   2043  O   ALA X 130      24.402 -59.363  52.496  1.00  0.00           O
ATOM   2044  N   ALA X 131      26.261 -59.541  51.278  1.00  0.00           N
ATOM   2045  H   ALA X 131      27.208 -59.216  51.145  1.00  0.00           H
ATOM   2046  CA  ALA X 131      25.704 -60.582  50.345  1.00  0.00           C
ATOM   2047  HA  ALA X 131      24.993 -59.989  49.769  1.00  0.00           H
ATOM   2048  CB  ALA X 131      26.887 -61.064  49.564  1.00  0.00           C
ATOM   2049  HB1 ALA X 131      26.592 -61.982  49.055  1.00  0.00           H
ATOM   2050  HB2 ALA X 131      27.122 -60.365  48.761  1.00  0.00           H
ATOM   2051  HB3 ALA X 131      27.749 -61.210  50.214  1.00  0.00           H
ATOM   2052  C   ALA X 131      24.958 -61.689  51.089  1.00  0.00           C
ATOM   2053  O   ALA X 131      23.883 -62.070  50.682  1.00  0.00           O
ATOM   2054  N   THR X 132      25.607 -62.239  52.138  1.00  0.00           N
ATOM   2055  H   THR X 132      26.460 -61.827  52.490  1.00  0.00           H
ATOM   2056  CA  THR X 132      24.965 -63.333  52.933  1.00  0.00           C
ATOM   2057  HA  THR X 132      24.618 -64.120  52.264  1.00  0.00           H
ATOM   2058  CB  THR X 132      26.043 -63.987  53.883  1.00  0.00           C
ATOM   2059  HB  THR X 132      26.507 -63.214  54.497  1.00  0.00           H
ATOM   2060  CG2 THR X 132      25.436 -65.141  54.683  1.00  0.00           C
ATOM   2061 HG21 THR X 132      24.543 -64.931  55.272  1.00  0.00           H
ATOM   2062 HG22 THR X 132      25.249 -65.948  53.974  1.00  0.00           H
ATOM   2063 HG23 THR X 132      26.185 -65.534  55.370  1.00  0.00           H
ATOM   2064  OG1 THR X 132      27.101 -64.546  53.156  1.00  0.00           O
ATOM   2065  HG1 THR X 132      26.830 -65.115  52.432  1.00  0.00           H
ATOM   2066  C   THR X 132      23.703 -62.869  53.709  1.00  0.00           C
ATOM   2067  O   THR X 132      22.698 -63.626  53.789  1.00  0.00           O
ATOM   2068  N   GLN X 133      23.673 -61.632  54.219  1.00  0.00           N
ATOM   2069  H   GLN X 133      24.510 -61.069  54.170  1.00  0.00           H
ATOM   2070  CA  GLN X 133      22.440 -61.041  54.824  1.00  0.00           C
ATOM   2071  HA  GLN X 133      22.010 -61.724  55.556  1.00  0.00           H
ATOM   2072  CB  GLN X 133      22.633 -59.693  55.524  1.00  0.00           C
ATOM   2073  HB2 GLN X 133      22.559 -58.872  54.811  1.00  0.00           H
ATOM   2074  HB3 GLN X 133      21.828 -59.536  56.241  1.00  0.00           H
ATOM   2075  CG  GLN X 133      23.860 -59.508  56.378  1.00  0.00           C
ATOM   2076  HG2 GLN X 133      24.739 -59.916  55.879  1.00  0.00           H
ATOM   2077  HG3 GLN X 133      24.063 -58.448  56.530  1.00  0.00           H
ATOM   2078  CD  GLN X 133      23.771 -60.290  57.776  1.00  0.00           C
ATOM   2079  OE1 GLN X 133      22.706 -60.476  58.333  1.00  0.00           O
ATOM   2080  NE2 GLN X 133      24.878 -60.797  58.239  1.00  0.00           N
ATOM   2081 HE21 GLN X 133      24.745 -61.316  59.095  1.00  0.00           H
ATOM   2082 HE22 GLN X 133      25.764 -60.344  58.069  1.00  0.00           H
ATOM   2083  C   GLN X 133      21.328 -60.983  53.797  1.00  0.00           C
ATOM   2084  O   GLN X 133      20.220 -61.390  54.031  1.00  0.00           O
ATOM   2085  N   VAL X 134      21.617 -60.801  52.516  1.00  0.00           N
ATOM   2086  H   VAL X 134      22.564 -60.589  52.237  1.00  0.00           H
ATOM   2087  CA  VAL X 134      20.667 -60.793  51.421  1.00  0.00           C
ATOM   2088  HA  VAL X 134      19.830 -60.139  51.662  1.00  0.00           H
ATOM   2089  CB  VAL X 134      21.250 -60.019  50.226  1.00  0.00           C
ATOM   2090  HB  VAL X 134      22.276 -60.349  50.065  1.00  0.00           H
ATOM   2091  CG1 VAL X 134      20.428 -60.269  48.894  1.00  0.00           C
ATOM   2092 HG11 VAL X 134      20.436 -59.426  48.204  1.00  0.00           H
ATOM   2093 HG12 VAL X 134      20.833 -61.170  48.432  1.00  0.00           H
ATOM   2094 HG13 VAL X 134      19.388 -60.522  49.098  1.00  0.00           H
ATOM   2095  CG2 VAL X 134      21.314 -58.548  50.603  1.00  0.00           C
ATOM   2096 HG21 VAL X 134      21.980 -58.053  49.895  1.00  0.00           H
ATOM   2097 HG22 VAL X 134      20.299 -58.154  50.654  1.00  0.00           H
ATOM   2098 HG23 VAL X 134      21.785 -58.312  51.557  1.00  0.00           H
ATOM   2099  C   VAL X 134      20.168 -62.165  51.076  1.00  0.00           C
ATOM   2100  O   VAL X 134      19.005 -62.299  51.015  1.00  0.00           O
ATOM   2101  N   ASP X 135      21.100 -63.175  50.998  1.00  0.00           N
ATOM   2102  H   ASP X 135      22.078 -62.969  50.854  1.00  0.00           H
ATOM   2103  CA  ASP X 135      20.629 -64.549  50.903  1.00  0.00           C
ATOM   2104  HA  ASP X 135      20.103 -64.761  49.972  1.00  0.00           H
ATOM   2105  CB  ASP X 135      21.813 -65.551  51.037  1.00  0.00           C
ATOM   2106  HB2 ASP X 135      22.534 -65.238  51.792  1.00  0.00           H
ATOM   2107  HB3 ASP X 135      21.499 -66.535  51.385  1.00  0.00           H
ATOM   2108  CG  ASP X 135      22.505 -65.695  49.693  1.00  0.00           C
ATOM   2109  OD1 ASP X 135      23.565 -66.337  49.727  1.00  0.00           O
ATOM   2110  OD2 ASP X 135      22.081 -65.293  48.627  1.00  0.00           O
ATOM   2111  C   ASP X 135      19.694 -64.825  52.064  1.00  0.00           C
ATOM   2112  O   ASP X 135      18.667 -65.461  51.791  1.00  0.00           O
ATOM   2113  N   GLY X 136      20.000 -64.380  53.302  1.00  0.00           N
ATOM   2114  H   GLY X 136      20.871 -63.880  53.410  1.00  0.00           H
ATOM   2115  CA  GLY X 136      19.206 -64.637  54.504  1.00  0.00           C
ATOM   2116  HA2 GLY X 136      19.219 -65.700  54.743  1.00  0.00           H
ATOM   2117  HA3 GLY X 136      19.705 -64.147  55.340  1.00  0.00           H
ATOM   2118  C   GLY X 136      17.787 -63.966  54.420  1.00  0.00           C
ATOM   2119  O   GLY X 136      16.787 -64.431  55.076  1.00  0.00           O
ATOM   2120  N   GLN X 137      17.708 -62.841  53.695  1.00  0.00           N
ATOM   2121  H   GLN X 137      18.575 -62.472  53.332  1.00  0.00           H
ATOM   2122  CA  GLN X 137      16.421 -62.221  53.376  1.00  0.00           C
ATOM   2123  HA  GLN X 137      15.671 -62.242  54.166  1.00  0.00           H
ATOM   2124  CB  GLN X 137      16.611 -60.663  53.114  1.00  0.00           C
ATOM   2125  HB2 GLN X 137      17.438 -60.558  52.412  1.00  0.00           H
ATOM   2126  HB3 GLN X 137      15.632 -60.353  52.748  1.00  0.00           H
ATOM   2127  CG  GLN X 137      17.091 -59.972  54.418  1.00  0.00           C
ATOM   2128  HG2 GLN X 137      16.676 -60.500  55.277  1.00  0.00           H
ATOM   2129  HG3 GLN X 137      18.168 -59.990  54.581  1.00  0.00           H
ATOM   2130  CD  GLN X 137      16.644 -58.567  54.574  1.00  0.00           C
ATOM   2131  OE1 GLN X 137      15.957 -57.944  53.761  1.00  0.00           O
ATOM   2132  NE2 GLN X 137      17.185 -57.932  55.566  1.00  0.00           N
ATOM   2133 HE21 GLN X 137      17.049 -56.932  55.529  1.00  0.00           H
ATOM   2134 HE22 GLN X 137      17.896 -58.311  56.175  1.00  0.00           H
ATOM   2135  C   GLN X 137      15.692 -62.883  52.221  1.00  0.00           C
ATOM   2136  O   GLN X 137      14.474 -63.115  52.320  1.00  0.00           O
ATOM   2137  N   ARG X 138      16.443 -63.246  51.150  1.00  0.00           N
ATOM   2138  H   ARG X 138      17.406 -62.944  51.183  1.00  0.00           H
ATOM   2139  CA  ARG X 138      15.870 -63.633  49.846  1.00  0.00           C
ATOM   2140  HA  ARG X 138      15.100 -62.914  49.569  1.00  0.00           H
ATOM   2141  CB  ARG X 138      16.978 -63.678  48.832  1.00  0.00           C
ATOM   2142  HB2 ARG X 138      17.480 -62.714  48.905  1.00  0.00           H
ATOM   2143  HB3 ARG X 138      17.756 -64.415  49.035  1.00  0.00           H
ATOM   2144  CG  ARG X 138      16.560 -63.920  47.371  1.00  0.00           C
ATOM   2145  HG2 ARG X 138      16.557 -64.993  47.176  1.00  0.00           H
ATOM   2146  HG3 ARG X 138      15.601 -63.422  47.230  1.00  0.00           H
ATOM   2147  CD  ARG X 138      17.576 -63.460  46.282  1.00  0.00           C
ATOM   2148  HD2 ARG X 138      17.230 -63.952  45.373  1.00  0.00           H
ATOM   2149  HD3 ARG X 138      17.537 -62.381  46.134  1.00  0.00           H
ATOM   2150  NE  ARG X 138      19.025 -63.914  46.539  1.00  0.00           N
ATOM   2151  HE  ARG X 138      19.074 -64.664  47.214  1.00  0.00           H
ATOM   2152  CZ  ARG X 138      20.068 -63.721  45.710  1.00  0.00           C
ATOM   2153  NH1 ARG X 138      19.911 -63.038  44.563  1.00  0.00           N
ATOM   2154 HH11 ARG X 138      18.939 -62.939  44.308  1.00  0.00           H
ATOM   2155 HH12 ARG X 138      20.623 -62.931  43.855  1.00  0.00           H
ATOM   2156  NH2 ARG X 138      21.271 -64.087  46.080  1.00  0.00           N
ATOM   2157 HH21 ARG X 138      21.452 -64.467  46.998  1.00  0.00           H
ATOM   2158 HH22 ARG X 138      22.064 -63.833  45.508  1.00  0.00           H
ATOM   2159  C   ARG X 138      15.077 -64.945  49.987  1.00  0.00           C
ATOM   2160  O   ARG X 138      14.145 -65.184  49.209  1.00  0.00           O
ATOM   2161  N   LYS X 139      15.350 -65.883  50.915  1.00  0.00           N
ATOM   2162  H   LYS X 139      16.277 -65.723  51.284  1.00  0.00           H
ATOM   2163  CA  LYS X 139      14.735 -67.217  51.198  1.00  0.00           C
ATOM   2164  HA  LYS X 139      14.522 -67.657  50.224  1.00  0.00           H
ATOM   2165  CB  LYS X 139      15.737 -68.091  51.939  1.00  0.00           C
ATOM   2166  HB2 LYS X 139      15.263 -69.026  52.236  1.00  0.00           H
ATOM   2167  HB3 LYS X 139      16.577 -68.360  51.299  1.00  0.00           H
ATOM   2168  CG  LYS X 139      16.163 -67.463  53.216  1.00  0.00           C
ATOM   2169  HG2 LYS X 139      17.121 -66.967  53.059  1.00  0.00           H
ATOM   2170  HG3 LYS X 139      15.527 -66.629  53.512  1.00  0.00           H
ATOM   2171  CD  LYS X 139      16.330 -68.492  54.292  1.00  0.00           C
ATOM   2172  HD2 LYS X 139      15.326 -68.910  54.368  1.00  0.00           H
ATOM   2173  HD3 LYS X 139      16.974 -69.280  53.899  1.00  0.00           H
ATOM   2174  CE  LYS X 139      16.831 -67.991  55.640  1.00  0.00           C
ATOM   2175  HE2 LYS X 139      16.842 -68.825  56.341  1.00  0.00           H
ATOM   2176  HE3 LYS X 139      17.898 -67.771  55.614  1.00  0.00           H
ATOM   2177  NZ  LYS X 139      16.026 -66.876  56.125  1.00  0.00           N
ATOM   2178  HZ1 LYS X 139      16.318 -65.957  55.823  1.00  0.00           H
ATOM   2179  HZ2 LYS X 139      15.056 -66.925  55.849  1.00  0.00           H
ATOM   2180  HZ3 LYS X 139      15.990 -66.898  57.134  1.00  0.00           H
ATOM   2181  C   LYS X 139      13.336 -67.112  51.870  1.00  0.00           C
ATOM   2182  O   LYS X 139      12.445 -67.890  51.648  1.00  0.00           O
ATOM   2183  N   ASP X 140      13.167 -66.006  52.633  1.00  0.00           N
ATOM   2184  H   ASP X 140      14.002 -65.467  52.817  1.00  0.00           H
ATOM   2185  CA  ASP X 140      11.870 -65.607  53.292  1.00  0.00           C
ATOM   2186  HA  ASP X 140      11.340 -66.484  53.664  1.00  0.00           H
ATOM   2187  CB  ASP X 140      12.024 -64.800  54.604  1.00  0.00           C
ATOM   2188  HB2 ASP X 140      12.503 -63.855  54.350  1.00  0.00           H
ATOM   2189  HB3 ASP X 140      10.999 -64.647  54.941  1.00  0.00           H
ATOM   2190  CG  ASP X 140      12.924 -65.471  55.685  1.00  0.00           C
ATOM   2191  OD1 ASP X 140      13.317 -64.710  56.630  1.00  0.00           O
ATOM   2192  OD2 ASP X 140      13.250 -66.709  55.574  1.00  0.00           O
ATOM   2193  C   ASP X 140      10.935 -64.866  52.260  1.00  0.00           C
ATOM   2194  O   ASP X 140       9.744 -65.196  52.114  1.00  0.00           O
ATOM   2195  N   PHE X 141      11.476 -64.033  51.353  1.00  0.00           N
ATOM   2196  H   PHE X 141      12.425 -63.739  51.533  1.00  0.00           H
ATOM   2197  CA  PHE X 141      10.719 -63.478  50.218  1.00  0.00           C
ATOM   2198  HA  PHE X 141       9.780 -63.169  50.678  1.00  0.00           H
ATOM   2199  CB  PHE X 141      11.476 -62.230  49.637  1.00  0.00           C
ATOM   2200  HB2 PHE X 141      12.398 -62.737  49.352  1.00  0.00           H
ATOM   2201  HB3 PHE X 141      10.857 -62.024  48.764  1.00  0.00           H
ATOM   2202  CG  PHE X 141      11.784 -61.067  50.439  1.00  0.00           C
ATOM   2203  CD1 PHE X 141      10.916 -60.575  51.399  1.00  0.00           C
ATOM   2204  HD1 PHE X 141      10.007 -61.120  51.603  1.00  0.00           H
ATOM   2205  CE1 PHE X 141      11.215 -59.389  52.102  1.00  0.00           C
ATOM   2206  HE1 PHE X 141      10.454 -58.877  52.672  1.00  0.00           H
ATOM   2207  CZ  PHE X 141      12.361 -58.670  51.899  1.00  0.00           C
ATOM   2208  HZ  PHE X 141      12.524 -57.789  52.502  1.00  0.00           H
ATOM   2209  CE2 PHE X 141      13.244 -59.101  50.843  1.00  0.00           C
ATOM   2210  HE2 PHE X 141      14.164 -58.602  50.579  1.00  0.00           H
ATOM   2211  CD2 PHE X 141      12.956 -60.327  50.147  1.00  0.00           C
ATOM   2212  HD2 PHE X 141      13.668 -60.628  49.393  1.00  0.00           H
ATOM   2213  C   PHE X 141      10.324 -64.474  49.189  1.00  0.00           C
ATOM   2214  O   PHE X 141       9.200 -64.481  48.815  1.00  0.00           O
ATOM   2215  N   ILE X 142      11.190 -65.430  48.853  1.00  0.00           N
ATOM   2216  H   ILE X 142      12.171 -65.313  49.067  1.00  0.00           H
ATOM   2217  CA  ILE X 142      10.863 -66.548  48.020  1.00  0.00           C
ATOM   2218  HA  ILE X 142      10.332 -66.218  47.127  1.00  0.00           H
ATOM   2219  CB  ILE X 142      12.168 -67.254  47.556  1.00  0.00           C
ATOM   2220  HB  ILE X 142      12.926 -67.358  48.333  1.00  0.00           H
ATOM   2221  CG2 ILE X 142      11.879 -68.676  47.021  1.00  0.00           C
ATOM   2222 HG21 ILE X 142      12.739 -69.270  46.711  1.00  0.00           H
ATOM   2223 HG22 ILE X 142      11.353 -69.286  47.755  1.00  0.00           H
ATOM   2224 HG23 ILE X 142      11.153 -68.525  46.223  1.00  0.00           H
ATOM   2225  CG1 ILE X 142      12.702 -66.378  46.400  1.00  0.00           C
ATOM   2226 HG12 ILE X 142      12.103 -66.432  45.492  1.00  0.00           H
ATOM   2227 HG13 ILE X 142      12.689 -65.370  46.815  1.00  0.00           H
ATOM   2228  CD1 ILE X 142      14.172 -66.700  46.003  1.00  0.00           C
ATOM   2229 HD11 ILE X 142      14.172 -67.684  45.536  1.00  0.00           H
ATOM   2230 HD12 ILE X 142      14.490 -65.899  45.336  1.00  0.00           H
ATOM   2231 HD13 ILE X 142      14.893 -66.643  46.818  1.00  0.00           H
ATOM   2232  C   ILE X 142       9.754 -67.345  48.687  1.00  0.00           C
ATOM   2233  O   ILE X 142       8.781 -67.739  48.012  1.00  0.00           O
ATOM   2234  N   ARG X 143       9.906 -67.812  49.972  1.00  0.00           N
ATOM   2235  H   ARG X 143      10.765 -67.567  50.443  1.00  0.00           H
ATOM   2236  CA  ARG X 143       8.925 -68.594  50.745  1.00  0.00           C
ATOM   2237  HA  ARG X 143       8.782 -69.443  50.076  1.00  0.00           H
ATOM   2238  CB  ARG X 143       9.608 -69.172  51.969  1.00  0.00           C
ATOM   2239  HB2 ARG X 143      10.393 -69.819  51.579  1.00  0.00           H
ATOM   2240  HB3 ARG X 143      10.047 -68.338  52.516  1.00  0.00           H
ATOM   2241  CG  ARG X 143       8.832 -70.059  53.003  1.00  0.00           C
ATOM   2242  HG2 ARG X 143       9.492 -70.290  53.839  1.00  0.00           H
ATOM   2243  HG3 ARG X 143       8.060 -69.454  53.478  1.00  0.00           H
ATOM   2244  CD  ARG X 143       8.260 -71.293  52.357  1.00  0.00           C
ATOM   2245  HD2 ARG X 143       7.809 -71.077  51.389  1.00  0.00           H
ATOM   2246  HD3 ARG X 143       9.086 -71.974  52.153  1.00  0.00           H
ATOM   2247  NE  ARG X 143       7.164 -71.923  53.139  1.00  0.00           N
ATOM   2248  HE  ARG X 143       7.508 -72.743  53.618  1.00  0.00           H
ATOM   2249  CZ  ARG X 143       5.831 -71.619  53.167  1.00  0.00           C
ATOM   2250  NH1 ARG X 143       5.261 -70.813  52.279  1.00  0.00           N
ATOM   2251 HH11 ARG X 143       5.921 -70.445  51.608  1.00  0.00           H
ATOM   2252 HH12 ARG X 143       4.275 -70.608  52.206  1.00  0.00           H
ATOM   2253  NH2 ARG X 143       5.135 -71.962  54.153  1.00  0.00           N
ATOM   2254 HH21 ARG X 143       5.594 -72.583  54.802  1.00  0.00           H
ATOM   2255 HH22 ARG X 143       4.147 -71.922  53.946  1.00  0.00           H
ATOM   2256  C   ARG X 143       7.590 -68.038  51.041  1.00  0.00           C
ATOM   2257  O   ARG X 143       6.657 -68.812  51.225  1.00  0.00           O
ATOM   2258  N   LEU X 144       7.471 -66.724  50.871  1.00  0.00           N
ATOM   2259  H   LEU X 144       8.284 -66.157  50.676  1.00  0.00           H
ATOM   2260  CA  LEU X 144       6.144 -66.097  50.898  1.00  0.00           C
ATOM   2261  HA  LEU X 144       5.575 -66.524  51.723  1.00  0.00           H
ATOM   2262  CB  LEU X 144       6.346 -64.579  51.133  1.00  0.00           C
ATOM   2263  HB2 LEU X 144       7.160 -64.166  50.538  1.00  0.00           H
ATOM   2264  HB3 LEU X 144       5.361 -64.234  50.819  1.00  0.00           H
ATOM   2265  CG  LEU X 144       6.464 -64.180  52.571  1.00  0.00           C
ATOM   2266  HG  LEU X 144       7.291 -64.721  53.031  1.00  0.00           H
ATOM   2267  CD1 LEU X 144       6.676 -62.662  52.696  1.00  0.00           C
ATOM   2268 HD11 LEU X 144       6.030 -62.074  52.044  1.00  0.00           H
ATOM   2269 HD12 LEU X 144       6.488 -62.380  53.732  1.00  0.00           H
ATOM   2270 HD13 LEU X 144       7.747 -62.514  52.558  1.00  0.00           H
ATOM   2271  CD2 LEU X 144       5.086 -64.432  53.255  1.00  0.00           C
ATOM   2272 HD21 LEU X 144       4.270 -64.024  52.660  1.00  0.00           H
ATOM   2273 HD22 LEU X 144       4.837 -65.491  53.333  1.00  0.00           H
ATOM   2274 HD23 LEU X 144       5.190 -64.053  54.272  1.00  0.00           H
ATOM   2275  C   LEU X 144       5.374 -66.371  49.578  1.00  0.00           C
ATOM   2276  O   LEU X 144       4.186 -66.144  49.586  1.00  0.00           O
ATOM   2277  N   GLY X 145       5.980 -66.860  48.439  1.00  0.00           N
ATOM   2278  H   GLY X 145       6.981 -66.994  48.446  1.00  0.00           H
ATOM   2279  CA  GLY X 145       5.314 -66.990  47.104  1.00  0.00           C
ATOM   2280  HA2 GLY X 145       5.632 -67.821  46.474  1.00  0.00           H
ATOM   2281  HA3 GLY X 145       4.246 -67.140  47.260  1.00  0.00           H
ATOM   2282  C   GLY X 145       5.442 -65.766  46.243  1.00  0.00           C
ATOM   2283  O   GLY X 145       4.626 -65.624  45.301  1.00  0.00           O
ATOM   2284  N   VAL X 146       6.333 -64.812  46.624  1.00  0.00           N
ATOM   2285  H   VAL X 146       6.965 -65.093  47.360  1.00  0.00           H
ATOM   2286  CA  VAL X 146       6.353 -63.491  45.977  1.00  0.00           C
ATOM   2287  HA  VAL X 146       5.322 -63.196  45.781  1.00  0.00           H
ATOM   2288  CB  VAL X 146       6.982 -62.463  46.927  1.00  0.00           C
ATOM   2289  HB  VAL X 146       8.047 -62.584  47.125  1.00  0.00           H
ATOM   2290  CG1 VAL X 146       6.970 -61.001  46.343  1.00  0.00           C
ATOM   2291 HG11 VAL X 146       7.037 -60.408  47.256  1.00  0.00           H
ATOM   2292 HG12 VAL X 146       7.863 -60.946  45.722  1.00  0.00           H
ATOM   2293 HG13 VAL X 146       6.132 -60.665  45.732  1.00  0.00           H
ATOM   2294  CG2 VAL X 146       6.120 -62.299  48.187  1.00  0.00           C
ATOM   2295 HG21 VAL X 146       5.257 -61.663  47.990  1.00  0.00           H
ATOM   2296 HG22 VAL X 146       5.802 -63.290  48.514  1.00  0.00           H
ATOM   2297 HG23 VAL X 146       6.678 -61.874  49.021  1.00  0.00           H
ATOM   2298  C   VAL X 146       7.077 -63.463  44.668  1.00  0.00           C
ATOM   2299  O   VAL X 146       8.238 -63.933  44.709  1.00  0.00           O
ATOM   2300  N   LEU X 147       6.575 -62.882  43.547  1.00  0.00           N
ATOM   2301  H   LEU X 147       5.667 -62.485  43.742  1.00  0.00           H
ATOM   2302  CA  LEU X 147       7.224 -62.735  42.286  1.00  0.00           C
ATOM   2303  HA  LEU X 147       7.654 -63.701  42.023  1.00  0.00           H
ATOM   2304  CB  LEU X 147       6.131 -62.373  41.300  1.00  0.00           C
ATOM   2305  HB2 LEU X 147       5.599 -61.505  41.690  1.00  0.00           H
ATOM   2306  HB3 LEU X 147       6.545 -62.064  40.340  1.00  0.00           H
ATOM   2307  CG  LEU X 147       5.076 -63.509  41.138  1.00  0.00           C
ATOM   2308  HG  LEU X 147       4.642 -63.747  42.109  1.00  0.00           H
ATOM   2309  CD1 LEU X 147       3.910 -63.070  40.194  1.00  0.00           C
ATOM   2310 HD11 LEU X 147       4.298 -62.572  39.305  1.00  0.00           H
ATOM   2311 HD12 LEU X 147       3.180 -63.860  40.017  1.00  0.00           H
ATOM   2312 HD13 LEU X 147       3.387 -62.269  40.716  1.00  0.00           H
ATOM   2313  CD2 LEU X 147       5.652 -64.761  40.582  1.00  0.00           C
ATOM   2314 HD21 LEU X 147       6.100 -65.309  41.411  1.00  0.00           H
ATOM   2315 HD22 LEU X 147       4.863 -65.317  40.075  1.00  0.00           H
ATOM   2316 HD23 LEU X 147       6.423 -64.617  39.825  1.00  0.00           H
ATOM   2317  C   LEU X 147       8.275 -61.602  42.316  1.00  0.00           C
ATOM   2318  O   LEU X 147       8.443 -60.979  43.403  1.00  0.00           O
ATOM   2319  N   GLY X 148       9.046 -61.402  41.238  1.00  0.00           N
ATOM   2320  H   GLY X 148       8.984 -62.108  40.517  1.00  0.00           H
ATOM   2321  CA  GLY X 148      10.191 -60.495  41.136  1.00  0.00           C
ATOM   2322  HA2 GLY X 148       9.967 -59.653  40.482  1.00  0.00           H
ATOM   2323  HA3 GLY X 148      10.388 -59.980  42.076  1.00  0.00           H
ATOM   2324  C   GLY X 148      11.435 -61.232  40.573  1.00  0.00           C
ATOM   2325  O   GLY X 148      11.500 -62.469  40.678  1.00  0.00           O
ATOM   2326  N   ASP X 149      12.423 -60.413  40.127  1.00  0.00           N
ATOM   2327  H   ASP X 149      12.250 -59.419  40.174  1.00  0.00           H
ATOM   2328  CA  ASP X 149      13.759 -60.827  39.601  1.00  0.00           C
ATOM   2329  HA  ASP X 149      13.587 -61.757  39.060  1.00  0.00           H
ATOM   2330  CB  ASP X 149      14.441 -59.958  38.560  1.00  0.00           C
ATOM   2331  HB2 ASP X 149      13.753 -59.526  37.833  1.00  0.00           H
ATOM   2332  HB3 ASP X 149      14.951 -59.127  39.048  1.00  0.00           H
ATOM   2333  CG  ASP X 149      15.517 -60.689  37.739  1.00  0.00           C
ATOM   2334  OD1 ASP X 149      15.877 -60.136  36.632  1.00  0.00           O
ATOM   2335  OD2 ASP X 149      15.906 -61.776  38.123  1.00  0.00           O
ATOM   2336  C   ASP X 149      14.644 -61.256  40.748  1.00  0.00           C
ATOM   2337  O   ASP X 149      15.614 -60.547  41.023  1.00  0.00           O
ATOM   2338  N   TRP X 150      14.267 -62.234  41.538  1.00  0.00           N
ATOM   2339  H   TRP X 150      13.400 -62.694  41.302  1.00  0.00           H
ATOM   2340  CA  TRP X 150      15.042 -62.619  42.684  1.00  0.00           C
ATOM   2341  HA  TRP X 150      15.300 -61.625  43.051  1.00  0.00           H
ATOM   2342  CB  TRP X 150      14.272 -63.456  43.711  1.00  0.00           C
ATOM   2343  HB2 TRP X 150      13.868 -64.375  43.287  1.00  0.00           H
ATOM   2344  HB3 TRP X 150      15.030 -63.770  44.429  1.00  0.00           H
ATOM   2345  CG  TRP X 150      13.032 -62.855  44.361  1.00  0.00           C
ATOM   2346  CD1 TRP X 150      11.770 -63.343  44.161  1.00  0.00           C
ATOM   2347  HD1 TRP X 150      11.553 -64.202  43.543  1.00  0.00           H
ATOM   2348  NE1 TRP X 150      10.910 -62.585  44.820  1.00  0.00           N
ATOM   2349  HE1 TRP X 150       9.903 -62.649  44.763  1.00  0.00           H
ATOM   2350  CE2 TRP X 150      11.533 -61.645  45.620  1.00  0.00           C
ATOM   2351  CZ2 TRP X 150      11.037 -60.587  46.428  1.00  0.00           C
ATOM   2352  HZ2 TRP X 150       9.998 -60.330  46.568  1.00  0.00           H
ATOM   2353  CH2 TRP X 150      11.984 -59.771  47.086  1.00  0.00           C
ATOM   2354  HH2 TRP X 150      11.623 -59.026  47.780  1.00  0.00           H
ATOM   2355  CZ3 TRP X 150      13.387 -59.954  46.907  1.00  0.00           C
ATOM   2356  HZ3 TRP X 150      14.053 -59.202  47.302  1.00  0.00           H
ATOM   2357  CE3 TRP X 150      13.839 -60.947  46.081  1.00  0.00           C
ATOM   2358  HE3 TRP X 150      14.910 -61.009  45.952  1.00  0.00           H
ATOM   2359  CD2 TRP X 150      12.950 -61.843  45.390  1.00  0.00           C
ATOM   2360  C   TRP X 150      16.361 -63.256  42.419  1.00  0.00           C
ATOM   2361  O   TRP X 150      17.234 -63.132  43.273  1.00  0.00           O
ATOM   2362  N   SER X 151      16.510 -63.822  41.184  1.00  0.00           N
ATOM   2363  H   SER X 151      15.659 -63.846  40.640  1.00  0.00           H
ATOM   2364  CA  SER X 151      17.738 -64.355  40.737  1.00  0.00           C
ATOM   2365  HA  SER X 151      18.208 -64.799  41.615  1.00  0.00           H
ATOM   2366  CB  SER X 151      17.427 -65.452  39.714  1.00  0.00           C
ATOM   2367  HB2 SER X 151      18.334 -65.889  39.296  1.00  0.00           H
ATOM   2368  HB3 SER X 151      16.773 -66.166  40.214  1.00  0.00           H
ATOM   2369  OG  SER X 151      16.713 -64.832  38.655  1.00  0.00           O
ATOM   2370  HG  SER X 151      15.777 -64.755  38.857  1.00  0.00           H
ATOM   2371  C   SER X 151      18.734 -63.282  40.205  1.00  0.00           C
ATOM   2372  O   SER X 151      19.963 -63.568  40.208  1.00  0.00           O
ATOM   2373  N   HID X 152      18.294 -62.073  39.860  1.00  0.00           N
ATOM   2374  H   HID X 152      17.301 -61.957  39.713  1.00  0.00           H
ATOM   2375  CA  HID X 152      19.113 -60.920  39.675  1.00  0.00           C
ATOM   2376  HA  HID X 152      19.956 -61.120  40.336  1.00  0.00           H
ATOM   2377  CB  HID X 152      19.570 -60.865  38.259  1.00  0.00           C
ATOM   2378  HB2 HID X 152      20.371 -61.592  38.122  1.00  0.00           H
ATOM   2379  HB3 HID X 152      18.739 -61.188  37.632  1.00  0.00           H
ATOM   2380  CG  HID X 152      20.252 -59.552  37.727  1.00  0.00           C
ATOM   2381  ND1 HID X 152      21.377 -58.832  38.200  1.00  0.00           N
ATOM   2382  HD1 HID X 152      22.017 -59.092  38.936  1.00  0.00           H
ATOM   2383  CE1 HID X 152      21.630 -57.833  37.338  1.00  0.00           C
ATOM   2384  HE1 HID X 152      22.393 -57.100  37.550  1.00  0.00           H
ATOM   2385  NE2 HID X 152      20.846 -57.876  36.304  1.00  0.00           N
ATOM   2386  CD2 HID X 152      19.958 -58.944  36.540  1.00  0.00           C
ATOM   2387  HD2 HID X 152      19.230 -59.251  35.804  1.00  0.00           H
ATOM   2388  C   HID X 152      18.442 -59.593  40.114  1.00  0.00           C
ATOM   2389  O   HID X 152      17.822 -58.899  39.366  1.00  0.00           O
ATOM   2390  N   PRO X 153      18.515 -59.300  41.402  1.00  0.00           N
ATOM   2391  CD  PRO X 153      18.961 -60.173  42.474  1.00  0.00           C
ATOM   2392  HD2 PRO X 153      20.023 -60.410  42.426  1.00  0.00           H
ATOM   2393  HD3 PRO X 153      18.384 -61.097  42.507  1.00  0.00           H
ATOM   2394  CG  PRO X 153      18.631 -59.469  43.775  1.00  0.00           C
ATOM   2395  HG2 PRO X 153      19.565 -59.224  44.280  1.00  0.00           H
ATOM   2396  HG3 PRO X 153      18.088 -60.130  44.450  1.00  0.00           H
ATOM   2397  CB  PRO X 153      17.847 -58.229  43.433  1.00  0.00           C
ATOM   2398  HB2 PRO X 153      18.214 -57.346  43.957  1.00  0.00           H
ATOM   2399  HB3 PRO X 153      16.783 -58.446  43.525  1.00  0.00           H
ATOM   2400  CA  PRO X 153      17.989 -58.006  41.897  1.00  0.00           C
ATOM   2401  HA  PRO X 153      17.036 -57.722  41.448  1.00  0.00           H
ATOM   2402  C   PRO X 153      18.958 -56.870  41.578  1.00  0.00           C
ATOM   2403  O   PRO X 153      20.065 -57.089  41.033  1.00  0.00           O
ATOM   2404  N   TYR X 154      18.601 -55.637  42.008  1.00  0.00           N
ATOM   2405  H   TYR X 154      17.712 -55.612  42.487  1.00  0.00           H
ATOM   2406  CA  TYR X 154      19.604 -54.533  42.118  1.00  0.00           C
ATOM   2407  HA  TYR X 154      20.411 -54.812  41.440  1.00  0.00           H
ATOM   2408  CB  TYR X 154      18.995 -53.196  41.751  1.00  0.00           C
ATOM   2409  HB2 TYR X 154      19.812 -52.543  41.444  1.00  0.00           H
ATOM   2410  HB3 TYR X 154      18.559 -53.282  40.756  1.00  0.00           H
ATOM   2411  CG  TYR X 154      18.143 -52.537  42.807  1.00  0.00           C
ATOM   2412  CD1 TYR X 154      16.774 -52.606  42.753  1.00  0.00           C
ATOM   2413  HD1 TYR X 154      16.284 -53.189  41.986  1.00  0.00           H
ATOM   2414  CE1 TYR X 154      16.025 -51.880  43.673  1.00  0.00           C
ATOM   2415  HE1 TYR X 154      14.957 -52.041  43.669  1.00  0.00           H
ATOM   2416  CZ  TYR X 154      16.583 -51.074  44.689  1.00  0.00           C
ATOM   2417  OH  TYR X 154      15.815 -50.525  45.592  1.00  0.00           O
ATOM   2418  HH  TYR X 154      14.869 -50.527  45.428  1.00  0.00           H
ATOM   2419  CE2 TYR X 154      17.951 -51.048  44.847  1.00  0.00           C
ATOM   2420  HE2 TYR X 154      18.483 -50.481  45.597  1.00  0.00           H
ATOM   2421  CD2 TYR X 154      18.713 -51.755  43.870  1.00  0.00           C
ATOM   2422  HD2 TYR X 154      19.789 -51.674  43.852  1.00  0.00           H
ATOM   2423  C   TYR X 154      20.265 -54.631  43.505  1.00  0.00           C
ATOM   2424  O   TYR X 154      19.608 -54.913  44.529  1.00  0.00           O
ATOM   2425  N   LEU X 155      21.558 -54.374  43.549  1.00  0.00           N
ATOM   2426  H   LEU X 155      21.954 -54.082  42.668  1.00  0.00           H
ATOM   2427  CA  LEU X 155      22.334 -54.170  44.795  1.00  0.00           C
ATOM   2428  HA  LEU X 155      21.688 -53.948  45.645  1.00  0.00           H
ATOM   2429  CB  LEU X 155      23.015 -55.564  45.151  1.00  0.00           C
ATOM   2430  HB2 LEU X 155      23.572 -55.981  44.312  1.00  0.00           H
ATOM   2431  HB3 LEU X 155      23.865 -55.348  45.798  1.00  0.00           H
ATOM   2432  CG  LEU X 155      22.220 -56.673  45.822  1.00  0.00           C
ATOM   2433  HG  LEU X 155      21.304 -56.316  46.292  1.00  0.00           H
ATOM   2434  CD1 LEU X 155      21.972 -57.822  44.848  1.00  0.00           C
ATOM   2435 HD11 LEU X 155      22.931 -58.120  44.427  1.00  0.00           H
ATOM   2436 HD12 LEU X 155      21.569 -58.716  45.324  1.00  0.00           H
ATOM   2437 HD13 LEU X 155      21.361 -57.468  44.018  1.00  0.00           H
ATOM   2438  CD2 LEU X 155      23.040 -57.339  46.978  1.00  0.00           C
ATOM   2439 HD21 LEU X 155      22.264 -57.991  47.377  1.00  0.00           H
ATOM   2440 HD22 LEU X 155      23.949 -57.817  46.615  1.00  0.00           H
ATOM   2441 HD23 LEU X 155      23.335 -56.605  47.729  1.00  0.00           H
ATOM   2442  C   LEU X 155      23.270 -53.085  44.421  1.00  0.00           C
ATOM   2443  O   LEU X 155      24.030 -53.192  43.451  1.00  0.00           O
ATOM   2444  N   THR X 156      23.196 -51.989  45.186  1.00  0.00           N
ATOM   2445  H   THR X 156      22.550 -51.906  45.958  1.00  0.00           H
ATOM   2446  CA  THR X 156      24.105 -50.837  45.069  1.00  0.00           C
ATOM   2447  HA  THR X 156      23.981 -50.386  44.084  1.00  0.00           H
ATOM   2448  CB  THR X 156      23.907 -49.735  46.221  1.00  0.00           C
ATOM   2449  HB  THR X 156      24.358 -48.750  46.104  1.00  0.00           H
ATOM   2450  CG2 THR X 156      22.415 -49.427  46.144  1.00  0.00           C
ATOM   2451 HG21 THR X 156      22.188 -48.865  45.238  1.00  0.00           H
ATOM   2452 HG22 THR X 156      21.731 -50.243  46.379  1.00  0.00           H
ATOM   2453 HG23 THR X 156      22.186 -48.766  46.980  1.00  0.00           H
ATOM   2454  OG1 THR X 156      24.137 -50.254  47.445  1.00  0.00           O
ATOM   2455  HG1 THR X 156      24.271 -49.568  48.103  1.00  0.00           H
ATOM   2456  C   THR X 156      25.615 -51.271  45.083  1.00  0.00           C
ATOM   2457  O   THR X 156      26.456 -50.542  44.474  1.00  0.00           O
ATOM   2458  N   MET X 157      25.996 -52.401  45.612  1.00  0.00           N
ATOM   2459  H   MET X 157      25.280 -52.850  46.164  1.00  0.00           H
ATOM   2460  CA  MET X 157      27.455 -52.798  45.682  1.00  0.00           C
ATOM   2461  HA  MET X 157      28.052 -51.889  45.614  1.00  0.00           H
ATOM   2462  CB  MET X 157      27.806 -53.344  47.080  1.00  0.00           C
ATOM   2463  HB2 MET X 157      28.883 -53.508  47.051  1.00  0.00           H
ATOM   2464  HB3 MET X 157      27.549 -52.650  47.880  1.00  0.00           H
ATOM   2465  CG  MET X 157      27.259 -54.746  47.255  1.00  0.00           C
ATOM   2466  HG2 MET X 157      26.195 -54.727  47.019  1.00  0.00           H
ATOM   2467  HG3 MET X 157      27.742 -55.358  46.494  1.00  0.00           H
ATOM   2468  SD  MET X 157      27.691 -55.345  48.850  1.00  0.00           S
ATOM   2469  CE  MET X 157      27.621 -57.148  48.602  1.00  0.00           C
ATOM   2470  HE1 MET X 157      27.819 -57.554  49.594  1.00  0.00           H
ATOM   2471  HE2 MET X 157      26.710 -57.503  48.121  1.00  0.00           H
ATOM   2472  HE3 MET X 157      28.454 -57.386  47.940  1.00  0.00           H
ATOM   2473  C   MET X 157      27.901 -53.676  44.539  1.00  0.00           C
ATOM   2474  O   MET X 157      29.090 -54.101  44.533  1.00  0.00           O
ATOM   2475  N   ASP X 158      27.104 -53.943  43.515  1.00  0.00           N
ATOM   2476  H   ASP X 158      26.136 -53.658  43.567  1.00  0.00           H
ATOM   2477  CA  ASP X 158      27.668 -54.548  42.351  1.00  0.00           C
ATOM   2478  HA  ASP X 158      28.275 -55.386  42.696  1.00  0.00           H
ATOM   2479  CB  ASP X 158      26.489 -55.091  41.593  1.00  0.00           C
ATOM   2480  HB2 ASP X 158      26.064 -56.005  42.006  1.00  0.00           H
ATOM   2481  HB3 ASP X 158      25.667 -54.384  41.704  1.00  0.00           H
ATOM   2482  CG  ASP X 158      26.762 -55.147  40.108  1.00  0.00           C
ATOM   2483  OD1 ASP X 158      26.522 -54.104  39.401  1.00  0.00           O
ATOM   2484  OD2 ASP X 158      27.403 -56.131  39.743  1.00  0.00           O
ATOM   2485  C   ASP X 158      28.650 -53.622  41.538  1.00  0.00           C
ATOM   2486  O   ASP X 158      28.295 -52.444  41.409  1.00  0.00           O
ATOM   2487  N   PHE X 159      29.778 -54.129  40.963  1.00  0.00           N
ATOM   2488  H   PHE X 159      29.895 -55.123  41.096  1.00  0.00           H
ATOM   2489  CA  PHE X 159      30.884 -53.301  40.363  1.00  0.00           C
ATOM   2490  HA  PHE X 159      31.200 -52.626  41.158  1.00  0.00           H
ATOM   2491  CB  PHE X 159      31.992 -54.167  39.869  1.00  0.00           C
ATOM   2492  HB2 PHE X 159      31.632 -54.716  38.999  1.00  0.00           H
ATOM   2493  HB3 PHE X 159      32.800 -53.564  39.455  1.00  0.00           H
ATOM   2494  CG  PHE X 159      32.484 -55.258  40.803  1.00  0.00           C
ATOM   2495  CD1 PHE X 159      32.884 -56.517  40.256  1.00  0.00           C
ATOM   2496  HD1 PHE X 159      32.828 -56.707  39.194  1.00  0.00           H
ATOM   2497  CE1 PHE X 159      33.472 -57.481  41.005  1.00  0.00           C
ATOM   2498  HE1 PHE X 159      33.841 -58.406  40.586  1.00  0.00           H
ATOM   2499  CZ  PHE X 159      33.587 -57.275  42.395  1.00  0.00           C
ATOM   2500  HZ  PHE X 159      33.999 -58.077  42.990  1.00  0.00           H
ATOM   2501  CE2 PHE X 159      33.276 -56.023  42.955  1.00  0.00           C
ATOM   2502  HE2 PHE X 159      33.559 -55.764  43.964  1.00  0.00           H
ATOM   2503  CD2 PHE X 159      32.696 -55.040  42.145  1.00  0.00           C
ATOM   2504  HD2 PHE X 159      32.430 -54.084  42.571  1.00  0.00           H
ATOM   2505  C   PHE X 159      30.437 -52.331  39.234  1.00  0.00           C
ATOM   2506  O   PHE X 159      30.975 -51.227  39.161  1.00  0.00           O
ATOM   2507  N   LYS X 160      29.495 -52.721  38.353  1.00  0.00           N
ATOM   2508  H   LYS X 160      29.097 -53.643  38.461  1.00  0.00           H
ATOM   2509  CA  LYS X 160      28.937 -51.865  37.277  1.00  0.00           C
ATOM   2510  HA  LYS X 160      29.763 -51.385  36.752  1.00  0.00           H
ATOM   2511  CB  LYS X 160      28.300 -52.799  36.163  1.00  0.00           C
ATOM   2512  HB2 LYS X 160      28.947 -53.636  35.902  1.00  0.00           H
ATOM   2513  HB3 LYS X 160      27.364 -53.187  36.564  1.00  0.00           H
ATOM   2514  CG  LYS X 160      28.036 -52.165  34.799  1.00  0.00           C
ATOM   2515  HG2 LYS X 160      27.319 -51.345  34.836  1.00  0.00           H
ATOM   2516  HG3 LYS X 160      28.922 -51.744  34.323  1.00  0.00           H
ATOM   2517  CD  LYS X 160      27.421 -53.222  33.921  1.00  0.00           C
ATOM   2518  HD2 LYS X 160      28.097 -54.031  33.646  1.00  0.00           H
ATOM   2519  HD3 LYS X 160      26.488 -53.581  34.355  1.00  0.00           H
ATOM   2520  CE  LYS X 160      27.176 -52.573  32.636  1.00  0.00           C
ATOM   2521  HE2 LYS X 160      26.467 -51.746  32.688  1.00  0.00           H
ATOM   2522  HE3 LYS X 160      28.063 -52.143  32.170  1.00  0.00           H
ATOM   2523  NZ  LYS X 160      26.531 -53.521  31.684  1.00  0.00           N
ATOM   2524  HZ1 LYS X 160      26.364 -53.142  30.763  1.00  0.00           H
ATOM   2525  HZ2 LYS X 160      27.106 -54.329  31.489  1.00  0.00           H
ATOM   2526  HZ3 LYS X 160      25.701 -54.009  31.988  1.00  0.00           H
ATOM   2527  C   LYS X 160      27.914 -50.806  37.842  1.00  0.00           C
ATOM   2528  O   LYS X 160      27.984 -49.683  37.402  1.00  0.00           O
ATOM   2529  N   THR X 161      27.226 -51.110  38.928  1.00  0.00           N
ATOM   2530  H   THR X 161      27.270 -52.082  39.199  1.00  0.00           H
ATOM   2531  CA  THR X 161      26.357 -50.207  39.713  1.00  0.00           C
ATOM   2532  HA  THR X 161      25.748 -49.637  39.010  1.00  0.00           H
ATOM   2533  CB  THR X 161      25.417 -51.064  40.597  1.00  0.00           C
ATOM   2534  HB  THR X 161      25.866 -51.654  41.396  1.00  0.00           H
ATOM   2535  CG2 THR X 161      24.253 -50.218  41.152  1.00  0.00           C
ATOM   2536 HG21 THR X 161      24.671 -49.530  41.887  1.00  0.00           H
ATOM   2537 HG22 THR X 161      23.811 -49.625  40.352  1.00  0.00           H
ATOM   2538 HG23 THR X 161      23.593 -50.925  41.655  1.00  0.00           H
ATOM   2539  OG1 THR X 161      24.782 -52.048  39.805  1.00  0.00           O
ATOM   2540  HG1 THR X 161      25.425 -52.752  39.688  1.00  0.00           H
ATOM   2541  C   THR X 161      27.243 -49.231  40.540  1.00  0.00           C
ATOM   2542  O   THR X 161      26.854 -48.077  40.652  1.00  0.00           O
ATOM   2543  N   GLU X 162      28.394 -49.664  40.988  1.00  0.00           N
ATOM   2544  H   GLU X 162      28.576 -50.654  41.080  1.00  0.00           H
ATOM   2545  CA  GLU X 162      29.389 -48.844  41.692  1.00  0.00           C
ATOM   2546  HA  GLU X 162      28.800 -48.356  42.469  1.00  0.00           H
ATOM   2547  CB  GLU X 162      30.443 -49.594  42.390  1.00  0.00           C
ATOM   2548  HB2 GLU X 162      30.728 -50.420  41.739  1.00  0.00           H
ATOM   2549  HB3 GLU X 162      31.282 -48.923  42.575  1.00  0.00           H
ATOM   2550  CG  GLU X 162      29.976 -50.202  43.745  1.00  0.00           C
ATOM   2551  HG2 GLU X 162      29.580 -49.421  44.394  1.00  0.00           H
ATOM   2552  HG3 GLU X 162      29.186 -50.930  43.561  1.00  0.00           H
ATOM   2553  CD  GLU X 162      30.986 -50.933  44.626  1.00  0.00           C
ATOM   2554  OE1 GLU X 162      32.178 -51.054  44.166  1.00  0.00           O
ATOM   2555  OE2 GLU X 162      30.614 -51.391  45.709  1.00  0.00           O
ATOM   2556  C   GLU X 162      29.975 -47.787  40.836  1.00  0.00           C
ATOM   2557  O   GLU X 162      30.100 -46.634  41.259  1.00  0.00           O
ATOM   2558  N   ALA X 163      30.211 -48.068  39.598  1.00  0.00           N
ATOM   2559  H   ALA X 163      30.245 -49.062  39.422  1.00  0.00           H
ATOM   2560  CA  ALA X 163      30.515 -47.065  38.520  1.00  0.00           C
ATOM   2561  HA  ALA X 163      31.198 -46.366  39.003  1.00  0.00           H
ATOM   2562  CB  ALA X 163      31.113 -47.865  37.325  1.00  0.00           C
ATOM   2563  HB1 ALA X 163      30.326 -48.401  36.793  1.00  0.00           H
ATOM   2564  HB2 ALA X 163      31.513 -47.093  36.668  1.00  0.00           H
ATOM   2565  HB3 ALA X 163      31.907 -48.511  37.699  1.00  0.00           H
ATOM   2566  C   ALA X 163      29.272 -46.275  38.136  1.00  0.00           C
ATOM   2567  O   ALA X 163      29.331 -45.128  37.775  1.00  0.00           O
ATOM   2568  N   ASN X 164      28.062 -46.876  38.185  1.00  0.00           N
ATOM   2569  H   ASN X 164      27.939 -47.825  38.508  1.00  0.00           H
ATOM   2570  CA  ASN X 164      26.881 -46.265  37.659  1.00  0.00           C
ATOM   2571  HA  ASN X 164      26.986 -45.961  36.617  1.00  0.00           H
ATOM   2572  CB  ASN X 164      25.673 -47.247  37.795  1.00  0.00           C
ATOM   2573  HB2 ASN X 164      25.803 -48.274  37.455  1.00  0.00           H
ATOM   2574  HB3 ASN X 164      25.503 -47.361  38.866  1.00  0.00           H
ATOM   2575  CG  ASN X 164      24.461 -46.758  37.148  1.00  0.00           C
ATOM   2576  OD1 ASN X 164      24.509 -46.338  35.982  1.00  0.00           O
ATOM   2577  ND2 ASN X 164      23.392 -46.578  37.919  1.00  0.00           N
ATOM   2578 HD21 ASN X 164      22.720 -45.905  37.579  1.00  0.00           H
ATOM   2579 HD22 ASN X 164      23.488 -46.803  38.899  1.00  0.00           H
ATOM   2580  C   ASN X 164      26.415 -45.032  38.501  1.00  0.00           C
ATOM   2581  O   ASN X 164      25.792 -44.082  37.982  1.00  0.00           O
ATOM   2582  N   ILE X 165      26.744 -45.043  39.782  1.00  0.00           N
ATOM   2583  H   ILE X 165      27.196 -45.867  40.151  1.00  0.00           H
ATOM   2584  CA  ILE X 165      26.373 -43.977  40.798  1.00  0.00           C
ATOM   2585  HA  ILE X 165      25.382 -43.583  40.569  1.00  0.00           H
ATOM   2586  CB  ILE X 165      26.386 -44.670  42.239  1.00  0.00           C
ATOM   2587  HB  ILE X 165      27.368 -45.036  42.539  1.00  0.00           H
ATOM   2588  CG2 ILE X 165      25.927 -43.676  43.346  1.00  0.00           C
ATOM   2589 HG21 ILE X 165      26.746 -42.959  43.418  1.00  0.00           H
ATOM   2590 HG22 ILE X 165      25.002 -43.142  43.128  1.00  0.00           H
ATOM   2591 HG23 ILE X 165      25.956 -44.179  44.312  1.00  0.00           H
ATOM   2592  CG1 ILE X 165      25.378 -45.778  42.421  1.00  0.00           C
ATOM   2593 HG12 ILE X 165      24.364 -45.380  42.465  1.00  0.00           H
ATOM   2594 HG13 ILE X 165      25.305 -46.320  41.478  1.00  0.00           H
ATOM   2595  CD1 ILE X 165      25.662 -46.757  43.608  1.00  0.00           C
ATOM   2596 HD11 ILE X 165      25.542 -46.242  44.561  1.00  0.00           H
ATOM   2597 HD12 ILE X 165      25.004 -47.622  43.524  1.00  0.00           H
ATOM   2598 HD13 ILE X 165      26.691 -47.109  43.533  1.00  0.00           H
ATOM   2599  C   ILE X 165      27.344 -42.771  40.631  1.00  0.00           C
ATOM   2600  O   ILE X 165      26.912 -41.620  40.781  1.00  0.00           O
ATOM   2601  N   ILE X 166      28.601 -42.933  40.197  1.00  0.00           N
ATOM   2602  H   ILE X 166      28.877 -43.903  40.142  1.00  0.00           H
ATOM   2603  CA  ILE X 166      29.581 -41.969  39.635  1.00  0.00           C
ATOM   2604  HA  ILE X 166      29.622 -41.053  40.223  1.00  0.00           H
ATOM   2605  CB  ILE X 166      31.024 -42.572  39.543  1.00  0.00           C
ATOM   2606  HB  ILE X 166      30.900 -43.436  38.891  1.00  0.00           H
ATOM   2607  CG2 ILE X 166      31.878 -41.528  38.826  1.00  0.00           C
ATOM   2608 HG21 ILE X 166      31.622 -41.443  37.770  1.00  0.00           H
ATOM   2609 HG22 ILE X 166      31.745 -40.550  39.288  1.00  0.00           H
ATOM   2610 HG23 ILE X 166      32.918 -41.853  38.849  1.00  0.00           H
ATOM   2611  CG1 ILE X 166      31.611 -43.097  40.909  1.00  0.00           C
ATOM   2612 HG12 ILE X 166      31.826 -42.192  41.477  1.00  0.00           H
ATOM   2613 HG13 ILE X 166      30.882 -43.722  41.425  1.00  0.00           H
ATOM   2614  CD1 ILE X 166      32.815 -44.052  40.714  1.00  0.00           C
ATOM   2615 HD11 ILE X 166      32.491 -45.057  40.444  1.00  0.00           H
ATOM   2616 HD12 ILE X 166      33.610 -43.689  40.063  1.00  0.00           H
ATOM   2617 HD13 ILE X 166      33.322 -44.145  41.675  1.00  0.00           H
ATOM   2618  C   ILE X 166      29.052 -41.437  38.250  1.00  0.00           C
ATOM   2619  O   ILE X 166      29.102 -40.216  38.056  1.00  0.00           O
ATOM   2620  N   ARG X 167      28.356 -42.238  37.396  1.00  0.00           N
ATOM   2621  H   ARG X 167      28.090 -43.183  37.635  1.00  0.00           H
ATOM   2622  CA  ARG X 167      27.978 -41.776  36.012  1.00  0.00           C
ATOM   2623  HA  ARG X 167      28.737 -41.088  35.639  1.00  0.00           H
ATOM   2624  CB  ARG X 167      27.866 -42.982  35.009  1.00  0.00           C
ATOM   2625  HB2 ARG X 167      27.234 -43.711  35.516  1.00  0.00           H
ATOM   2626  HB3 ARG X 167      27.231 -42.817  34.139  1.00  0.00           H
ATOM   2627  CG  ARG X 167      29.180 -43.680  34.703  1.00  0.00           C
ATOM   2628  HG2 ARG X 167      29.747 -42.969  34.102  1.00  0.00           H
ATOM   2629  HG3 ARG X 167      29.735 -43.942  35.604  1.00  0.00           H
ATOM   2630  CD  ARG X 167      29.032 -44.968  33.807  1.00  0.00           C
ATOM   2631  HD2 ARG X 167      28.601 -45.801  34.363  1.00  0.00           H
ATOM   2632  HD3 ARG X 167      28.456 -44.792  32.899  1.00  0.00           H
ATOM   2633  NE  ARG X 167      30.397 -45.262  33.294  1.00  0.00           N
ATOM   2634  HE  ARG X 167      31.080 -44.518  33.313  1.00  0.00           H
ATOM   2635  CZ  ARG X 167      30.920 -46.451  33.105  1.00  0.00           C
ATOM   2636  NH1 ARG X 167      30.202 -47.530  33.316  1.00  0.00           N
ATOM   2637 HH11 ARG X 167      29.310 -47.535  33.790  1.00  0.00           H
ATOM   2638 HH12 ARG X 167      30.637 -48.407  33.068  1.00  0.00           H
ATOM   2639  NH2 ARG X 167      32.161 -46.510  32.637  1.00  0.00           N
ATOM   2640 HH21 ARG X 167      32.530 -45.648  32.262  1.00  0.00           H
ATOM   2641 HH22 ARG X 167      32.539 -47.428  32.449  1.00  0.00           H
ATOM   2642  C   ARG X 167      26.665 -40.977  35.938  1.00  0.00           C
ATOM   2643  O   ARG X 167      26.405 -40.029  35.197  1.00  0.00           O
ATOM   2644  N   ALA X 168      25.837 -41.293  36.929  1.00  0.00           N
ATOM   2645  H   ALA X 168      25.925 -42.111  37.515  1.00  0.00           H
ATOM   2646  CA  ALA X 168      24.808 -40.332  37.476  1.00  0.00           C
ATOM   2647  HA  ALA X 168      24.066 -39.995  36.752  1.00  0.00           H
ATOM   2648  CB  ALA X 168      24.039 -41.201  38.404  1.00  0.00           C
ATOM   2649  HB1 ALA X 168      23.245 -40.609  38.859  1.00  0.00           H
ATOM   2650  HB2 ALA X 168      23.692 -42.144  37.983  1.00  0.00           H
ATOM   2651  HB3 ALA X 168      24.603 -41.375  39.320  1.00  0.00           H
ATOM   2652  C   ALA X 168      25.327 -39.025  38.194  1.00  0.00           C
ATOM   2653  O   ALA X 168      24.785 -37.933  38.009  1.00  0.00           O
ATOM   2654  N   LEU X 169      26.340 -39.101  39.047  1.00  0.00           N
ATOM   2655  H   LEU X 169      26.626 -39.983  39.447  1.00  0.00           H
ATOM   2656  CA  LEU X 169      26.944 -37.872  39.584  1.00  0.00           C
ATOM   2657  HA  LEU X 169      26.150 -37.277  40.038  1.00  0.00           H
ATOM   2658  CB  LEU X 169      27.991 -38.301  40.749  1.00  0.00           C
ATOM   2659  HB2 LEU X 169      27.464 -38.813  41.553  1.00  0.00           H
ATOM   2660  HB3 LEU X 169      28.765 -38.925  40.299  1.00  0.00           H
ATOM   2661  CG  LEU X 169      28.724 -37.132  41.351  1.00  0.00           C
ATOM   2662  HG  LEU X 169      29.133 -36.720  40.429  1.00  0.00           H
ATOM   2663  CD1 LEU X 169      27.927 -36.053  42.079  1.00  0.00           C
ATOM   2664 HD11 LEU X 169      27.346 -36.453  42.910  1.00  0.00           H
ATOM   2665 HD12 LEU X 169      28.597 -35.343  42.564  1.00  0.00           H
ATOM   2666 HD13 LEU X 169      27.225 -35.637  41.357  1.00  0.00           H
ATOM   2667  CD2 LEU X 169      29.899 -37.681  42.151  1.00  0.00           C
ATOM   2668 HD21 LEU X 169      29.523 -38.493  42.773  1.00  0.00           H
ATOM   2669 HD22 LEU X 169      30.690 -38.135  41.556  1.00  0.00           H
ATOM   2670 HD23 LEU X 169      30.376 -36.926  42.775  1.00  0.00           H
ATOM   2671  C   LEU X 169      27.520 -36.985  38.454  1.00  0.00           C
ATOM   2672  O   LEU X 169      27.256 -35.767  38.448  1.00  0.00           O
ATOM   2673  N   GLY X 170      28.250 -37.525  37.547  1.00  0.00           N
ATOM   2674  H   GLY X 170      28.445 -38.510  37.656  1.00  0.00           H
ATOM   2675  CA  GLY X 170      28.585 -36.775  36.332  1.00  0.00           C
ATOM   2676  HA2 GLY X 170      29.256 -35.951  36.575  1.00  0.00           H
ATOM   2677  HA3 GLY X 170      29.078 -37.450  35.633  1.00  0.00           H
ATOM   2678  C   GLY X 170      27.371 -36.164  35.666  1.00  0.00           C
ATOM   2679  O   GLY X 170      27.578 -35.077  35.138  1.00  0.00           O
ATOM   2680  N   LYS X 171      26.183 -36.777  35.661  1.00  0.00           N
ATOM   2681  H   LYS X 171      26.158 -37.738  35.970  1.00  0.00           H
ATOM   2682  CA  LYS X 171      24.940 -36.225  35.084  1.00  0.00           C
ATOM   2683  HA  LYS X 171      25.187 -35.914  34.069  1.00  0.00           H
ATOM   2684  CB  LYS X 171      23.982 -37.401  35.005  1.00  0.00           C
ATOM   2685  HB2 LYS X 171      24.500 -38.329  34.761  1.00  0.00           H
ATOM   2686  HB3 LYS X 171      23.485 -37.466  35.972  1.00  0.00           H
ATOM   2687  CG  LYS X 171      23.017 -37.234  33.786  1.00  0.00           C
ATOM   2688  HG2 LYS X 171      22.372 -36.407  34.084  1.00  0.00           H
ATOM   2689  HG3 LYS X 171      23.605 -36.956  32.911  1.00  0.00           H
ATOM   2690  CD  LYS X 171      22.258 -38.561  33.439  1.00  0.00           C
ATOM   2691  HD2 LYS X 171      22.993 -39.348  33.272  1.00  0.00           H
ATOM   2692  HD3 LYS X 171      21.664 -38.846  34.307  1.00  0.00           H
ATOM   2693  CE  LYS X 171      21.241 -38.461  32.274  1.00  0.00           C
ATOM   2694  HE2 LYS X 171      20.725 -39.421  32.254  1.00  0.00           H
ATOM   2695  HE3 LYS X 171      20.450 -37.744  32.493  1.00  0.00           H
ATOM   2696  NZ  LYS X 171      21.871 -38.184  30.984  1.00  0.00           N
ATOM   2697  HZ1 LYS X 171      22.125 -37.209  30.920  1.00  0.00           H
ATOM   2698  HZ2 LYS X 171      22.705 -38.728  30.814  1.00  0.00           H
ATOM   2699  HZ3 LYS X 171      21.186 -38.380  30.268  1.00  0.00           H
ATOM   2700  C   LYS X 171      24.380 -35.044  35.810  1.00  0.00           C
ATOM   2701  O   LYS X 171      24.057 -34.010  35.110  1.00  0.00           O
ATOM   2702  N   ILE X 172      24.481 -35.045  37.158  1.00  0.00           N
ATOM   2703  H   ILE X 172      24.601 -35.953  37.583  1.00  0.00           H
ATOM   2704  CA  ILE X 172      24.298 -33.843  37.947  1.00  0.00           C
ATOM   2705  HA  ILE X 172      23.296 -33.573  37.612  1.00  0.00           H
ATOM   2706  CB  ILE X 172      24.256 -34.213  39.496  1.00  0.00           C
ATOM   2707  HB  ILE X 172      25.104 -34.867  39.698  1.00  0.00           H
ATOM   2708  CG2 ILE X 172      24.472 -33.014  40.543  1.00  0.00           C
ATOM   2709 HG21 ILE X 172      23.788 -32.167  40.485  1.00  0.00           H
ATOM   2710 HG22 ILE X 172      24.497 -33.416  41.555  1.00  0.00           H
ATOM   2711 HG23 ILE X 172      25.455 -32.564  40.401  1.00  0.00           H
ATOM   2712  CG1 ILE X 172      22.987 -34.977  39.903  1.00  0.00           C
ATOM   2713 HG12 ILE X 172      22.979 -35.994  39.511  1.00  0.00           H
ATOM   2714 HG13 ILE X 172      23.163 -35.205  40.954  1.00  0.00           H
ATOM   2715  CD1 ILE X 172      21.685 -34.220  39.713  1.00  0.00           C
ATOM   2716 HD11 ILE X 172      20.941 -34.857  40.192  1.00  0.00           H
ATOM   2717 HD12 ILE X 172      21.713 -33.218  40.141  1.00  0.00           H
ATOM   2718 HD13 ILE X 172      21.585 -34.157  38.629  1.00  0.00           H
ATOM   2719  C   ILE X 172      25.313 -32.773  37.598  1.00  0.00           C
ATOM   2720  O   ILE X 172      24.894 -31.609  37.437  1.00  0.00           O
ATOM   2721  N   ILE X 173      26.569 -32.987  37.484  1.00  0.00           N
ATOM   2722  H   ILE X 173      26.961 -33.880  37.747  1.00  0.00           H
ATOM   2723  CA  ILE X 173      27.504 -31.946  36.962  1.00  0.00           C
ATOM   2724  HA  ILE X 173      27.473 -31.119  37.671  1.00  0.00           H
ATOM   2725  CB  ILE X 173      28.931 -32.455  36.971  1.00  0.00           C
ATOM   2726  HB  ILE X 173      28.915 -33.417  36.458  1.00  0.00           H
ATOM   2727  CG2 ILE X 173      29.820 -31.430  36.248  1.00  0.00           C
ATOM   2728 HG21 ILE X 173      30.848 -31.647  36.538  1.00  0.00           H
ATOM   2729 HG22 ILE X 173      29.733 -31.458  35.162  1.00  0.00           H
ATOM   2730 HG23 ILE X 173      29.655 -30.376  36.469  1.00  0.00           H
ATOM   2731  CG1 ILE X 173      29.436 -32.670  38.393  1.00  0.00           C
ATOM   2732 HG12 ILE X 173      29.652 -31.700  38.841  1.00  0.00           H
ATOM   2733 HG13 ILE X 173      28.677 -33.117  39.035  1.00  0.00           H
ATOM   2734  CD1 ILE X 173      30.667 -33.479  38.648  1.00  0.00           C
ATOM   2735 HD11 ILE X 173      30.454 -34.548  38.650  1.00  0.00           H
ATOM   2736 HD12 ILE X 173      31.447 -33.297  37.909  1.00  0.00           H
ATOM   2737 HD13 ILE X 173      30.985 -33.267  39.669  1.00  0.00           H
ATOM   2738  C   ILE X 173      27.060 -31.474  35.536  1.00  0.00           C
ATOM   2739  O   ILE X 173      26.857 -30.256  35.285  1.00  0.00           O
ATOM   2740  N   GLY X 174      26.907 -32.349  34.589  1.00  0.00           N
ATOM   2741  H   GLY X 174      26.984 -33.328  34.825  1.00  0.00           H
ATOM   2742  CA  GLY X 174      26.429 -32.006  33.233  1.00  0.00           C
ATOM   2743  HA2 GLY X 174      27.285 -31.499  32.788  1.00  0.00           H
ATOM   2744  HA3 GLY X 174      26.213 -32.940  32.715  1.00  0.00           H
ATOM   2745  C   GLY X 174      25.178 -31.076  33.183  1.00  0.00           C
ATOM   2746  O   GLY X 174      25.067 -30.153  32.347  1.00  0.00           O
ATOM   2747  N   ASN X 175      24.119 -31.300  33.992  1.00  0.00           N
ATOM   2748  H   ASN X 175      24.096 -32.130  34.566  1.00  0.00           H
ATOM   2749  CA  ASN X 175      22.915 -30.429  34.163  1.00  0.00           C
ATOM   2750  HA  ASN X 175      22.591 -30.080  33.182  1.00  0.00           H
ATOM   2751  CB  ASN X 175      21.780 -31.363  34.635  1.00  0.00           C
ATOM   2752  HB2 ASN X 175      21.984 -31.554  35.688  1.00  0.00           H
ATOM   2753  HB3 ASN X 175      20.887 -30.742  34.572  1.00  0.00           H
ATOM   2754  CG  ASN X 175      21.474 -32.656  33.857  1.00  0.00           C
ATOM   2755  OD1 ASN X 175      21.824 -32.851  32.714  1.00  0.00           O
ATOM   2756  ND2 ASN X 175      20.594 -33.486  34.432  1.00  0.00           N
ATOM   2757 HD21 ASN X 175      20.204 -34.151  33.780  1.00  0.00           H
ATOM   2758 HD22 ASN X 175      20.177 -33.298  35.332  1.00  0.00           H
ATOM   2759  C   ASN X 175      23.212 -29.239  35.254  1.00  0.00           C
ATOM   2760  O   ASN X 175      22.266 -28.492  35.540  1.00  0.00           O
ATOM   2761  N   GLY X 176      24.424 -29.176  35.859  1.00  0.00           N
ATOM   2762  H   GLY X 176      25.142 -29.848  35.627  1.00  0.00           H
ATOM   2763  CA  GLY X 176      24.907 -27.990  36.579  1.00  0.00           C
ATOM   2764  HA2 GLY X 176      25.986 -28.043  36.726  1.00  0.00           H
ATOM   2765  HA3 GLY X 176      24.621 -27.099  36.022  1.00  0.00           H
ATOM   2766  C   GLY X 176      24.130 -27.877  37.912  1.00  0.00           C
ATOM   2767  O   GLY X 176      23.990 -26.733  38.384  1.00  0.00           O
ATOM   2768  N   HID X 177      23.586 -28.992  38.434  1.00  0.00           N
ATOM   2769  H   HID X 177      23.584 -29.840  37.886  1.00  0.00           H
ATOM   2770  CA  HID X 177      22.965 -29.160  39.685  1.00  0.00           C
ATOM   2771  HA  HID X 177      22.516 -28.191  39.904  1.00  0.00           H
ATOM   2772  CB  HID X 177      21.815 -30.255  39.640  1.00  0.00           C
ATOM   2773  HB2 HID X 177      22.221 -31.147  39.163  1.00  0.00           H
ATOM   2774  HB3 HID X 177      21.469 -30.408  40.662  1.00  0.00           H
ATOM   2775  CG  HID X 177      20.598 -29.863  38.839  1.00  0.00           C
ATOM   2776  ND1 HID X 177      19.728 -28.835  39.180  1.00  0.00           N
ATOM   2777  HD1 HID X 177      19.594 -28.461  40.109  1.00  0.00           H
ATOM   2778  CE1 HID X 177      18.767 -28.910  38.308  1.00  0.00           C
ATOM   2779  HE1 HID X 177      17.843 -28.360  38.412  1.00  0.00           H
ATOM   2780  NE2 HID X 177      19.067 -29.697  37.294  1.00  0.00           N
ATOM   2781  CD2 HID X 177      20.246 -30.337  37.657  1.00  0.00           C
ATOM   2782  HD2 HID X 177      20.629 -31.210  37.149  1.00  0.00           H
ATOM   2783  C   HID X 177      23.889 -29.234  40.947  1.00  0.00           C
ATOM   2784  O   HID X 177      23.377 -29.187  42.083  1.00  0.00           O
ATOM   2785  N   LEU X 178      25.190 -29.418  40.762  1.00  0.00           N
ATOM   2786  H   LEU X 178      25.478 -29.674  39.829  1.00  0.00           H
ATOM   2787  CA  LEU X 178      26.133 -29.409  41.920  1.00  0.00           C
ATOM   2788  HA  LEU X 178      25.839 -30.158  42.656  1.00  0.00           H
ATOM   2789  CB  LEU X 178      27.469 -29.910  41.336  1.00  0.00           C
ATOM   2790  HB2 LEU X 178      27.282 -30.811  40.752  1.00  0.00           H
ATOM   2791  HB3 LEU X 178      27.853 -29.237  40.570  1.00  0.00           H
ATOM   2792  CG  LEU X 178      28.591 -30.167  42.418  1.00  0.00           C
ATOM   2793  HG  LEU X 178      28.516 -29.346  43.130  1.00  0.00           H
ATOM   2794  CD1 LEU X 178      28.200 -31.440  43.134  1.00  0.00           C
ATOM   2795 HD11 LEU X 178      29.062 -31.856  43.655  1.00  0.00           H
ATOM   2796 HD12 LEU X 178      27.448 -31.166  43.874  1.00  0.00           H
ATOM   2797 HD13 LEU X 178      27.768 -32.214  42.501  1.00  0.00           H
ATOM   2798  CD2 LEU X 178      30.046 -30.386  41.953  1.00  0.00           C
ATOM   2799 HD21 LEU X 178      30.031 -31.323  41.396  1.00  0.00           H
ATOM   2800 HD22 LEU X 178      30.347 -29.530  41.348  1.00  0.00           H
ATOM   2801 HD23 LEU X 178      30.657 -30.548  42.840  1.00  0.00           H
ATOM   2802  C   LEU X 178      26.309 -28.028  42.621  1.00  0.00           C
ATOM   2803  O   LEU X 178      26.732 -27.046  42.078  1.00  0.00           O
ATOM   2804  N   HID X 179      25.810 -28.054  43.904  1.00  0.00           N
ATOM   2805  H   HID X 179      25.296 -28.883  44.168  1.00  0.00           H
ATOM   2806  CA  HID X 179      25.944 -26.957  44.864  1.00  0.00           C
ATOM   2807  HA  HID X 179      26.442 -26.100  44.409  1.00  0.00           H
ATOM   2808  CB  HID X 179      24.525 -26.503  45.316  1.00  0.00           C
ATOM   2809  HB2 HID X 179      23.906 -26.087  44.521  1.00  0.00           H
ATOM   2810  HB3 HID X 179      23.864 -27.281  45.699  1.00  0.00           H
ATOM   2811  CG  HID X 179      24.519 -25.381  46.386  1.00  0.00           C
ATOM   2812  ND1 HID X 179      24.876 -24.056  46.300  1.00  0.00           N
ATOM   2813  HD1 HID X 179      25.156 -23.518  45.492  1.00  0.00           H
ATOM   2814  CE1 HID X 179      24.851 -23.506  47.501  1.00  0.00           C
ATOM   2815  HE1 HID X 179      25.055 -22.463  47.689  1.00  0.00           H
ATOM   2816  NE2 HID X 179      24.384 -24.415  48.420  1.00  0.00           N
ATOM   2817  CD2 HID X 179      24.107 -25.593  47.699  1.00  0.00           C
ATOM   2818  HD2 HID X 179      23.724 -26.527  48.084  1.00  0.00           H
ATOM   2819  C   HID X 179      26.882 -27.397  45.996  1.00  0.00           C
ATOM   2820  O   HID X 179      26.999 -28.564  46.293  1.00  0.00           O
ATOM   2821  N   LYS X 180      27.586 -26.392  46.614  1.00  0.00           N
ATOM   2822  H   LYS X 180      27.342 -25.466  46.291  1.00  0.00           H
ATOM   2823  CA  LYS X 180      28.419 -26.619  47.755  1.00  0.00           C
ATOM   2824  HA  LYS X 180      28.489 -27.674  48.022  1.00  0.00           H
ATOM   2825  CB  LYS X 180      29.821 -26.243  47.328  1.00  0.00           C
ATOM   2826  HB2 LYS X 180      30.057 -26.744  46.389  1.00  0.00           H
ATOM   2827  HB3 LYS X 180      29.959 -25.164  47.254  1.00  0.00           H
ATOM   2828  CG  LYS X 180      30.943 -26.713  48.250  1.00  0.00           C
ATOM   2829  HG2 LYS X 180      30.837 -26.159  49.183  1.00  0.00           H
ATOM   2830  HG3 LYS X 180      30.755 -27.786  48.290  1.00  0.00           H
ATOM   2831  CD  LYS X 180      32.345 -26.401  47.723  1.00  0.00           C
ATOM   2832  HD2 LYS X 180      32.411 -26.587  46.651  1.00  0.00           H
ATOM   2833  HD3 LYS X 180      32.697 -25.382  47.884  1.00  0.00           H
ATOM   2834  CE  LYS X 180      33.248 -27.387  48.449  1.00  0.00           C
ATOM   2835  HE2 LYS X 180      33.051 -27.379  49.521  1.00  0.00           H
ATOM   2836  HE3 LYS X 180      33.070 -28.380  48.037  1.00  0.00           H
ATOM   2837  NZ  LYS X 180      34.706 -26.994  48.198  1.00  0.00           N
ATOM   2838  HZ1 LYS X 180      35.382 -27.431  48.808  1.00  0.00           H
ATOM   2839  HZ2 LYS X 180      35.049 -27.317  47.305  1.00  0.00           H
ATOM   2840  HZ3 LYS X 180      34.885 -26.004  48.280  1.00  0.00           H
ATOM   2841  C   LYS X 180      28.051 -25.754  49.061  1.00  0.00           C
ATOM   2842  O   LYS X 180      27.595 -24.664  48.906  1.00  0.00           O
ATOM   2843  N   GLY X 181      28.275 -26.237  50.269  1.00  0.00           N
ATOM   2844  H   GLY X 181      28.557 -27.198  50.399  1.00  0.00           H
ATOM   2845  CA  GLY X 181      28.441 -25.427  51.516  1.00  0.00           C
ATOM   2846  HA2 GLY X 181      28.585 -24.368  51.306  1.00  0.00           H
ATOM   2847  HA3 GLY X 181      27.479 -25.442  52.027  1.00  0.00           H
ATOM   2848  C   GLY X 181      29.483 -25.896  52.514  1.00  0.00           C
ATOM   2849  O   GLY X 181      30.459 -26.557  52.127  1.00  0.00           O
ATOM   2850  N   ALA X 182      29.251 -25.603  53.768  1.00  0.00           N
ATOM   2851  H   ALA X 182      28.570 -24.887  53.975  1.00  0.00           H
ATOM   2852  CA  ALA X 182      30.008 -26.198  54.881  1.00  0.00           C
ATOM   2853  HA  ALA X 182      30.234 -27.204  54.526  1.00  0.00           H
ATOM   2854  CB  ALA X 182      31.355 -25.519  55.035  1.00  0.00           C
ATOM   2855  HB1 ALA X 182      31.934 -25.446  54.115  1.00  0.00           H
ATOM   2856  HB2 ALA X 182      31.282 -24.545  55.519  1.00  0.00           H
ATOM   2857  HB3 ALA X 182      31.976 -26.213  55.601  1.00  0.00           H
ATOM   2858  C   ALA X 182      29.181 -26.374  56.201  1.00  0.00           C
ATOM   2859  O   ALA X 182      29.791 -26.491  57.273  1.00  0.00           O
ATOM   2860  N   LYS X 183      27.922 -26.628  56.115  1.00  0.00           N
ATOM   2861  H   LYS X 183      27.534 -26.663  55.183  1.00  0.00           H
ATOM   2862  CA  LYS X 183      26.990 -26.788  57.295  1.00  0.00           C
ATOM   2863  HA  LYS X 183      26.783 -25.812  57.733  1.00  0.00           H
ATOM   2864  CB  LYS X 183      25.569 -27.298  56.885  1.00  0.00           C
ATOM   2865  HB2 LYS X 183      25.124 -26.667  56.116  1.00  0.00           H
ATOM   2866  HB3 LYS X 183      25.671 -28.286  56.437  1.00  0.00           H
ATOM   2867  CG  LYS X 183      24.653 -27.363  58.106  1.00  0.00           C
ATOM   2868  HG2 LYS X 183      24.942 -28.244  58.679  1.00  0.00           H
ATOM   2869  HG3 LYS X 183      24.865 -26.459  58.676  1.00  0.00           H
ATOM   2870  CD  LYS X 183      23.193 -27.333  57.737  1.00  0.00           C
ATOM   2871  HD2 LYS X 183      22.971 -26.302  57.461  1.00  0.00           H
ATOM   2872  HD3 LYS X 183      22.856 -27.979  56.926  1.00  0.00           H
ATOM   2873  CE  LYS X 183      22.413 -27.506  59.020  1.00  0.00           C
ATOM   2874  HE2 LYS X 183      22.977 -28.179  59.666  1.00  0.00           H
ATOM   2875  HE3 LYS X 183      22.387 -26.513  59.468  1.00  0.00           H
ATOM   2876  NZ  LYS X 183      21.066 -27.985  58.815  1.00  0.00           N
ATOM   2877  HZ1 LYS X 183      21.018 -28.985  58.683  1.00  0.00           H
ATOM   2878  HZ2 LYS X 183      20.503 -27.858  59.644  1.00  0.00           H
ATOM   2879  HZ3 LYS X 183      20.721 -27.690  57.912  1.00  0.00           H
ATOM   2880  C   LYS X 183      27.496 -27.813  58.331  1.00  0.00           C
ATOM   2881  O   LYS X 183      27.687 -29.020  58.023  1.00  0.00           O
ATOM   2882  N   PRO X 184      27.573 -27.398  59.606  1.00  0.00           N
ATOM   2883  CD  PRO X 184      27.492 -26.044  60.126  1.00  0.00           C
ATOM   2884  HD2 PRO X 184      26.459 -25.744  60.302  1.00  0.00           H
ATOM   2885  HD3 PRO X 184      27.938 -25.385  59.381  1.00  0.00           H
ATOM   2886  CG  PRO X 184      28.426 -25.900  61.340  1.00  0.00           C
ATOM   2887  HG2 PRO X 184      28.161 -25.097  62.027  1.00  0.00           H
ATOM   2888  HG3 PRO X 184      29.467 -25.802  61.032  1.00  0.00           H
ATOM   2889  CB  PRO X 184      28.266 -27.306  61.931  1.00  0.00           C
ATOM   2890  HB2 PRO X 184      27.343 -27.498  62.477  1.00  0.00           H
ATOM   2891  HB3 PRO X 184      29.180 -27.498  62.493  1.00  0.00           H
ATOM   2892  CA  PRO X 184      28.302 -28.214  60.656  1.00  0.00           C
ATOM   2893  HA  PRO X 184      29.336 -28.338  60.336  1.00  0.00           H
ATOM   2894  C   PRO X 184      27.776 -29.645  60.850  1.00  0.00           C
ATOM   2895  O   PRO X 184      26.597 -29.881  60.910  1.00  0.00           O
ATOM   2896  N   VAL X 185      28.755 -30.563  60.987  1.00  0.00           N
ATOM   2897  H   VAL X 185      29.697 -30.222  60.861  1.00  0.00           H
ATOM   2898  CA  VAL X 185      28.657 -31.949  61.384  1.00  0.00           C
ATOM   2899  HA  VAL X 185      27.619 -32.256  61.258  1.00  0.00           H
ATOM   2900  CB  VAL X 185      29.460 -32.828  60.435  1.00  0.00           C
ATOM   2901  HB  VAL X 185      29.184 -32.502  59.432  1.00  0.00           H
ATOM   2902  CG1 VAL X 185      30.990 -32.712  60.635  1.00  0.00           C
ATOM   2903 HG11 VAL X 185      31.611 -33.359  60.015  1.00  0.00           H
ATOM   2904 HG12 VAL X 185      31.440 -31.724  60.537  1.00  0.00           H
ATOM   2905 HG13 VAL X 185      31.255 -32.897  61.676  1.00  0.00           H
ATOM   2906  CG2 VAL X 185      29.082 -34.287  60.526  1.00  0.00           C
ATOM   2907 HG21 VAL X 185      29.481 -34.822  61.388  1.00  0.00           H
ATOM   2908 HG22 VAL X 185      27.997 -34.376  60.589  1.00  0.00           H
ATOM   2909 HG23 VAL X 185      29.458 -34.816  59.651  1.00  0.00           H
ATOM   2910  C   VAL X 185      29.116 -32.176  62.815  1.00  0.00           C
ATOM   2911  O   VAL X 185      29.888 -31.296  63.241  1.00  0.00           O
ATOM   2912  N   HIE X 186      28.710 -33.291  63.526  1.00  0.00           N
ATOM   2913  H   HIE X 186      28.105 -33.957  63.067  1.00  0.00           H
ATOM   2914  CA  HIE X 186      29.452 -33.695  64.754  1.00  0.00           C
ATOM   2915  HA  HIE X 186      29.538 -32.748  65.288  1.00  0.00           H
ATOM   2916  CB  HIE X 186      28.678 -34.690  65.614  1.00  0.00           C
ATOM   2917  HB2 HIE X 186      28.326 -35.517  64.998  1.00  0.00           H
ATOM   2918  HB3 HIE X 186      29.201 -35.032  66.508  1.00  0.00           H
ATOM   2919  CG  HIE X 186      27.453 -34.138  66.333  1.00  0.00           C
ATOM   2920  ND1 HIE X 186      27.537 -33.275  67.512  1.00  0.00           N
ATOM   2921  CE1 HIE X 186      26.222 -33.144  67.948  1.00  0.00           C
ATOM   2922  HE1 HIE X 186      25.895 -32.686  68.870  1.00  0.00           H
ATOM   2923  NE2 HIE X 186      25.412 -33.722  67.055  1.00  0.00           N
ATOM   2924  HE2 HIE X 186      24.419 -33.847  67.186  1.00  0.00           H
ATOM   2925  CD2 HIE X 186      26.125 -34.367  66.077  1.00  0.00           C
ATOM   2926  HD2 HIE X 186      25.755 -34.992  65.277  1.00  0.00           H
ATOM   2927  C   HIE X 186      30.872 -34.236  64.540  1.00  0.00           C
ATOM   2928  O   HIE X 186      31.077 -34.946  63.553  1.00  0.00           O
ATOM   2929  N   TRP X 187      31.855 -33.710  65.287  1.00  0.00           N
ATOM   2930  H   TRP X 187      31.545 -32.992  65.926  1.00  0.00           H
ATOM   2931  CA  TRP X 187      33.267 -33.956  65.061  1.00  0.00           C
ATOM   2932  HA  TRP X 187      33.300 -34.661  64.231  1.00  0.00           H
ATOM   2933  CB  TRP X 187      33.968 -32.666  64.729  1.00  0.00           C
ATOM   2934  HB2 TRP X 187      33.532 -32.190  63.851  1.00  0.00           H
ATOM   2935  HB3 TRP X 187      33.974 -31.955  65.555  1.00  0.00           H
ATOM   2936  CG  TRP X 187      35.416 -32.840  64.318  1.00  0.00           C
ATOM   2937  CD1 TRP X 187      36.513 -32.797  65.128  1.00  0.00           C
ATOM   2938  HD1 TRP X 187      36.463 -32.908  66.201  1.00  0.00           H
ATOM   2939  NE1 TRP X 187      37.660 -32.782  64.335  1.00  0.00           N
ATOM   2940  HE1 TRP X 187      38.606 -32.989  64.620  1.00  0.00           H
ATOM   2941  CE2 TRP X 187      37.340 -33.070  63.024  1.00  0.00           C
ATOM   2942  CZ2 TRP X 187      38.128 -33.334  61.846  1.00  0.00           C
ATOM   2943  HZ2 TRP X 187      39.192 -33.380  62.026  1.00  0.00           H
ATOM   2944  CH2 TRP X 187      37.520 -33.493  60.612  1.00  0.00           C
ATOM   2945  HH2 TRP X 187      38.111 -33.761  59.748  1.00  0.00           H
ATOM   2946  CZ3 TRP X 187      36.097 -33.440  60.509  1.00  0.00           C
ATOM   2947  HZ3 TRP X 187      35.689 -33.555  59.515  1.00  0.00           H
ATOM   2948  CE3 TRP X 187      35.339 -33.312  61.713  1.00  0.00           C
ATOM   2949  HE3 TRP X 187      34.290 -33.510  61.553  1.00  0.00           H
ATOM   2950  CD2 TRP X 187      35.901 -33.023  62.944  1.00  0.00           C
ATOM   2951  C   TRP X 187      33.836 -34.647  66.306  1.00  0.00           C
ATOM   2952  O   TRP X 187      33.870 -34.021  67.378  1.00  0.00           O
ATOM   2953  N   CYS X 188      34.423 -35.848  66.165  1.00  0.00           N
ATOM   2954  H   CYS X 188      34.435 -36.195  65.216  1.00  0.00           H
ATOM   2955  CA  CYS X 188      35.173 -36.530  67.184  1.00  0.00           C
ATOM   2956  HA  CYS X 188      34.763 -36.399  68.186  1.00  0.00           H
ATOM   2957  CB  CYS X 188      35.193 -37.951  66.784  1.00  0.00           C
ATOM   2958  HB2 CYS X 188      34.195 -38.286  66.500  1.00  0.00           H
ATOM   2959  HB3 CYS X 188      35.889 -38.111  65.960  1.00  0.00           H
ATOM   2960  SG  CYS X 188      35.717 -39.063  68.154  1.00  0.00           S
ATOM   2961  HG  CYS X 188      35.127 -40.070  67.504  1.00  0.00           H
ATOM   2962  C   CYS X 188      36.578 -35.945  67.220  1.00  0.00           C
ATOM   2963  O   CYS X 188      37.326 -36.155  66.320  1.00  0.00           O
ATOM   2964  N   VAL X 189      36.830 -35.168  68.236  1.00  0.00           N
ATOM   2965  H   VAL X 189      36.137 -35.033  68.958  1.00  0.00           H
ATOM   2966  CA  VAL X 189      38.135 -34.444  68.483  1.00  0.00           C
ATOM   2967  HA  VAL X 189      38.311 -33.767  67.647  1.00  0.00           H
ATOM   2968  CB  VAL X 189      38.076 -33.635  69.751  1.00  0.00           C
ATOM   2969  HB  VAL X 189      37.472 -34.218  70.445  1.00  0.00           H
ATOM   2970  CG1 VAL X 189      39.481 -33.270  70.389  1.00  0.00           C
ATOM   2971 HG11 VAL X 189      39.291 -32.666  71.277  1.00  0.00           H
ATOM   2972 HG12 VAL X 189      39.928 -34.201  70.738  1.00  0.00           H
ATOM   2973 HG13 VAL X 189      40.085 -32.644  69.732  1.00  0.00           H
ATOM   2974  CG2 VAL X 189      37.228 -32.408  69.668  1.00  0.00           C
ATOM   2975 HG21 VAL X 189      36.195 -32.753  69.648  1.00  0.00           H
ATOM   2976 HG22 VAL X 189      37.351 -31.812  70.572  1.00  0.00           H
ATOM   2977 HG23 VAL X 189      37.293 -31.786  68.775  1.00  0.00           H
ATOM   2978  C   VAL X 189      39.316 -35.424  68.625  1.00  0.00           C
ATOM   2979  O   VAL X 189      40.308 -35.345  67.878  1.00  0.00           O
ATOM   2980  N   ASP X 190      39.110 -36.448  69.387  1.00  0.00           N
ATOM   2981  H   ASP X 190      38.336 -36.539  70.030  1.00  0.00           H
ATOM   2982  CA  ASP X 190      40.195 -37.405  69.608  1.00  0.00           C
ATOM   2983  HA  ASP X 190      41.149 -37.001  69.945  1.00  0.00           H
ATOM   2984  CB  ASP X 190      39.743 -38.265  70.780  1.00  0.00           C
ATOM   2985  HB2 ASP X 190      38.730 -38.609  70.570  1.00  0.00           H
ATOM   2986  HB3 ASP X 190      40.484 -39.064  70.753  1.00  0.00           H
ATOM   2987  CG  ASP X 190      39.665 -37.606  72.152  1.00  0.00           C
ATOM   2988  OD1 ASP X 190      39.108 -38.198  73.063  1.00  0.00           O
ATOM   2989  OD2 ASP X 190      40.137 -36.481  72.498  1.00  0.00           O
ATOM   2990  C   ASP X 190      40.434 -38.242  68.298  1.00  0.00           C
ATOM   2991  O   ASP X 190      41.572 -38.485  67.920  1.00  0.00           O
ATOM   2992  N   CYS X 191      39.455 -38.558  67.506  1.00  0.00           N
ATOM   2993  H   CYS X 191      38.531 -38.445  67.895  1.00  0.00           H
ATOM   2994  CA  CYS X 191      39.598 -39.343  66.247  1.00  0.00           C
ATOM   2995  HA  CYS X 191      40.345 -40.107  66.464  1.00  0.00           H
ATOM   2996  CB  CYS X 191      38.314 -40.037  66.015  1.00  0.00           C
ATOM   2997  HB2 CYS X 191      38.054 -40.748  66.799  1.00  0.00           H
ATOM   2998  HB3 CYS X 191      37.533 -39.289  65.878  1.00  0.00           H
ATOM   2999  SG  CYS X 191      38.167 -41.206  64.632  1.00  0.00           S
ATOM   3000  HG  CYS X 191      39.252 -40.685  64.053  1.00  0.00           H
ATOM   3001  C   CYS X 191      40.027 -38.491  65.048  1.00  0.00           C
ATOM   3002  O   CYS X 191      40.331 -38.984  63.951  1.00  0.00           O
ATOM   3003  N   ARG X 192      39.980 -37.148  65.212  1.00  0.00           N
ATOM   3004  H   ARG X 192      39.690 -36.864  66.137  1.00  0.00           H
ATOM   3005  CA  ARG X 192      40.094 -36.047  64.173  1.00  0.00           C
ATOM   3006  HA  ARG X 192      39.673 -35.193  64.703  1.00  0.00           H
ATOM   3007  CB  ARG X 192      41.532 -35.762  63.840  1.00  0.00           C
ATOM   3008  HB2 ARG X 192      41.966 -36.505  63.171  1.00  0.00           H
ATOM   3009  HB3 ARG X 192      41.417 -34.831  63.286  1.00  0.00           H
ATOM   3010  CG  ARG X 192      42.343 -35.212  65.078  1.00  0.00           C
ATOM   3011  HG2 ARG X 192      43.144 -34.640  64.609  1.00  0.00           H
ATOM   3012  HG3 ARG X 192      41.681 -34.730  65.797  1.00  0.00           H
ATOM   3013  CD  ARG X 192      43.174 -36.324  65.797  1.00  0.00           C
ATOM   3014  HD2 ARG X 192      42.578 -36.838  66.551  1.00  0.00           H
ATOM   3015  HD3 ARG X 192      43.598 -36.973  65.031  1.00  0.00           H
ATOM   3016  NE  ARG X 192      44.173 -35.663  66.675  1.00  0.00           N
ATOM   3017  HE  ARG X 192      45.102 -35.932  66.382  1.00  0.00           H
ATOM   3018  CZ  ARG X 192      44.124 -34.947  67.808  1.00  0.00           C
ATOM   3019  NH1 ARG X 192      43.024 -34.549  68.278  1.00  0.00           N
ATOM   3020 HH11 ARG X 192      42.227 -35.032  67.887  1.00  0.00           H
ATOM   3021 HH12 ARG X 192      42.963 -34.013  69.131  1.00  0.00           H
ATOM   3022  NH2 ARG X 192      45.220 -34.514  68.359  1.00  0.00           N
ATOM   3023 HH21 ARG X 192      46.108 -34.600  67.885  1.00  0.00           H
ATOM   3024 HH22 ARG X 192      45.112 -34.012  69.229  1.00  0.00           H
ATOM   3025  C   ARG X 192      39.348 -36.338  62.955  1.00  0.00           C
ATOM   3026  O   ARG X 192      39.890 -36.330  61.790  1.00  0.00           O
ATOM   3027  N   SER X 193      38.012 -36.553  63.203  1.00  0.00           N
ATOM   3028  H   SER X 193      37.736 -36.718  64.160  1.00  0.00           H
ATOM   3029  CA  SER X 193      37.070 -37.107  62.165  1.00  0.00           C
ATOM   3030  HA  SER X 193      37.402 -36.652  61.232  1.00  0.00           H
ATOM   3031  CB  SER X 193      37.259 -38.601  61.984  1.00  0.00           C
ATOM   3032  HB2 SER X 193      38.308 -38.879  61.883  1.00  0.00           H
ATOM   3033  HB3 SER X 193      36.935 -39.081  62.907  1.00  0.00           H
ATOM   3034  OG  SER X 193      36.450 -39.173  60.939  1.00  0.00           O
ATOM   3035  HG  SER X 193      36.780 -40.055  60.753  1.00  0.00           H
ATOM   3036  C   SER X 193      35.616 -36.794  62.410  1.00  0.00           C
ATOM   3037  O   SER X 193      35.115 -36.704  63.541  1.00  0.00           O
ATOM   3038  N   ALA X 194      34.876 -36.628  61.296  1.00  0.00           N
ATOM   3039  H   ALA X 194      35.427 -36.767  60.461  1.00  0.00           H
ATOM   3040  CA  ALA X 194      33.440 -36.459  61.257  1.00  0.00           C
ATOM   3041  HA  ALA X 194      33.309 -35.708  62.037  1.00  0.00           H
ATOM   3042  CB  ALA X 194      33.022 -35.822  59.941  1.00  0.00           C
ATOM   3043  HB1 ALA X 194      33.293 -36.555  59.181  1.00  0.00           H
ATOM   3044  HB2 ALA X 194      31.935 -35.752  59.995  1.00  0.00           H
ATOM   3045  HB3 ALA X 194      33.469 -34.838  59.798  1.00  0.00           H
ATOM   3046  C   ALA X 194      32.659 -37.713  61.586  1.00  0.00           C
ATOM   3047  O   ALA X 194      33.158 -38.830  61.448  1.00  0.00           O
ATOM   3048  N   LEU X 195      31.417 -37.537  62.086  1.00  0.00           N
ATOM   3049  H   LEU X 195      30.988 -36.625  62.020  1.00  0.00           H
ATOM   3050  CA  LEU X 195      30.628 -38.581  62.583  1.00  0.00           C
ATOM   3051  HA  LEU X 195      31.040 -39.570  62.384  1.00  0.00           H
ATOM   3052  CB  LEU X 195      30.488 -38.348  64.098  1.00  0.00           C
ATOM   3053  HB2 LEU X 195      30.191 -37.307  64.219  1.00  0.00           H
ATOM   3054  HB3 LEU X 195      29.638 -38.902  64.496  1.00  0.00           H
ATOM   3055  CG  LEU X 195      31.605 -38.601  65.094  1.00  0.00           C
ATOM   3056  HG  LEU X 195      32.506 -38.029  64.876  1.00  0.00           H
ATOM   3057  CD1 LEU X 195      31.086 -38.214  66.497  1.00  0.00           C
ATOM   3058 HD11 LEU X 195      31.851 -38.471  67.230  1.00  0.00           H
ATOM   3059 HD12 LEU X 195      30.782 -37.168  66.470  1.00  0.00           H
ATOM   3060 HD13 LEU X 195      30.167 -38.749  66.738  1.00  0.00           H
ATOM   3061  CD2 LEU X 195      31.925 -40.033  64.996  1.00  0.00           C
ATOM   3062 HD21 LEU X 195      31.007 -40.621  65.014  1.00  0.00           H
ATOM   3063 HD22 LEU X 195      32.505 -40.295  64.111  1.00  0.00           H
ATOM   3064 HD23 LEU X 195      32.488 -40.150  65.922  1.00  0.00           H
ATOM   3065  C   LEU X 195      29.207 -38.724  62.033  1.00  0.00           C
ATOM   3066  O   LEU X 195      28.436 -37.799  61.764  1.00  0.00           O
ATOM   3067  N   ALA X 196      28.736 -39.972  61.854  1.00  0.00           N
ATOM   3068  H   ALA X 196      29.398 -40.733  61.798  1.00  0.00           H
ATOM   3069  CA  ALA X 196      27.392 -40.254  61.561  1.00  0.00           C
ATOM   3070  HA  ALA X 196      27.095 -39.712  60.664  1.00  0.00           H
ATOM   3071  CB  ALA X 196      27.437 -41.729  61.143  1.00  0.00           C
ATOM   3072  HB1 ALA X 196      28.399 -42.085  60.777  1.00  0.00           H
ATOM   3073  HB2 ALA X 196      27.335 -42.287  62.074  1.00  0.00           H
ATOM   3074  HB3 ALA X 196      26.598 -41.964  60.489  1.00  0.00           H
ATOM   3075  C   ALA X 196      26.418 -39.971  62.811  1.00  0.00           C
ATOM   3076  O   ALA X 196      26.854 -40.012  63.955  1.00  0.00           O
ATOM   3077  N   GLU X 197      25.092 -39.788  62.536  1.00  0.00           N
ATOM   3078  H   GLU X 197      24.700 -39.627  61.619  1.00  0.00           H
ATOM   3079  CA  GLU X 197      24.144 -39.672  63.687  1.00  0.00           C
ATOM   3080  HA  GLU X 197      24.510 -38.907  64.371  1.00  0.00           H
ATOM   3081  CB  GLU X 197      22.770 -39.276  63.175  1.00  0.00           C
ATOM   3082  HB2 GLU X 197      22.558 -40.032  62.419  1.00  0.00           H
ATOM   3083  HB3 GLU X 197      22.035 -39.319  63.979  1.00  0.00           H
ATOM   3084  CG  GLU X 197      22.667 -37.949  62.475  1.00  0.00           C
ATOM   3085  HG2 GLU X 197      21.608 -37.703  62.558  1.00  0.00           H
ATOM   3086  HG3 GLU X 197      23.232 -37.206  63.038  1.00  0.00           H
ATOM   3087  CD  GLU X 197      23.173 -38.032  61.004  1.00  0.00           C
ATOM   3088  OE1 GLU X 197      24.308 -37.591  60.646  1.00  0.00           O
ATOM   3089  OE2 GLU X 197      22.464 -38.562  60.123  1.00  0.00           O
ATOM   3090  C   GLU X 197      23.989 -40.986  64.525  1.00  0.00           C
ATOM   3091  O   GLU X 197      23.513 -41.049  65.631  1.00  0.00           O
ATOM   3092  N   ALA X 198      24.381 -42.108  63.952  1.00  0.00           N
ATOM   3093  H   ALA X 198      24.649 -42.158  62.980  1.00  0.00           H
ATOM   3094  CA  ALA X 198      24.503 -43.368  64.651  1.00  0.00           C
ATOM   3095  HA  ALA X 198      23.591 -43.545  65.222  1.00  0.00           H
ATOM   3096  CB  ALA X 198      24.579 -44.514  63.570  1.00  0.00           C
ATOM   3097  HB1 ALA X 198      24.019 -44.225  62.680  1.00  0.00           H
ATOM   3098  HB2 ALA X 198      25.622 -44.746  63.354  1.00  0.00           H
ATOM   3099  HB3 ALA X 198      24.134 -45.472  63.841  1.00  0.00           H
ATOM   3100  C   ALA X 198      25.698 -43.475  65.670  1.00  0.00           C
ATOM   3101  O   ALA X 198      25.769 -44.385  66.527  1.00  0.00           O
ATOM   3102  N   GLU X 199      26.629 -42.510  65.599  1.00  0.00           N
ATOM   3103  H   GLU X 199      26.534 -41.846  64.844  1.00  0.00           H
ATOM   3104  CA  GLU X 199      27.649 -42.307  66.567  1.00  0.00           C
ATOM   3105  HA  GLU X 199      27.784 -43.161  67.230  1.00  0.00           H
ATOM   3106  CB  GLU X 199      28.947 -42.067  65.800  1.00  0.00           C
ATOM   3107  HB2 GLU X 199      28.929 -41.142  65.225  1.00  0.00           H
ATOM   3108  HB3 GLU X 199      29.725 -41.945  66.554  1.00  0.00           H
ATOM   3109  CG  GLU X 199      29.354 -43.151  64.797  1.00  0.00           C
ATOM   3110  HG2 GLU X 199      28.514 -43.531  64.214  1.00  0.00           H
ATOM   3111  HG3 GLU X 199      29.937 -42.581  64.074  1.00  0.00           H
ATOM   3112  CD  GLU X 199      30.125 -44.311  65.395  1.00  0.00           C
ATOM   3113  OE1 GLU X 199      29.795 -44.772  66.523  1.00  0.00           O
ATOM   3114  OE2 GLU X 199      31.225 -44.655  64.844  1.00  0.00           O
ATOM   3115  C   GLU X 199      27.496 -41.194  67.620  1.00  0.00           C
ATOM   3116  O   GLU X 199      28.253 -41.188  68.600  1.00  0.00           O
ATOM   3117  N   VAL X 200      26.421 -40.407  67.534  1.00  0.00           N
ATOM   3118  H   VAL X 200      25.843 -40.606  66.730  1.00  0.00           H
ATOM   3119  CA  VAL X 200      26.018 -39.324  68.388  1.00  0.00           C
ATOM   3120  HA  VAL X 200      26.839 -38.894  68.962  1.00  0.00           H
ATOM   3121  CB  VAL X 200      25.455 -38.230  67.482  1.00  0.00           C
ATOM   3122  HB  VAL X 200      24.583 -38.603  66.944  1.00  0.00           H
ATOM   3123  CG1 VAL X 200      24.877 -37.035  68.280  1.00  0.00           C
ATOM   3124 HG11 VAL X 200      24.683 -36.282  67.516  1.00  0.00           H
ATOM   3125 HG12 VAL X 200      23.946 -37.258  68.802  1.00  0.00           H
ATOM   3126 HG13 VAL X 200      25.697 -36.760  68.943  1.00  0.00           H
ATOM   3127  CG2 VAL X 200      26.374 -37.792  66.395  1.00  0.00           C
ATOM   3128 HG21 VAL X 200      26.970 -38.545  65.882  1.00  0.00           H
ATOM   3129 HG22 VAL X 200      25.871 -37.112  65.707  1.00  0.00           H
ATOM   3130 HG23 VAL X 200      26.960 -37.150  67.053  1.00  0.00           H
ATOM   3131  C   VAL X 200      24.937 -39.678  69.422  1.00  0.00           C
ATOM   3132  O   VAL X 200      23.896 -40.311  69.160  1.00  0.00           O
ATOM   3133  N   GLU X 201      25.300 -39.431  70.638  1.00  0.00           N
ATOM   3134  H   GLU X 201      26.247 -39.191  70.894  1.00  0.00           H
ATOM   3135  CA  GLU X 201      24.409 -39.619  71.788  1.00  0.00           C
ATOM   3136  HA  GLU X 201      23.361 -39.658  71.494  1.00  0.00           H
ATOM   3137  CB  GLU X 201      24.662 -41.022  72.389  1.00  0.00           C
ATOM   3138  HB2 GLU X 201      24.655 -41.755  71.582  1.00  0.00           H
ATOM   3139  HB3 GLU X 201      25.675 -40.995  72.790  1.00  0.00           H
ATOM   3140  CG  GLU X 201      23.667 -41.371  73.535  1.00  0.00           C
ATOM   3141  HG2 GLU X 201      23.921 -42.382  73.852  1.00  0.00           H
ATOM   3142  HG3 GLU X 201      23.896 -40.787  74.427  1.00  0.00           H
ATOM   3143  CD  GLU X 201      22.173 -41.346  73.244  1.00  0.00           C
ATOM   3144  OE1 GLU X 201      21.632 -42.381  72.786  1.00  0.00           O
ATOM   3145  OE2 GLU X 201      21.571 -40.319  73.548  1.00  0.00           O
ATOM   3146  C   GLU X 201      24.506 -38.423  72.726  1.00  0.00           C
ATOM   3147  O   GLU X 201      25.496 -37.771  72.778  1.00  0.00           O
ATOM   3148  N   TYR X 202      23.426 -38.039  73.390  1.00  0.00           N
ATOM   3149  H   TYR X 202      22.646 -38.679  73.346  1.00  0.00           H
ATOM   3150  CA  TYR X 202      23.468 -36.959  74.393  1.00  0.00           C
ATOM   3151  HA  TYR X 202      24.431 -36.449  74.353  1.00  0.00           H
ATOM   3152  CB  TYR X 202      22.457 -35.891  74.081  1.00  0.00           C
ATOM   3153  HB2 TYR X 202      21.485 -36.376  74.166  1.00  0.00           H
ATOM   3154  HB3 TYR X 202      22.498 -35.098  74.827  1.00  0.00           H
ATOM   3155  CG  TYR X 202      22.517 -35.236  72.724  1.00  0.00           C
ATOM   3156  CD1 TYR X 202      22.224 -35.906  71.534  1.00  0.00           C
ATOM   3157  HD1 TYR X 202      21.777 -36.889  71.556  1.00  0.00           H
ATOM   3158  CE1 TYR X 202      22.135 -35.265  70.335  1.00  0.00           C
ATOM   3159  HE1 TYR X 202      21.802 -35.752  69.431  1.00  0.00           H
ATOM   3160  CZ  TYR X 202      22.501 -33.890  70.237  1.00  0.00           C
ATOM   3161  OH  TYR X 202      22.234 -33.223  69.089  1.00  0.00           O
ATOM   3162  HH  TYR X 202      22.143 -32.282  69.257  1.00  0.00           H
ATOM   3163  CE2 TYR X 202      22.950 -33.121  71.351  1.00  0.00           C
ATOM   3164  HE2 TYR X 202      23.202 -32.082  71.196  1.00  0.00           H
ATOM   3165  CD2 TYR X 202      22.943 -33.848  72.598  1.00  0.00           C
ATOM   3166  HD2 TYR X 202      23.340 -33.327  73.457  1.00  0.00           H
ATOM   3167  C   TYR X 202      23.344 -37.588  75.847  1.00  0.00           C
ATOM   3168  O   TYR X 202      22.428 -38.439  76.175  1.00  0.00           O
ATOM   3169  N   TYR X 203      24.181 -37.024  76.722  1.00  0.00           N
ATOM   3170  H   TYR X 203      24.720 -36.260  76.341  1.00  0.00           H
ATOM   3171  CA  TYR X 203      24.048 -37.115  78.212  1.00  0.00           C
ATOM   3172  HA  TYR X 203      23.117 -37.626  78.455  1.00  0.00           H
ATOM   3173  CB  TYR X 203      25.223 -38.007  78.669  1.00  0.00           C
ATOM   3174  HB2 TYR X 203      26.101 -37.361  78.696  1.00  0.00           H
ATOM   3175  HB3 TYR X 203      24.980 -38.195  79.714  1.00  0.00           H
ATOM   3176  CG  TYR X 203      25.622 -39.285  77.865  1.00  0.00           C
ATOM   3177  CD1 TYR X 203      26.662 -39.316  76.956  1.00  0.00           C
ATOM   3178  HD1 TYR X 203      27.249 -38.424  76.795  1.00  0.00           H
ATOM   3179  CE1 TYR X 203      27.004 -40.493  76.280  1.00  0.00           C
ATOM   3180  HE1 TYR X 203      27.774 -40.482  75.523  1.00  0.00           H
ATOM   3181  CZ  TYR X 203      26.367 -41.745  76.583  1.00  0.00           C
ATOM   3182  OH  TYR X 203      26.777 -42.897  75.957  1.00  0.00           O
ATOM   3183  HH  TYR X 203      26.067 -43.509  75.754  1.00  0.00           H
ATOM   3184  CE2 TYR X 203      25.338 -41.709  77.521  1.00  0.00           C
ATOM   3185  HE2 TYR X 203      24.868 -42.659  77.726  1.00  0.00           H
ATOM   3186  CD2 TYR X 203      24.984 -40.490  78.201  1.00  0.00           C
ATOM   3187  HD2 TYR X 203      24.325 -40.502  79.056  1.00  0.00           H
ATOM   3188  C   TYR X 203      23.919 -35.818  79.062  1.00  0.00           C
ATOM   3189  O   TYR X 203      24.650 -34.870  78.824  1.00  0.00           O
ATOM   3190  N   ASP X 204      23.057 -35.852  80.136  1.00  0.00           N
ATOM   3191  H   ASP X 204      22.498 -36.678  80.293  1.00  0.00           H
ATOM   3192  CA  ASP X 204      22.845 -34.713  81.067  1.00  0.00           C
ATOM   3193  HA  ASP X 204      22.881 -33.843  80.412  1.00  0.00           H
ATOM   3194  CB  ASP X 204      21.451 -34.888  81.742  1.00  0.00           C
ATOM   3195  HB2 ASP X 204      21.482 -35.683  82.488  1.00  0.00           H
ATOM   3196  HB3 ASP X 204      21.155 -33.980  82.267  1.00  0.00           H
ATOM   3197  CG  ASP X 204      20.325 -35.128  80.698  1.00  0.00           C
ATOM   3198  OD1 ASP X 204      20.208 -34.412  79.662  1.00  0.00           O
ATOM   3199  OD2 ASP X 204      19.378 -35.861  81.017  1.00  0.00           O
ATOM   3200  C   ASP X 204      24.007 -34.602  82.070  1.00  0.00           C
ATOM   3201  O   ASP X 204      24.045 -35.356  83.068  1.00  0.00           O
ATOM   3202  N   LYS X 205      25.015 -33.715  81.809  1.00  0.00           N
ATOM   3203  H   LYS X 205      24.921 -33.337  80.877  1.00  0.00           H
ATOM   3204  CA  LYS X 205      26.208 -33.471  82.728  1.00  0.00           C
ATOM   3205  HA  LYS X 205      25.902 -33.938  83.665  1.00  0.00           H
ATOM   3206  CB  LYS X 205      27.527 -34.140  82.192  1.00  0.00           C
ATOM   3207  HB2 LYS X 205      27.697 -33.567  81.281  1.00  0.00           H
ATOM   3208  HB3 LYS X 205      28.280 -33.923  82.950  1.00  0.00           H
ATOM   3209  CG  LYS X 205      27.321 -35.644  81.791  1.00  0.00           C
ATOM   3210  HG2 LYS X 205      26.993 -36.243  82.640  1.00  0.00           H
ATOM   3211  HG3 LYS X 205      26.591 -35.711  80.985  1.00  0.00           H
ATOM   3212  CD  LYS X 205      28.657 -36.178  81.224  1.00  0.00           C
ATOM   3213  HD2 LYS X 205      28.558 -37.253  81.076  1.00  0.00           H
ATOM   3214  HD3 LYS X 205      28.690 -35.653  80.270  1.00  0.00           H
ATOM   3215  CE  LYS X 205      29.911 -35.799  82.008  1.00  0.00           C
ATOM   3216  HE2 LYS X 205      30.007 -34.726  81.845  1.00  0.00           H
ATOM   3217  HE3 LYS X 205      29.851 -35.963  83.084  1.00  0.00           H
ATOM   3218  NZ  LYS X 205      31.151 -36.343  81.431  1.00  0.00           N
ATOM   3219  HZ1 LYS X 205      31.117 -37.350  81.492  1.00  0.00           H
ATOM   3220  HZ2 LYS X 205      31.357 -35.951  80.523  1.00  0.00           H
ATOM   3221  HZ3 LYS X 205      31.931 -36.194  82.056  1.00  0.00           H
ATOM   3222  C   LYS X 205      26.441 -32.030  83.097  1.00  0.00           C
ATOM   3223  O   LYS X 205      26.040 -31.075  82.361  1.00  0.00           O
ATOM   3224  N   THR X 206      27.007 -31.791  84.260  1.00  0.00           N
ATOM   3225  H   THR X 206      27.332 -32.501  84.901  1.00  0.00           H
ATOM   3226  CA  THR X 206      27.148 -30.429  84.840  1.00  0.00           C
ATOM   3227  HA  THR X 206      26.184 -29.921  84.807  1.00  0.00           H
ATOM   3228  CB  THR X 206      27.662 -30.393  86.319  1.00  0.00           C
ATOM   3229  HB  THR X 206      28.060 -29.396  86.509  1.00  0.00           H
ATOM   3230  CG2 THR X 206      26.569 -30.620  87.397  1.00  0.00           C
ATOM   3231 HG21 THR X 206      26.095 -29.675  87.661  1.00  0.00           H
ATOM   3232 HG22 THR X 206      25.705 -31.247  87.177  1.00  0.00           H
ATOM   3233 HG23 THR X 206      26.966 -30.936  88.362  1.00  0.00           H
ATOM   3234  OG1 THR X 206      28.632 -31.383  86.543  1.00  0.00           O
ATOM   3235  HG1 THR X 206      29.375 -30.913  86.930  1.00  0.00           H
ATOM   3236  C   THR X 206      28.112 -29.593  84.006  1.00  0.00           C
ATOM   3237  O   THR X 206      29.290 -29.942  83.945  1.00  0.00           O
ATOM   3238  N   SER X 207      27.677 -28.431  83.438  1.00  0.00           N
ATOM   3239  H   SER X 207      26.677 -28.292  83.468  1.00  0.00           H
ATOM   3240  CA  SER X 207      28.461 -27.521  82.590  1.00  0.00           C
ATOM   3241  HA  SER X 207      29.510 -27.807  82.665  1.00  0.00           H
ATOM   3242  CB  SER X 207      28.136 -27.756  81.143  1.00  0.00           C
ATOM   3243  HB2 SER X 207      28.231 -28.807  80.868  1.00  0.00           H
ATOM   3244  HB3 SER X 207      27.105 -27.595  80.827  1.00  0.00           H
ATOM   3245  OG  SER X 207      28.950 -26.912  80.323  1.00  0.00           O
ATOM   3246  HG  SER X 207      29.799 -27.356  80.265  1.00  0.00           H
ATOM   3247  C   SER X 207      28.081 -26.076  82.916  1.00  0.00           C
ATOM   3248  O   SER X 207      26.902 -25.786  83.103  1.00  0.00           O
ATOM   3249  N   PRO X 208      28.990 -25.056  82.990  1.00  0.00           N
ATOM   3250  CD  PRO X 208      30.403 -25.181  82.876  1.00  0.00           C
ATOM   3251  HD2 PRO X 208      30.631 -25.806  82.013  1.00  0.00           H
ATOM   3252  HD3 PRO X 208      30.774 -25.651  83.787  1.00  0.00           H
ATOM   3253  CG  PRO X 208      30.970 -23.787  82.730  1.00  0.00           C
ATOM   3254  HG2 PRO X 208      30.938 -23.504  81.677  1.00  0.00           H
ATOM   3255  HG3 PRO X 208      31.973 -23.736  83.152  1.00  0.00           H
ATOM   3256  CB  PRO X 208      29.973 -22.901  83.502  1.00  0.00           C
ATOM   3257  HB2 PRO X 208      29.993 -21.846  83.230  1.00  0.00           H
ATOM   3258  HB3 PRO X 208      30.199 -22.978  84.566  1.00  0.00           H
ATOM   3259  CA  PRO X 208      28.609 -23.628  83.298  1.00  0.00           C
ATOM   3260  HA  PRO X 208      28.090 -23.587  84.255  1.00  0.00           H
ATOM   3261  C   PRO X 208      27.683 -22.944  82.198  1.00  0.00           C
ATOM   3262  O   PRO X 208      28.089 -22.830  80.990  1.00  0.00           O
ATOM   3263  N   SER X 209      26.514 -22.560  82.692  1.00  0.00           N
ATOM   3264  H   SER X 209      26.153 -23.048  83.499  1.00  0.00           H
ATOM   3265  CA  SER X 209      25.637 -21.618  81.935  1.00  0.00           C
ATOM   3266  HA  SER X 209      25.731 -21.720  80.854  1.00  0.00           H
ATOM   3267  CB  SER X 209      24.167 -21.859  82.343  1.00  0.00           C
ATOM   3268  HB2 SER X 209      23.938 -21.612  83.379  1.00  0.00           H
ATOM   3269  HB3 SER X 209      23.535 -21.291  81.659  1.00  0.00           H
ATOM   3270  OG  SER X 209      23.945 -23.236  82.132  1.00  0.00           O
ATOM   3271  HG  SER X 209      24.133 -23.376  81.201  1.00  0.00           H
ATOM   3272  C   SER X 209      25.912 -20.162  82.280  1.00  0.00           C
ATOM   3273  O   SER X 209      25.868 -19.832  83.471  1.00  0.00           O
ATOM   3274  N   ILE X 210      26.105 -19.333  81.284  1.00  0.00           N
ATOM   3275  H   ILE X 210      26.245 -19.765  80.382  1.00  0.00           H
ATOM   3276  CA  ILE X 210      26.516 -17.934  81.486  1.00  0.00           C
ATOM   3277  HA  ILE X 210      26.528 -17.748  82.560  1.00  0.00           H
ATOM   3278  CB  ILE X 210      28.009 -17.626  81.058  1.00  0.00           C
ATOM   3279  HB  ILE X 210      28.194 -16.559  81.184  1.00  0.00           H
ATOM   3280  CG2 ILE X 210      29.093 -18.271  81.909  1.00  0.00           C
ATOM   3281 HG21 ILE X 210      28.834 -18.015  82.936  1.00  0.00           H
ATOM   3282 HG22 ILE X 210      29.145 -19.344  81.726  1.00  0.00           H
ATOM   3283 HG23 ILE X 210      30.080 -17.808  81.910  1.00  0.00           H
ATOM   3284  CG1 ILE X 210      28.320 -17.982  79.487  1.00  0.00           C
ATOM   3285 HG12 ILE X 210      28.219 -19.064  79.393  1.00  0.00           H
ATOM   3286 HG13 ILE X 210      27.664 -17.406  78.834  1.00  0.00           H
ATOM   3287  CD1 ILE X 210      29.708 -17.581  79.014  1.00  0.00           C
ATOM   3288 HD11 ILE X 210      29.815 -16.521  79.246  1.00  0.00           H
ATOM   3289 HD12 ILE X 210      30.504 -18.061  79.583  1.00  0.00           H
ATOM   3290 HD13 ILE X 210      29.880 -17.912  77.990  1.00  0.00           H
ATOM   3291  C   ILE X 210      25.489 -16.997  80.775  1.00  0.00           C
ATOM   3292  O   ILE X 210      25.079 -17.213  79.688  1.00  0.00           O
ATOM   3293  N   ASP X 211      25.457 -15.845  81.459  1.00  0.00           N
ATOM   3294  H   ASP X 211      25.918 -15.795  82.357  1.00  0.00           H
ATOM   3295  CA  ASP X 211      24.848 -14.591  81.027  1.00  0.00           C
ATOM   3296  HA  ASP X 211      24.112 -14.802  80.251  1.00  0.00           H
ATOM   3297  CB  ASP X 211      23.931 -14.042  82.106  1.00  0.00           C
ATOM   3298  HB2 ASP X 211      24.554 -13.762  82.955  1.00  0.00           H
ATOM   3299  HB3 ASP X 211      23.364 -13.228  81.655  1.00  0.00           H
ATOM   3300  CG  ASP X 211      22.828 -14.969  82.530  1.00  0.00           C
ATOM   3301  OD1 ASP X 211      23.165 -16.019  83.130  1.00  0.00           O
ATOM   3302  OD2 ASP X 211      21.640 -14.566  82.365  1.00  0.00           O
ATOM   3303  C   ASP X 211      25.831 -13.598  80.580  1.00  0.00           C
ATOM   3304  O   ASP X 211      26.690 -13.172  81.334  1.00  0.00           O
ATOM   3305  N   VAL X 212      25.730 -13.038  79.380  1.00  0.00           N
ATOM   3306  H   VAL X 212      24.999 -13.427  78.801  1.00  0.00           H
ATOM   3307  CA  VAL X 212      26.754 -12.152  78.761  1.00  0.00           C
ATOM   3308  HA  VAL X 212      27.240 -11.707  79.630  1.00  0.00           H
ATOM   3309  CB  VAL X 212      27.804 -12.870  77.889  1.00  0.00           C
ATOM   3310  HB  VAL X 212      27.270 -13.165  76.985  1.00  0.00           H
ATOM   3311  CG1 VAL X 212      28.978 -11.916  77.523  1.00  0.00           C
ATOM   3312 HG11 VAL X 212      29.586 -11.640  78.385  1.00  0.00           H
ATOM   3313 HG12 VAL X 212      29.622 -12.358  76.763  1.00  0.00           H
ATOM   3314 HG13 VAL X 212      28.605 -10.987  77.094  1.00  0.00           H
ATOM   3315  CG2 VAL X 212      28.454 -14.033  78.653  1.00  0.00           C
ATOM   3316 HG21 VAL X 212      28.633 -13.742  79.688  1.00  0.00           H
ATOM   3317 HG22 VAL X 212      27.803 -14.904  78.726  1.00  0.00           H
ATOM   3318 HG23 VAL X 212      29.412 -14.308  78.210  1.00  0.00           H
ATOM   3319  C   VAL X 212      26.131 -10.910  78.114  1.00  0.00           C
ATOM   3320  O   VAL X 212      25.370 -11.015  77.186  1.00  0.00           O
ATOM   3321  N   ALA X 213      26.545  -9.720  78.568  1.00  0.00           N
ATOM   3322  H   ALA X 213      27.188  -9.706  79.347  1.00  0.00           H
ATOM   3323  CA  ALA X 213      26.174  -8.492  77.816  1.00  0.00           C
ATOM   3324  HA  ALA X 213      25.164  -8.528  77.408  1.00  0.00           H
ATOM   3325  CB  ALA X 213      26.054  -7.281  78.746  1.00  0.00           C
ATOM   3326  HB1 ALA X 213      25.287  -7.323  79.519  1.00  0.00           H
ATOM   3327  HB2 ALA X 213      27.044  -7.071  79.150  1.00  0.00           H
ATOM   3328  HB3 ALA X 213      25.933  -6.426  78.081  1.00  0.00           H
ATOM   3329  C   ALA X 213      27.154  -8.223  76.698  1.00  0.00           C
ATOM   3330  O   ALA X 213      28.356  -8.214  76.851  1.00  0.00           O
ATOM   3331  N   PHE X 214      26.598  -7.892  75.607  1.00  0.00           N
ATOM   3332  H   PHE X 214      25.590  -7.922  75.554  1.00  0.00           H
ATOM   3333  CA  PHE X 214      27.256  -7.343  74.408  1.00  0.00           C
ATOM   3334  HA  PHE X 214      28.333  -7.179  74.410  1.00  0.00           H
ATOM   3335  CB  PHE X 214      26.776  -8.158  73.204  1.00  0.00           C
ATOM   3336  HB2 PHE X 214      25.700  -8.223  73.369  1.00  0.00           H
ATOM   3337  HB3 PHE X 214      26.916  -7.584  72.288  1.00  0.00           H
ATOM   3338  CG  PHE X 214      27.445  -9.528  73.005  1.00  0.00           C
ATOM   3339  CD1 PHE X 214      28.080  -9.748  71.772  1.00  0.00           C
ATOM   3340  HD1 PHE X 214      28.239  -8.897  71.126  1.00  0.00           H
ATOM   3341  CE1 PHE X 214      28.818 -10.961  71.519  1.00  0.00           C
ATOM   3342  HE1 PHE X 214      29.359 -11.161  70.606  1.00  0.00           H
ATOM   3343  CZ  PHE X 214      28.656 -12.035  72.338  1.00  0.00           C
ATOM   3344  HZ  PHE X 214      29.167 -12.977  72.206  1.00  0.00           H
ATOM   3345  CE2 PHE X 214      28.053 -11.873  73.584  1.00  0.00           C
ATOM   3346  HE2 PHE X 214      28.049 -12.719  74.255  1.00  0.00           H
ATOM   3347  CD2 PHE X 214      27.365 -10.653  73.855  1.00  0.00           C
ATOM   3348  HD2 PHE X 214      26.867 -10.427  74.786  1.00  0.00           H
ATOM   3349  C   PHE X 214      26.778  -5.886  74.339  1.00  0.00           C
ATOM   3350  O   PHE X 214      25.606  -5.527  74.574  1.00  0.00           O
ATOM   3351  N   GLN X 215      27.719  -4.976  74.041  1.00  0.00           N
ATOM   3352  H   GLN X 215      28.649  -5.292  73.808  1.00  0.00           H
ATOM   3353  CA  GLN X 215      27.564  -3.570  74.107  1.00  0.00           C
ATOM   3354  HA  GLN X 215      26.802  -3.483  74.881  1.00  0.00           H
ATOM   3355  CB  GLN X 215      28.923  -2.869  74.570  1.00  0.00           C
ATOM   3356  HB2 GLN X 215      29.281  -3.584  75.311  1.00  0.00           H
ATOM   3357  HB3 GLN X 215      29.675  -2.746  73.791  1.00  0.00           H
ATOM   3358  CG  GLN X 215      28.707  -1.468  75.105  1.00  0.00           C
ATOM   3359  HG2 GLN X 215      28.375  -0.807  74.304  1.00  0.00           H
ATOM   3360  HG3 GLN X 215      27.888  -1.410  75.822  1.00  0.00           H
ATOM   3361  CD  GLN X 215      29.885  -0.923  75.769  1.00  0.00           C
ATOM   3362  OE1 GLN X 215      30.014  -0.959  76.956  1.00  0.00           O
ATOM   3363  NE2 GLN X 215      30.663  -0.311  75.031  1.00  0.00           N
ATOM   3364 HE21 GLN X 215      31.445   0.064  75.548  1.00  0.00           H
ATOM   3365 HE22 GLN X 215      30.562  -0.363  74.027  1.00  0.00           H
ATOM   3366  C   GLN X 215      27.130  -2.943  72.803  1.00  0.00           C
ATOM   3367  O   GLN X 215      27.584  -3.239  71.722  1.00  0.00           O
ATOM   3368  N   ALA X 216      26.259  -1.948  72.885  1.00  0.00           N
ATOM   3369  H   ALA X 216      25.860  -1.612  73.750  1.00  0.00           H
ATOM   3370  CA  ALA X 216      25.724  -1.217  71.614  1.00  0.00           C
ATOM   3371  HA  ALA X 216      25.320  -1.899  70.866  1.00  0.00           H
ATOM   3372  CB  ALA X 216      24.446  -0.449  72.050  1.00  0.00           C
ATOM   3373  HB1 ALA X 216      23.715  -1.134  72.480  1.00  0.00           H
ATOM   3374  HB2 ALA X 216      24.723   0.160  72.910  1.00  0.00           H
ATOM   3375  HB3 ALA X 216      23.987   0.204  71.307  1.00  0.00           H
ATOM   3376  C   ALA X 216      26.703  -0.245  70.945  1.00  0.00           C
ATOM   3377  O   ALA X 216      27.420   0.430  71.620  1.00  0.00           O
ATOM   3378  N   VAL X 217      26.697  -0.158  69.612  1.00  0.00           N
ATOM   3379  H   VAL X 217      26.100  -0.725  69.027  1.00  0.00           H
ATOM   3380  CA  VAL X 217      27.577   0.760  68.920  1.00  0.00           C
ATOM   3381  HA  VAL X 217      28.457   0.780  69.562  1.00  0.00           H
ATOM   3382  CB  VAL X 217      27.956   0.209  67.539  1.00  0.00           C
ATOM   3383  HB  VAL X 217      27.053  -0.026  66.977  1.00  0.00           H
ATOM   3384  CG1 VAL X 217      28.764   1.077  66.578  1.00  0.00           C
ATOM   3385 HG11 VAL X 217      28.820   0.453  65.686  1.00  0.00           H
ATOM   3386 HG12 VAL X 217      28.238   1.998  66.327  1.00  0.00           H
ATOM   3387 HG13 VAL X 217      29.763   1.320  66.940  1.00  0.00           H
ATOM   3388  CG2 VAL X 217      28.801  -1.087  67.722  1.00  0.00           C
ATOM   3389 HG21 VAL X 217      28.205  -1.816  68.270  1.00  0.00           H
ATOM   3390 HG22 VAL X 217      29.143  -1.474  66.762  1.00  0.00           H
ATOM   3391 HG23 VAL X 217      29.628  -0.832  68.385  1.00  0.00           H
ATOM   3392  C   VAL X 217      26.962   2.176  68.882  1.00  0.00           C
ATOM   3393  O   VAL X 217      27.470   3.133  69.451  1.00  0.00           O
ATOM   3394  N   ASP X 218      25.931   2.339  68.109  1.00  0.00           N
ATOM   3395  H   ASP X 218      25.602   1.451  67.757  1.00  0.00           H
ATOM   3396  CA  ASP X 218      25.187   3.593  67.942  1.00  0.00           C
ATOM   3397  HA  ASP X 218      25.838   4.452  68.102  1.00  0.00           H
ATOM   3398  CB  ASP X 218      24.878   3.576  66.410  1.00  0.00           C
ATOM   3399  HB2 ASP X 218      24.517   2.571  66.190  1.00  0.00           H
ATOM   3400  HB3 ASP X 218      24.063   4.256  66.161  1.00  0.00           H
ATOM   3401  CG  ASP X 218      26.115   3.744  65.582  1.00  0.00           C
ATOM   3402  OD1 ASP X 218      26.905   4.649  65.889  1.00  0.00           O
ATOM   3403  OD2 ASP X 218      26.241   3.055  64.555  1.00  0.00           O
ATOM   3404  C   ASP X 218      23.974   3.812  68.880  1.00  0.00           C
ATOM   3405  O   ASP X 218      22.795   3.711  68.528  1.00  0.00           O
ATOM   3406  N   GLN X 219      24.327   4.222  70.082  1.00  0.00           N
ATOM   3407  H   GLN X 219      25.324   4.326  70.204  1.00  0.00           H
ATOM   3408  CA  GLN X 219      23.309   4.438  71.140  1.00  0.00           C
ATOM   3409  HA  GLN X 219      22.684   3.555  71.273  1.00  0.00           H
ATOM   3410  CB  GLN X 219      23.952   4.845  72.481  1.00  0.00           C
ATOM   3411  HB2 GLN X 219      23.112   5.157  73.101  1.00  0.00           H
ATOM   3412  HB3 GLN X 219      24.312   3.913  72.916  1.00  0.00           H
ATOM   3413  CG  GLN X 219      24.922   6.025  72.539  1.00  0.00           C
ATOM   3414  HG2 GLN X 219      25.903   5.601  72.328  1.00  0.00           H
ATOM   3415  HG3 GLN X 219      24.684   6.776  71.786  1.00  0.00           H
ATOM   3416  CD  GLN X 219      25.052   6.868  73.859  1.00  0.00           C
ATOM   3417  OE1 GLN X 219      24.173   7.738  74.124  1.00  0.00           O
ATOM   3418  NE2 GLN X 219      26.095   6.694  74.696  1.00  0.00           N
ATOM   3419 HE21 GLN X 219      26.250   7.394  75.408  1.00  0.00           H
ATOM   3420 HE22 GLN X 219      26.866   6.111  74.403  1.00  0.00           H
ATOM   3421  C   GLN X 219      22.164   5.429  70.779  1.00  0.00           C
ATOM   3422  O   GLN X 219      21.021   5.348  71.317  1.00  0.00           O
ATOM   3423  N   ASP X 220      22.371   6.376  69.859  1.00  0.00           N
ATOM   3424  H   ASP X 220      23.311   6.517  69.519  1.00  0.00           H
ATOM   3425  CA  ASP X 220      21.283   7.385  69.551  1.00  0.00           C
ATOM   3426  HA  ASP X 220      20.864   7.849  70.443  1.00  0.00           H
ATOM   3427  CB  ASP X 220      21.799   8.542  68.721  1.00  0.00           C
ATOM   3428  HB2 ASP X 220      22.467   8.084  67.992  1.00  0.00           H
ATOM   3429  HB3 ASP X 220      21.003   9.090  68.217  1.00  0.00           H
ATOM   3430  CG  ASP X 220      22.552   9.633  69.460  1.00  0.00           C
ATOM   3431  OD1 ASP X 220      22.968  10.620  68.791  1.00  0.00           O
ATOM   3432  OD2 ASP X 220      22.388   9.739  70.667  1.00  0.00           O
ATOM   3433  C   ASP X 220      20.092   6.761  68.782  1.00  0.00           C
ATOM   3434  O   ASP X 220      18.940   7.192  68.757  1.00  0.00           O
ATOM   3435  N   ALA X 221      20.441   5.698  67.966  1.00  0.00           N
ATOM   3436  H   ALA X 221      21.391   5.359  67.917  1.00  0.00           H
ATOM   3437  CA  ALA X 221      19.352   5.000  67.289  1.00  0.00           C
ATOM   3438  HA  ALA X 221      18.730   5.650  66.674  1.00  0.00           H
ATOM   3439  CB  ALA X 221      19.824   3.976  66.311  1.00  0.00           C
ATOM   3440  HB1 ALA X 221      20.426   3.237  66.839  1.00  0.00           H
ATOM   3441  HB2 ALA X 221      19.035   3.559  65.685  1.00  0.00           H
ATOM   3442  HB3 ALA X 221      20.463   4.560  65.648  1.00  0.00           H
ATOM   3443  C   ALA X 221      18.470   4.238  68.345  1.00  0.00           C
ATOM   3444  O   ALA X 221      17.226   4.148  68.319  1.00  0.00           O
ATOM   3445  N   LEU X 222      19.083   3.578  69.301  1.00  0.00           N
ATOM   3446  H   LEU X 222      20.089   3.509  69.255  1.00  0.00           H
ATOM   3447  CA  LEU X 222      18.399   2.882  70.365  1.00  0.00           C
ATOM   3448  HA  LEU X 222      17.669   2.200  69.929  1.00  0.00           H
ATOM   3449  CB  LEU X 222      19.399   1.975  71.116  1.00  0.00           C
ATOM   3450  HB2 LEU X 222      20.168   2.632  71.521  1.00  0.00           H
ATOM   3451  HB3 LEU X 222      18.852   1.665  72.006  1.00  0.00           H
ATOM   3452  CG  LEU X 222      19.860   0.769  70.293  1.00  0.00           C
ATOM   3453  HG  LEU X 222      20.072   1.024  69.254  1.00  0.00           H
ATOM   3454  CD1 LEU X 222      21.084   0.171  70.909  1.00  0.00           C
ATOM   3455 HD11 LEU X 222      21.523  -0.556  70.226  1.00  0.00           H
ATOM   3456 HD12 LEU X 222      21.710   1.028  71.160  1.00  0.00           H
ATOM   3457 HD13 LEU X 222      20.927  -0.432  71.804  1.00  0.00           H
ATOM   3458  CD2 LEU X 222      18.783  -0.325  70.339  1.00  0.00           C
ATOM   3459 HD21 LEU X 222      19.237  -1.266  70.025  1.00  0.00           H
ATOM   3460 HD22 LEU X 222      18.317  -0.426  71.319  1.00  0.00           H
ATOM   3461 HD23 LEU X 222      17.944  -0.205  69.654  1.00  0.00           H
ATOM   3462  C   LEU X 222      17.561   3.776  71.300  1.00  0.00           C
ATOM   3463  O   LEU X 222      16.292   3.555  71.370  1.00  0.00           O
ATOM   3464  N   LYS X 223      18.057   4.908  71.800  1.00  0.00           N
ATOM   3465  H   LYS X 223      19.029   5.153  71.672  1.00  0.00           H
ATOM   3466  CA  LYS X 223      17.220   5.925  72.405  1.00  0.00           C
ATOM   3467  HA  LYS X 223      16.613   5.520  73.215  1.00  0.00           H
ATOM   3468  CB  LYS X 223      18.199   6.937  72.980  1.00  0.00           C
ATOM   3469  HB2 LYS X 223      18.719   7.314  72.100  1.00  0.00           H
ATOM   3470  HB3 LYS X 223      17.640   7.699  73.523  1.00  0.00           H
ATOM   3471  CG  LYS X 223      19.225   6.445  73.966  1.00  0.00           C
ATOM   3472  HG2 LYS X 223      18.777   6.140  74.912  1.00  0.00           H
ATOM   3473  HG3 LYS X 223      19.753   5.600  73.525  1.00  0.00           H
ATOM   3474  CD  LYS X 223      20.182   7.638  74.387  1.00  0.00           C
ATOM   3475  HD2 LYS X 223      19.522   8.501  74.297  1.00  0.00           H
ATOM   3476  HD3 LYS X 223      20.672   7.441  75.340  1.00  0.00           H
ATOM   3477  CE  LYS X 223      21.320   7.764  73.332  1.00  0.00           C
ATOM   3478  HE2 LYS X 223      22.119   7.040  73.488  1.00  0.00           H
ATOM   3479  HE3 LYS X 223      20.884   7.510  72.366  1.00  0.00           H
ATOM   3480  NZ  LYS X 223      21.830   9.078  73.223  1.00  0.00           N
ATOM   3481  HZ1 LYS X 223      22.425   9.352  73.992  1.00  0.00           H
ATOM   3482  HZ2 LYS X 223      22.295   9.264  72.346  1.00  0.00           H
ATOM   3483  HZ3 LYS X 223      21.097   9.767  73.132  1.00  0.00           H
ATOM   3484  C   LYS X 223      16.107   6.638  71.628  1.00  0.00           C
ATOM   3485  O   LYS X 223      15.076   6.935  72.263  1.00  0.00           O
ATOM   3486  N   ALA X 224      16.305   6.666  70.326  1.00  0.00           N
ATOM   3487  H   ALA X 224      17.230   6.470  69.971  1.00  0.00           H
ATOM   3488  CA  ALA X 224      15.304   7.148  69.388  1.00  0.00           C
ATOM   3489  HA  ALA X 224      14.880   8.080  69.762  1.00  0.00           H
ATOM   3490  CB  ALA X 224      15.842   7.414  68.044  1.00  0.00           C
ATOM   3491  HB1 ALA X 224      15.011   7.754  67.425  1.00  0.00           H
ATOM   3492  HB2 ALA X 224      16.532   8.255  68.107  1.00  0.00           H
ATOM   3493  HB3 ALA X 224      16.306   6.533  67.600  1.00  0.00           H
ATOM   3494  C   ALA X 224      14.219   6.074  69.372  1.00  0.00           C
ATOM   3495  O   ALA X 224      13.091   6.413  69.789  1.00  0.00           O
ATOM   3496  N   LYS X 225      14.540   4.797  69.061  1.00  0.00           N
ATOM   3497  H   LYS X 225      15.528   4.585  69.049  1.00  0.00           H
ATOM   3498  CA  LYS X 225      13.574   3.710  68.901  1.00  0.00           C
ATOM   3499  HA  LYS X 225      12.915   3.990  68.079  1.00  0.00           H
ATOM   3500  CB  LYS X 225      14.292   2.410  68.513  1.00  0.00           C
ATOM   3501  HB2 LYS X 225      15.198   2.357  69.116  1.00  0.00           H
ATOM   3502  HB3 LYS X 225      13.583   1.597  68.662  1.00  0.00           H
ATOM   3503  CG  LYS X 225      14.679   2.447  67.016  1.00  0.00           C
ATOM   3504  HG2 LYS X 225      13.843   2.488  66.317  1.00  0.00           H
ATOM   3505  HG3 LYS X 225      15.144   3.425  66.890  1.00  0.00           H
ATOM   3506  CD  LYS X 225      15.710   1.391  66.724  1.00  0.00           C
ATOM   3507  HD2 LYS X 225      16.509   1.487  67.460  1.00  0.00           H
ATOM   3508  HD3 LYS X 225      15.207   0.431  66.843  1.00  0.00           H
ATOM   3509  CE  LYS X 225      16.193   1.590  65.321  1.00  0.00           C
ATOM   3510  HE2 LYS X 225      16.549   2.603  65.137  1.00  0.00           H
ATOM   3511  HE3 LYS X 225      16.986   0.878  65.090  1.00  0.00           H
ATOM   3512  NZ  LYS X 225      15.155   1.280  64.263  1.00  0.00           N
ATOM   3513  HZ1 LYS X 225      14.342   1.871  64.366  1.00  0.00           H
ATOM   3514  HZ2 LYS X 225      15.434   1.475  63.312  1.00  0.00           H
ATOM   3515  HZ3 LYS X 225      14.872   0.311  64.290  1.00  0.00           H
ATOM   3516  C   LYS X 225      12.718   3.483  70.225  1.00  0.00           C
ATOM   3517  O   LYS X 225      11.497   3.542  70.109  1.00  0.00           O
ATOM   3518  N   PHE X 226      13.367   3.428  71.422  1.00  0.00           N
ATOM   3519  H   PHE X 226      14.376   3.422  71.435  1.00  0.00           H
ATOM   3520  CA  PHE X 226      12.761   3.247  72.796  1.00  0.00           C
ATOM   3521  HA  PHE X 226      11.952   2.517  72.770  1.00  0.00           H
ATOM   3522  CB  PHE X 226      13.850   2.622  73.707  1.00  0.00           C
ATOM   3523  HB2 PHE X 226      14.780   3.188  73.750  1.00  0.00           H
ATOM   3524  HB3 PHE X 226      13.476   2.713  74.727  1.00  0.00           H
ATOM   3525  CG  PHE X 226      14.135   1.161  73.552  1.00  0.00           C
ATOM   3526  CD1 PHE X 226      13.325   0.253  74.268  1.00  0.00           C
ATOM   3527  HD1 PHE X 226      12.452   0.559  74.827  1.00  0.00           H
ATOM   3528  CE1 PHE X 226      13.675  -1.095  74.233  1.00  0.00           C
ATOM   3529  HE1 PHE X 226      13.033  -1.774  74.775  1.00  0.00           H
ATOM   3530  CZ  PHE X 226      14.736  -1.561  73.507  1.00  0.00           C
ATOM   3531  HZ  PHE X 226      14.904  -2.627  73.554  1.00  0.00           H
ATOM   3532  CE2 PHE X 226      15.574  -0.668  72.854  1.00  0.00           C
ATOM   3533  HE2 PHE X 226      16.438  -0.976  72.285  1.00  0.00           H
ATOM   3534  CD2 PHE X 226      15.319   0.696  72.933  1.00  0.00           C
ATOM   3535  HD2 PHE X 226      16.044   1.317  72.429  1.00  0.00           H
ATOM   3536  C   PHE X 226      12.205   4.599  73.387  1.00  0.00           C
ATOM   3537  O   PHE X 226      11.929   4.655  74.557  1.00  0.00           O
ATOM   3538  N   ALA X 227      11.957   5.655  72.619  1.00  0.00           N
ATOM   3539  H   ALA X 227      12.010   5.446  71.633  1.00  0.00           H
ATOM   3540  CA  ALA X 227      11.487   7.004  72.922  1.00  0.00           C
ATOM   3541  HA  ALA X 227      11.772   7.651  72.092  1.00  0.00           H
ATOM   3542  CB  ALA X 227       9.931   6.915  73.000  1.00  0.00           C
ATOM   3543  HB1 ALA X 227       9.500   7.913  73.084  1.00  0.00           H
ATOM   3544  HB2 ALA X 227       9.689   6.552  72.002  1.00  0.00           H
ATOM   3545  HB3 ALA X 227       9.667   6.146  73.726  1.00  0.00           H
ATOM   3546  C   ALA X 227      12.112   7.630  74.214  1.00  0.00           C
ATOM   3547  O   ALA X 227      11.360   8.378  74.816  1.00  0.00           O
ATOM   3548  N   VAL X 228      13.252   7.188  74.748  1.00  0.00           N
ATOM   3549  H   VAL X 228      13.696   6.397  74.306  1.00  0.00           H
ATOM   3550  CA  VAL X 228      13.813   7.491  76.088  1.00  0.00           C
ATOM   3551  HA  VAL X 228      13.006   7.645  76.804  1.00  0.00           H
ATOM   3552  CB  VAL X 228      14.572   6.237  76.578  1.00  0.00           C
ATOM   3553  HB  VAL X 228      13.952   5.450  77.008  1.00  0.00           H
ATOM   3554  CG1 VAL X 228      15.456   5.638  75.466  1.00  0.00           C
ATOM   3555 HG11 VAL X 228      14.858   5.018  74.798  1.00  0.00           H
ATOM   3556 HG12 VAL X 228      15.817   6.489  74.889  1.00  0.00           H
ATOM   3557 HG13 VAL X 228      16.286   5.026  75.821  1.00  0.00           H
ATOM   3558  CG2 VAL X 228      15.513   6.615  77.661  1.00  0.00           C
ATOM   3559 HG21 VAL X 228      15.032   7.015  78.554  1.00  0.00           H
ATOM   3560 HG22 VAL X 228      16.014   5.702  77.984  1.00  0.00           H
ATOM   3561 HG23 VAL X 228      16.355   7.259  77.404  1.00  0.00           H
ATOM   3562  C   VAL X 228      14.711   8.710  76.008  1.00  0.00           C
ATOM   3563  O   VAL X 228      15.634   8.741  75.230  1.00  0.00           O
ATOM   3564  N   SER X 229      14.512   9.709  76.915  1.00  0.00           N
ATOM   3565  H   SER X 229      13.738   9.563  77.548  1.00  0.00           H
ATOM   3566  CA  SER X 229      15.185  11.041  76.947  1.00  0.00           C
ATOM   3567  HA  SER X 229      15.291  11.314  75.897  1.00  0.00           H
ATOM   3568  CB  SER X 229      14.416  12.055  77.724  1.00  0.00           C
ATOM   3569  HB2 SER X 229      14.967  12.989  77.614  1.00  0.00           H
ATOM   3570  HB3 SER X 229      13.518  12.387  77.203  1.00  0.00           H
ATOM   3571  OG  SER X 229      14.151  11.617  79.051  1.00  0.00           O
ATOM   3572  HG  SER X 229      13.582  10.845  79.011  1.00  0.00           H
ATOM   3573  C   SER X 229      16.717  11.044  77.435  1.00  0.00           C
ATOM   3574  O   SER X 229      17.592  11.715  76.825  1.00  0.00           O
ATOM   3575  N   ASN X 230      17.003  10.261  78.491  1.00  0.00           N
ATOM   3576  H   ASN X 230      16.253   9.636  78.749  1.00  0.00           H
ATOM   3577  CA  ASN X 230      18.205  10.181  79.365  1.00  0.00           C
ATOM   3578  HA  ASN X 230      19.085  10.395  78.758  1.00  0.00           H
ATOM   3579  CB  ASN X 230      18.085  11.275  80.390  1.00  0.00           C
ATOM   3580  HB2 ASN X 230      17.978  12.238  79.891  1.00  0.00           H
ATOM   3581  HB3 ASN X 230      17.218  11.119  81.032  1.00  0.00           H
ATOM   3582  CG  ASN X 230      19.386  11.459  81.203  1.00  0.00           C
ATOM   3583  OD1 ASN X 230      20.485  11.181  80.796  1.00  0.00           O
ATOM   3584  ND2 ASN X 230      19.365  11.983  82.390  1.00  0.00           N
ATOM   3585 HD21 ASN X 230      20.240  12.117  82.876  1.00  0.00           H
ATOM   3586 HD22 ASN X 230      18.550  12.081  82.978  1.00  0.00           H
ATOM   3587  C   ASN X 230      18.418   8.778  79.872  1.00  0.00           C
ATOM   3588  O   ASN X 230      17.503   8.038  80.172  1.00  0.00           O
ATOM   3589  N   VAL X 231      19.697   8.367  79.961  1.00  0.00           N
ATOM   3590  H   VAL X 231      20.452   8.851  79.497  1.00  0.00           H
ATOM   3591  CA  VAL X 231      20.139   7.054  80.483  1.00  0.00           C
ATOM   3592  HA  VAL X 231      19.410   6.665  81.194  1.00  0.00           H
ATOM   3593  CB  VAL X 231      20.308   6.083  79.286  1.00  0.00           C
ATOM   3594  HB  VAL X 231      21.124   6.547  78.733  1.00  0.00           H
ATOM   3595  CG1 VAL X 231      20.716   4.670  79.670  1.00  0.00           C
ATOM   3596 HG11 VAL X 231      21.751   4.688  80.014  1.00  0.00           H
ATOM   3597 HG12 VAL X 231      20.098   4.278  80.477  1.00  0.00           H
ATOM   3598 HG13 VAL X 231      20.636   4.130  78.726  1.00  0.00           H
ATOM   3599  CG2 VAL X 231      19.162   5.976  78.292  1.00  0.00           C
ATOM   3600 HG21 VAL X 231      18.238   5.752  78.824  1.00  0.00           H
ATOM   3601 HG22 VAL X 231      18.892   6.896  77.773  1.00  0.00           H
ATOM   3602 HG23 VAL X 231      19.388   5.223  77.538  1.00  0.00           H
ATOM   3603  C   VAL X 231      21.452   7.164  81.210  1.00  0.00           C
ATOM   3604  O   VAL X 231      22.356   7.800  80.669  1.00  0.00           O
ATOM   3605  N   ASN X 232      21.670   6.587  82.381  1.00  0.00           N
ATOM   3606  H   ASN X 232      20.982   5.918  82.694  1.00  0.00           H
ATOM   3607  CA  ASN X 232      22.928   6.412  83.151  1.00  0.00           C
ATOM   3608  HA  ASN X 232      23.624   7.215  82.909  1.00  0.00           H
ATOM   3609  CB  ASN X 232      22.557   6.368  84.625  1.00  0.00           C
ATOM   3610  HB2 ASN X 232      22.165   7.343  84.915  1.00  0.00           H
ATOM   3611  HB3 ASN X 232      21.844   5.566  84.817  1.00  0.00           H
ATOM   3612  CG  ASN X 232      23.716   6.192  85.625  1.00  0.00           C
ATOM   3613  OD1 ASN X 232      24.932   6.517  85.466  1.00  0.00           O
ATOM   3614  ND2 ASN X 232      23.351   5.653  86.779  1.00  0.00           N
ATOM   3615 HD21 ASN X 232      24.106   5.548  87.441  1.00  0.00           H
ATOM   3616 HD22 ASN X 232      22.406   5.418  87.047  1.00  0.00           H
ATOM   3617  C   ASN X 232      23.629   5.113  82.640  1.00  0.00           C
ATOM   3618  O   ASN X 232      23.029   4.081  82.640  1.00  0.00           O
ATOM   3619  N   GLY X 233      24.869   5.286  82.190  1.00  0.00           N
ATOM   3620  H   GLY X 233      25.203   6.234  82.095  1.00  0.00           H
ATOM   3621  CA  GLY X 233      25.725   4.163  81.789  1.00  0.00           C
ATOM   3622  HA2 GLY X 233      26.746   4.538  81.728  1.00  0.00           H
ATOM   3623  HA3 GLY X 233      25.787   3.378  82.544  1.00  0.00           H
ATOM   3624  C   GLY X 233      25.362   3.511  80.406  1.00  0.00           C
ATOM   3625  O   GLY X 233      24.391   3.906  79.716  1.00  0.00           O
ATOM   3626  N   PRO X 234      26.267   2.621  79.941  1.00  0.00           N
ATOM   3627  CD  PRO X 234      27.418   2.091  80.670  1.00  0.00           C
ATOM   3628  HD2 PRO X 234      27.164   1.568  81.592  1.00  0.00           H
ATOM   3629  HD3 PRO X 234      28.162   2.862  80.871  1.00  0.00           H
ATOM   3630  CG  PRO X 234      28.069   0.996  79.769  1.00  0.00           C
ATOM   3631  HG2 PRO X 234      27.699   0.027  80.103  1.00  0.00           H
ATOM   3632  HG3 PRO X 234      29.155   0.909  79.751  1.00  0.00           H
ATOM   3633  CB  PRO X 234      27.530   1.319  78.345  1.00  0.00           C
ATOM   3634  HB2 PRO X 234      27.418   0.415  77.746  1.00  0.00           H
ATOM   3635  HB3 PRO X 234      28.234   2.019  77.895  1.00  0.00           H
ATOM   3636  CA  PRO X 234      26.163   2.075  78.605  1.00  0.00           C
ATOM   3637  HA  PRO X 234      26.026   2.942  77.960  1.00  0.00           H
ATOM   3638  C   PRO X 234      24.988   1.114  78.495  1.00  0.00           C
ATOM   3639  O   PRO X 234      24.677   0.295  79.333  1.00  0.00           O
ATOM   3640  N   ILE X 235      24.438   1.115  77.248  1.00  0.00           N
ATOM   3641  H   ILE X 235      24.958   1.638  76.557  1.00  0.00           H
ATOM   3642  CA  ILE X 235      23.308   0.358  76.773  1.00  0.00           C
ATOM   3643  HA  ILE X 235      22.653   0.156  77.621  1.00  0.00           H
ATOM   3644  CB  ILE X 235      22.551   1.204  75.695  1.00  0.00           C
ATOM   3645  HB  ILE X 235      23.227   1.629  74.953  1.00  0.00           H
ATOM   3646  CG2 ILE X 235      21.584   0.355  74.854  1.00  0.00           C
ATOM   3647 HG21 ILE X 235      20.764   0.019  75.488  1.00  0.00           H
ATOM   3648 HG22 ILE X 235      21.354   0.898  73.937  1.00  0.00           H
ATOM   3649 HG23 ILE X 235      22.016  -0.559  74.449  1.00  0.00           H
ATOM   3650  CG1 ILE X 235      21.815   2.342  76.410  1.00  0.00           C
ATOM   3651 HG12 ILE X 235      20.987   1.905  76.969  1.00  0.00           H
ATOM   3652 HG13 ILE X 235      22.490   2.782  77.144  1.00  0.00           H
ATOM   3653  CD1 ILE X 235      21.337   3.395  75.367  1.00  0.00           C
ATOM   3654 HD11 ILE X 235      20.894   4.242  75.891  1.00  0.00           H
ATOM   3655 HD12 ILE X 235      22.245   3.741  74.874  1.00  0.00           H
ATOM   3656 HD13 ILE X 235      20.630   2.908  74.695  1.00  0.00           H
ATOM   3657  C   ILE X 235      23.826  -0.949  76.123  1.00  0.00           C
ATOM   3658  O   ILE X 235      24.791  -0.960  75.377  1.00  0.00           O
ATOM   3659  N   SER X 236      23.251  -2.112  76.474  1.00  0.00           N
ATOM   3660  H   SER X 236      22.488  -2.125  77.136  1.00  0.00           H
ATOM   3661  CA  SER X 236      23.840  -3.453  76.206  1.00  0.00           C
ATOM   3662  HA  SER X 236      24.485  -3.473  75.327  1.00  0.00           H
ATOM   3663  CB  SER X 236      24.686  -3.855  77.472  1.00  0.00           C
ATOM   3664  HB2 SER X 236      25.129  -4.782  77.110  1.00  0.00           H
ATOM   3665  HB3 SER X 236      25.455  -3.100  77.635  1.00  0.00           H
ATOM   3666  OG  SER X 236      23.915  -4.027  78.658  1.00  0.00           O
ATOM   3667  HG  SER X 236      23.506  -3.205  78.939  1.00  0.00           H
ATOM   3668  C   SER X 236      22.722  -4.468  76.099  1.00  0.00           C
ATOM   3669  O   SER X 236      21.599  -4.203  76.539  1.00  0.00           O
ATOM   3670  N   LEU X 237      22.966  -5.592  75.383  1.00  0.00           N
ATOM   3671  H   LEU X 237      23.900  -5.782  75.049  1.00  0.00           H
ATOM   3672  CA  LEU X 237      21.929  -6.589  75.251  1.00  0.00           C
ATOM   3673  HA  LEU X 237      21.011  -6.346  75.786  1.00  0.00           H
ATOM   3674  CB  LEU X 237      21.798  -6.673  73.689  1.00  0.00           C
ATOM   3675  HB2 LEU X 237      21.671  -5.644  73.352  1.00  0.00           H
ATOM   3676  HB3 LEU X 237      22.683  -7.081  73.199  1.00  0.00           H
ATOM   3677  CG  LEU X 237      20.518  -7.362  73.292  1.00  0.00           C
ATOM   3678  HG  LEU X 237      19.674  -7.053  73.908  1.00  0.00           H
ATOM   3679  CD1 LEU X 237      20.163  -7.064  71.779  1.00  0.00           C
ATOM   3680 HD11 LEU X 237      20.809  -7.626  71.105  1.00  0.00           H
ATOM   3681 HD12 LEU X 237      19.124  -7.391  71.723  1.00  0.00           H
ATOM   3682 HD13 LEU X 237      20.288  -5.999  71.587  1.00  0.00           H
ATOM   3683  CD2 LEU X 237      20.474  -8.859  73.355  1.00  0.00           C
ATOM   3684 HD21 LEU X 237      19.923  -9.126  74.256  1.00  0.00           H
ATOM   3685 HD22 LEU X 237      19.943  -9.297  72.509  1.00  0.00           H
ATOM   3686 HD23 LEU X 237      21.509  -9.158  73.521  1.00  0.00           H
ATOM   3687  C   LEU X 237      22.522  -7.868  75.802  1.00  0.00           C
ATOM   3688  O   LEU X 237      23.588  -8.352  75.342  1.00  0.00           O
ATOM   3689  N   VAL X 238      21.752  -8.529  76.656  1.00  0.00           N
ATOM   3690  H   VAL X 238      20.787  -8.245  76.746  1.00  0.00           H
ATOM   3691  CA  VAL X 238      22.269  -9.655  77.389  1.00  0.00           C
ATOM   3692  HA  VAL X 238      23.356  -9.733  77.364  1.00  0.00           H
ATOM   3693  CB  VAL X 238      21.749  -9.655  78.768  1.00  0.00           C
ATOM   3694  HB  VAL X 238      20.683  -9.881  78.730  1.00  0.00           H
ATOM   3695  CG1 VAL X 238      22.421 -10.754  79.612  1.00  0.00           C
ATOM   3696 HG11 VAL X 238      21.847 -10.846  80.534  1.00  0.00           H
ATOM   3697 HG12 VAL X 238      22.335 -11.736  79.147  1.00  0.00           H
ATOM   3698 HG13 VAL X 238      23.441 -10.424  79.812  1.00  0.00           H
ATOM   3699  CG2 VAL X 238      21.913  -8.279  79.472  1.00  0.00           C
ATOM   3700 HG21 VAL X 238      21.566  -8.309  80.505  1.00  0.00           H
ATOM   3701 HG22 VAL X 238      22.985  -8.085  79.445  1.00  0.00           H
ATOM   3702 HG23 VAL X 238      21.305  -7.616  78.856  1.00  0.00           H
ATOM   3703  C   VAL X 238      21.765 -10.903  76.710  1.00  0.00           C
ATOM   3704  O   VAL X 238      20.533 -11.127  76.572  1.00  0.00           O
ATOM   3705  N   ILE X 239      22.675 -11.777  76.352  1.00  0.00           N
ATOM   3706  H   ILE X 239      23.613 -11.413  76.442  1.00  0.00           H
ATOM   3707  CA  ILE X 239      22.395 -13.103  75.718  1.00  0.00           C
ATOM   3708  HA  ILE X 239      21.340 -13.070  75.446  1.00  0.00           H
ATOM   3709  CB  ILE X 239      23.265 -13.457  74.413  1.00  0.00           C
ATOM   3710  HB  ILE X 239      22.830 -14.401  74.084  1.00  0.00           H
ATOM   3711  CG2 ILE X 239      23.027 -12.431  73.254  1.00  0.00           C
ATOM   3712 HG21 ILE X 239      23.588 -12.867  72.428  1.00  0.00           H
ATOM   3713 HG22 ILE X 239      21.950 -12.337  73.113  1.00  0.00           H
ATOM   3714 HG23 ILE X 239      23.498 -11.481  73.507  1.00  0.00           H
ATOM   3715  CG1 ILE X 239      24.765 -13.727  74.716  1.00  0.00           C
ATOM   3716 HG12 ILE X 239      25.386 -13.364  73.896  1.00  0.00           H
ATOM   3717 HG13 ILE X 239      25.020 -13.173  75.619  1.00  0.00           H
ATOM   3718  CD1 ILE X 239      25.215 -15.183  74.858  1.00  0.00           C
ATOM   3719 HD11 ILE X 239      24.936 -15.757  75.741  1.00  0.00           H
ATOM   3720 HD12 ILE X 239      24.950 -15.866  74.052  1.00  0.00           H
ATOM   3721 HD13 ILE X 239      26.304 -15.136  74.899  1.00  0.00           H
ATOM   3722  C   ILE X 239      22.568 -14.228  76.693  1.00  0.00           C
ATOM   3723  O   ILE X 239      23.230 -14.062  77.731  1.00  0.00           O
ATOM   3724  N   TRP X 240      22.101 -15.502  76.417  1.00  0.00           N
ATOM   3725  H   TRP X 240      21.395 -15.655  75.711  1.00  0.00           H
ATOM   3726  CA  TRP X 240      22.460 -16.573  77.331  1.00  0.00           C
ATOM   3727  HA  TRP X 240      23.225 -16.247  78.035  1.00  0.00           H
ATOM   3728  CB  TRP X 240      21.195 -16.916  78.185  1.00  0.00           C
ATOM   3729  HB2 TRP X 240      20.845 -15.984  78.628  1.00  0.00           H
ATOM   3730  HB3 TRP X 240      20.370 -17.157  77.515  1.00  0.00           H
ATOM   3731  CG  TRP X 240      21.308 -17.946  79.215  1.00  0.00           C
ATOM   3732  CD1 TRP X 240      21.868 -17.697  80.459  1.00  0.00           C
ATOM   3733  HD1 TRP X 240      22.244 -16.742  80.796  1.00  0.00           H
ATOM   3734  NE1 TRP X 240      21.824 -18.900  81.136  1.00  0.00           N
ATOM   3735  HE1 TRP X 240      22.144 -18.915  82.094  1.00  0.00           H
ATOM   3736  CE2 TRP X 240      21.164 -19.914  80.472  1.00  0.00           C
ATOM   3737  CZ2 TRP X 240      20.856 -21.218  80.831  1.00  0.00           C
ATOM   3738  HZ2 TRP X 240      21.072 -21.715  81.766  1.00  0.00           H
ATOM   3739  CH2 TRP X 240      19.993 -21.879  79.944  1.00  0.00           C
ATOM   3740  HH2 TRP X 240      19.598 -22.828  80.277  1.00  0.00           H
ATOM   3741  CZ3 TRP X 240      19.584 -21.372  78.651  1.00  0.00           C
ATOM   3742  HZ3 TRP X 240      18.787 -21.911  78.159  1.00  0.00           H
ATOM   3743  CE3 TRP X 240      20.074 -20.069  78.304  1.00  0.00           C
ATOM   3744  HE3 TRP X 240      19.778 -19.656  77.351  1.00  0.00           H
ATOM   3745  CD2 TRP X 240      20.829 -19.334  79.229  1.00  0.00           C
ATOM   3746  C   TRP X 240      22.946 -17.848  76.646  1.00  0.00           C
ATOM   3747  O   TRP X 240      22.621 -18.005  75.423  1.00  0.00           O
ATOM   3748  N   THR X 241      23.851 -18.611  77.288  1.00  0.00           N
ATOM   3749  H   THR X 241      23.993 -18.411  78.268  1.00  0.00           H
ATOM   3750  CA  THR X 241      24.526 -19.776  76.667  1.00  0.00           C
ATOM   3751  HA  THR X 241      23.768 -20.293  76.079  1.00  0.00           H
ATOM   3752  CB  THR X 241      25.573 -19.299  75.669  1.00  0.00           C
ATOM   3753  HB  THR X 241      25.039 -18.728  74.911  1.00  0.00           H
ATOM   3754  CG2 THR X 241      26.802 -18.630  76.208  1.00  0.00           C
ATOM   3755 HG21 THR X 241      26.452 -17.771  76.782  1.00  0.00           H
ATOM   3756 HG22 THR X 241      27.430 -19.267  76.830  1.00  0.00           H
ATOM   3757 HG23 THR X 241      27.220 -18.161  75.317  1.00  0.00           H
ATOM   3758  OG1 THR X 241      26.123 -20.388  74.996  1.00  0.00           O
ATOM   3759  HG1 THR X 241      25.362 -20.831  74.614  1.00  0.00           H
ATOM   3760  C   THR X 241      25.228 -20.846  77.563  1.00  0.00           C
ATOM   3761  O   THR X 241      25.490 -20.525  78.737  1.00  0.00           O
ATOM   3762  N   THR X 242      25.374 -22.142  77.220  1.00  0.00           N
ATOM   3763  H   THR X 242      25.008 -22.260  76.286  1.00  0.00           H
ATOM   3764  CA  THR X 242      26.044 -23.204  77.933  1.00  0.00           C
ATOM   3765  HA  THR X 242      26.634 -22.835  78.772  1.00  0.00           H
ATOM   3766  CB  THR X 242      25.032 -24.147  78.646  1.00  0.00           C
ATOM   3767  HB  THR X 242      24.495 -24.775  77.934  1.00  0.00           H
ATOM   3768  CG2 THR X 242      25.772 -25.140  79.661  1.00  0.00           C
ATOM   3769 HG21 THR X 242      26.450 -25.906  79.282  1.00  0.00           H
ATOM   3770 HG22 THR X 242      26.406 -24.496  80.271  1.00  0.00           H
ATOM   3771 HG23 THR X 242      24.970 -25.687  80.157  1.00  0.00           H
ATOM   3772  OG1 THR X 242      24.083 -23.432  79.457  1.00  0.00           O
ATOM   3773  HG1 THR X 242      23.628 -22.943  78.767  1.00  0.00           H
ATOM   3774  C   THR X 242      27.177 -23.765  77.079  1.00  0.00           C
ATOM   3775  O   THR X 242      27.586 -24.923  77.161  1.00  0.00           O
ATOM   3776  N   THR X 243      27.739 -22.928  76.143  1.00  0.00           N
ATOM   3777  H   THR X 243      27.261 -22.054  75.976  1.00  0.00           H
ATOM   3778  CA  THR X 243      28.888 -23.284  75.351  1.00  0.00           C
ATOM   3779  HA  THR X 243      29.544 -24.038  75.786  1.00  0.00           H
ATOM   3780  CB  THR X 243      28.484 -23.825  73.966  1.00  0.00           C
ATOM   3781  HB  THR X 243      29.349 -24.064  73.349  1.00  0.00           H
ATOM   3782  CG2 THR X 243      27.796 -25.175  73.911  1.00  0.00           C
ATOM   3783 HG21 THR X 243      27.478 -25.294  72.875  1.00  0.00           H
ATOM   3784 HG22 THR X 243      28.508 -25.934  74.234  1.00  0.00           H
ATOM   3785 HG23 THR X 243      26.981 -25.205  74.634  1.00  0.00           H
ATOM   3786  OG1 THR X 243      27.743 -22.875  73.202  1.00  0.00           O
ATOM   3787  HG1 THR X 243      28.359 -22.153  73.058  1.00  0.00           H
ATOM   3788  C   THR X 243      29.807 -21.980  75.181  1.00  0.00           C
ATOM   3789  O   THR X 243      30.024 -21.526  74.038  1.00  0.00           O
ATOM   3790  N   PRO X 244      30.347 -21.413  76.265  1.00  0.00           N
ATOM   3791  CD  PRO X 244      30.087 -21.899  77.662  1.00  0.00           C
ATOM   3792  HD2 PRO X 244      30.143 -22.982  77.774  1.00  0.00           H
ATOM   3793  HD3 PRO X 244      29.034 -21.700  77.861  1.00  0.00           H
ATOM   3794  CG  PRO X 244      30.989 -21.087  78.543  1.00  0.00           C
ATOM   3795  HG2 PRO X 244      31.464 -21.739  79.277  1.00  0.00           H
ATOM   3796  HG3 PRO X 244      30.402 -20.310  79.033  1.00  0.00           H
ATOM   3797  CB  PRO X 244      32.010 -20.383  77.621  1.00  0.00           C
ATOM   3798  HB2 PRO X 244      32.855 -21.064  77.727  1.00  0.00           H
ATOM   3799  HB3 PRO X 244      32.217 -19.388  78.014  1.00  0.00           H
ATOM   3800  CA  PRO X 244      31.296 -20.309  76.264  1.00  0.00           C
ATOM   3801  HA  PRO X 244      30.676 -19.415  76.195  1.00  0.00           H
ATOM   3802  C   PRO X 244      32.409 -20.420  75.169  1.00  0.00           C
ATOM   3803  O   PRO X 244      32.611 -19.561  74.263  1.00  0.00           O
ATOM   3804  N   TRP X 245      33.001 -21.601  75.119  1.00  0.00           N
ATOM   3805  H   TRP X 245      32.956 -22.141  75.972  1.00  0.00           H
ATOM   3806  CA  TRP X 245      33.953 -22.029  74.068  1.00  0.00           C
ATOM   3807  HA  TRP X 245      34.787 -21.336  74.176  1.00  0.00           H
ATOM   3808  CB  TRP X 245      34.489 -23.439  74.307  1.00  0.00           C
ATOM   3809  HB2 TRP X 245      35.349 -23.608  73.660  1.00  0.00           H
ATOM   3810  HB3 TRP X 245      34.748 -23.437  75.366  1.00  0.00           H
ATOM   3811  CG  TRP X 245      33.445 -24.405  73.970  1.00  0.00           C
ATOM   3812  CD1 TRP X 245      32.868 -25.137  74.861  1.00  0.00           C
ATOM   3813  HD1 TRP X 245      33.232 -25.109  75.878  1.00  0.00           H
ATOM   3814  NE1 TRP X 245      32.013 -26.123  74.427  1.00  0.00           N
ATOM   3815  HE1 TRP X 245      31.651 -26.828  75.053  1.00  0.00           H
ATOM   3816  CE2 TRP X 245      31.991 -26.058  73.072  1.00  0.00           C
ATOM   3817  CZ2 TRP X 245      31.290 -26.728  72.064  1.00  0.00           C
ATOM   3818  HZ2 TRP X 245      30.602 -27.518  72.330  1.00  0.00           H
ATOM   3819  CH2 TRP X 245      31.454 -26.319  70.718  1.00  0.00           C
ATOM   3820  HH2 TRP X 245      30.822 -26.789  69.979  1.00  0.00           H
ATOM   3821  CZ3 TRP X 245      32.353 -25.327  70.362  1.00  0.00           C
ATOM   3822  HZ3 TRP X 245      32.703 -25.109  69.364  1.00  0.00           H
ATOM   3823  CE3 TRP X 245      33.107 -24.749  71.407  1.00  0.00           C
ATOM   3824  HE3 TRP X 245      33.851 -24.005  71.167  1.00  0.00           H
ATOM   3825  CD2 TRP X 245      32.909 -25.002  72.770  1.00  0.00           C
ATOM   3826  C   TRP X 245      33.598 -21.803  72.583  1.00  0.00           C
ATOM   3827  O   TRP X 245      34.447 -21.776  71.650  1.00  0.00           O
ATOM   3828  N   ALA X 246      32.279 -21.675  72.294  1.00  0.00           N
ATOM   3829  H   ALA X 246      31.675 -21.569  73.097  1.00  0.00           H
ATOM   3830  CA  ALA X 246      31.753 -21.405  70.928  1.00  0.00           C
ATOM   3831  HA  ALA X 246      32.448 -21.811  70.193  1.00  0.00           H
ATOM   3832  CB  ALA X 246      30.388 -22.184  70.765  1.00  0.00           C
ATOM   3833  HB1 ALA X 246      30.162 -22.212  69.699  1.00  0.00           H
ATOM   3834  HB2 ALA X 246      30.518 -23.167  71.217  1.00  0.00           H
ATOM   3835  HB3 ALA X 246      29.552 -21.670  71.240  1.00  0.00           H
ATOM   3836  C   ALA X 246      31.658 -19.856  70.571  1.00  0.00           C
ATOM   3837  O   ALA X 246      31.560 -19.433  69.432  1.00  0.00           O
ATOM   3838  N   LEU X 247      31.732 -18.954  71.578  1.00  0.00           N
ATOM   3839  H   LEU X 247      31.763 -19.219  72.552  1.00  0.00           H
ATOM   3840  CA  LEU X 247      31.791 -17.451  71.308  1.00  0.00           C
ATOM   3841  HA  LEU X 247      30.954 -17.042  70.743  1.00  0.00           H
ATOM   3842  CB  LEU X 247      31.741 -16.689  72.735  1.00  0.00           C
ATOM   3843  HB2 LEU X 247      32.528 -17.072  73.385  1.00  0.00           H
ATOM   3844  HB3 LEU X 247      31.849 -15.634  72.483  1.00  0.00           H
ATOM   3845  CG  LEU X 247      30.418 -16.920  73.475  1.00  0.00           C
ATOM   3846  HG  LEU X 247      30.038 -17.928  73.309  1.00  0.00           H
ATOM   3847  CD1 LEU X 247      30.687 -16.753  74.976  1.00  0.00           C
ATOM   3848 HD11 LEU X 247      30.970 -15.712  75.130  1.00  0.00           H
ATOM   3849 HD12 LEU X 247      29.754 -17.062  75.447  1.00  0.00           H
ATOM   3850 HD13 LEU X 247      31.328 -17.507  75.433  1.00  0.00           H
ATOM   3851  CD2 LEU X 247      29.430 -15.854  73.155  1.00  0.00           C
ATOM   3852 HD21 LEU X 247      29.843 -14.880  73.416  1.00  0.00           H
ATOM   3853 HD22 LEU X 247      29.080 -15.775  72.126  1.00  0.00           H
ATOM   3854 HD23 LEU X 247      28.537 -15.986  73.766  1.00  0.00           H
ATOM   3855  C   LEU X 247      33.027 -16.848  70.551  1.00  0.00           C
ATOM   3856  O   LEU X 247      32.880 -15.767  69.964  1.00  0.00           O
ATOM   3857  N   PRO X 248      34.219 -17.474  70.483  1.00  0.00           N
ATOM   3858  CD  PRO X 248      34.698 -18.491  71.374  1.00  0.00           C
ATOM   3859  HD2 PRO X 248      34.217 -19.467  71.299  1.00  0.00           H
ATOM   3860  HD3 PRO X 248      34.525 -18.082  72.369  1.00  0.00           H
ATOM   3861  CG  PRO X 248      36.223 -18.619  71.211  1.00  0.00           C
ATOM   3862  HG2 PRO X 248      36.618 -19.585  71.527  1.00  0.00           H
ATOM   3863  HG3 PRO X 248      36.709 -17.861  71.825  1.00  0.00           H
ATOM   3864  CB  PRO X 248      36.286 -18.307  69.752  1.00  0.00           C
ATOM   3865  HB2 PRO X 248      36.044 -19.265  69.290  1.00  0.00           H
ATOM   3866  HB3 PRO X 248      37.236 -17.829  69.513  1.00  0.00           H
ATOM   3867  CA  PRO X 248      35.222 -17.241  69.516  1.00  0.00           C
ATOM   3868  HA  PRO X 248      35.663 -16.263  69.709  1.00  0.00           H
ATOM   3869  C   PRO X 248      34.676 -17.266  68.054  1.00  0.00           C
ATOM   3870  O   PRO X 248      35.150 -16.588  67.157  1.00  0.00           O
ATOM   3871  N   ALA X 249      33.653 -18.057  67.811  1.00  0.00           N
ATOM   3872  H   ALA X 249      33.300 -18.594  68.590  1.00  0.00           H
ATOM   3873  CA  ALA X 249      33.002 -18.244  66.460  1.00  0.00           C
ATOM   3874  HA  ALA X 249      33.709 -18.014  65.663  1.00  0.00           H
ATOM   3875  CB  ALA X 249      32.633 -19.717  66.157  1.00  0.00           C
ATOM   3876  HB1 ALA X 249      33.428 -20.381  66.496  1.00  0.00           H
ATOM   3877  HB2 ALA X 249      31.894 -20.044  66.888  1.00  0.00           H
ATOM   3878  HB3 ALA X 249      32.257 -19.769  65.135  1.00  0.00           H
ATOM   3879  C   ALA X 249      31.861 -17.308  66.226  1.00  0.00           C
ATOM   3880  O   ALA X 249      31.184 -17.401  65.207  1.00  0.00           O
ATOM   3881  N   ASN X 250      31.580 -16.310  67.024  1.00  0.00           N
ATOM   3882  H   ASN X 250      32.163 -16.032  67.801  1.00  0.00           H
ATOM   3883  CA  ASN X 250      30.321 -15.562  66.990  1.00  0.00           C
ATOM   3884  HA  ASN X 250      29.555 -16.319  66.823  1.00  0.00           H
ATOM   3885  CB  ASN X 250      30.110 -14.926  68.333  1.00  0.00           C
ATOM   3886  HB2 ASN X 250      29.799 -15.695  69.041  1.00  0.00           H
ATOM   3887  HB3 ASN X 250      31.062 -14.501  68.651  1.00  0.00           H
ATOM   3888  CG  ASN X 250      29.093 -13.799  68.287  1.00  0.00           C
ATOM   3889  OD1 ASN X 250      29.318 -12.679  68.539  1.00  0.00           O
ATOM   3890  ND2 ASN X 250      27.910 -14.032  67.848  1.00  0.00           N
ATOM   3891 HD21 ASN X 250      27.285 -13.239  67.885  1.00  0.00           H
ATOM   3892 HD22 ASN X 250      27.569 -14.982  67.813  1.00  0.00           H
ATOM   3893  C   ASN X 250      30.217 -14.542  65.795  1.00  0.00           C
ATOM   3894  O   ASN X 250      31.187 -13.838  65.512  1.00  0.00           O
ATOM   3895  N   ARG X 251      29.110 -14.512  65.086  1.00  0.00           N
ATOM   3896  H   ARG X 251      28.408 -15.231  65.186  1.00  0.00           H
ATOM   3897  CA  ARG X 251      28.914 -13.643  63.939  1.00  0.00           C
ATOM   3898  HA  ARG X 251      29.572 -12.775  63.970  1.00  0.00           H
ATOM   3899  CB  ARG X 251      29.082 -14.345  62.537  1.00  0.00           C
ATOM   3900  HB2 ARG X 251      28.639 -15.339  62.465  1.00  0.00           H
ATOM   3901  HB3 ARG X 251      28.775 -13.754  61.674  1.00  0.00           H
ATOM   3902  CG  ARG X 251      30.633 -14.574  62.262  1.00  0.00           C
ATOM   3903  HG2 ARG X 251      31.088 -15.394  62.817  1.00  0.00           H
ATOM   3904  HG3 ARG X 251      30.803 -14.823  61.214  1.00  0.00           H
ATOM   3905  CD  ARG X 251      31.405 -13.304  62.397  1.00  0.00           C
ATOM   3906  HD2 ARG X 251      31.055 -12.718  61.548  1.00  0.00           H
ATOM   3907  HD3 ARG X 251      31.301 -12.807  63.362  1.00  0.00           H
ATOM   3908  NE  ARG X 251      32.863 -13.538  62.127  1.00  0.00           N
ATOM   3909  HE  ARG X 251      33.263 -13.149  61.285  1.00  0.00           H
ATOM   3910  CZ  ARG X 251      33.766 -14.111  62.892  1.00  0.00           C
ATOM   3911  NH1 ARG X 251      33.522 -14.452  64.151  1.00  0.00           N
ATOM   3912 HH11 ARG X 251      32.765 -13.929  64.568  1.00  0.00           H
ATOM   3913 HH12 ARG X 251      34.124 -15.022  64.727  1.00  0.00           H
ATOM   3914  NH2 ARG X 251      34.917 -14.348  62.437  1.00  0.00           N
ATOM   3915 HH21 ARG X 251      35.137 -14.298  61.453  1.00  0.00           H
ATOM   3916 HH22 ARG X 251      35.691 -14.742  62.953  1.00  0.00           H
ATOM   3917  C   ARG X 251      27.636 -12.816  63.961  1.00  0.00           C
ATOM   3918  O   ARG X 251      27.464 -11.960  63.074  1.00  0.00           O
ATOM   3919  N   ALA X 252      26.710 -13.014  64.936  1.00  0.00           N
ATOM   3920  H   ALA X 252      26.822 -13.736  65.634  1.00  0.00           H
ATOM   3921  CA  ALA X 252      25.558 -12.158  65.092  1.00  0.00           C
ATOM   3922  HA  ALA X 252      25.821 -11.102  65.025  1.00  0.00           H
ATOM   3923  CB  ALA X 252      24.491 -12.506  63.984  1.00  0.00           C
ATOM   3924  HB1 ALA X 252      23.563 -11.959  64.152  1.00  0.00           H
ATOM   3925  HB2 ALA X 252      24.957 -12.113  63.080  1.00  0.00           H
ATOM   3926  HB3 ALA X 252      24.437 -13.587  64.111  1.00  0.00           H
ATOM   3927  C   ALA X 252      24.933 -12.386  66.526  1.00  0.00           C
ATOM   3928  O   ALA X 252      25.196 -13.373  67.174  1.00  0.00           O
ATOM   3929  N   ILE X 253      24.048 -11.541  66.983  1.00  0.00           N
ATOM   3930  H   ILE X 253      23.913 -10.670  66.489  1.00  0.00           H
ATOM   3931  CA  ILE X 253      22.986 -11.862  67.973  1.00  0.00           C
ATOM   3932  HA  ILE X 253      23.337 -12.649  68.640  1.00  0.00           H
ATOM   3933  CB  ILE X 253      22.785 -10.662  68.951  1.00  0.00           C
ATOM   3934  HB  ILE X 253      22.470  -9.804  68.358  1.00  0.00           H
ATOM   3935  CG2 ILE X 253      21.630 -10.990  69.881  1.00  0.00           C
ATOM   3936 HG21 ILE X 253      21.515 -10.180  70.601  1.00  0.00           H
ATOM   3937 HG22 ILE X 253      20.660 -11.034  69.386  1.00  0.00           H
ATOM   3938 HG23 ILE X 253      21.825 -11.897  70.454  1.00  0.00           H
ATOM   3939  CG1 ILE X 253      24.138 -10.221  69.630  1.00  0.00           C
ATOM   3940 HG12 ILE X 253      24.839 -11.056  69.656  1.00  0.00           H
ATOM   3941 HG13 ILE X 253      24.618  -9.488  68.981  1.00  0.00           H
ATOM   3942  CD1 ILE X 253      24.005  -9.551  70.965  1.00  0.00           C
ATOM   3943 HD11 ILE X 253      23.581 -10.344  71.581  1.00  0.00           H
ATOM   3944 HD12 ILE X 253      24.979  -9.269  71.365  1.00  0.00           H
ATOM   3945 HD13 ILE X 253      23.310  -8.713  70.916  1.00  0.00           H
ATOM   3946  C   ILE X 253      21.607 -12.266  67.287  1.00  0.00           C
ATOM   3947  O   ILE X 253      21.097 -11.468  66.548  1.00  0.00           O
ATOM   3948  N   SER X 254      21.121 -13.467  67.542  1.00  0.00           N
ATOM   3949  H   SER X 254      21.565 -14.138  68.153  1.00  0.00           H
ATOM   3950  CA  SER X 254      19.765 -13.864  67.118  1.00  0.00           C
ATOM   3951  HA  SER X 254      19.386 -13.302  66.264  1.00  0.00           H
ATOM   3952  CB  SER X 254      19.626 -15.342  66.865  1.00  0.00           C
ATOM   3953  HB2 SER X 254      20.207 -15.892  67.605  1.00  0.00           H
ATOM   3954  HB3 SER X 254      18.597 -15.674  67.001  1.00  0.00           H
ATOM   3955  OG  SER X 254      20.218 -15.755  65.651  1.00  0.00           O
ATOM   3956  HG  SER X 254      21.167 -15.651  65.743  1.00  0.00           H
ATOM   3957  C   SER X 254      18.832 -13.474  68.201  1.00  0.00           C
ATOM   3958  O   SER X 254      18.801 -14.079  69.302  1.00  0.00           O
ATOM   3959  N   ILE X 255      17.906 -12.551  68.011  1.00  0.00           N
ATOM   3960  H   ILE X 255      17.918 -12.110  67.103  1.00  0.00           H
ATOM   3961  CA  ILE X 255      16.642 -12.281  68.721  1.00  0.00           C
ATOM   3962  HA  ILE X 255      16.668 -12.913  69.609  1.00  0.00           H
ATOM   3963  CB  ILE X 255      16.581 -10.774  69.114  1.00  0.00           C
ATOM   3964  HB  ILE X 255      15.636 -10.585  69.624  1.00  0.00           H
ATOM   3965  CG2 ILE X 255      17.789 -10.417  70.076  1.00  0.00           C
ATOM   3966 HG21 ILE X 255      17.527 -10.161  71.103  1.00  0.00           H
ATOM   3967 HG22 ILE X 255      18.305 -11.351  70.297  1.00  0.00           H
ATOM   3968 HG23 ILE X 255      18.406  -9.719  69.511  1.00  0.00           H
ATOM   3969  CG1 ILE X 255      16.524  -9.801  67.955  1.00  0.00           C
ATOM   3970 HG12 ILE X 255      17.467  -9.683  67.423  1.00  0.00           H
ATOM   3971 HG13 ILE X 255      15.737 -10.170  67.298  1.00  0.00           H
ATOM   3972  CD1 ILE X 255      16.026  -8.375  68.271  1.00  0.00           C
ATOM   3973 HD11 ILE X 255      14.991  -8.347  68.611  1.00  0.00           H
ATOM   3974 HD12 ILE X 255      16.737  -7.856  68.914  1.00  0.00           H
ATOM   3975 HD13 ILE X 255      16.137  -7.830  67.334  1.00  0.00           H
ATOM   3976  C   ILE X 255      15.348 -12.710  67.974  1.00  0.00           C
ATOM   3977  O   ILE X 255      15.364 -12.852  66.767  1.00  0.00           O
ATOM   3978  N   ALA X 256      14.184 -12.942  68.618  1.00  0.00           N
ATOM   3979  H   ALA X 256      14.178 -12.732  69.606  1.00  0.00           H
ATOM   3980  CA  ALA X 256      12.935 -12.955  67.944  1.00  0.00           C
ATOM   3981  HA  ALA X 256      13.090 -13.710  67.173  1.00  0.00           H
ATOM   3982  CB  ALA X 256      11.904 -13.467  68.938  1.00  0.00           C
ATOM   3983  HB1 ALA X 256      10.865 -13.482  68.607  1.00  0.00           H
ATOM   3984  HB2 ALA X 256      12.118 -14.442  69.376  1.00  0.00           H
ATOM   3985  HB3 ALA X 256      11.779 -12.796  69.787  1.00  0.00           H
ATOM   3986  C   ALA X 256      12.424 -11.675  67.248  1.00  0.00           C
ATOM   3987  O   ALA X 256      12.614 -10.542  67.718  1.00  0.00           O
ATOM   3988  N   PRO X 257      11.492 -11.831  66.310  1.00  0.00           N
ATOM   3989  CD  PRO X 257      11.045 -13.055  65.689  1.00  0.00           C
ATOM   3990  HD2 PRO X 257      10.446 -13.663  66.366  1.00  0.00           H
ATOM   3991  HD3 PRO X 257      11.893 -13.584  65.255  1.00  0.00           H
ATOM   3992  CG  PRO X 257      10.180 -12.725  64.509  1.00  0.00           C
ATOM   3993  HG2 PRO X 257       9.163 -12.836  64.885  1.00  0.00           H
ATOM   3994  HG3 PRO X 257      10.297 -13.397  63.658  1.00  0.00           H
ATOM   3995  CB  PRO X 257      10.484 -11.269  64.135  1.00  0.00           C
ATOM   3996  HB2 PRO X 257       9.619 -10.894  63.589  1.00  0.00           H
ATOM   3997  HB3 PRO X 257      11.339 -11.243  63.459  1.00  0.00           H
ATOM   3998  CA  PRO X 257      10.834 -10.708  65.534  1.00  0.00           C
ATOM   3999  HA  PRO X 257      11.428  -9.845  65.234  1.00  0.00           H
ATOM   4000  C   PRO X 257       9.565 -10.104  66.324  1.00  0.00           C
ATOM   4001  O   PRO X 257       9.372  -8.944  66.511  1.00  0.00           O
ATOM   4002  N   ASP X 258       8.849 -11.028  66.923  1.00  0.00           N
ATOM   4003  H   ASP X 258       9.200 -11.972  66.843  1.00  0.00           H
ATOM   4004  CA  ASP X 258       7.535 -10.797  67.552  1.00  0.00           C
ATOM   4005  HA  ASP X 258       6.868 -10.095  67.051  1.00  0.00           H
ATOM   4006  CB  ASP X 258       6.757 -12.082  67.423  1.00  0.00           C
ATOM   4007  HB2 ASP X 258       7.306 -12.924  67.844  1.00  0.00           H
ATOM   4008  HB3 ASP X 258       5.875 -11.982  68.056  1.00  0.00           H
ATOM   4009  CG  ASP X 258       6.178 -12.530  66.094  1.00  0.00           C
ATOM   4010  OD1 ASP X 258       5.741 -13.722  66.005  1.00  0.00           O
ATOM   4011  OD2 ASP X 258       6.068 -11.701  65.139  1.00  0.00           O
ATOM   4012  C   ASP X 258       7.568 -10.437  69.092  1.00  0.00           C
ATOM   4013  O   ASP X 258       6.554  -9.868  69.487  1.00  0.00           O
ATOM   4014  N   PHE X 259       8.680 -10.657  69.829  1.00  0.00           N
ATOM   4015  H   PHE X 259       9.520 -10.979  69.370  1.00  0.00           H
ATOM   4016  CA  PHE X 259       8.582 -10.448  71.293  1.00  0.00           C
ATOM   4017  HA  PHE X 259       7.549 -10.646  71.581  1.00  0.00           H
ATOM   4018  CB  PHE X 259       9.581 -11.342  72.009  1.00  0.00           C
ATOM   4019  HB2 PHE X 259      10.603 -11.059  71.755  1.00  0.00           H
ATOM   4020  HB3 PHE X 259       9.417 -11.389  73.085  1.00  0.00           H
ATOM   4021  CG  PHE X 259       9.498 -12.836  71.730  1.00  0.00           C
ATOM   4022  CD1 PHE X 259      10.741 -13.563  71.930  1.00  0.00           C
ATOM   4023  HD1 PHE X 259      11.576 -13.092  72.427  1.00  0.00           H
ATOM   4024  CE1 PHE X 259      10.680 -14.892  71.651  1.00  0.00           C
ATOM   4025  HE1 PHE X 259      11.504 -15.542  71.907  1.00  0.00           H
ATOM   4026  CZ  PHE X 259       9.536 -15.514  71.075  1.00  0.00           C
ATOM   4027  HZ  PHE X 259       9.630 -16.548  70.777  1.00  0.00           H
ATOM   4028  CE2 PHE X 259       8.317 -14.818  71.011  1.00  0.00           C
ATOM   4029  HE2 PHE X 259       7.394 -15.213  70.612  1.00  0.00           H
ATOM   4030  CD2 PHE X 259       8.327 -13.526  71.395  1.00  0.00           C
ATOM   4031  HD2 PHE X 259       7.406 -12.962  71.357  1.00  0.00           H
ATOM   4032  C   PHE X 259       8.815  -8.995  71.656  1.00  0.00           C
ATOM   4033  O   PHE X 259       9.638  -8.339  70.986  1.00  0.00           O
ATOM   4034  N   ASP X 260       8.010  -8.339  72.509  1.00  0.00           N
ATOM   4035  H   ASP X 260       7.173  -8.826  72.796  1.00  0.00           H
ATOM   4036  CA  ASP X 260       8.375  -7.024  73.113  1.00  0.00           C
ATOM   4037  HA  ASP X 260       8.642  -6.253  72.390  1.00  0.00           H
ATOM   4038  CB  ASP X 260       7.109  -6.583  73.913  1.00  0.00           C
ATOM   4039  HB2 ASP X 260       6.631  -7.451  74.367  1.00  0.00           H
ATOM   4040  HB3 ASP X 260       7.441  -5.881  74.678  1.00  0.00           H
ATOM   4041  CG  ASP X 260       6.108  -5.834  73.057  1.00  0.00           C
ATOM   4042  OD1 ASP X 260       5.304  -5.102  73.682  1.00  0.00           O
ATOM   4043  OD2 ASP X 260       6.050  -5.878  71.781  1.00  0.00           O
ATOM   4044  C   ASP X 260       9.627  -7.168  74.097  1.00  0.00           C
ATOM   4045  O   ASP X 260       9.731  -8.060  74.902  1.00  0.00           O
ATOM   4046  N   TYR X 261      10.654  -6.402  73.774  1.00  0.00           N
ATOM   4047  H   TYR X 261      10.534  -5.666  73.093  1.00  0.00           H
ATOM   4048  CA  TYR X 261      11.906  -6.294  74.456  1.00  0.00           C
ATOM   4049  HA  TYR X 261      11.997  -7.057  75.229  1.00  0.00           H
ATOM   4050  CB  TYR X 261      13.153  -6.503  73.560  1.00  0.00           C
ATOM   4051  HB2 TYR X 261      12.982  -5.865  72.693  1.00  0.00           H
ATOM   4052  HB3 TYR X 261      14.039  -6.110  74.057  1.00  0.00           H
ATOM   4053  CG  TYR X 261      13.379  -7.898  73.041  1.00  0.00           C
ATOM   4054  CD1 TYR X 261      14.223  -8.803  73.644  1.00  0.00           C
ATOM   4055  HD1 TYR X 261      14.853  -8.492  74.464  1.00  0.00           H
ATOM   4056  CE1 TYR X 261      14.472 -10.115  73.078  1.00  0.00           C
ATOM   4057  HE1 TYR X 261      15.113 -10.835  73.565  1.00  0.00           H
ATOM   4058  CZ  TYR X 261      13.941 -10.482  71.875  1.00  0.00           C
ATOM   4059  OH  TYR X 261      14.177 -11.674  71.365  1.00  0.00           O
ATOM   4060  HH  TYR X 261      14.675 -12.142  72.040  1.00  0.00           H
ATOM   4061  CE2 TYR X 261      12.975  -9.629  71.327  1.00  0.00           C
ATOM   4062  HE2 TYR X 261      12.505  -9.927  70.401  1.00  0.00           H
ATOM   4063  CD2 TYR X 261      12.686  -8.410  71.931  1.00  0.00           C
ATOM   4064  HD2 TYR X 261      11.891  -7.823  71.494  1.00  0.00           H
ATOM   4065  C   TYR X 261      11.945  -4.964  75.131  1.00  0.00           C
ATOM   4066  O   TYR X 261      11.595  -3.965  74.564  1.00  0.00           O
ATOM   4067  N   ALA X 262      12.356  -4.950  76.398  1.00  0.00           N
ATOM   4068  H   ALA X 262      12.574  -5.805  76.890  1.00  0.00           H
ATOM   4069  CA  ALA X 262      12.587  -3.761  77.264  1.00  0.00           C
ATOM   4070  HA  ALA X 262      11.836  -3.010  77.022  1.00  0.00           H
ATOM   4071  CB  ALA X 262      12.125  -4.144  78.723  1.00  0.00           C
ATOM   4072  HB1 ALA X 262      11.130  -4.578  78.824  1.00  0.00           H
ATOM   4073  HB2 ALA X 262      12.745  -4.914  79.181  1.00  0.00           H
ATOM   4074  HB3 ALA X 262      12.062  -3.260  79.357  1.00  0.00           H
ATOM   4075  C   ALA X 262      13.973  -3.044  77.235  1.00  0.00           C
ATOM   4076  O   ALA X 262      14.918  -3.698  76.777  1.00  0.00           O
ATOM   4077  N   LEU X 263      14.006  -1.797  77.739  1.00  0.00           N
ATOM   4078  H   LEU X 263      13.131  -1.410  78.063  1.00  0.00           H
ATOM   4079  CA  LEU X 263      15.291  -1.220  78.158  1.00  0.00           C
ATOM   4080  HA  LEU X 263      16.029  -2.022  78.176  1.00  0.00           H
ATOM   4081  CB  LEU X 263      15.658  -0.042  77.325  1.00  0.00           C
ATOM   4082  HB2 LEU X 263      15.716  -0.351  76.282  1.00  0.00           H
ATOM   4083  HB3 LEU X 263      14.877   0.692  77.529  1.00  0.00           H
ATOM   4084  CG  LEU X 263      16.949   0.826  77.679  1.00  0.00           C
ATOM   4085  HG  LEU X 263      17.161   0.872  78.747  1.00  0.00           H
ATOM   4086  CD1 LEU X 263      18.200   0.177  77.129  1.00  0.00           C
ATOM   4087 HD11 LEU X 263      18.366  -0.812  77.557  1.00  0.00           H
ATOM   4088 HD12 LEU X 263      18.032   0.082  76.056  1.00  0.00           H
ATOM   4089 HD13 LEU X 263      19.084   0.770  77.363  1.00  0.00           H
ATOM   4090  CD2 LEU X 263      16.920   2.212  77.016  1.00  0.00           C
ATOM   4091 HD21 LEU X 263      17.870   2.733  77.137  1.00  0.00           H
ATOM   4092 HD22 LEU X 263      16.763   2.076  75.946  1.00  0.00           H
ATOM   4093 HD23 LEU X 263      16.106   2.807  77.429  1.00  0.00           H
ATOM   4094  C   LEU X 263      15.209  -0.811  79.624  1.00  0.00           C
ATOM   4095  O   LEU X 263      14.241  -0.242  80.043  1.00  0.00           O
ATOM   4096  N   VAL X 264      16.191  -1.196  80.363  1.00  0.00           N
ATOM   4097  H   VAL X 264      16.944  -1.664  79.881  1.00  0.00           H
ATOM   4098  CA  VAL X 264      16.130  -1.322  81.819  1.00  0.00           C
ATOM   4099  HA  VAL X 264      15.285  -0.785  82.251  1.00  0.00           H
ATOM   4100  CB  VAL X 264      15.820  -2.793  82.187  1.00  0.00           C
ATOM   4101  HB  VAL X 264      16.698  -3.413  82.004  1.00  0.00           H
ATOM   4102  CG1 VAL X 264      15.639  -2.908  83.690  1.00  0.00           C
ATOM   4103 HG11 VAL X 264      15.242  -3.835  84.104  1.00  0.00           H
ATOM   4104 HG12 VAL X 264      16.544  -2.627  84.229  1.00  0.00           H
ATOM   4105 HG13 VAL X 264      14.884  -2.186  84.000  1.00  0.00           H
ATOM   4106  CG2 VAL X 264      14.541  -3.392  81.554  1.00  0.00           C
ATOM   4107 HG21 VAL X 264      14.393  -4.372  82.009  1.00  0.00           H
ATOM   4108 HG22 VAL X 264      13.703  -2.739  81.801  1.00  0.00           H
ATOM   4109 HG23 VAL X 264      14.682  -3.503  80.479  1.00  0.00           H
ATOM   4110  C   VAL X 264      17.445  -0.797  82.435  1.00  0.00           C
ATOM   4111  O   VAL X 264      18.562  -1.240  82.084  1.00  0.00           O
ATOM   4112  N   GLN X 265      17.348   0.108  83.388  1.00  0.00           N
ATOM   4113  H   GLN X 265      16.419   0.464  83.564  1.00  0.00           H
ATOM   4114  CA  GLN X 265      18.373   0.686  84.150  1.00  0.00           C
ATOM   4115  HA  GLN X 265      19.291   0.875  83.595  1.00  0.00           H
ATOM   4116  CB  GLN X 265      17.862   2.049  84.625  1.00  0.00           C
ATOM   4117  HB2 GLN X 265      17.426   2.587  83.783  1.00  0.00           H
ATOM   4118  HB3 GLN X 265      17.049   1.792  85.304  1.00  0.00           H
ATOM   4119  CG  GLN X 265      18.857   3.010  85.385  1.00  0.00           C
ATOM   4120  HG2 GLN X 265      18.225   3.824  85.741  1.00  0.00           H
ATOM   4121  HG3 GLN X 265      19.256   2.434  86.221  1.00  0.00           H
ATOM   4122  CD  GLN X 265      19.887   3.638  84.406  1.00  0.00           C
ATOM   4123  OE1 GLN X 265      19.587   4.415  83.503  1.00  0.00           O
ATOM   4124  NE2 GLN X 265      21.094   3.174  84.518  1.00  0.00           N
ATOM   4125 HE21 GLN X 265      21.770   3.428  83.812  1.00  0.00           H
ATOM   4126 HE22 GLN X 265      21.290   2.455  85.199  1.00  0.00           H
ATOM   4127  C   GLN X 265      18.752  -0.183  85.321  1.00  0.00           C
ATOM   4128  O   GLN X 265      17.902  -0.554  86.081  1.00  0.00           O
ATOM   4129  N   ILE X 266      20.084  -0.302  85.487  1.00  0.00           N
ATOM   4130  H   ILE X 266      20.698   0.015  84.751  1.00  0.00           H
ATOM   4131  CA  ILE X 266      20.676  -0.695  86.728  1.00  0.00           C
ATOM   4132  HA  ILE X 266      19.975  -0.510  87.542  1.00  0.00           H
ATOM   4133  CB  ILE X 266      21.063  -2.222  86.780  1.00  0.00           C
ATOM   4134  HB  ILE X 266      21.463  -2.413  87.776  1.00  0.00           H
ATOM   4135  CG2 ILE X 266      19.935  -3.174  86.422  1.00  0.00           C
ATOM   4136 HG21 ILE X 266      19.947  -4.156  86.893  1.00  0.00           H
ATOM   4137 HG22 ILE X 266      18.959  -2.756  86.670  1.00  0.00           H
ATOM   4138 HG23 ILE X 266      19.865  -3.305  85.342  1.00  0.00           H
ATOM   4139  CG1 ILE X 266      22.273  -2.449  85.797  1.00  0.00           C
ATOM   4140 HG12 ILE X 266      21.957  -2.248  84.774  1.00  0.00           H
ATOM   4141 HG13 ILE X 266      23.182  -1.919  86.084  1.00  0.00           H
ATOM   4142  CD1 ILE X 266      22.711  -3.983  85.785  1.00  0.00           C
ATOM   4143 HD11 ILE X 266      23.735  -4.204  85.485  1.00  0.00           H
ATOM   4144 HD12 ILE X 266      22.593  -4.349  86.805  1.00  0.00           H
ATOM   4145 HD13 ILE X 266      22.017  -4.572  85.186  1.00  0.00           H
ATOM   4146  C   ILE X 266      21.841   0.278  86.872  1.00  0.00           C
ATOM   4147  O   ILE X 266      22.057   1.131  86.119  1.00  0.00           O
ATOM   4148  N   ASP X 267      22.513   0.230  88.033  1.00  0.00           N
ATOM   4149  H   ASP X 267      22.208  -0.316  88.827  1.00  0.00           H
ATOM   4150  CA  ASP X 267      23.407   1.249  88.455  1.00  0.00           C
ATOM   4151  HA  ASP X 267      22.902   2.209  88.353  1.00  0.00           H
ATOM   4152  CB  ASP X 267      23.895   1.067  89.840  1.00  0.00           C
ATOM   4153  HB2 ASP X 267      22.994   1.028  90.453  1.00  0.00           H
ATOM   4154  HB3 ASP X 267      24.407   0.106  89.877  1.00  0.00           H
ATOM   4155  CG  ASP X 267      24.758   2.064  90.531  1.00  0.00           C
ATOM   4156  OD1 ASP X 267      25.332   2.995  89.968  1.00  0.00           O
ATOM   4157  OD2 ASP X 267      24.940   1.884  91.766  1.00  0.00           O
ATOM   4158  C   ASP X 267      24.718   1.389  87.572  1.00  0.00           C
ATOM   4159  O   ASP X 267      25.665   0.548  87.604  1.00  0.00           O
ATOM   4160  N   GLY X 268      24.825   2.476  86.813  1.00  0.00           N
ATOM   4161  H   GLY X 268      24.107   3.183  86.883  1.00  0.00           H
ATOM   4162  CA  GLY X 268      25.847   2.729  85.793  1.00  0.00           C
ATOM   4163  HA2 GLY X 268      25.719   3.736  85.396  1.00  0.00           H
ATOM   4164  HA3 GLY X 268      26.861   2.587  86.168  1.00  0.00           H
ATOM   4165  C   GLY X 268      25.860   1.765  84.612  1.00  0.00           C
ATOM   4166  O   GLY X 268      26.961   1.558  84.023  1.00  0.00           O
ATOM   4167  N   GLN X 269      24.752   1.135  84.276  1.00  0.00           N
ATOM   4168  H   GLN X 269      23.899   1.341  84.777  1.00  0.00           H
ATOM   4169  CA  GLN X 269      24.537   0.163  83.162  1.00  0.00           C
ATOM   4170  HA  GLN X 269      25.150   0.490  82.322  1.00  0.00           H
ATOM   4171  CB  GLN X 269      25.039  -1.208  83.541  1.00  0.00           C
ATOM   4172  HB2 GLN X 269      24.850  -1.365  84.603  1.00  0.00           H
ATOM   4173  HB3 GLN X 269      24.417  -1.943  83.032  1.00  0.00           H
ATOM   4174  CG  GLN X 269      26.561  -1.409  83.261  1.00  0.00           C
ATOM   4175  HG2 GLN X 269      26.716  -2.397  82.825  1.00  0.00           H
ATOM   4176  HG3 GLN X 269      26.852  -0.761  82.434  1.00  0.00           H
ATOM   4177  CD  GLN X 269      27.531  -1.339  84.479  1.00  0.00           C
ATOM   4178  OE1 GLN X 269      27.097  -1.491  85.603  1.00  0.00           O
ATOM   4179  NE2 GLN X 269      28.849  -1.298  84.247  1.00  0.00           N
ATOM   4180 HE21 GLN X 269      29.476  -1.258  85.038  1.00  0.00           H
ATOM   4181 HE22 GLN X 269      29.282  -1.468  83.350  1.00  0.00           H
ATOM   4182  C   GLN X 269      23.028   0.117  82.674  1.00  0.00           C
ATOM   4183  O   GLN X 269      22.115   0.185  83.464  1.00  0.00           O
ATOM   4184  N   ALA X 270      22.814   0.035  81.371  1.00  0.00           N
ATOM   4185  H   ALA X 270      23.611   0.064  80.752  1.00  0.00           H
ATOM   4186  CA  ALA X 270      21.481  -0.193  80.744  1.00  0.00           C
ATOM   4187  HA  ALA X 270      20.747  -0.182  81.550  1.00  0.00           H
ATOM   4188  CB  ALA X 270      21.260   1.058  79.879  1.00  0.00           C
ATOM   4189  HB1 ALA X 270      20.373   0.836  79.285  1.00  0.00           H
ATOM   4190  HB2 ALA X 270      21.162   1.938  80.514  1.00  0.00           H
ATOM   4191  HB3 ALA X 270      22.076   1.163  79.164  1.00  0.00           H
ATOM   4192  C   ALA X 270      21.551  -1.451  80.009  1.00  0.00           C
ATOM   4193  O   ALA X 270      22.471  -1.774  79.301  1.00  0.00           O
ATOM   4194  N   VAL X 271      20.588  -2.365  80.227  1.00  0.00           N
ATOM   4195  H   VAL X 271      19.944  -2.066  80.946  1.00  0.00           H
ATOM   4196  CA  VAL X 271      20.388  -3.665  79.562  1.00  0.00           C
ATOM   4197  HA  VAL X 271      21.233  -3.690  78.874  1.00  0.00           H
ATOM   4198  CB  VAL X 271      20.487  -4.768  80.628  1.00  0.00           C
ATOM   4199  HB  VAL X 271      20.386  -5.718  80.103  1.00  0.00           H
ATOM   4200  CG1 VAL X 271      21.826  -4.952  81.356  1.00  0.00           C
ATOM   4201 HG11 VAL X 271      21.897  -5.811  82.023  1.00  0.00           H
ATOM   4202 HG12 VAL X 271      22.580  -5.145  80.592  1.00  0.00           H
ATOM   4203 HG13 VAL X 271      22.110  -4.044  81.888  1.00  0.00           H
ATOM   4204  CG2 VAL X 271      19.438  -4.782  81.716  1.00  0.00           C
ATOM   4205 HG21 VAL X 271      18.458  -4.956  81.272  1.00  0.00           H
ATOM   4206 HG22 VAL X 271      19.661  -5.552  82.454  1.00  0.00           H
ATOM   4207 HG23 VAL X 271      19.376  -3.822  82.229  1.00  0.00           H
ATOM   4208  C   VAL X 271      19.135  -3.818  78.779  1.00  0.00           C
ATOM   4209  O   VAL X 271      18.197  -3.156  79.158  1.00  0.00           O
ATOM   4210  N   ILE X 272      19.144  -4.624  77.723  1.00  0.00           N
ATOM   4211  H   ILE X 272      20.092  -4.834  77.448  1.00  0.00           H
ATOM   4212  CA  ILE X 272      18.045  -5.076  76.837  1.00  0.00           C
ATOM   4213  HA  ILE X 272      17.181  -4.487  77.143  1.00  0.00           H
ATOM   4214  CB  ILE X 272      18.251  -4.638  75.359  1.00  0.00           C
ATOM   4215  HB  ILE X 272      19.265  -4.992  75.169  1.00  0.00           H
ATOM   4216  CG2 ILE X 272      17.231  -5.236  74.416  1.00  0.00           C
ATOM   4217 HG21 ILE X 272      16.220  -4.888  74.630  1.00  0.00           H
ATOM   4218 HG22 ILE X 272      17.418  -5.061  73.357  1.00  0.00           H
ATOM   4219 HG23 ILE X 272      17.199  -6.323  74.486  1.00  0.00           H
ATOM   4220  CG1 ILE X 272      18.246  -3.143  75.230  1.00  0.00           C
ATOM   4221 HG12 ILE X 272      17.233  -2.741  75.258  1.00  0.00           H
ATOM   4222 HG13 ILE X 272      18.870  -2.716  76.015  1.00  0.00           H
ATOM   4223  CD1 ILE X 272      18.802  -2.608  73.949  1.00  0.00           C
ATOM   4224 HD11 ILE X 272      18.687  -1.524  73.958  1.00  0.00           H
ATOM   4225 HD12 ILE X 272      19.846  -2.863  73.766  1.00  0.00           H
ATOM   4226 HD13 ILE X 272      18.055  -2.891  73.207  1.00  0.00           H
ATOM   4227  C   ILE X 272      17.747  -6.567  77.026  1.00  0.00           C
ATOM   4228  O   ILE X 272      18.663  -7.411  76.927  1.00  0.00           O
ATOM   4229  N   LEU X 273      16.480  -6.800  77.438  1.00  0.00           N
ATOM   4230  H   LEU X 273      15.860  -6.014  77.305  1.00  0.00           H
ATOM   4231  CA  LEU X 273      15.982  -8.100  77.863  1.00  0.00           C
ATOM   4232  HA  LEU X 273      16.759  -8.787  77.527  1.00  0.00           H
ATOM   4233  CB  LEU X 273      15.929  -8.106  79.467  1.00  0.00           C
ATOM   4234  HB2 LEU X 273      15.247  -7.340  79.836  1.00  0.00           H
ATOM   4235  HB3 LEU X 273      15.395  -9.035  79.666  1.00  0.00           H
ATOM   4236  CG  LEU X 273      17.265  -8.011  80.153  1.00  0.00           C
ATOM   4237  HG  LEU X 273      17.714  -7.026  80.025  1.00  0.00           H
ATOM   4238  CD1 LEU X 273      17.062  -8.051  81.660  1.00  0.00           C
ATOM   4239 HD11 LEU X 273      17.976  -7.909  82.236  1.00  0.00           H
ATOM   4240 HD12 LEU X 273      16.403  -7.239  81.968  1.00  0.00           H
ATOM   4241 HD13 LEU X 273      16.809  -9.074  81.937  1.00  0.00           H
ATOM   4242  CD2 LEU X 273      18.248  -9.085  79.895  1.00  0.00           C
ATOM   4243 HD21 LEU X 273      18.290  -9.254  78.819  1.00  0.00           H
ATOM   4244 HD22 LEU X 273      19.200  -8.807  80.346  1.00  0.00           H
ATOM   4245 HD23 LEU X 273      17.919 -10.051  80.276  1.00  0.00           H
ATOM   4246  C   LEU X 273      14.619  -8.300  77.203  1.00  0.00           C
ATOM   4247  O   LEU X 273      13.888  -7.328  77.075  1.00  0.00           O
ATOM   4248  N   ALA X 274      14.183  -9.541  77.026  1.00  0.00           N
ATOM   4249  H   ALA X 274      14.715 -10.266  77.486  1.00  0.00           H
ATOM   4250  CA  ALA X 274      12.759  -9.857  76.705  1.00  0.00           C
ATOM   4251  HA  ALA X 274      12.463  -9.346  75.789  1.00  0.00           H
ATOM   4252  CB  ALA X 274      12.707 -11.385  76.544  1.00  0.00           C
ATOM   4253  HB1 ALA X 274      13.076 -11.876  77.444  1.00  0.00           H
ATOM   4254  HB2 ALA X 274      11.699 -11.723  76.305  1.00  0.00           H
ATOM   4255  HB3 ALA X 274      13.362 -11.644  75.711  1.00  0.00           H
ATOM   4256  C   ALA X 274      11.858  -9.380  77.845  1.00  0.00           C
ATOM   4257  O   ALA X 274      12.017  -9.803  78.965  1.00  0.00           O
ATOM   4258  N   LYS X 275      10.903  -8.603  77.511  1.00  0.00           N
ATOM   4259  H   LYS X 275      10.789  -8.326  76.546  1.00  0.00           H
ATOM   4260  CA  LYS X 275      10.130  -7.940  78.539  1.00  0.00           C
ATOM   4261  HA  LYS X 275      10.804  -7.429  79.227  1.00  0.00           H
ATOM   4262  CB  LYS X 275       9.327  -6.828  77.933  1.00  0.00           C
ATOM   4263  HB2 LYS X 275      10.071  -6.153  77.510  1.00  0.00           H
ATOM   4264  HB3 LYS X 275       8.671  -7.173  77.134  1.00  0.00           H
ATOM   4265  CG  LYS X 275       8.612  -6.048  79.005  1.00  0.00           C
ATOM   4266  HG2 LYS X 275       7.814  -6.676  79.401  1.00  0.00           H
ATOM   4267  HG3 LYS X 275       9.261  -5.884  79.865  1.00  0.00           H
ATOM   4268  CD  LYS X 275       8.042  -4.726  78.460  1.00  0.00           C
ATOM   4269  HD2 LYS X 275       8.842  -4.067  78.124  1.00  0.00           H
ATOM   4270  HD3 LYS X 275       7.408  -5.060  77.639  1.00  0.00           H
ATOM   4271  CE  LYS X 275       7.169  -4.002  79.349  1.00  0.00           C
ATOM   4272  HE2 LYS X 275       7.833  -3.725  80.167  1.00  0.00           H
ATOM   4273  HE3 LYS X 275       6.759  -3.117  78.863  1.00  0.00           H
ATOM   4274  NZ  LYS X 275       6.080  -4.809  79.827  1.00  0.00           N
ATOM   4275  HZ1 LYS X 275       6.293  -5.738  80.163  1.00  0.00           H
ATOM   4276  HZ2 LYS X 275       5.633  -4.335  80.599  1.00  0.00           H
ATOM   4277  HZ3 LYS X 275       5.372  -4.956  79.122  1.00  0.00           H
ATOM   4278  C   LYS X 275       9.364  -8.923  79.455  1.00  0.00           C
ATOM   4279  O   LYS X 275       9.412  -8.732  80.633  1.00  0.00           O
ATOM   4280  N   ASP X 276       8.730  -9.970  78.958  1.00  0.00           N
ATOM   4281  H   ASP X 276       8.826 -10.153  77.969  1.00  0.00           H
ATOM   4282  CA  ASP X 276       7.939 -10.849  79.821  1.00  0.00           C
ATOM   4283  HA  ASP X 276       7.508 -10.212  80.593  1.00  0.00           H
ATOM   4284  CB  ASP X 276       6.777 -11.499  78.986  1.00  0.00           C
ATOM   4285  HB2 ASP X 276       7.193 -12.055  78.146  1.00  0.00           H
ATOM   4286  HB3 ASP X 276       6.165 -12.157  79.604  1.00  0.00           H
ATOM   4287  CG  ASP X 276       5.870 -10.314  78.488  1.00  0.00           C
ATOM   4288  OD1 ASP X 276       5.630  -9.337  79.191  1.00  0.00           O
ATOM   4289  OD2 ASP X 276       5.299 -10.453  77.344  1.00  0.00           O
ATOM   4290  C   ASP X 276       8.785 -11.854  80.502  1.00  0.00           C
ATOM   4291  O   ASP X 276       8.264 -12.748  81.170  1.00  0.00           O
ATOM   4292  N   LEU X 277      10.120 -11.709  80.481  1.00  0.00           N
ATOM   4293  H   LEU X 277      10.458 -11.036  79.808  1.00  0.00           H
ATOM   4294  CA  LEU X 277      11.055 -12.465  81.340  1.00  0.00           C
ATOM   4295  HA  LEU X 277      10.561 -13.260  81.898  1.00  0.00           H
ATOM   4296  CB  LEU X 277      12.187 -13.060  80.449  1.00  0.00           C
ATOM   4297  HB2 LEU X 277      12.559 -12.281  79.783  1.00  0.00           H
ATOM   4298  HB3 LEU X 277      12.997 -13.450  81.066  1.00  0.00           H
ATOM   4299  CG  LEU X 277      11.815 -14.250  79.519  1.00  0.00           C
ATOM   4300  HG  LEU X 277      10.959 -14.015  78.886  1.00  0.00           H
ATOM   4301  CD1 LEU X 277      12.957 -14.706  78.665  1.00  0.00           C
ATOM   4302 HD11 LEU X 277      12.992 -14.097  77.762  1.00  0.00           H
ATOM   4303 HD12 LEU X 277      13.908 -14.618  79.190  1.00  0.00           H
ATOM   4304 HD13 LEU X 277      12.789 -15.721  78.305  1.00  0.00           H
ATOM   4305  CD2 LEU X 277      11.355 -15.484  80.372  1.00  0.00           C
ATOM   4306 HD21 LEU X 277      12.079 -15.575  81.181  1.00  0.00           H
ATOM   4307 HD22 LEU X 277      10.415 -15.272  80.882  1.00  0.00           H
ATOM   4308 HD23 LEU X 277      11.305 -16.429  79.830  1.00  0.00           H
ATOM   4309  C   LEU X 277      11.733 -11.497  82.329  1.00  0.00           C
ATOM   4310  O   LEU X 277      12.139 -11.986  83.391  1.00  0.00           O
ATOM   4311  N   VAL X 278      11.762 -10.178  82.133  1.00  0.00           N
ATOM   4312  H   VAL X 278      11.532  -9.845  81.207  1.00  0.00           H
ATOM   4313  CA  VAL X 278      12.547  -9.257  82.996  1.00  0.00           C
ATOM   4314  HA  VAL X 278      13.589  -9.397  82.708  1.00  0.00           H
ATOM   4315  CB  VAL X 278      12.298  -7.747  82.633  1.00  0.00           C
ATOM   4316  HB  VAL X 278      11.233  -7.516  82.593  1.00  0.00           H
ATOM   4317  CG1 VAL X 278      12.764  -6.831  83.786  1.00  0.00           C
ATOM   4318 HG11 VAL X 278      13.796  -7.074  84.040  1.00  0.00           H
ATOM   4319 HG12 VAL X 278      12.749  -5.791  83.461  1.00  0.00           H
ATOM   4320 HG13 VAL X 278      12.023  -6.912  84.581  1.00  0.00           H
ATOM   4321  CG2 VAL X 278      12.806  -7.255  81.297  1.00  0.00           C
ATOM   4322 HG21 VAL X 278      12.216  -7.635  80.463  1.00  0.00           H
ATOM   4323 HG22 VAL X 278      12.683  -6.183  81.146  1.00  0.00           H
ATOM   4324 HG23 VAL X 278      13.833  -7.619  81.292  1.00  0.00           H
ATOM   4325  C   VAL X 278      12.547  -9.530  84.496  1.00  0.00           C
ATOM   4326  O   VAL X 278      13.636  -9.702  85.089  1.00  0.00           O
ATOM   4327  N   GLU X 279      11.398  -9.589  85.130  1.00  0.00           N
ATOM   4328  H   GLU X 279      10.571  -9.339  84.606  1.00  0.00           H
ATOM   4329  CA  GLU X 279      11.358  -9.805  86.624  1.00  0.00           C
ATOM   4330  HA  GLU X 279      11.830  -8.956  87.117  1.00  0.00           H
ATOM   4331  CB  GLU X 279       9.899  -9.705  87.108  1.00  0.00           C
ATOM   4332  HB2 GLU X 279       9.575  -8.673  86.970  1.00  0.00           H
ATOM   4333  HB3 GLU X 279       9.252 -10.307  86.470  1.00  0.00           H
ATOM   4334  CG  GLU X 279       9.707  -9.980  88.593  1.00  0.00           C
ATOM   4335  HG2 GLU X 279       8.672  -9.657  88.704  1.00  0.00           H
ATOM   4336  HG3 GLU X 279       9.786 -11.061  88.706  1.00  0.00           H
ATOM   4337  CD  GLU X 279      10.608  -9.223  89.579  1.00  0.00           C
ATOM   4338  OE1 GLU X 279      10.948  -9.841  90.651  1.00  0.00           O
ATOM   4339  OE2 GLU X 279      10.994  -8.075  89.305  1.00  0.00           O
ATOM   4340  C   GLU X 279      12.068 -11.081  87.044  1.00  0.00           C
ATOM   4341  O   GLU X 279      12.842 -11.165  88.002  1.00  0.00           O
ATOM   4342  N   SER X 280      11.942 -12.109  86.248  1.00  0.00           N
ATOM   4343  H   SER X 280      11.436 -11.963  85.387  1.00  0.00           H
ATOM   4344  CA  SER X 280      12.477 -13.410  86.573  1.00  0.00           C
ATOM   4345  HA  SER X 280      12.336 -13.602  87.637  1.00  0.00           H
ATOM   4346  CB  SER X 280      11.724 -14.488  85.762  1.00  0.00           C
ATOM   4347  HB2 SER X 280      11.727 -15.438  86.295  1.00  0.00           H
ATOM   4348  HB3 SER X 280      10.701 -14.112  85.786  1.00  0.00           H
ATOM   4349  OG  SER X 280      12.249 -14.700  84.428  1.00  0.00           O
ATOM   4350  HG  SER X 280      12.180 -13.837  84.013  1.00  0.00           H
ATOM   4351  C   SER X 280      13.962 -13.557  86.363  1.00  0.00           C
ATOM   4352  O   SER X 280      14.658 -14.218  87.163  1.00  0.00           O
ATOM   4353  N   VAL X 281      14.525 -12.885  85.358  1.00  0.00           N
ATOM   4354  H   VAL X 281      13.863 -12.440  84.738  1.00  0.00           H
ATOM   4355  CA  VAL X 281      15.945 -12.644  85.063  1.00  0.00           C
ATOM   4356  HA  VAL X 281      16.429 -13.617  85.149  1.00  0.00           H
ATOM   4357  CB  VAL X 281      16.131 -11.952  83.723  1.00  0.00           C
ATOM   4358  HB  VAL X 281      15.384 -11.175  83.564  1.00  0.00           H
ATOM   4359  CG1 VAL X 281      17.594 -11.459  83.504  1.00  0.00           C
ATOM   4360 HG11 VAL X 281      18.242 -12.332  83.577  1.00  0.00           H
ATOM   4361 HG12 VAL X 281      17.669 -11.096  82.479  1.00  0.00           H
ATOM   4362 HG13 VAL X 281      17.764 -10.693  84.260  1.00  0.00           H
ATOM   4363  CG2 VAL X 281      15.743 -13.014  82.630  1.00  0.00           C
ATOM   4364 HG21 VAL X 281      15.800 -12.536  81.652  1.00  0.00           H
ATOM   4365 HG22 VAL X 281      16.435 -13.855  82.667  1.00  0.00           H
ATOM   4366 HG23 VAL X 281      14.733 -13.407  82.735  1.00  0.00           H
ATOM   4367  C   VAL X 281      16.693 -11.896  86.173  1.00  0.00           C
ATOM   4368  O   VAL X 281      17.725 -12.398  86.661  1.00  0.00           O
ATOM   4369  N   MET X 282      16.120 -10.831  86.651  1.00  0.00           N
ATOM   4370  H   MET X 282      15.279 -10.486  86.211  1.00  0.00           H
ATOM   4371  CA  MET X 282      16.617 -10.016  87.812  1.00  0.00           C
ATOM   4372  HA  MET X 282      17.692  -9.879  87.688  1.00  0.00           H
ATOM   4373  CB  MET X 282      15.757  -8.721  87.844  1.00  0.00           C
ATOM   4374  HB2 MET X 282      14.688  -8.928  87.790  1.00  0.00           H
ATOM   4375  HB3 MET X 282      16.041  -8.219  88.769  1.00  0.00           H
ATOM   4376  CG  MET X 282      16.072  -7.913  86.586  1.00  0.00           C
ATOM   4377  HG2 MET X 282      16.179  -8.503  85.676  1.00  0.00           H
ATOM   4378  HG3 MET X 282      15.196  -7.288  86.410  1.00  0.00           H
ATOM   4379  SD  MET X 282      17.576  -6.876  86.752  1.00  0.00           S
ATOM   4380  CE  MET X 282      17.084  -5.760  85.387  1.00  0.00           C
ATOM   4381  HE1 MET X 282      17.853  -5.096  84.993  1.00  0.00           H
ATOM   4382  HE2 MET X 282      16.806  -6.396  84.547  1.00  0.00           H
ATOM   4383  HE3 MET X 282      16.248  -5.156  85.739  1.00  0.00           H
ATOM   4384  C   MET X 282      16.602 -10.747  89.203  1.00  0.00           C
ATOM   4385  O   MET X 282      17.614 -10.579  89.887  1.00  0.00           O
ATOM   4386  N   GLN X 283      15.599 -11.607  89.509  1.00  0.00           N
ATOM   4387  H   GLN X 283      14.836 -11.589  88.847  1.00  0.00           H
ATOM   4388  CA  GLN X 283      15.626 -12.573  90.704  1.00  0.00           C
ATOM   4389  HA  GLN X 283      15.861 -12.001  91.602  1.00  0.00           H
ATOM   4390  CB  GLN X 283      14.242 -13.326  90.825  1.00  0.00           C
ATOM   4391  HB2 GLN X 283      14.036 -13.613  89.794  1.00  0.00           H
ATOM   4392  HB3 GLN X 283      14.312 -14.248  91.401  1.00  0.00           H
ATOM   4393  CG  GLN X 283      13.072 -12.510  91.440  1.00  0.00           C
ATOM   4394  HG2 GLN X 283      12.824 -11.793  90.657  1.00  0.00           H
ATOM   4395  HG3 GLN X 283      12.206 -13.120  91.698  1.00  0.00           H
ATOM   4396  CD  GLN X 283      13.410 -11.679  92.686  1.00  0.00           C
ATOM   4397  OE1 GLN X 283      13.913 -12.152  93.649  1.00  0.00           O
ATOM   4398  NE2 GLN X 283      13.183 -10.400  92.653  1.00  0.00           N
ATOM   4399 HE21 GLN X 283      13.592  -9.785  93.342  1.00  0.00           H
ATOM   4400 HE22 GLN X 283      12.651 -10.018  91.884  1.00  0.00           H
ATOM   4401  C   GLN X 283      16.743 -13.615  90.528  1.00  0.00           C
ATOM   4402  O   GLN X 283      17.517 -13.770  91.448  1.00  0.00           O
ATOM   4403  N   ARG X 284      16.916 -14.332  89.412  1.00  0.00           N
ATOM   4404  H   ARG X 284      16.190 -14.174  88.728  1.00  0.00           H
ATOM   4405  CA  ARG X 284      18.028 -15.227  88.996  1.00  0.00           C
ATOM   4406  HA  ARG X 284      18.029 -16.039  89.724  1.00  0.00           H
ATOM   4407  CB  ARG X 284      17.627 -15.781  87.606  1.00  0.00           C
ATOM   4408  HB2 ARG X 284      16.599 -16.111  87.754  1.00  0.00           H
ATOM   4409  HB3 ARG X 284      17.530 -15.010  86.841  1.00  0.00           H
ATOM   4410  CG  ARG X 284      18.616 -16.853  86.996  1.00  0.00           C
ATOM   4411  HG2 ARG X 284      19.620 -16.430  87.017  1.00  0.00           H
ATOM   4412  HG3 ARG X 284      18.573 -17.685  87.699  1.00  0.00           H
ATOM   4413  CD  ARG X 284      18.158 -17.455  85.612  1.00  0.00           C
ATOM   4414  HD2 ARG X 284      18.601 -18.440  85.466  1.00  0.00           H
ATOM   4415  HD3 ARG X 284      17.103 -17.726  85.639  1.00  0.00           H
ATOM   4416  NE  ARG X 284      18.297 -16.529  84.449  1.00  0.00           N
ATOM   4417  HE  ARG X 284      17.419 -16.360  83.979  1.00  0.00           H
ATOM   4418  CZ  ARG X 284      19.417 -16.050  83.914  1.00  0.00           C
ATOM   4419  NH1 ARG X 284      20.576 -16.398  84.410  1.00  0.00           N
ATOM   4420 HH11 ARG X 284      20.704 -17.141  85.082  1.00  0.00           H
ATOM   4421 HH12 ARG X 284      21.370 -16.098  83.863  1.00  0.00           H
ATOM   4422  NH2 ARG X 284      19.289 -15.408  82.818  1.00  0.00           N
ATOM   4423 HH21 ARG X 284      18.397 -15.334  82.350  1.00  0.00           H
ATOM   4424 HH22 ARG X 284      20.111 -15.098  82.320  1.00  0.00           H
ATOM   4425  C   ARG X 284      19.406 -14.579  89.088  1.00  0.00           C
ATOM   4426  O   ARG X 284      20.257 -15.255  89.629  1.00  0.00           O
ATOM   4427  N   ILE X 285      19.600 -13.263  88.635  1.00  0.00           N
ATOM   4428  H   ILE X 285      18.934 -12.816  88.021  1.00  0.00           H
ATOM   4429  CA  ILE X 285      20.909 -12.681  88.671  1.00  0.00           C
ATOM   4430  HA  ILE X 285      21.603 -13.476  88.944  1.00  0.00           H
ATOM   4431  CB  ILE X 285      21.338 -11.994  87.349  1.00  0.00           C
ATOM   4432  HB  ILE X 285      22.367 -11.638  87.398  1.00  0.00           H
ATOM   4433  CG2 ILE X 285      21.217 -12.855  86.131  1.00  0.00           C
ATOM   4434 HG21 ILE X 285      21.791 -12.389  85.330  1.00  0.00           H
ATOM   4435 HG22 ILE X 285      21.684 -13.796  86.419  1.00  0.00           H
ATOM   4436 HG23 ILE X 285      20.208 -12.916  85.723  1.00  0.00           H
ATOM   4437  CG1 ILE X 285      20.582 -10.670  87.075  1.00  0.00           C
ATOM   4438 HG12 ILE X 285      19.559 -10.851  86.748  1.00  0.00           H
ATOM   4439 HG13 ILE X 285      20.597 -10.168  88.043  1.00  0.00           H
ATOM   4440  CD1 ILE X 285      21.215  -9.696  86.074  1.00  0.00           C
ATOM   4441 HD11 ILE X 285      20.574  -8.823  85.945  1.00  0.00           H
ATOM   4442 HD12 ILE X 285      22.118  -9.241  86.480  1.00  0.00           H
ATOM   4443 HD13 ILE X 285      21.502 -10.096  85.102  1.00  0.00           H
ATOM   4444  C   ILE X 285      21.167 -11.781  89.903  1.00  0.00           C
ATOM   4445  O   ILE X 285      22.207 -11.126  89.883  1.00  0.00           O
ATOM   4446  N   GLY X 286      20.343 -11.793  90.880  1.00  0.00           N
ATOM   4447  H   GLY X 286      19.487 -12.322  90.799  1.00  0.00           H
ATOM   4448  CA  GLY X 286      20.601 -11.230  92.209  1.00  0.00           C
ATOM   4449  HA2 GLY X 286      19.873 -11.685  92.880  1.00  0.00           H
ATOM   4450  HA3 GLY X 286      21.605 -11.542  92.497  1.00  0.00           H
ATOM   4451  C   GLY X 286      20.488  -9.680  92.291  1.00  0.00           C
ATOM   4452  O   GLY X 286      20.800  -9.176  93.380  1.00  0.00           O
ATOM   4453  N   VAL X 287      20.110  -8.935  91.243  1.00  0.00           N
ATOM   4454  H   VAL X 287      19.692  -9.465  90.491  1.00  0.00           H
ATOM   4455  CA  VAL X 287      19.753  -7.480  91.350  1.00  0.00           C
ATOM   4456  HA  VAL X 287      20.607  -6.943  91.761  1.00  0.00           H
ATOM   4457  CB  VAL X 287      19.374  -6.942  89.962  1.00  0.00           C
ATOM   4458  HB  VAL X 287      18.711  -7.685  89.519  1.00  0.00           H
ATOM   4459  CG1 VAL X 287      18.762  -5.516  89.956  1.00  0.00           C
ATOM   4460 HG11 VAL X 287      19.452  -4.821  90.435  1.00  0.00           H
ATOM   4461 HG12 VAL X 287      18.682  -5.213  88.912  1.00  0.00           H
ATOM   4462 HG13 VAL X 287      17.768  -5.532  90.402  1.00  0.00           H
ATOM   4463  CG2 VAL X 287      20.647  -6.815  89.143  1.00  0.00           C
ATOM   4464 HG21 VAL X 287      20.424  -6.250  88.238  1.00  0.00           H
ATOM   4465 HG22 VAL X 287      21.435  -6.284  89.676  1.00  0.00           H
ATOM   4466 HG23 VAL X 287      21.058  -7.788  88.873  1.00  0.00           H
ATOM   4467  C   VAL X 287      18.522  -7.229  92.293  1.00  0.00           C
ATOM   4468  O   VAL X 287      17.514  -7.885  92.155  1.00  0.00           O
ATOM   4469  N   THR X 288      18.688  -6.147  93.098  1.00  0.00           N
ATOM   4470  H   THR X 288      19.605  -5.737  93.207  1.00  0.00           H
ATOM   4471  CA  THR X 288      17.611  -5.908  94.062  1.00  0.00           C
ATOM   4472  HA  THR X 288      17.237  -6.904  94.299  1.00  0.00           H
ATOM   4473  CB  THR X 288      17.998  -5.227  95.430  1.00  0.00           C
ATOM   4474  HB  THR X 288      17.084  -5.020  95.986  1.00  0.00           H
ATOM   4475  CG2 THR X 288      19.127  -5.950  96.284  1.00  0.00           C
ATOM   4476 HG21 THR X 288      18.835  -6.999  96.329  1.00  0.00           H
ATOM   4477 HG22 THR X 288      20.116  -5.847  95.838  1.00  0.00           H
ATOM   4478 HG23 THR X 288      19.112  -5.456  97.255  1.00  0.00           H
ATOM   4479  OG1 THR X 288      18.563  -3.939  95.165  1.00  0.00           O
ATOM   4480  HG1 THR X 288      19.441  -4.146  94.835  1.00  0.00           H
ATOM   4481  C   THR X 288      16.446  -5.119  93.459  1.00  0.00           C
ATOM   4482  O   THR X 288      15.295  -5.594  93.463  1.00  0.00           O
ATOM   4483  N   ASP X 289      16.741  -3.943  92.821  1.00  0.00           N
ATOM   4484  H   ASP X 289      17.717  -3.683  92.838  1.00  0.00           H
ATOM   4485  CA  ASP X 289      15.835  -2.935  92.131  1.00  0.00           C
ATOM   4486  HA  ASP X 289      14.921  -3.514  91.996  1.00  0.00           H
ATOM   4487  CB  ASP X 289      15.400  -1.751  92.955  1.00  0.00           C
ATOM   4488  HB2 ASP X 289      15.165  -2.114  93.956  1.00  0.00           H
ATOM   4489  HB3 ASP X 289      16.296  -1.132  92.997  1.00  0.00           H
ATOM   4490  CG  ASP X 289      14.296  -0.929  92.371  1.00  0.00           C
ATOM   4491  OD1 ASP X 289      13.535  -1.482  91.538  1.00  0.00           O
ATOM   4492  OD2 ASP X 289      14.272   0.348  92.562  1.00  0.00           O
ATOM   4493  C   ASP X 289      16.308  -2.538  90.731  1.00  0.00           C
ATOM   4494  O   ASP X 289      17.460  -2.207  90.619  1.00  0.00           O
ATOM   4495  N   TYR X 290      15.383  -2.427  89.808  1.00  0.00           N
ATOM   4496  H   TYR X 290      14.416  -2.445  90.099  1.00  0.00           H
ATOM   4497  CA  TYR X 290      15.612  -1.930  88.467  1.00  0.00           C
ATOM   4498  HA  TYR X 290      16.543  -1.364  88.453  1.00  0.00           H
ATOM   4499  CB  TYR X 290      15.647  -3.023  87.431  1.00  0.00           C
ATOM   4500  HB2 TYR X 290      15.816  -2.518  86.480  1.00  0.00           H
ATOM   4501  HB3 TYR X 290      16.519  -3.642  87.645  1.00  0.00           H
ATOM   4502  CG  TYR X 290      14.404  -3.920  87.336  1.00  0.00           C
ATOM   4503  CD1 TYR X 290      14.385  -5.055  88.165  1.00  0.00           C
ATOM   4504  HD1 TYR X 290      15.096  -5.095  88.976  1.00  0.00           H
ATOM   4505  CE1 TYR X 290      13.198  -5.823  88.133  1.00  0.00           C
ATOM   4506  HE1 TYR X 290      13.094  -6.600  88.877  1.00  0.00           H
ATOM   4507  CZ  TYR X 290      12.166  -5.591  87.140  1.00  0.00           C
ATOM   4508  OH  TYR X 290      11.184  -6.561  87.068  1.00  0.00           O
ATOM   4509  HH  TYR X 290      11.064  -7.154  87.814  1.00  0.00           H
ATOM   4510  CE2 TYR X 290      12.356  -4.589  86.195  1.00  0.00           C
ATOM   4511  HE2 TYR X 290      11.681  -4.370  85.381  1.00  0.00           H
ATOM   4512  CD2 TYR X 290      13.414  -3.680  86.335  1.00  0.00           C
ATOM   4513  HD2 TYR X 290      13.550  -2.838  85.673  1.00  0.00           H
ATOM   4514  C   TYR X 290      14.540  -0.916  87.980  1.00  0.00           C
ATOM   4515  O   TYR X 290      13.371  -1.108  88.291  1.00  0.00           O
ATOM   4516  N   THR X 291      14.842  -0.023  86.969  1.00  0.00           N
ATOM   4517  H   THR X 291      15.799  -0.029  86.647  1.00  0.00           H
ATOM   4518  CA  THR X 291      13.860   0.895  86.309  1.00  0.00           C
ATOM   4519  HA  THR X 291      12.849   0.584  86.574  1.00  0.00           H
ATOM   4520  CB  THR X 291      14.034   2.337  86.755  1.00  0.00           C
ATOM   4521  HB  THR X 291      14.964   2.776  86.394  1.00  0.00           H
ATOM   4522  CG2 THR X 291      12.965   3.355  86.272  1.00  0.00           C
ATOM   4523 HG21 THR X 291      13.116   3.368  85.193  1.00  0.00           H
ATOM   4524 HG22 THR X 291      11.961   2.988  86.489  1.00  0.00           H
ATOM   4525 HG23 THR X 291      13.010   4.336  86.744  1.00  0.00           H
ATOM   4526  OG1 THR X 291      13.939   2.368  88.187  1.00  0.00           O
ATOM   4527  HG1 THR X 291      14.805   2.038  88.439  1.00  0.00           H
ATOM   4528  C   THR X 291      13.885   0.752  84.770  1.00  0.00           C
ATOM   4529  O   THR X 291      14.747   1.162  84.086  1.00  0.00           O
ATOM   4530  N   ILE X 292      12.791   0.123  84.261  1.00  0.00           N
ATOM   4531  H   ILE X 292      12.115  -0.257  84.908  1.00  0.00           H
ATOM   4532  CA  ILE X 292      12.395   0.137  82.829  1.00  0.00           C
ATOM   4533  HA  ILE X 292      13.150  -0.407  82.261  1.00  0.00           H
ATOM   4534  CB  ILE X 292      11.119  -0.711  82.603  1.00  0.00           C
ATOM   4535  HB  ILE X 292      11.285  -1.752  82.881  1.00  0.00           H
ATOM   4536  CG2 ILE X 292      10.000  -0.057  83.383  1.00  0.00           C
ATOM   4537 HG21 ILE X 292       9.681   0.925  83.033  1.00  0.00           H
ATOM   4538 HG22 ILE X 292       9.067  -0.619  83.398  1.00  0.00           H
ATOM   4539 HG23 ILE X 292      10.410   0.086  84.383  1.00  0.00           H
ATOM   4540  CG1 ILE X 292      10.729  -0.639  81.113  1.00  0.00           C
ATOM   4541 HG12 ILE X 292      10.074   0.227  81.019  1.00  0.00           H
ATOM   4542 HG13 ILE X 292      11.561  -0.545  80.415  1.00  0.00           H
ATOM   4543  CD1 ILE X 292       9.777  -1.788  80.716  1.00  0.00           C
ATOM   4544 HD11 ILE X 292       9.322  -1.536  79.758  1.00  0.00           H
ATOM   4545 HD12 ILE X 292      10.242  -2.772  80.661  1.00  0.00           H
ATOM   4546 HD13 ILE X 292       8.932  -1.879  81.398  1.00  0.00           H
ATOM   4547  C   ILE X 292      12.317   1.597  82.288  1.00  0.00           C
ATOM   4548  O   ILE X 292      11.616   2.443  82.779  1.00  0.00           O
ATOM   4549  N   LEU X 293      13.033   1.916  81.166  1.00  0.00           N
ATOM   4550  H   LEU X 293      13.687   1.166  80.990  1.00  0.00           H
ATOM   4551  CA  LEU X 293      13.016   3.121  80.424  1.00  0.00           C
ATOM   4552  HA  LEU X 293      12.605   3.937  81.019  1.00  0.00           H
ATOM   4553  CB  LEU X 293      14.477   3.407  79.961  1.00  0.00           C
ATOM   4554  HB2 LEU X 293      14.718   2.766  79.114  1.00  0.00           H
ATOM   4555  HB3 LEU X 293      14.412   4.398  79.510  1.00  0.00           H
ATOM   4556  CG  LEU X 293      15.499   3.351  81.087  1.00  0.00           C
ATOM   4557  HG  LEU X 293      15.673   2.292  81.280  1.00  0.00           H
ATOM   4558  CD1 LEU X 293      16.905   3.756  80.663  1.00  0.00           C
ATOM   4559 HD11 LEU X 293      17.098   3.657  79.595  1.00  0.00           H
ATOM   4560 HD12 LEU X 293      16.997   4.830  80.824  1.00  0.00           H
ATOM   4561 HD13 LEU X 293      17.725   3.311  81.226  1.00  0.00           H
ATOM   4562  CD2 LEU X 293      15.105   4.163  82.294  1.00  0.00           C
ATOM   4563 HD21 LEU X 293      15.834   4.338  83.085  1.00  0.00           H
ATOM   4564 HD22 LEU X 293      14.743   5.131  81.949  1.00  0.00           H
ATOM   4565 HD23 LEU X 293      14.296   3.574  82.728  1.00  0.00           H
ATOM   4566  C   LEU X 293      12.123   2.974  79.142  1.00  0.00           C
ATOM   4567  O   LEU X 293      11.561   3.958  78.750  1.00  0.00           O
ATOM   4568  N   GLY X 294      11.835   1.768  78.578  1.00  0.00           N
ATOM   4569  H   GLY X 294      12.131   0.927  79.053  1.00  0.00           H
ATOM   4570  CA  GLY X 294      11.048   1.613  77.413  1.00  0.00           C
ATOM   4571  HA2 GLY X 294      10.098   2.034  77.743  1.00  0.00           H
ATOM   4572  HA3 GLY X 294      11.446   2.265  76.636  1.00  0.00           H
ATOM   4573  C   GLY X 294      10.816   0.212  76.935  1.00  0.00           C
ATOM   4574  O   GLY X 294      11.254  -0.719  77.593  1.00  0.00           O
ATOM   4575  N   THR X 295      10.126   0.040  75.794  1.00  0.00           N
ATOM   4576  H   THR X 295       9.676   0.862  75.416  1.00  0.00           H
ATOM   4577  CA  THR X 295       9.768  -1.217  75.214  1.00  0.00           C
ATOM   4578  HA  THR X 295      10.517  -1.938  75.542  1.00  0.00           H
ATOM   4579  CB  THR X 295       8.332  -1.701  75.578  1.00  0.00           C
ATOM   4580  HB  THR X 295       7.682  -1.002  75.050  1.00  0.00           H
ATOM   4581  CG2 THR X 295       7.964  -3.189  75.138  1.00  0.00           C
ATOM   4582 HG21 THR X 295       6.895  -3.341  75.281  1.00  0.00           H
ATOM   4583 HG22 THR X 295       8.165  -3.236  74.067  1.00  0.00           H
ATOM   4584 HG23 THR X 295       8.362  -3.958  75.800  1.00  0.00           H
ATOM   4585  OG1 THR X 295       8.115  -1.438  76.974  1.00  0.00           O
ATOM   4586  HG1 THR X 295       7.958  -0.502  77.117  1.00  0.00           H
ATOM   4587  C   THR X 295       9.824  -1.005  73.723  1.00  0.00           C
ATOM   4588  O   THR X 295       9.314   0.032  73.322  1.00  0.00           O
ATOM   4589  N   VAL X 296      10.318  -2.015  72.955  1.00  0.00           N
ATOM   4590  H   VAL X 296      10.680  -2.863  73.367  1.00  0.00           H
ATOM   4591  CA  VAL X 296      10.268  -2.141  71.483  1.00  0.00           C
ATOM   4592  HA  VAL X 296       9.416  -1.541  71.163  1.00  0.00           H
ATOM   4593  CB  VAL X 296      11.438  -1.502  70.697  1.00  0.00           C
ATOM   4594  HB  VAL X 296      11.126  -1.568  69.655  1.00  0.00           H
ATOM   4595  CG1 VAL X 296      11.674  -0.030  70.996  1.00  0.00           C
ATOM   4596 HG11 VAL X 296      12.353   0.339  70.227  1.00  0.00           H
ATOM   4597 HG12 VAL X 296      10.754   0.492  70.731  1.00  0.00           H
ATOM   4598 HG13 VAL X 296      12.096   0.130  71.988  1.00  0.00           H
ATOM   4599  CG2 VAL X 296      12.680  -2.366  70.832  1.00  0.00           C
ATOM   4600 HG21 VAL X 296      12.320  -3.332  70.480  1.00  0.00           H
ATOM   4601 HG22 VAL X 296      13.509  -2.112  70.171  1.00  0.00           H
ATOM   4602 HG23 VAL X 296      13.112  -2.536  71.818  1.00  0.00           H
ATOM   4603  C   VAL X 296       9.851  -3.601  71.024  1.00  0.00           C
ATOM   4604  O   VAL X 296      10.067  -4.599  71.762  1.00  0.00           O
ATOM   4605  N   LYS X 297       9.178  -3.665  69.884  1.00  0.00           N
ATOM   4606  H   LYS X 297       9.087  -2.837  69.313  1.00  0.00           H
ATOM   4607  CA  LYS X 297       9.015  -4.948  69.202  1.00  0.00           C
ATOM   4608  HA  LYS X 297       8.527  -5.621  69.906  1.00  0.00           H
ATOM   4609  CB  LYS X 297       8.010  -4.783  68.054  1.00  0.00           C
ATOM   4610  HB2 LYS X 297       7.029  -4.445  68.387  1.00  0.00           H
ATOM   4611  HB3 LYS X 297       8.374  -4.069  67.315  1.00  0.00           H
ATOM   4612  CG  LYS X 297       7.747  -6.134  67.311  1.00  0.00           C
ATOM   4613  HG2 LYS X 297       8.745  -6.558  67.198  1.00  0.00           H
ATOM   4614  HG3 LYS X 297       7.225  -6.810  67.989  1.00  0.00           H
ATOM   4615  CD  LYS X 297       7.023  -6.013  66.021  1.00  0.00           C
ATOM   4616  HD2 LYS X 297       6.036  -5.552  66.068  1.00  0.00           H
ATOM   4617  HD3 LYS X 297       7.587  -5.405  65.314  1.00  0.00           H
ATOM   4618  CE  LYS X 297       6.794  -7.382  65.391  1.00  0.00           C
ATOM   4619  HE2 LYS X 297       7.729  -7.943  65.386  1.00  0.00           H
ATOM   4620  HE3 LYS X 297       6.288  -7.937  66.181  1.00  0.00           H
ATOM   4621  NZ  LYS X 297       6.062  -7.456  64.099  1.00  0.00           N
ATOM   4622  HZ1 LYS X 297       5.065  -7.507  64.249  1.00  0.00           H
ATOM   4623  HZ2 LYS X 297       6.323  -6.717  63.462  1.00  0.00           H
ATOM   4624  HZ3 LYS X 297       6.281  -8.311  63.609  1.00  0.00           H
ATOM   4625  C   LYS X 297      10.337  -5.544  68.756  1.00  0.00           C
ATOM   4626  O   LYS X 297      11.023  -4.811  68.087  1.00  0.00           O
ATOM   4627  N   GLY X 298      10.719  -6.824  68.852  1.00  0.00           N
ATOM   4628  H   GLY X 298      10.096  -7.540  69.197  1.00  0.00           H
ATOM   4629  CA  GLY X 298      12.025  -7.329  68.427  1.00  0.00           C
ATOM   4630  HA2 GLY X 298      12.824  -6.982  69.082  1.00  0.00           H
ATOM   4631  HA3 GLY X 298      11.892  -8.404  68.551  1.00  0.00           H
ATOM   4632  C   GLY X 298      12.403  -6.968  66.926  1.00  0.00           C
ATOM   4633  O   GLY X 298      13.550  -6.708  66.593  1.00  0.00           O
ATOM   4634  N   ALA X 299      11.509  -6.902  65.957  1.00  0.00           N
ATOM   4635  H   ALA X 299      10.612  -7.325  66.144  1.00  0.00           H
ATOM   4636  CA  ALA X 299      11.955  -6.553  64.573  1.00  0.00           C
ATOM   4637  HA  ALA X 299      12.792  -7.217  64.358  1.00  0.00           H
ATOM   4638  CB  ALA X 299      10.811  -6.945  63.668  1.00  0.00           C
ATOM   4639  HB1 ALA X 299      10.088  -6.181  63.955  1.00  0.00           H
ATOM   4640  HB2 ALA X 299      11.182  -6.775  62.657  1.00  0.00           H
ATOM   4641  HB3 ALA X 299      10.394  -7.925  63.899  1.00  0.00           H
ATOM   4642  C   ALA X 299      12.312  -5.002  64.397  1.00  0.00           C
ATOM   4643  O   ALA X 299      12.871  -4.617  63.335  1.00  0.00           O
ATOM   4644  N   GLU X 300      11.929  -4.161  65.393  1.00  0.00           N
ATOM   4645  H   GLU X 300      11.469  -4.596  66.180  1.00  0.00           H
ATOM   4646  CA  GLU X 300      12.394  -2.812  65.444  1.00  0.00           C
ATOM   4647  HA  GLU X 300      12.110  -2.440  64.459  1.00  0.00           H
ATOM   4648  CB  GLU X 300      11.622  -2.012  66.481  1.00  0.00           C
ATOM   4649  HB2 GLU X 300      10.563  -2.114  66.246  1.00  0.00           H
ATOM   4650  HB3 GLU X 300      11.672  -2.483  67.463  1.00  0.00           H
ATOM   4651  CG  GLU X 300      11.847  -0.495  66.469  1.00  0.00           C
ATOM   4652  HG2 GLU X 300      11.236  -0.184  67.316  1.00  0.00           H
ATOM   4653  HG3 GLU X 300      12.873  -0.237  66.731  1.00  0.00           H
ATOM   4654  CD  GLU X 300      11.450   0.169  65.194  1.00  0.00           C
ATOM   4655  OE1 GLU X 300      12.341   0.555  64.394  1.00  0.00           O
ATOM   4656  OE2 GLU X 300      10.220   0.432  65.032  1.00  0.00           O
ATOM   4657  C   GLU X 300      13.965  -2.669  65.525  1.00  0.00           C
ATOM   4658  O   GLU X 300      14.517  -1.628  65.076  1.00  0.00           O
ATOM   4659  N   LEU X 301      14.677  -3.761  65.930  1.00  0.00           N
ATOM   4660  H   LEU X 301      14.094  -4.552  66.164  1.00  0.00           H
ATOM   4661  CA  LEU X 301      16.178  -3.858  66.149  1.00  0.00           C
ATOM   4662  HA  LEU X 301      16.527  -2.829  66.240  1.00  0.00           H
ATOM   4663  CB  LEU X 301      16.455  -4.596  67.440  1.00  0.00           C
ATOM   4664  HB2 LEU X 301      16.141  -5.637  67.363  1.00  0.00           H
ATOM   4665  HB3 LEU X 301      17.529  -4.656  67.613  1.00  0.00           H
ATOM   4666  CG  LEU X 301      15.680  -4.146  68.711  1.00  0.00           C
ATOM   4667  HG  LEU X 301      14.624  -4.062  68.454  1.00  0.00           H
ATOM   4668  CD1 LEU X 301      15.793  -5.117  69.833  1.00  0.00           C
ATOM   4669 HD11 LEU X 301      15.154  -4.711  70.618  1.00  0.00           H
ATOM   4670 HD12 LEU X 301      15.403  -6.095  69.551  1.00  0.00           H
ATOM   4671 HD13 LEU X 301      16.800  -5.219  70.236  1.00  0.00           H
ATOM   4672  CD2 LEU X 301      16.176  -2.779  69.143  1.00  0.00           C
ATOM   4673 HD21 LEU X 301      15.512  -2.455  69.944  1.00  0.00           H
ATOM   4674 HD22 LEU X 301      17.174  -2.718  69.578  1.00  0.00           H
ATOM   4675 HD23 LEU X 301      16.045  -1.977  68.417  1.00  0.00           H
ATOM   4676  C   LEU X 301      16.963  -4.496  65.072  1.00  0.00           C
ATOM   4677  O   LEU X 301      18.114  -4.779  65.224  1.00  0.00           O
ATOM   4678  N   GLU X 302      16.415  -4.812  63.895  1.00  0.00           N
ATOM   4679  H   GLU X 302      15.437  -4.662  63.694  1.00  0.00           H
ATOM   4680  CA  GLU X 302      17.220  -5.431  62.777  1.00  0.00           C
ATOM   4681  HA  GLU X 302      17.470  -6.402  63.204  1.00  0.00           H
ATOM   4682  CB  GLU X 302      16.255  -5.807  61.689  1.00  0.00           C
ATOM   4683  HB2 GLU X 302      15.306  -6.142  62.107  1.00  0.00           H
ATOM   4684  HB3 GLU X 302      16.120  -4.924  61.064  1.00  0.00           H
ATOM   4685  CG  GLU X 302      16.735  -6.950  60.783  1.00  0.00           C
ATOM   4686  HG2 GLU X 302      17.679  -6.656  60.324  1.00  0.00           H
ATOM   4687  HG3 GLU X 302      16.884  -7.845  61.387  1.00  0.00           H
ATOM   4688  CD  GLU X 302      15.683  -7.201  59.656  1.00  0.00           C
ATOM   4689  OE1 GLU X 302      15.922  -8.042  58.778  1.00  0.00           O
ATOM   4690  OE2 GLU X 302      14.540  -6.720  59.810  1.00  0.00           O
ATOM   4691  C   GLU X 302      18.493  -4.691  62.327  1.00  0.00           C
ATOM   4692  O   GLU X 302      18.317  -3.533  61.881  1.00  0.00           O
ATOM   4693  N   LEU X 303      19.715  -5.268  62.302  1.00  0.00           N
ATOM   4694  H   LEU X 303      19.803  -6.224  62.613  1.00  0.00           H
ATOM   4695  CA  LEU X 303      20.970  -4.636  61.783  1.00  0.00           C
ATOM   4696  HA  LEU X 303      21.680  -5.444  61.608  1.00  0.00           H
ATOM   4697  CB  LEU X 303      20.840  -4.139  60.348  1.00  0.00           C
ATOM   4698  HB2 LEU X 303      20.463  -3.117  60.383  1.00  0.00           H
ATOM   4699  HB3 LEU X 303      21.890  -4.213  60.063  1.00  0.00           H
ATOM   4700  CG  LEU X 303      20.031  -5.012  59.378  1.00  0.00           C
ATOM   4701  HG  LEU X 303      18.953  -5.025  59.535  1.00  0.00           H
ATOM   4702  CD1 LEU X 303      20.190  -4.540  57.856  1.00  0.00           C
ATOM   4703 HD11 LEU X 303      19.500  -5.080  57.208  1.00  0.00           H
ATOM   4704 HD12 LEU X 303      19.919  -3.519  57.586  1.00  0.00           H
ATOM   4705 HD13 LEU X 303      21.202  -4.695  57.481  1.00  0.00           H
ATOM   4706  CD2 LEU X 303      20.562  -6.407  59.280  1.00  0.00           C
ATOM   4707 HD21 LEU X 303      21.645  -6.391  59.156  1.00  0.00           H
ATOM   4708 HD22 LEU X 303      20.135  -6.920  60.142  1.00  0.00           H
ATOM   4709 HD23 LEU X 303      20.044  -6.984  58.515  1.00  0.00           H
ATOM   4710  C   LEU X 303      21.796  -3.645  62.652  1.00  0.00           C
ATOM   4711  O   LEU X 303      22.825  -3.157  62.213  1.00  0.00           O
ATOM   4712  N   LEU X 304      21.211  -3.288  63.812  1.00  0.00           N
ATOM   4713  H   LEU X 304      20.250  -3.545  63.982  1.00  0.00           H
ATOM   4714  CA  LEU X 304      21.999  -2.620  64.825  1.00  0.00           C
ATOM   4715  HA  LEU X 304      22.315  -1.675  64.384  1.00  0.00           H
ATOM   4716  CB  LEU X 304      21.149  -2.286  66.044  1.00  0.00           C
ATOM   4717  HB2 LEU X 304      20.636  -3.166  66.431  1.00  0.00           H
ATOM   4718  HB3 LEU X 304      21.736  -1.932  66.892  1.00  0.00           H
ATOM   4719  CG  LEU X 304      20.074  -1.241  65.695  1.00  0.00           C
ATOM   4720  HG  LEU X 304      19.485  -1.466  64.807  1.00  0.00           H
ATOM   4721  CD1 LEU X 304      19.195  -1.165  66.926  1.00  0.00           C
ATOM   4722 HD11 LEU X 304      19.770  -0.896  67.812  1.00  0.00           H
ATOM   4723 HD12 LEU X 304      18.461  -0.372  66.780  1.00  0.00           H
ATOM   4724 HD13 LEU X 304      18.696  -2.118  67.099  1.00  0.00           H
ATOM   4725  CD2 LEU X 304      20.606   0.192  65.574  1.00  0.00           C
ATOM   4726 HD21 LEU X 304      21.065   0.433  66.533  1.00  0.00           H
ATOM   4727 HD22 LEU X 304      21.297   0.273  64.735  1.00  0.00           H
ATOM   4728 HD23 LEU X 304      19.745   0.861  65.556  1.00  0.00           H
ATOM   4729  C   LEU X 304      23.284  -3.413  65.144  1.00  0.00           C
ATOM   4730  O   LEU X 304      23.209  -4.642  65.133  1.00  0.00           O
ATOM   4731  N   ARG X 305      24.412  -2.704  65.268  1.00  0.00           N
ATOM   4732  H   ARG X 305      24.254  -1.724  65.084  1.00  0.00           H
ATOM   4733  CA  ARG X 305      25.657  -3.344  65.468  1.00  0.00           C
ATOM   4734  HA  ARG X 305      25.554  -4.367  65.106  1.00  0.00           H
ATOM   4735  CB  ARG X 305      26.781  -2.644  64.642  1.00  0.00           C
ATOM   4736  HB2 ARG X 305      26.785  -1.610  64.989  1.00  0.00           H
ATOM   4737  HB3 ARG X 305      27.708  -3.211  64.720  1.00  0.00           H
ATOM   4738  CG  ARG X 305      26.620  -2.410  63.181  1.00  0.00           C
ATOM   4739  HG2 ARG X 305      25.883  -1.621  63.036  1.00  0.00           H
ATOM   4740  HG3 ARG X 305      27.649  -2.123  62.964  1.00  0.00           H
ATOM   4741  CD  ARG X 305      26.169  -3.684  62.471  1.00  0.00           C
ATOM   4742  HD2 ARG X 305      26.706  -4.574  62.800  1.00  0.00           H
ATOM   4743  HD3 ARG X 305      25.110  -3.780  62.713  1.00  0.00           H
ATOM   4744  NE  ARG X 305      26.601  -3.601  61.009  1.00  0.00           N
ATOM   4745  HE  ARG X 305      27.498  -4.018  60.805  1.00  0.00           H
ATOM   4746  CZ  ARG X 305      25.962  -3.107  60.004  1.00  0.00           C
ATOM   4747  NH1 ARG X 305      24.679  -2.799  60.066  1.00  0.00           N
ATOM   4748 HH11 ARG X 305      24.067  -3.012  60.841  1.00  0.00           H
ATOM   4749 HH12 ARG X 305      24.213  -2.297  59.324  1.00  0.00           H
ATOM   4750  NH2 ARG X 305      26.652  -2.971  58.914  1.00  0.00           N
ATOM   4751 HH21 ARG X 305      27.647  -3.138  58.921  1.00  0.00           H
ATOM   4752 HH22 ARG X 305      26.238  -2.494  58.126  1.00  0.00           H
ATOM   4753  C   ARG X 305      25.898  -3.457  66.944  1.00  0.00           C
ATOM   4754  O   ARG X 305      25.546  -2.568  67.673  1.00  0.00           O
ATOM   4755  N   PHE X 306      26.663  -4.469  67.353  1.00  0.00           N
ATOM   4756  H   PHE X 306      26.951  -5.188  66.704  1.00  0.00           H
ATOM   4757  CA  PHE X 306      27.084  -4.672  68.742  1.00  0.00           C
ATOM   4758  HA  PHE X 306      27.093  -3.749  69.322  1.00  0.00           H
ATOM   4759  CB  PHE X 306      26.101  -5.729  69.444  1.00  0.00           C
ATOM   4760  HB2 PHE X 306      26.020  -6.706  68.967  1.00  0.00           H
ATOM   4761  HB3 PHE X 306      26.540  -5.886  70.429  1.00  0.00           H
ATOM   4762  CG  PHE X 306      24.707  -5.111  69.691  1.00  0.00           C
ATOM   4763  CD1 PHE X 306      24.386  -4.598  70.973  1.00  0.00           C
ATOM   4764  HD1 PHE X 306      25.184  -4.616  71.700  1.00  0.00           H
ATOM   4765  CE1 PHE X 306      23.107  -4.116  71.201  1.00  0.00           C
ATOM   4766  HE1 PHE X 306      22.916  -3.598  72.129  1.00  0.00           H
ATOM   4767  CZ  PHE X 306      22.083  -4.297  70.175  1.00  0.00           C
ATOM   4768  HZ  PHE X 306      21.073  -3.946  70.324  1.00  0.00           H
ATOM   4769  CE2 PHE X 306      22.406  -4.839  68.954  1.00  0.00           C
ATOM   4770  HE2 PHE X 306      21.708  -4.957  68.139  1.00  0.00           H
ATOM   4771  CD2 PHE X 306      23.713  -5.318  68.739  1.00  0.00           C
ATOM   4772  HD2 PHE X 306      23.992  -5.812  67.820  1.00  0.00           H
ATOM   4773  C   PHE X 306      28.516  -5.175  68.717  1.00  0.00           C
ATOM   4774  O   PHE X 306      28.833  -6.067  67.937  1.00  0.00           O
ATOM   4775  N   THR X 307      29.458  -4.606  69.513  1.00  0.00           N
ATOM   4776  H   THR X 307      29.151  -3.831  70.083  1.00  0.00           H
ATOM   4777  CA  THR X 307      30.821  -5.057  69.727  1.00  0.00           C
ATOM   4778  HA  THR X 307      31.223  -5.288  68.740  1.00  0.00           H
ATOM   4779  CB  THR X 307      31.715  -4.004  70.408  1.00  0.00           C
ATOM   4780  HB  THR X 307      31.364  -3.900  71.435  1.00  0.00           H
ATOM   4781  CG2 THR X 307      33.137  -4.563  70.332  1.00  0.00           C
ATOM   4782 HG21 THR X 307      33.397  -4.879  69.322  1.00  0.00           H
ATOM   4783 HG22 THR X 307      33.873  -3.781  70.514  1.00  0.00           H
ATOM   4784 HG23 THR X 307      33.236  -5.280  71.147  1.00  0.00           H
ATOM   4785  OG1 THR X 307      31.527  -2.716  69.825  1.00  0.00           O
ATOM   4786  HG1 THR X 307      31.669  -2.786  68.878  1.00  0.00           H
ATOM   4787  C   THR X 307      30.884  -6.423  70.546  1.00  0.00           C
ATOM   4788  O   THR X 307      30.247  -6.682  71.584  1.00  0.00           O
ATOM   4789  N   HIE X 308      31.642  -7.370  70.016  1.00  0.00           N
ATOM   4790  H   HIE X 308      32.138  -7.018  69.210  1.00  0.00           H
ATOM   4791  CA  HIE X 308      32.154  -8.608  70.762  1.00  0.00           C
ATOM   4792  HA  HIE X 308      31.318  -9.306  70.737  1.00  0.00           H
ATOM   4793  CB  HIE X 308      33.166  -9.290  69.942  1.00  0.00           C
ATOM   4794  HB2 HIE X 308      32.806  -9.296  68.913  1.00  0.00           H
ATOM   4795  HB3 HIE X 308      34.068  -8.701  69.776  1.00  0.00           H
ATOM   4796  CG  HIE X 308      33.400 -10.719  70.267  1.00  0.00           C
ATOM   4797  ND1 HIE X 308      34.093 -11.254  71.399  1.00  0.00           N
ATOM   4798  CE1 HIE X 308      34.067 -12.593  71.340  1.00  0.00           C
ATOM   4799  HE1 HIE X 308      34.633 -13.157  72.067  1.00  0.00           H
ATOM   4800  NE2 HIE X 308      33.336 -12.951  70.247  1.00  0.00           N
ATOM   4801  HE2 HIE X 308      33.101 -13.897  69.984  1.00  0.00           H
ATOM   4802  CD2 HIE X 308      32.839 -11.814  69.587  1.00  0.00           C
ATOM   4803  HD2 HIE X 308      32.152 -11.665  68.767  1.00  0.00           H
ATOM   4804  C   HIE X 308      32.777  -8.245  72.157  1.00  0.00           C
ATOM   4805  O   HIE X 308      33.704  -7.414  72.121  1.00  0.00           O
ATOM   4806  N   PRO X 309      32.341  -8.829  73.258  1.00  0.00           N
ATOM   4807  CD  PRO X 309      31.245  -9.762  73.329  1.00  0.00           C
ATOM   4808  HD2 PRO X 309      31.486 -10.515  72.578  1.00  0.00           H
ATOM   4809  HD3 PRO X 309      30.271  -9.289  73.209  1.00  0.00           H
ATOM   4810  CG  PRO X 309      31.298 -10.394  74.730  1.00  0.00           C
ATOM   4811  HG2 PRO X 309      32.044 -11.186  74.673  1.00  0.00           H
ATOM   4812  HG3 PRO X 309      30.304 -10.791  74.940  1.00  0.00           H
ATOM   4813  CB  PRO X 309      31.751  -9.156  75.530  1.00  0.00           C
ATOM   4814  HB2 PRO X 309      32.188  -9.458  76.482  1.00  0.00           H
ATOM   4815  HB3 PRO X 309      30.871  -8.541  75.718  1.00  0.00           H
ATOM   4816  CA  PRO X 309      32.778  -8.451  74.667  1.00  0.00           C
ATOM   4817  HA  PRO X 309      32.676  -7.378  74.829  1.00  0.00           H
ATOM   4818  C   PRO X 309      34.149  -8.974  75.149  1.00  0.00           C
ATOM   4819  O   PRO X 309      34.644  -8.539  76.180  1.00  0.00           O
ATOM   4820  N   PHE X 310      34.794  -9.758  74.301  1.00  0.00           N
ATOM   4821  H   PHE X 310      34.380 -10.016  73.417  1.00  0.00           H
ATOM   4822  CA  PHE X 310      36.252  -9.926  74.405  1.00  0.00           C
ATOM   4823  HA  PHE X 310      36.638  -9.252  75.170  1.00  0.00           H
ATOM   4824  CB  PHE X 310      36.526 -11.230  75.146  1.00  0.00           C
ATOM   4825  HB2 PHE X 310      37.594 -11.275  75.361  1.00  0.00           H
ATOM   4826  HB3 PHE X 310      36.163 -11.249  76.174  1.00  0.00           H
ATOM   4827  CG  PHE X 310      36.254 -12.607  74.562  1.00  0.00           C
ATOM   4828  CD1 PHE X 310      35.057 -13.307  74.816  1.00  0.00           C
ATOM   4829  HD1 PHE X 310      34.231 -12.884  75.369  1.00  0.00           H
ATOM   4830  CE1 PHE X 310      34.904 -14.620  74.397  1.00  0.00           C
ATOM   4831  HE1 PHE X 310      34.096 -15.279  74.677  1.00  0.00           H
ATOM   4832  CZ  PHE X 310      35.943 -15.231  73.705  1.00  0.00           C
ATOM   4833  HZ  PHE X 310      35.868 -16.291  73.516  1.00  0.00           H
ATOM   4834  CE2 PHE X 310      37.150 -14.485  73.396  1.00  0.00           C
ATOM   4835  HE2 PHE X 310      37.958 -15.046  72.951  1.00  0.00           H
ATOM   4836  CD2 PHE X 310      37.220 -13.134  73.763  1.00  0.00           C
ATOM   4837  HD2 PHE X 310      38.117 -12.548  73.633  1.00  0.00           H
ATOM   4838  C   PHE X 310      37.246  -9.732  73.156  1.00  0.00           C
ATOM   4839  O   PHE X 310      38.416  -9.449  73.351  1.00  0.00           O
ATOM   4840  N   MET X 311      36.786  -9.922  71.892  1.00  0.00           N
ATOM   4841  H   MET X 311      35.848 -10.299  71.903  1.00  0.00           H
ATOM   4842  CA  MET X 311      37.522  -9.792  70.683  1.00  0.00           C
ATOM   4843  HA  MET X 311      38.573  -9.783  70.974  1.00  0.00           H
ATOM   4844  CB  MET X 311      37.260 -11.012  69.793  1.00  0.00           C
ATOM   4845  HB2 MET X 311      36.199 -10.984  69.545  1.00  0.00           H
ATOM   4846  HB3 MET X 311      37.716 -10.934  68.807  1.00  0.00           H
ATOM   4847  CG  MET X 311      37.548 -12.412  70.399  1.00  0.00           C
ATOM   4848  HG2 MET X 311      38.514 -12.331  70.896  1.00  0.00           H
ATOM   4849  HG3 MET X 311      36.769 -12.479  71.159  1.00  0.00           H
ATOM   4850  SD  MET X 311      37.472 -13.850  69.314  1.00  0.00           S
ATOM   4851  CE  MET X 311      38.720 -13.508  68.139  1.00  0.00           C
ATOM   4852  HE1 MET X 311      39.580 -13.015  68.593  1.00  0.00           H
ATOM   4853  HE2 MET X 311      38.966 -14.291  67.421  1.00  0.00           H
ATOM   4854  HE3 MET X 311      38.259 -12.777  67.474  1.00  0.00           H
ATOM   4855  C   MET X 311      37.455  -8.463  69.978  1.00  0.00           C
ATOM   4856  O   MET X 311      38.171  -8.349  68.987  1.00  0.00           O
ATOM   4857  N   GLY X 312      36.636  -7.508  70.346  1.00  0.00           N
ATOM   4858  H   GLY X 312      35.959  -7.648  71.083  1.00  0.00           H
ATOM   4859  CA  GLY X 312      36.663  -6.147  69.791  1.00  0.00           C
ATOM   4860  HA2 GLY X 312      36.133  -5.482  70.474  1.00  0.00           H
ATOM   4861  HA3 GLY X 312      37.685  -5.780  69.886  1.00  0.00           H
ATOM   4862  C   GLY X 312      36.041  -6.009  68.407  1.00  0.00           C
ATOM   4863  O   GLY X 312      35.999  -4.859  67.986  1.00  0.00           O
ATOM   4864  N   PHE X 313      35.510  -7.001  67.648  1.00  0.00           N
ATOM   4865  H   PHE X 313      35.360  -7.878  68.126  1.00  0.00           H
ATOM   4866  CA  PHE X 313      34.889  -6.676  66.387  1.00  0.00           C
ATOM   4867  HA  PHE X 313      35.271  -5.713  66.050  1.00  0.00           H
ATOM   4868  CB  PHE X 313      35.191  -7.774  65.390  1.00  0.00           C
ATOM   4869  HB2 PHE X 313      34.759  -7.451  64.443  1.00  0.00           H
ATOM   4870  HB3 PHE X 313      36.258  -7.913  65.213  1.00  0.00           H
ATOM   4871  CG  PHE X 313      34.673  -9.178  65.809  1.00  0.00           C
ATOM   4872  CD1 PHE X 313      33.404  -9.564  65.465  1.00  0.00           C
ATOM   4873  HD1 PHE X 313      32.874  -8.840  64.863  1.00  0.00           H
ATOM   4874  CE1 PHE X 313      32.847 -10.846  65.704  1.00  0.00           C
ATOM   4875  HE1 PHE X 313      31.916 -11.150  65.248  1.00  0.00           H
ATOM   4876  CZ  PHE X 313      33.650 -11.710  66.405  1.00  0.00           C
ATOM   4877  HZ  PHE X 313      33.274 -12.721  66.461  1.00  0.00           H
ATOM   4878  CE2 PHE X 313      34.937 -11.318  66.778  1.00  0.00           C
ATOM   4879  HE2 PHE X 313      35.680 -11.983  67.194  1.00  0.00           H
ATOM   4880  CD2 PHE X 313      35.465 -10.073  66.554  1.00  0.00           C
ATOM   4881  HD2 PHE X 313      36.434  -9.741  66.898  1.00  0.00           H
ATOM   4882  C   PHE X 313      33.366  -6.457  66.554  1.00  0.00           C
ATOM   4883  O   PHE X 313      32.703  -6.951  67.489  1.00  0.00           O
ATOM   4884  N   ASP X 314      32.769  -5.728  65.666  1.00  0.00           N
ATOM   4885  H   ASP X 314      33.300  -5.278  64.934  1.00  0.00           H
ATOM   4886  CA  ASP X 314      31.305  -5.615  65.595  1.00  0.00           C
ATOM   4887  HA  ASP X 314      30.947  -5.603  66.624  1.00  0.00           H
ATOM   4888  CB  ASP X 314      30.853  -4.249  65.061  1.00  0.00           C
ATOM   4889  HB2 ASP X 314      30.911  -4.174  63.975  1.00  0.00           H
ATOM   4890  HB3 ASP X 314      29.771  -4.161  65.161  1.00  0.00           H
ATOM   4891  CG  ASP X 314      31.540  -3.040  65.795  1.00  0.00           C
ATOM   4892  OD1 ASP X 314      31.831  -2.005  65.113  1.00  0.00           O
ATOM   4893  OD2 ASP X 314      31.644  -3.039  67.030  1.00  0.00           O
ATOM   4894  C   ASP X 314      30.557  -6.770  64.840  1.00  0.00           C
ATOM   4895  O   ASP X 314      30.930  -7.299  63.790  1.00  0.00           O
ATOM   4896  N   VAL X 315      29.282  -7.023  65.351  1.00  0.00           N
ATOM   4897  H   VAL X 315      29.101  -6.578  66.240  1.00  0.00           H
ATOM   4898  CA  VAL X 315      28.309  -7.983  64.887  1.00  0.00           C
ATOM   4899  HA  VAL X 315      28.615  -8.288  63.887  1.00  0.00           H
ATOM   4900  CB  VAL X 315      28.273  -9.203  65.831  1.00  0.00           C
ATOM   4901  HB  VAL X 315      27.376  -9.802  65.678  1.00  0.00           H
ATOM   4902  CG1 VAL X 315      29.310 -10.203  65.442  1.00  0.00           C
ATOM   4903 HG11 VAL X 315      29.212 -10.402  64.375  1.00  0.00           H
ATOM   4904 HG12 VAL X 315      30.312  -9.892  65.739  1.00  0.00           H
ATOM   4905 HG13 VAL X 315      29.119 -11.051  66.099  1.00  0.00           H
ATOM   4906  CG2 VAL X 315      28.485  -8.894  67.318  1.00  0.00           C
ATOM   4907 HG21 VAL X 315      27.693  -8.212  67.629  1.00  0.00           H
ATOM   4908 HG22 VAL X 315      28.593  -9.827  67.871  1.00  0.00           H
ATOM   4909 HG23 VAL X 315      29.439  -8.379  67.429  1.00  0.00           H
ATOM   4910  C   VAL X 315      26.923  -7.428  64.849  1.00  0.00           C
ATOM   4911  O   VAL X 315      26.556  -6.661  65.728  1.00  0.00           O
ATOM   4912  N   PRO X 316      26.042  -7.729  63.812  1.00  0.00           N
ATOM   4913  CD  PRO X 316      26.403  -8.385  62.542  1.00  0.00           C
ATOM   4914  HD2 PRO X 316      26.712  -9.388  62.835  1.00  0.00           H
ATOM   4915  HD3 PRO X 316      27.212  -7.797  62.108  1.00  0.00           H
ATOM   4916  CG  PRO X 316      25.090  -8.407  61.780  1.00  0.00           C
ATOM   4917  HG2 PRO X 316      24.523  -9.315  61.984  1.00  0.00           H
ATOM   4918  HG3 PRO X 316      25.287  -8.210  60.726  1.00  0.00           H
ATOM   4919  CB  PRO X 316      24.209  -7.248  62.340  1.00  0.00           C
ATOM   4920  HB2 PRO X 316      23.156  -7.430  62.124  1.00  0.00           H
ATOM   4921  HB3 PRO X 316      24.513  -6.319  61.857  1.00  0.00           H
ATOM   4922  CA  PRO X 316      24.647  -7.191  63.787  1.00  0.00           C
ATOM   4923  HA  PRO X 316      24.556  -6.160  64.126  1.00  0.00           H
ATOM   4924  C   PRO X 316      23.756  -7.957  64.838  1.00  0.00           C
ATOM   4925  O   PRO X 316      24.136  -9.038  65.251  1.00  0.00           O
ATOM   4926  N   ALA X 317      22.680  -7.396  65.290  1.00  0.00           N
ATOM   4927  H   ALA X 317      22.587  -6.429  65.012  1.00  0.00           H
ATOM   4928  CA  ALA X 317      21.445  -8.108  65.606  1.00  0.00           C
ATOM   4929  HA  ALA X 317      21.732  -8.882  66.318  1.00  0.00           H
ATOM   4930  CB  ALA X 317      20.506  -7.167  66.349  1.00  0.00           C
ATOM   4931  HB1 ALA X 317      20.875  -6.787  67.302  1.00  0.00           H
ATOM   4932  HB2 ALA X 317      20.407  -6.367  65.616  1.00  0.00           H
ATOM   4933  HB3 ALA X 317      19.557  -7.682  66.499  1.00  0.00           H
ATOM   4934  C   ALA X 317      20.869  -8.649  64.252  1.00  0.00           C
ATOM   4935  O   ALA X 317      20.732  -7.982  63.246  1.00  0.00           O
ATOM   4936  N   ILE X 318      20.237  -9.843  64.300  1.00  0.00           N
ATOM   4937  H   ILE X 318      20.286 -10.366  65.162  1.00  0.00           H
ATOM   4938  CA  ILE X 318      19.351 -10.381  63.331  1.00  0.00           C
ATOM   4939  HA  ILE X 318      18.971  -9.552  62.735  1.00  0.00           H
ATOM   4940  CB  ILE X 318      20.005 -11.361  62.448  1.00  0.00           C
ATOM   4941  HB  ILE X 318      19.260 -11.687  61.723  1.00  0.00           H
ATOM   4942  CG2 ILE X 318      21.105 -10.697  61.644  1.00  0.00           C
ATOM   4943 HG21 ILE X 318      21.875 -10.270  62.286  1.00  0.00           H
ATOM   4944 HG22 ILE X 318      21.591 -11.407  60.976  1.00  0.00           H
ATOM   4945 HG23 ILE X 318      20.690  -9.904  61.023  1.00  0.00           H
ATOM   4946  CG1 ILE X 318      20.575 -12.571  63.206  1.00  0.00           C
ATOM   4947 HG12 ILE X 318      21.222 -12.183  63.993  1.00  0.00           H
ATOM   4948 HG13 ILE X 318      19.726 -13.031  63.712  1.00  0.00           H
ATOM   4949  CD1 ILE X 318      21.349 -13.611  62.334  1.00  0.00           C
ATOM   4950 HD11 ILE X 318      22.327 -13.190  62.102  1.00  0.00           H
ATOM   4951 HD12 ILE X 318      21.637 -14.494  62.905  1.00  0.00           H
ATOM   4952 HD13 ILE X 318      20.840 -13.824  61.394  1.00  0.00           H
ATOM   4953  C   ILE X 318      18.055 -10.967  63.933  1.00  0.00           C
ATOM   4954  O   ILE X 318      18.015 -11.236  65.127  1.00  0.00           O
ATOM   4955  N   LEU X 319      16.993 -11.216  63.142  1.00  0.00           N
ATOM   4956  H   LEU X 319      16.970 -11.016  62.152  1.00  0.00           H
ATOM   4957  CA  LEU X 319      15.751 -11.757  63.569  1.00  0.00           C
ATOM   4958  HA  LEU X 319      15.665 -11.649  64.650  1.00  0.00           H
ATOM   4959  CB  LEU X 319      14.557 -11.049  62.990  1.00  0.00           C
ATOM   4960  HB2 LEU X 319      14.477 -11.434  61.974  1.00  0.00           H
ATOM   4961  HB3 LEU X 319      13.615 -11.238  63.505  1.00  0.00           H
ATOM   4962  CG  LEU X 319      14.737  -9.531  62.952  1.00  0.00           C
ATOM   4963  HG  LEU X 319      15.603  -9.216  62.370  1.00  0.00           H
ATOM   4964  CD1 LEU X 319      13.496  -8.751  62.449  1.00  0.00           C
ATOM   4965 HD11 LEU X 319      13.452  -8.766  61.360  1.00  0.00           H
ATOM   4966 HD12 LEU X 319      12.636  -9.257  62.888  1.00  0.00           H
ATOM   4967 HD13 LEU X 319      13.564  -7.691  62.695  1.00  0.00           H
ATOM   4968  CD2 LEU X 319      15.002  -9.013  64.432  1.00  0.00           C
ATOM   4969 HD21 LEU X 319      15.870  -9.452  64.925  1.00  0.00           H
ATOM   4970 HD22 LEU X 319      15.264  -7.955  64.397  1.00  0.00           H
ATOM   4971 HD23 LEU X 319      14.084  -9.212  64.984  1.00  0.00           H
ATOM   4972  C   LEU X 319      15.769 -13.280  63.204  1.00  0.00           C
ATOM   4973  O   LEU X 319      15.771 -13.647  62.012  1.00  0.00           O
ATOM   4974  N   GLY X 320      15.751 -14.142  64.202  1.00  0.00           N
ATOM   4975  H   GLY X 320      15.770 -13.773  65.142  1.00  0.00           H
ATOM   4976  CA  GLY X 320      15.749 -15.599  64.073  1.00  0.00           C
ATOM   4977  HA2 GLY X 320      15.847 -15.876  63.024  1.00  0.00           H
ATOM   4978  HA3 GLY X 320      16.613 -15.983  64.616  1.00  0.00           H
ATOM   4979  C   GLY X 320      14.553 -16.265  64.751  1.00  0.00           C
ATOM   4980  O   GLY X 320      14.391 -16.176  65.972  1.00  0.00           O
ATOM   4981  N   ASP X 321      13.847 -17.005  63.948  1.00  0.00           N
ATOM   4982  H   ASP X 321      14.221 -16.962  63.011  1.00  0.00           H
ATOM   4983  CA  ASP X 321      12.588 -17.791  64.226  1.00  0.00           C
ATOM   4984  HA  ASP X 321      11.820 -17.172  64.689  1.00  0.00           H
ATOM   4985  CB  ASP X 321      12.134 -18.446  62.918  1.00  0.00           C
ATOM   4986  HB2 ASP X 321      13.003 -18.772  62.346  1.00  0.00           H
ATOM   4987  HB3 ASP X 321      11.397 -19.234  63.073  1.00  0.00           H
ATOM   4988  CG  ASP X 321      11.523 -17.438  62.001  1.00  0.00           C
ATOM   4989  OD1 ASP X 321      10.336 -17.678  61.572  1.00  0.00           O
ATOM   4990  OD2 ASP X 321      12.237 -16.484  61.648  1.00  0.00           O
ATOM   4991  C   ASP X 321      12.885 -18.930  65.187  1.00  0.00           C
ATOM   4992  O   ASP X 321      11.887 -19.433  65.797  1.00  0.00           O
ATOM   4993  N   HID X 322      14.168 -19.331  65.523  1.00  0.00           N
ATOM   4994  H   HID X 322      14.810 -19.012  64.811  1.00  0.00           H
ATOM   4995  CA  HID X 322      14.437 -20.329  66.623  1.00  0.00           C
ATOM   4996  HA  HID X 322      13.812 -21.216  66.526  1.00  0.00           H
ATOM   4997  CB  HID X 322      15.852 -20.893  66.387  1.00  0.00           C
ATOM   4998  HB2 HID X 322      16.105 -21.711  67.061  1.00  0.00           H
ATOM   4999  HB3 HID X 322      15.775 -21.360  65.405  1.00  0.00           H
ATOM   5000  CG  HID X 322      17.036 -19.895  66.473  1.00  0.00           C
ATOM   5001  ND1 HID X 322      17.537 -19.210  65.422  1.00  0.00           N
ATOM   5002  HD1 HID X 322      17.049 -19.162  64.539  1.00  0.00           H
ATOM   5003  CE1 HID X 322      18.613 -18.587  65.764  1.00  0.00           C
ATOM   5004  HE1 HID X 322      19.306 -18.079  65.108  1.00  0.00           H
ATOM   5005  NE2 HID X 322      18.997 -18.950  67.009  1.00  0.00           N
ATOM   5006  CD2 HID X 322      18.005 -19.802  67.441  1.00  0.00           C
ATOM   5007  HD2 HID X 322      18.056 -20.347  68.372  1.00  0.00           H
ATOM   5008  C   HID X 322      14.267 -19.685  68.064  1.00  0.00           C
ATOM   5009  O   HID X 322      14.074 -20.511  68.937  1.00  0.00           O
ATOM   5010  N   VAL X 323      14.499 -18.373  68.265  1.00  0.00           N
ATOM   5011  H   VAL X 323      14.746 -17.701  67.553  1.00  0.00           H
ATOM   5012  CA  VAL X 323      14.375 -17.693  69.562  1.00  0.00           C
ATOM   5013  HA  VAL X 323      15.123 -18.226  70.149  1.00  0.00           H
ATOM   5014  CB  VAL X 323      14.793 -16.228  69.474  1.00  0.00           C
ATOM   5015  HB  VAL X 323      14.108 -15.696  68.814  1.00  0.00           H
ATOM   5016  CG1 VAL X 323      14.819 -15.552  70.874  1.00  0.00           C
ATOM   5017 HG11 VAL X 323      13.875 -15.695  71.400  1.00  0.00           H
ATOM   5018 HG12 VAL X 323      15.599 -15.887  71.558  1.00  0.00           H
ATOM   5019 HG13 VAL X 323      14.841 -14.472  70.727  1.00  0.00           H
ATOM   5020  CG2 VAL X 323      16.225 -16.213  68.798  1.00  0.00           C
ATOM   5021 HG21 VAL X 323      16.129 -16.602  67.784  1.00  0.00           H
ATOM   5022 HG22 VAL X 323      16.434 -15.147  68.703  1.00  0.00           H
ATOM   5023 HG23 VAL X 323      16.983 -16.698  69.412  1.00  0.00           H
ATOM   5024  C   VAL X 323      13.045 -17.882  70.189  1.00  0.00           C
ATOM   5025  O   VAL X 323      12.032 -17.370  69.621  1.00  0.00           O
ATOM   5026  N   THR X 324      13.005 -18.428  71.373  1.00  0.00           N
ATOM   5027  H   THR X 324      13.887 -18.663  71.805  1.00  0.00           H
ATOM   5028  CA  THR X 324      11.798 -18.641  72.242  1.00  0.00           C
ATOM   5029  HA  THR X 324      10.900 -18.307  71.721  1.00  0.00           H
ATOM   5030  CB  THR X 324      11.641 -20.136  72.476  1.00  0.00           C
ATOM   5031  HB  THR X 324      11.549 -20.590  71.489  1.00  0.00           H
ATOM   5032  CG2 THR X 324      12.601 -20.827  73.365  1.00  0.00           C
ATOM   5033 HG21 THR X 324      12.317 -21.876  73.457  1.00  0.00           H
ATOM   5034 HG22 THR X 324      13.561 -20.910  72.855  1.00  0.00           H
ATOM   5035 HG23 THR X 324      12.622 -20.323  74.331  1.00  0.00           H
ATOM   5036  OG1 THR X 324      10.373 -20.220  73.222  1.00  0.00           O
ATOM   5037  HG1 THR X 324       9.955 -21.021  72.897  1.00  0.00           H
ATOM   5038  C   THR X 324      11.957 -17.895  73.565  1.00  0.00           C
ATOM   5039  O   THR X 324      13.072 -17.631  73.948  1.00  0.00           O
ATOM   5040  N   LEU X 325      10.836 -17.355  74.102  1.00  0.00           N
ATOM   5041  H   LEU X 325       9.950 -17.543  73.654  1.00  0.00           H
ATOM   5042  CA  LEU X 325      10.824 -16.918  75.485  1.00  0.00           C
ATOM   5043  HA  LEU X 325      11.741 -16.341  75.608  1.00  0.00           H
ATOM   5044  CB  LEU X 325       9.466 -16.182  75.758  1.00  0.00           C
ATOM   5045  HB2 LEU X 325       8.617 -16.837  75.561  1.00  0.00           H
ATOM   5046  HB3 LEU X 325       9.512 -15.827  76.788  1.00  0.00           H
ATOM   5047  CG  LEU X 325       9.190 -14.933  74.946  1.00  0.00           C
ATOM   5048  HG  LEU X 325       9.150 -15.194  73.888  1.00  0.00           H
ATOM   5049  CD1 LEU X 325       7.855 -14.305  75.454  1.00  0.00           C
ATOM   5050 HD11 LEU X 325       7.984 -14.220  76.533  1.00  0.00           H
ATOM   5051 HD12 LEU X 325       7.704 -13.304  75.048  1.00  0.00           H
ATOM   5052 HD13 LEU X 325       6.992 -14.941  75.259  1.00  0.00           H
ATOM   5053  CD2 LEU X 325      10.351 -13.941  75.101  1.00  0.00           C
ATOM   5054 HD21 LEU X 325       9.999 -12.946  74.827  1.00  0.00           H
ATOM   5055 HD22 LEU X 325      10.637 -13.861  76.150  1.00  0.00           H
ATOM   5056 HD23 LEU X 325      11.184 -14.364  74.541  1.00  0.00           H
ATOM   5057  C   LEU X 325      11.102 -18.038  76.551  1.00  0.00           C
ATOM   5058  O   LEU X 325      11.528 -17.666  77.630  1.00  0.00           O
ATOM   5059  N   ASP X 326      10.888 -19.286  76.217  1.00  0.00           N
ATOM   5060  H   ASP X 326      10.770 -19.473  75.232  1.00  0.00           H
ATOM   5061  CA  ASP X 326      11.000 -20.451  77.103  1.00  0.00           C
ATOM   5062  HA  ASP X 326      10.390 -20.177  77.963  1.00  0.00           H
[truncated: 754,139 more chars]
