# Supplementary material for: Negative catalysis by the editing domain of class I aminoacyl-tRNA synthetases
Source: Nucleic Acids Res. 2022 Mar 31;50(7):4029–41. doi: 10.1093/nar/gkac207 (PMC9023258; doi:10.1093/nar/gkac207)
Supplement: gkac207_Supplemental_Files [file gkac207_supplemental_files.zip › WT-IleRS-Ile2A.pdb]

CRYST1  140.583  140.583  140.583 109.47 109.47 109.47 P 1           1
ATOM      1  N   MET X   1      -9.204-119.173  78.712  1.00  0.00           N
ATOM      2  H1  MET X   1      -9.511-119.252  77.753  1.00  0.00           H
ATOM      3  H2  MET X   1     -10.008-119.301  79.309  1.00  0.00           H
ATOM      4  H3  MET X   1      -8.644-119.992  78.904  1.00  0.00           H
ATOM      5  CA  MET X   1      -8.452-117.903  78.881  1.00  0.00           C
ATOM      6  HA  MET X   1      -7.498-118.084  78.383  1.00  0.00           H
ATOM      7  CB  MET X   1      -9.358-116.715  78.480  1.00  0.00           C
ATOM      8  HB2 MET X   1      -9.792-116.920  77.502  1.00  0.00           H
ATOM      9  HB3 MET X   1     -10.057-116.583  79.307  1.00  0.00           H
ATOM     10  CG  MET X   1      -8.678-115.367  78.441  1.00  0.00           C
ATOM     11  HG2 MET X   1      -9.493-114.704  78.148  1.00  0.00           H
ATOM     12  HG3 MET X   1      -8.513-115.090  79.481  1.00  0.00           H
ATOM     13  SD  MET X   1      -7.205-114.948  77.459  1.00  0.00           S
ATOM     14  CE  MET X   1      -7.671-115.702  75.887  1.00  0.00           C
ATOM     15  HE1 MET X   1      -7.658-116.775  76.078  1.00  0.00           H
ATOM     16  HE2 MET X   1      -8.657-115.369  75.562  1.00  0.00           H
ATOM     17  HE3 MET X   1      -6.968-115.350  75.133  1.00  0.00           H
ATOM     18  C   MET X   1      -7.961-117.773  80.298  1.00  0.00           C
ATOM     19  O   MET X   1      -8.693-118.018  81.269  1.00  0.00           O
ATOM     20  N   SER X   2      -6.656-117.381  80.539  1.00  0.00           N
ATOM     21  H   SER X   2      -6.150-117.160  79.693  1.00  0.00           H
ATOM     22  CA  SER X   2      -6.042-117.077  81.805  1.00  0.00           C
ATOM     23  HA  SER X   2      -6.257-117.941  82.433  1.00  0.00           H
ATOM     24  CB  SER X   2      -4.519-116.969  81.736  1.00  0.00           C
ATOM     25  HB2 SER X   2      -4.281-116.626  82.743  1.00  0.00           H
ATOM     26  HB3 SER X   2      -4.288-118.015  81.534  1.00  0.00           H
ATOM     27  OG  SER X   2      -4.109-116.038  80.714  1.00  0.00           O
ATOM     28  HG  SER X   2      -3.334-115.575  81.041  1.00  0.00           H
ATOM     29  C   SER X   2      -6.673-115.872  82.490  1.00  0.00           C
ATOM     30  O   SER X   2      -7.059-115.792  83.673  1.00  0.00           O
ATOM     31  N   ASP X   3      -6.953-114.822  81.732  1.00  0.00           N
ATOM     32  H   ASP X   3      -6.772-114.890  80.741  1.00  0.00           H
ATOM     33  CA  ASP X   3      -7.819-113.663  82.103  1.00  0.00           C
ATOM     34  HA  ASP X   3      -8.625-113.898  82.799  1.00  0.00           H
ATOM     35  CB  ASP X   3      -6.768-112.842  82.928  1.00  0.00           C
ATOM     36  HB2 ASP X   3      -6.746-113.242  83.942  1.00  0.00           H
ATOM     37  HB3 ASP X   3      -5.736-112.962  82.598  1.00  0.00           H
ATOM     38  CG  ASP X   3      -7.120-111.403  83.177  1.00  0.00           C
ATOM     39  OD1 ASP X   3      -6.217-110.645  83.582  1.00  0.00           O
ATOM     40  OD2 ASP X   3      -8.300-111.002  83.184  1.00  0.00           O
ATOM     41  C   ASP X   3      -8.289-112.888  80.922  1.00  0.00           C
ATOM     42  O   ASP X   3      -7.434-112.600  80.093  1.00  0.00           O
ATOM     43  N   TYR X   4      -9.613-112.634  80.783  1.00  0.00           N
ATOM     44  H   TYR X   4     -10.302-112.943  81.454  1.00  0.00           H
ATOM     45  CA  TYR X   4     -10.148-111.948  79.575  1.00  0.00           C
ATOM     46  HA  TYR X   4      -9.823-112.575  78.745  1.00  0.00           H
ATOM     47  CB  TYR X   4     -11.707-111.978  79.557  1.00  0.00           C
ATOM     48  HB2 TYR X   4     -12.081-111.782  80.561  1.00  0.00           H
ATOM     49  HB3 TYR X   4     -12.062-111.184  78.900  1.00  0.00           H
ATOM     50  CG  TYR X   4     -12.305-113.278  79.006  1.00  0.00           C
ATOM     51  CD1 TYR X   4     -12.978-114.112  79.862  1.00  0.00           C
ATOM     52  HD1 TYR X   4     -13.126-114.014  80.927  1.00  0.00           H
ATOM     53  CE1 TYR X   4     -13.647-115.252  79.225  1.00  0.00           C
ATOM     54  HE1 TYR X   4     -14.320-115.843  79.828  1.00  0.00           H
ATOM     55  CZ  TYR X   4     -13.434-115.625  77.905  1.00  0.00           C
ATOM     56  OH  TYR X   4     -14.093-116.706  77.356  1.00  0.00           O
ATOM     57  HH  TYR X   4     -14.848-117.029  77.853  1.00  0.00           H
ATOM     58  CE2 TYR X   4     -12.642-114.825  77.094  1.00  0.00           C
ATOM     59  HE2 TYR X   4     -12.537-115.156  76.071  1.00  0.00           H
ATOM     60  CD2 TYR X   4     -12.137-113.582  77.617  1.00  0.00           C
ATOM     61  HD2 TYR X   4     -11.616-112.953  76.910  1.00  0.00           H
ATOM     62  C   TYR X   4      -9.537-110.501  79.372  1.00  0.00           C
ATOM     63  O   TYR X   4      -9.360-110.053  78.243  1.00  0.00           O
ATOM     64  N   LYS X   5      -9.187-109.797  80.502  1.00  0.00           N
ATOM     65  H   LYS X   5      -9.118-110.286  81.384  1.00  0.00           H
ATOM     66  CA  LYS X   5      -8.320-108.551  80.414  1.00  0.00           C
ATOM     67  HA  LYS X   5      -8.786-107.795  79.781  1.00  0.00           H
ATOM     68  CB  LYS X   5      -8.013-108.010  81.818  1.00  0.00           C
ATOM     69  HB2 LYS X   5      -7.406-108.770  82.308  1.00  0.00           H
ATOM     70  HB3 LYS X   5      -7.477-107.069  81.693  1.00  0.00           H
ATOM     71  CG  LYS X   5      -9.350-107.641  82.465  1.00  0.00           C
ATOM     72  HG2 LYS X   5      -9.882-106.845  81.943  1.00  0.00           H
ATOM     73  HG3 LYS X   5     -10.090-108.432  82.583  1.00  0.00           H
ATOM     74  CD  LYS X   5      -9.065-107.008  83.837  1.00  0.00           C
ATOM     75  HD2 LYS X   5      -8.000-106.789  83.914  1.00  0.00           H
ATOM     76  HD3 LYS X   5      -9.651-106.089  83.877  1.00  0.00           H
ATOM     77  CE  LYS X   5      -9.447-107.952  85.015  1.00  0.00           C
ATOM     78  HE2 LYS X   5      -9.493-107.410  85.958  1.00  0.00           H
ATOM     79  HE3 LYS X   5     -10.489-108.265  84.979  1.00  0.00           H
ATOM     80  NZ  LYS X   5      -8.544-109.147  85.121  1.00  0.00           N
ATOM     81  HZ1 LYS X   5      -8.493-109.573  84.206  1.00  0.00           H
ATOM     82  HZ2 LYS X   5      -7.590-108.923  85.364  1.00  0.00           H
ATOM     83  HZ3 LYS X   5      -8.910-109.821  85.778  1.00  0.00           H
ATOM     84  C   LYS X   5      -6.957-108.614  79.726  1.00  0.00           C
ATOM     85  O   LYS X   5      -6.585-107.688  79.056  1.00  0.00           O
ATOM     86  N   SER X   6      -6.290-109.793  79.853  1.00  0.00           N
ATOM     87  H   SER X   6      -6.832-110.537  80.269  1.00  0.00           H
ATOM     88  CA  SER X   6      -5.067-110.068  79.087  1.00  0.00           C
ATOM     89  HA  SER X   6      -4.288-109.351  79.349  1.00  0.00           H
ATOM     90  CB  SER X   6      -4.589-111.538  79.188  1.00  0.00           C
ATOM     91  HB2 SER X   6      -3.589-111.465  78.761  1.00  0.00           H
ATOM     92  HB3 SER X   6      -4.603-111.832  80.238  1.00  0.00           H
ATOM     93  OG  SER X   6      -5.441-112.404  78.422  1.00  0.00           O
ATOM     94  HG  SER X   6      -6.194-112.685  78.948  1.00  0.00           H
ATOM     95  C   SER X   6      -5.240-109.827  77.525  1.00  0.00           C
ATOM     96  O   SER X   6      -4.355-109.296  76.928  1.00  0.00           O
ATOM     97  N   THR X   7      -6.436-110.081  76.943  1.00  0.00           N
ATOM     98  H   THR X   7      -7.068-110.717  77.407  1.00  0.00           H
ATOM     99  CA  THR X   7      -6.658-109.854  75.519  1.00  0.00           C
ATOM    100  HA  THR X   7      -5.853-110.402  75.030  1.00  0.00           H
ATOM    101  CB  THR X   7      -7.968-110.577  75.169  1.00  0.00           C
ATOM    102  HB  THR X   7      -8.020-110.474  74.086  1.00  0.00           H
ATOM    103  CG2 THR X   7      -8.333-111.963  75.779  1.00  0.00           C
ATOM    104 HG21 THR X   7      -9.400-112.161  75.694  1.00  0.00           H
ATOM    105 HG22 THR X   7      -7.727-112.755  75.339  1.00  0.00           H
ATOM    106 HG23 THR X   7      -8.098-111.926  76.843  1.00  0.00           H
ATOM    107  OG1 THR X   7      -8.948-109.731  75.622  1.00  0.00           O
ATOM    108  HG1 THR X   7      -8.898-109.800  76.578  1.00  0.00           H
ATOM    109  C   THR X   7      -6.592-108.381  75.041  1.00  0.00           C
ATOM    110  O   THR X   7      -6.458-108.150  73.814  1.00  0.00           O
ATOM    111  N   LEU X   8      -6.711-107.442  75.933  1.00  0.00           N
ATOM    112  H   LEU X   8      -6.942-107.659  76.892  1.00  0.00           H
ATOM    113  CA  LEU X   8      -6.613-105.959  75.599  1.00  0.00           C
ATOM    114  HA  LEU X   8      -7.272-105.660  74.783  1.00  0.00           H
ATOM    115  CB  LEU X   8      -7.030-105.247  76.897  1.00  0.00           C
ATOM    116  HB2 LEU X   8      -6.285-105.473  77.659  1.00  0.00           H
ATOM    117  HB3 LEU X   8      -7.027-104.161  76.802  1.00  0.00           H
ATOM    118  CG  LEU X   8      -8.393-105.621  77.366  1.00  0.00           C
ATOM    119  HG  LEU X   8      -8.463-106.693  77.547  1.00  0.00           H
ATOM    120  CD1 LEU X   8      -8.642-104.991  78.684  1.00  0.00           C
ATOM    121 HD11 LEU X   8      -8.838-103.929  78.531  1.00  0.00           H
ATOM    122 HD12 LEU X   8      -9.553-105.393  79.124  1.00  0.00           H
ATOM    123 HD13 LEU X   8      -7.966-105.174  79.520  1.00  0.00           H
ATOM    124  CD2 LEU X   8      -9.524-105.347  76.378  1.00  0.00           C
ATOM    125 HD21 LEU X   8      -9.406-106.026  75.532  1.00  0.00           H
ATOM    126 HD22 LEU X   8     -10.507-105.449  76.835  1.00  0.00           H
ATOM    127 HD23 LEU X   8      -9.538-104.312  76.037  1.00  0.00           H
ATOM    128  C   LEU X   8      -5.283-105.448  75.044  1.00  0.00           C
ATOM    129  O   LEU X   8      -4.230-105.813  75.581  1.00  0.00           O
ATOM    130  N   ASN X   9      -5.370-104.604  74.001  1.00  0.00           N
ATOM    131  H   ASN X   9      -6.289-104.304  73.709  1.00  0.00           H
ATOM    132  CA  ASN X   9      -4.154-104.254  73.226  1.00  0.00           C
ATOM    133  HA  ASN X   9      -3.841-105.280  73.028  1.00  0.00           H
ATOM    134  CB  ASN X   9      -4.610-103.615  71.946  1.00  0.00           C
ATOM    135  HB2 ASN X   9      -4.865-102.581  72.180  1.00  0.00           H
ATOM    136  HB3 ASN X   9      -3.765-103.566  71.258  1.00  0.00           H
ATOM    137  CG  ASN X   9      -5.821-104.081  71.193  1.00  0.00           C
ATOM    138  OD1 ASN X   9      -6.138-105.288  71.114  1.00  0.00           O
ATOM    139  ND2 ASN X   9      -6.593-103.274  70.524  1.00  0.00           N
ATOM    140 HD21 ASN X   9      -7.387-103.591  69.987  1.00  0.00           H
ATOM    141 HD22 ASN X   9      -6.432-102.279  70.463  1.00  0.00           H
ATOM    142  C   ASN X   9      -3.048-103.476  73.926  1.00  0.00           C
ATOM    143  O   ASN X   9      -3.308-102.865  74.922  1.00  0.00           O
ATOM    144  N   LEU X  10      -1.877-103.381  73.321  1.00  0.00           N
ATOM    145  H   LEU X  10      -1.776-103.969  72.505  1.00  0.00           H
ATOM    146  CA  LEU X  10      -0.723-102.614  73.779  1.00  0.00           C
ATOM    147  HA  LEU X  10      -1.000-102.285  74.781  1.00  0.00           H
ATOM    148  CB  LEU X  10       0.487-103.642  73.972  1.00  0.00           C
ATOM    149  HB2 LEU X  10       0.219-104.486  74.606  1.00  0.00           H
ATOM    150  HB3 LEU X  10       0.714-104.075  72.998  1.00  0.00           H
ATOM    151  CG  LEU X  10       1.765-102.929  74.434  1.00  0.00           C
ATOM    152  HG  LEU X  10       2.254-102.262  73.723  1.00  0.00           H
ATOM    153  CD1 LEU X  10       1.507-102.121  75.684  1.00  0.00           C
ATOM    154 HD11 LEU X  10       0.897-101.246  75.461  1.00  0.00           H
ATOM    155 HD12 LEU X  10       0.933-102.633  76.457  1.00  0.00           H
ATOM    156 HD13 LEU X  10       2.367-101.677  76.185  1.00  0.00           H
ATOM    157  CD2 LEU X  10       2.760-103.943  74.779  1.00  0.00           C
ATOM    158 HD21 LEU X  10       2.988-104.499  73.870  1.00  0.00           H
ATOM    159 HD22 LEU X  10       3.683-103.456  75.095  1.00  0.00           H
ATOM    160 HD23 LEU X  10       2.364-104.622  75.535  1.00  0.00           H
ATOM    161  C   LEU X  10      -0.318-101.397  72.919  1.00  0.00           C
ATOM    162  O   LEU X  10       0.194-101.613  71.843  1.00  0.00           O
ATOM    163  N   PRO X  11      -0.649-100.118  73.374  1.00  0.00           N
ATOM    164  CD  PRO X  11      -1.566 -99.744  74.472  1.00  0.00           C
ATOM    165  HD2 PRO X  11      -1.245-100.187  75.414  1.00  0.00           H
ATOM    166  HD3 PRO X  11      -2.583-100.110  74.334  1.00  0.00           H
ATOM    167  CG  PRO X  11      -1.583 -98.215  74.663  1.00  0.00           C
ATOM    168  HG2 PRO X  11      -0.960 -97.914  75.504  1.00  0.00           H
ATOM    169  HG3 PRO X  11      -2.614 -97.926  74.869  1.00  0.00           H
ATOM    170  CB  PRO X  11      -0.944 -97.731  73.346  1.00  0.00           C
ATOM    171  HB2 PRO X  11      -0.499 -96.741  73.258  1.00  0.00           H
ATOM    172  HB3 PRO X  11      -1.683 -97.826  72.551  1.00  0.00           H
ATOM    173  CA  PRO X  11       0.009 -98.910  73.031  1.00  0.00           C
ATOM    174  HA  PRO X  11       0.145 -99.106  71.967  1.00  0.00           H
ATOM    175  C   PRO X  11       1.415 -98.793  73.710  1.00  0.00           C
ATOM    176  O   PRO X  11       1.530 -98.987  74.978  1.00  0.00           O
ATOM    177  N   GLU X  12       2.475 -98.494  72.968  1.00  0.00           N
ATOM    178  H   GLU X  12       2.313 -98.151  72.032  1.00  0.00           H
ATOM    179  CA  GLU X  12       3.816 -98.499  73.454  1.00  0.00           C
ATOM    180  HA  GLU X  12       3.889 -98.038  74.438  1.00  0.00           H
ATOM    181  CB  GLU X  12       4.375 -99.967  73.458  1.00  0.00           C
ATOM    182  HB2 GLU X  12       3.654-100.566  74.014  1.00  0.00           H
ATOM    183  HB3 GLU X  12       4.313-100.323  72.430  1.00  0.00           H
ATOM    184  CG  GLU X  12       5.804-100.052  74.030  1.00  0.00           C
ATOM    185  HG2 GLU X  12       6.111-101.097  74.066  1.00  0.00           H
ATOM    186  HG3 GLU X  12       6.637 -99.598  73.492  1.00  0.00           H
ATOM    187  CD  GLU X  12       6.059 -99.530  75.471  1.00  0.00           C
ATOM    188  OE1 GLU X  12       7.193 -99.132  75.684  1.00  0.00           O
ATOM    189  OE2 GLU X  12       5.176 -99.552  76.364  1.00  0.00           O
ATOM    190  C   GLU X  12       4.745 -97.755  72.411  1.00  0.00           C
ATOM    191  O   GLU X  12       4.508 -97.795  71.239  1.00  0.00           O
ATOM    192  N   THR X  13       5.748 -96.947  72.844  1.00  0.00           N
ATOM    193  H   THR X  13       5.809 -96.656  73.809  1.00  0.00           H
ATOM    194  CA  THR X  13       6.689 -96.289  71.869  1.00  0.00           C
ATOM    195  HA  THR X  13       6.816 -96.881  70.963  1.00  0.00           H
ATOM    196  CB  THR X  13       6.088 -94.952  71.341  1.00  0.00           C
ATOM    197  HB  THR X  13       5.177 -95.195  70.795  1.00  0.00           H
ATOM    198  CG2 THR X  13       5.722 -93.959  72.414  1.00  0.00           C
ATOM    199 HG21 THR X  13       6.570 -93.581  72.984  1.00  0.00           H
ATOM    200 HG22 THR X  13       5.299 -93.198  71.758  1.00  0.00           H
ATOM    201 HG23 THR X  13       5.033 -94.251  73.206  1.00  0.00           H
ATOM    202  OG1 THR X  13       6.870 -94.226  70.481  1.00  0.00           O
ATOM    203  HG1 THR X  13       7.177 -94.777  69.757  1.00  0.00           H
ATOM    204  C   THR X  13       8.022 -96.034  72.529  1.00  0.00           C
ATOM    205  O   THR X  13       8.162 -95.967  73.746  1.00  0.00           O
ATOM    206  N   GLY X  14       9.051 -95.802  71.745  1.00  0.00           N
ATOM    207  H   GLY X  14       8.916 -95.835  70.744  1.00  0.00           H
ATOM    208  CA  GLY X  14      10.372 -95.310  72.154  1.00  0.00           C
ATOM    209  HA2 GLY X  14      10.578 -95.622  73.179  1.00  0.00           H
ATOM    210  HA3 GLY X  14      11.171 -95.727  71.541  1.00  0.00           H
ATOM    211  C   GLY X  14      10.548 -93.778  72.057  1.00  0.00           C
ATOM    212  O   GLY X  14      11.647 -93.306  72.302  1.00  0.00           O
ATOM    213  N   PHE X  15       9.439 -93.054  71.830  1.00  0.00           N
ATOM    214  H   PHE X  15       8.617 -93.555  71.522  1.00  0.00           H
ATOM    215  CA  PHE X  15       9.315 -91.627  71.994  1.00  0.00           C
ATOM    216  HA  PHE X  15      10.253 -91.179  71.667  1.00  0.00           H
ATOM    217  CB  PHE X  15       8.245 -91.044  70.994  1.00  0.00           C
ATOM    218  HB2 PHE X  15       8.698 -91.138  70.007  1.00  0.00           H
ATOM    219  HB3 PHE X  15       7.322 -91.586  71.204  1.00  0.00           H
ATOM    220  CG  PHE X  15       7.935 -89.528  71.088  1.00  0.00           C
ATOM    221  CD1 PHE X  15       7.059 -88.958  72.036  1.00  0.00           C
ATOM    222  HD1 PHE X  15       6.494 -89.680  72.606  1.00  0.00           H
ATOM    223  CE1 PHE X  15       6.826 -87.604  72.115  1.00  0.00           C
ATOM    224  HE1 PHE X  15       6.099 -87.207  72.808  1.00  0.00           H
ATOM    225  CZ  PHE X  15       7.667 -86.686  71.469  1.00  0.00           C
ATOM    226  HZ  PHE X  15       7.592 -85.631  71.692  1.00  0.00           H
ATOM    227  CE2 PHE X  15       8.518 -87.232  70.538  1.00  0.00           C
ATOM    228  HE2 PHE X  15       9.194 -86.561  70.030  1.00  0.00           H
ATOM    229  CD2 PHE X  15       8.658 -88.628  70.256  1.00  0.00           C
ATOM    230  HD2 PHE X  15       9.288 -88.987  69.455  1.00  0.00           H
ATOM    231  C   PHE X  15       9.002 -91.289  73.494  1.00  0.00           C
ATOM    232  O   PHE X  15       7.851 -91.637  73.876  1.00  0.00           O
ATOM    233  N   PRO X  16       9.905 -90.689  74.264  1.00  0.00           N
ATOM    234  CD  PRO X  16      11.218 -90.175  73.884  1.00  0.00           C
ATOM    235  HD2 PRO X  16      11.047 -89.318  73.230  1.00  0.00           H
ATOM    236  HD3 PRO X  16      11.855 -90.899  73.377  1.00  0.00           H
ATOM    237  CG  PRO X  16      11.967 -89.814  75.171  1.00  0.00           C
ATOM    238  HG2 PRO X  16      11.784 -88.742  75.260  1.00  0.00           H
ATOM    239  HG3 PRO X  16      13.021 -90.090  75.161  1.00  0.00           H
ATOM    240  CB  PRO X  16      11.156 -90.477  76.264  1.00  0.00           C
ATOM    241  HB2 PRO X  16      11.326 -89.981  77.219  1.00  0.00           H
ATOM    242  HB3 PRO X  16      11.472 -91.507  76.431  1.00  0.00           H
ATOM    243  CA  PRO X  16       9.733 -90.517  75.739  1.00  0.00           C
ATOM    244  HA  PRO X  16       9.128 -91.273  76.237  1.00  0.00           H
ATOM    245  C   PRO X  16       9.015 -89.182  76.058  1.00  0.00           C
ATOM    246  O   PRO X  16       9.413 -88.160  75.503  1.00  0.00           O
ATOM    247  N   MET X  17       7.977 -89.231  76.839  1.00  0.00           N
ATOM    248  H   MET X  17       7.887 -90.054  77.419  1.00  0.00           H
ATOM    249  CA  MET X  17       7.048 -88.159  77.048  1.00  0.00           C
ATOM    250  HA  MET X  17       6.810 -87.687  76.095  1.00  0.00           H
ATOM    251  CB  MET X  17       5.761 -88.655  77.637  1.00  0.00           C
ATOM    252  HB2 MET X  17       5.689 -89.648  77.192  1.00  0.00           H
ATOM    253  HB3 MET X  17       5.780 -88.742  78.723  1.00  0.00           H
ATOM    254  CG  MET X  17       4.586 -87.829  77.189  1.00  0.00           C
ATOM    255  HG2 MET X  17       4.633 -86.811  77.575  1.00  0.00           H
ATOM    256  HG3 MET X  17       4.674 -87.682  76.112  1.00  0.00           H
ATOM    257  SD  MET X  17       2.928 -88.543  77.433  1.00  0.00           S
ATOM    258  CE  MET X  17       2.843 -88.504  79.243  1.00  0.00           C
ATOM    259  HE1 MET X  17       1.986 -89.069  79.607  1.00  0.00           H
ATOM    260  HE2 MET X  17       3.715 -88.985  79.686  1.00  0.00           H
ATOM    261  HE3 MET X  17       2.865 -87.517  79.704  1.00  0.00           H
ATOM    262  C   MET X  17       7.676 -86.969  77.827  1.00  0.00           C
ATOM    263  O   MET X  17       7.319 -85.851  77.583  1.00  0.00           O
ATOM    264  N   ARG X  18       8.600 -87.229  78.781  1.00  0.00           N
ATOM    265  H   ARG X  18       8.996 -88.157  78.826  1.00  0.00           H
ATOM    266  CA  ARG X  18       9.176 -86.202  79.662  1.00  0.00           C
ATOM    267  HA  ARG X  18       8.362 -85.704  80.189  1.00  0.00           H
ATOM    268  CB  ARG X  18       9.936 -86.769  80.917  1.00  0.00           C
ATOM    269  HB2 ARG X  18      10.262 -85.954  81.563  1.00  0.00           H
ATOM    270  HB3 ARG X  18       9.226 -87.367  81.490  1.00  0.00           H
ATOM    271  CG  ARG X  18      11.122 -87.606  80.588  1.00  0.00           C
ATOM    272  HG2 ARG X  18      10.727 -88.489  80.087  1.00  0.00           H
ATOM    273  HG3 ARG X  18      11.838 -87.130  79.917  1.00  0.00           H
ATOM    274  CD  ARG X  18      11.753 -88.114  81.882  1.00  0.00           C
ATOM    275  HD2 ARG X  18      11.019 -88.545  82.561  1.00  0.00           H
ATOM    276  HD3 ARG X  18      12.506 -88.888  81.732  1.00  0.00           H
ATOM    277  NE  ARG X  18      12.374 -86.963  82.637  1.00  0.00           N
ATOM    278  HE  ARG X  18      13.335 -86.790  82.378  1.00  0.00           H
ATOM    279  CZ  ARG X  18      11.931 -86.143  83.569  1.00  0.00           C
ATOM    280  NH1 ARG X  18      10.845 -86.444  84.178  1.00  0.00           N
ATOM    281 HH11 ARG X  18      10.340 -87.302  84.007  1.00  0.00           H
ATOM    282 HH12 ARG X  18      10.236 -85.799  84.659  1.00  0.00           H
ATOM    283  NH2 ARG X  18      12.509 -85.045  83.908  1.00  0.00           N
ATOM    284 HH21 ARG X  18      13.392 -84.831  83.466  1.00  0.00           H
ATOM    285 HH22 ARG X  18      12.228 -84.716  84.821  1.00  0.00           H
ATOM    286  C   ARG X  18      10.000 -85.101  78.921  1.00  0.00           C
ATOM    287  O   ARG X  18      10.322 -85.230  77.713  1.00  0.00           O
ATOM    288  N   GLY X  19      10.388 -84.078  79.713  1.00  0.00           N
ATOM    289  H   GLY X  19      10.234 -84.159  80.708  1.00  0.00           H
ATOM    290  CA  GLY X  19      11.226 -83.018  79.281  1.00  0.00           C
ATOM    291  HA2 GLY X  19      10.788 -82.668  78.346  1.00  0.00           H
ATOM    292  HA3 GLY X  19      11.182 -82.255  80.059  1.00  0.00           H
ATOM    293  C   GLY X  19      12.626 -83.463  79.051  1.00  0.00           C
ATOM    294  O   GLY X  19      12.851 -84.192  78.080  1.00  0.00           O
ATOM    295  N   ASP X  20      13.527 -82.938  79.844  1.00  0.00           N
ATOM    296  H   ASP X  20      13.291 -82.281  80.574  1.00  0.00           H
ATOM    297  CA  ASP X  20      15.000 -83.151  79.640  1.00  0.00           C
ATOM    298  HA  ASP X  20      15.510 -82.544  80.388  1.00  0.00           H
ATOM    299  CB  ASP X  20      15.333 -84.590  79.964  1.00  0.00           C
ATOM    300  HB2 ASP X  20      14.753 -85.304  79.380  1.00  0.00           H
ATOM    301  HB3 ASP X  20      16.370 -84.842  79.742  1.00  0.00           H
ATOM    302  CG  ASP X  20      15.164 -84.906  81.433  1.00  0.00           C
ATOM    303  OD1 ASP X  20      14.827 -86.054  81.788  1.00  0.00           O
ATOM    304  OD2 ASP X  20      15.231 -83.988  82.289  1.00  0.00           O
ATOM    305  C   ASP X  20      15.439 -82.696  78.228  1.00  0.00           C
ATOM    306  O   ASP X  20      16.129 -83.435  77.493  1.00  0.00           O
ATOM    307  N   LEU X  21      14.966 -81.576  77.794  1.00  0.00           N
ATOM    308  H   LEU X  21      14.358 -81.092  78.438  1.00  0.00           H
ATOM    309  CA  LEU X  21      15.180 -81.145  76.409  1.00  0.00           C
ATOM    310  HA  LEU X  21      15.094 -81.995  75.732  1.00  0.00           H
ATOM    311  CB  LEU X  21      14.105 -80.103  75.927  1.00  0.00           C
ATOM    312  HB2 LEU X  21      14.377 -79.161  76.401  1.00  0.00           H
ATOM    313  HB3 LEU X  21      14.207 -79.960  74.851  1.00  0.00           H
ATOM    314  CG  LEU X  21      12.595 -80.289  76.304  1.00  0.00           C
ATOM    315  HG  LEU X  21      12.578 -80.414  77.386  1.00  0.00           H
ATOM    316  CD1 LEU X  21      11.939 -78.991  75.891  1.00  0.00           C
ATOM    317 HD11 LEU X  21      11.854 -79.035  74.805  1.00  0.00           H
ATOM    318 HD12 LEU X  21      10.928 -79.073  76.289  1.00  0.00           H
ATOM    319 HD13 LEU X  21      12.549 -78.195  76.317  1.00  0.00           H
ATOM    320  CD2 LEU X  21      12.058 -81.567  75.580  1.00  0.00           C
ATOM    321 HD21 LEU X  21      10.981 -81.508  75.729  1.00  0.00           H
ATOM    322 HD22 LEU X  21      12.328 -81.453  74.529  1.00  0.00           H
ATOM    323 HD23 LEU X  21      12.372 -82.496  76.056  1.00  0.00           H
ATOM    324  C   LEU X  21      16.586 -80.484  76.283  1.00  0.00           C
ATOM    325  O   LEU X  21      17.240 -80.768  75.281  1.00  0.00           O
ATOM    326  N   ALA X  22      17.031 -79.624  77.206  1.00  0.00           N
ATOM    327  H   ALA X  22      16.418 -79.360  77.965  1.00  0.00           H
ATOM    328  CA  ALA X  22      18.327 -78.946  76.944  1.00  0.00           C
ATOM    329  HA  ALA X  22      18.413 -78.497  75.954  1.00  0.00           H
ATOM    330  CB  ALA X  22      18.462 -77.633  77.827  1.00  0.00           C
ATOM    331  HB1 ALA X  22      17.812 -76.930  77.307  1.00  0.00           H
ATOM    332  HB2 ALA X  22      18.161 -77.811  78.859  1.00  0.00           H
ATOM    333  HB3 ALA X  22      19.484 -77.254  77.838  1.00  0.00           H
ATOM    334  C   ALA X  22      19.541 -79.854  77.030  1.00  0.00           C
ATOM    335  O   ALA X  22      20.602 -79.435  76.567  1.00  0.00           O
ATOM    336  N   LYS X  23      19.522 -81.159  77.321  1.00  0.00           N
ATOM    337  H   LYS X  23      18.649 -81.517  77.680  1.00  0.00           H
ATOM    338  CA  LYS X  23      20.652 -82.134  77.023  1.00  0.00           C
ATOM    339  HA  LYS X  23      21.625 -81.694  77.244  1.00  0.00           H
ATOM    340  CB  LYS X  23      20.479 -83.278  78.114  1.00  0.00           C
ATOM    341  HB2 LYS X  23      20.366 -82.864  79.116  1.00  0.00           H
ATOM    342  HB3 LYS X  23      19.635 -83.960  78.009  1.00  0.00           H
ATOM    343  CG  LYS X  23      21.721 -84.124  78.224  1.00  0.00           C
ATOM    344  HG2 LYS X  23      21.938 -84.631  77.283  1.00  0.00           H
ATOM    345  HG3 LYS X  23      22.574 -83.452  78.324  1.00  0.00           H
ATOM    346  CD  LYS X  23      21.674 -85.043  79.480  1.00  0.00           C
ATOM    347  HD2 LYS X  23      21.262 -84.600  80.385  1.00  0.00           H
ATOM    348  HD3 LYS X  23      20.937 -85.795  79.199  1.00  0.00           H
ATOM    349  CE  LYS X  23      23.034 -85.666  79.655  1.00  0.00           C
ATOM    350  HE2 LYS X  23      22.940 -86.554  80.279  1.00  0.00           H
ATOM    351  HE3 LYS X  23      23.480 -85.880  78.683  1.00  0.00           H
ATOM    352  NZ  LYS X  23      24.035 -84.774  80.293  1.00  0.00           N
ATOM    353  HZ1 LYS X  23      24.937 -85.217  80.195  1.00  0.00           H
ATOM    354  HZ2 LYS X  23      24.102 -83.968  79.686  1.00  0.00           H
ATOM    355  HZ3 LYS X  23      23.776 -84.569  81.247  1.00  0.00           H
ATOM    356  C   LYS X  23      20.599 -82.808  75.624  1.00  0.00           C
ATOM    357  O   LYS X  23      21.633 -83.266  75.004  1.00  0.00           O
ATOM    358  N   ARG X  24      19.425 -82.735  75.035  1.00  0.00           N
ATOM    359  H   ARG X  24      18.634 -82.278  75.463  1.00  0.00           H
ATOM    360  CA  ARG X  24      19.076 -83.426  73.795  1.00  0.00           C
ATOM    361  HA  ARG X  24      19.723 -84.297  73.679  1.00  0.00           H
ATOM    362  CB  ARG X  24      17.671 -84.001  74.035  1.00  0.00           C
ATOM    363  HB2 ARG X  24      17.717 -84.605  74.941  1.00  0.00           H
ATOM    364  HB3 ARG X  24      17.027 -83.149  74.257  1.00  0.00           H
ATOM    365  CG  ARG X  24      16.944 -84.826  72.987  1.00  0.00           C
ATOM    366  HG2 ARG X  24      16.051 -85.247  73.448  1.00  0.00           H
ATOM    367  HG3 ARG X  24      16.542 -84.259  72.148  1.00  0.00           H
ATOM    368  CD  ARG X  24      17.762 -85.948  72.307  1.00  0.00           C
ATOM    369  HD2 ARG X  24      18.615 -85.546  71.760  1.00  0.00           H
ATOM    370  HD3 ARG X  24      18.176 -86.618  73.059  1.00  0.00           H
ATOM    371  NE  ARG X  24      16.984 -86.735  71.252  1.00  0.00           N
ATOM    372  HE  ARG X  24      16.025 -86.466  71.080  1.00  0.00           H
ATOM    373  CZ  ARG X  24      17.472 -87.653  70.484  1.00  0.00           C
ATOM    374  NH1 ARG X  24      18.700 -87.993  70.533  1.00  0.00           N
ATOM    375 HH11 ARG X  24      19.339 -87.435  71.083  1.00  0.00           H
ATOM    376 HH12 ARG X  24      18.985 -88.793  69.986  1.00  0.00           H
ATOM    377  NH2 ARG X  24      16.666 -88.245  69.599  1.00  0.00           N
ATOM    378 HH21 ARG X  24      15.669 -88.140  69.716  1.00  0.00           H
ATOM    379 HH22 ARG X  24      16.899 -89.149  69.214  1.00  0.00           H
ATOM    380  C   ARG X  24      19.184 -82.563  72.553  1.00  0.00           C
ATOM    381  O   ARG X  24      19.785 -83.015  71.561  1.00  0.00           O
ATOM    382  N   GLU X  25      18.711 -81.345  72.606  1.00  0.00           N
ATOM    383  H   GLU X  25      18.173 -80.959  73.370  1.00  0.00           H
ATOM    384  CA  GLU X  25      18.792 -80.411  71.508  1.00  0.00           C
ATOM    385  HA  GLU X  25      18.057 -80.736  70.771  1.00  0.00           H
ATOM    386  CB  GLU X  25      18.245 -79.058  72.017  1.00  0.00           C
ATOM    387  HB2 GLU X  25      18.806 -78.782  72.911  1.00  0.00           H
ATOM    388  HB3 GLU X  25      18.378 -78.344  71.205  1.00  0.00           H
ATOM    389  CG  GLU X  25      16.776 -79.145  72.337  1.00  0.00           C
ATOM    390  HG2 GLU X  25      16.125 -79.581  71.579  1.00  0.00           H
ATOM    391  HG3 GLU X  25      16.632 -79.836  73.168  1.00  0.00           H
ATOM    392  CD  GLU X  25      16.155 -77.778  72.700  1.00  0.00           C
ATOM    393  OE1 GLU X  25      14.934 -77.519  72.659  1.00  0.00           O
ATOM    394  OE2 GLU X  25      16.937 -76.837  72.936  1.00  0.00           O
ATOM    395  C   GLU X  25      20.176 -80.269  70.824  1.00  0.00           C
ATOM    396  O   GLU X  25      20.234 -80.471  69.621  1.00  0.00           O
ATOM    397  N   PRO X  26      21.294 -80.129  71.563  1.00  0.00           N
ATOM    398  CD  PRO X  26      21.426 -79.738  72.992  1.00  0.00           C
ATOM    399  HD2 PRO X  26      21.496 -80.595  73.661  1.00  0.00           H
ATOM    400  HD3 PRO X  26      20.560 -79.166  73.327  1.00  0.00           H
ATOM    401  CG  PRO X  26      22.723 -78.976  73.202  1.00  0.00           C
ATOM    402  HG2 PRO X  26      23.165 -79.047  74.196  1.00  0.00           H
ATOM    403  HG3 PRO X  26      22.651 -77.898  73.054  1.00  0.00           H
ATOM    404  CB  PRO X  26      23.543 -79.694  72.131  1.00  0.00           C
ATOM    405  HB2 PRO X  26      24.044 -80.528  72.623  1.00  0.00           H
ATOM    406  HB3 PRO X  26      24.352 -79.040  71.802  1.00  0.00           H
ATOM    407  CA  PRO X  26      22.616 -80.051  70.953  1.00  0.00           C
ATOM    408  HA  PRO X  26      22.699 -79.344  70.129  1.00  0.00           H
ATOM    409  C   PRO X  26      23.072 -81.370  70.271  1.00  0.00           C
ATOM    410  O   PRO X  26      23.989 -81.257  69.387  1.00  0.00           O
ATOM    411  N   GLY X  27      22.457 -82.551  70.458  1.00  0.00           N
ATOM    412  H   GLY X  27      21.694 -82.621  71.116  1.00  0.00           H
ATOM    413  CA  GLY X  27      22.828 -83.800  69.741  1.00  0.00           C
ATOM    414  HA2 GLY X  27      23.781 -83.772  69.213  1.00  0.00           H
ATOM    415  HA3 GLY X  27      22.962 -84.627  70.439  1.00  0.00           H
ATOM    416  C   GLY X  27      21.874 -84.264  68.626  1.00  0.00           C
ATOM    417  O   GLY X  27      22.189 -85.133  67.849  1.00  0.00           O
ATOM    418  N   MET X  28      20.748 -83.630  68.581  1.00  0.00           N
ATOM    419  H   MET X  28      20.507 -82.887  69.222  1.00  0.00           H
ATOM    420  CA  MET X  28      20.046 -83.530  67.273  1.00  0.00           C
ATOM    421  HA  MET X  28      20.078 -84.512  66.803  1.00  0.00           H
ATOM    422  CB  MET X  28      18.573 -83.140  67.476  1.00  0.00           C
ATOM    423  HB2 MET X  28      18.566 -82.062  67.633  1.00  0.00           H
ATOM    424  HB3 MET X  28      18.011 -83.379  66.573  1.00  0.00           H
ATOM    425  CG  MET X  28      17.921 -83.832  68.702  1.00  0.00           C
ATOM    426  HG2 MET X  28      18.214 -84.881  68.677  1.00  0.00           H
ATOM    427  HG3 MET X  28      18.296 -83.415  69.637  1.00  0.00           H
ATOM    428  SD  MET X  28      16.171 -83.831  68.829  1.00  0.00           S
ATOM    429  CE  MET X  28      15.848 -85.101  67.476  1.00  0.00           C
ATOM    430  HE1 MET X  28      14.826 -85.225  67.117  1.00  0.00           H
ATOM    431  HE2 MET X  28      16.513 -84.904  66.636  1.00  0.00           H
ATOM    432  HE3 MET X  28      16.176 -86.064  67.868  1.00  0.00           H
ATOM    433  C   MET X  28      20.802 -82.517  66.381  1.00  0.00           C
ATOM    434  O   MET X  28      21.003 -82.855  65.210  1.00  0.00           O
ATOM    435  N   LEU X  29      21.193 -81.332  66.847  1.00  0.00           N
ATOM    436  H   LEU X  29      21.014 -81.053  67.801  1.00  0.00           H
ATOM    437  CA  LEU X  29      21.840 -80.304  66.027  1.00  0.00           C
ATOM    438  HA  LEU X  29      21.201 -79.915  65.236  1.00  0.00           H
ATOM    439  CB  LEU X  29      22.017 -79.054  66.907  1.00  0.00           C
ATOM    440  HB2 LEU X  29      20.997 -78.823  67.214  1.00  0.00           H
ATOM    441  HB3 LEU X  29      22.511 -79.390  67.817  1.00  0.00           H
ATOM    442  CG  LEU X  29      22.817 -77.835  66.395  1.00  0.00           C
ATOM    443  HG  LEU X  29      23.861 -78.076  66.196  1.00  0.00           H
ATOM    444  CD1 LEU X  29      22.284 -77.332  65.109  1.00  0.00           C
ATOM    445 HD11 LEU X  29      21.429 -76.676  65.275  1.00  0.00           H
ATOM    446 HD12 LEU X  29      23.051 -76.736  64.615  1.00  0.00           H
ATOM    447 HD13 LEU X  29      21.985 -78.179  64.489  1.00  0.00           H
ATOM    448  CD2 LEU X  29      22.649 -76.643  67.397  1.00  0.00           C
ATOM    449 HD21 LEU X  29      23.407 -75.882  67.215  1.00  0.00           H
ATOM    450 HD22 LEU X  29      21.648 -76.210  67.359  1.00  0.00           H
ATOM    451 HD23 LEU X  29      22.833 -77.023  68.402  1.00  0.00           H
ATOM    452  C   LEU X  29      23.222 -80.762  65.501  1.00  0.00           C
ATOM    453  O   LEU X  29      23.624 -80.544  64.351  1.00  0.00           O
ATOM    454  N   ALA X  30      23.841 -81.652  66.269  1.00  0.00           N
ATOM    455  H   ALA X  30      23.607 -81.718  67.249  1.00  0.00           H
ATOM    456  CA  ALA X  30      24.972 -82.508  65.856  1.00  0.00           C
ATOM    457  HA  ALA X  30      25.802 -81.831  65.655  1.00  0.00           H
ATOM    458  CB  ALA X  30      25.469 -83.402  67.067  1.00  0.00           C
ATOM    459  HB1 ALA X  30      26.429 -83.785  66.718  1.00  0.00           H
ATOM    460  HB2 ALA X  30      25.714 -82.751  67.905  1.00  0.00           H
ATOM    461  HB3 ALA X  30      24.764 -84.194  67.319  1.00  0.00           H
ATOM    462  C   ALA X  30      24.786 -83.371  64.613  1.00  0.00           C
ATOM    463  O   ALA X  30      25.537 -83.320  63.665  1.00  0.00           O
ATOM    464  N   ARG X  31      23.634 -84.043  64.480  1.00  0.00           N
ATOM    465  H   ARG X  31      23.014 -83.907  65.266  1.00  0.00           H
ATOM    466  CA  ARG X  31      23.211 -84.791  63.324  1.00  0.00           C
ATOM    467  HA  ARG X  31      23.966 -85.472  62.933  1.00  0.00           H
ATOM    468  CB  ARG X  31      21.895 -85.540  63.733  1.00  0.00           C
ATOM    469  HB2 ARG X  31      21.691 -85.532  64.804  1.00  0.00           H
ATOM    470  HB3 ARG X  31      20.985 -85.180  63.254  1.00  0.00           H
ATOM    471  CG  ARG X  31      21.996 -87.024  63.403  1.00  0.00           C
ATOM    472  HG2 ARG X  31      22.228 -86.963  62.340  1.00  0.00           H
ATOM    473  HG3 ARG X  31      22.842 -87.489  63.909  1.00  0.00           H
ATOM    474  CD  ARG X  31      20.668 -87.878  63.587  1.00  0.00           C
ATOM    475  HD2 ARG X  31      20.922 -88.903  63.317  1.00  0.00           H
ATOM    476  HD3 ARG X  31      20.406 -87.924  64.644  1.00  0.00           H
ATOM    477  NE  ARG X  31      19.582 -87.353  62.733  1.00  0.00           N
ATOM    478  HE  ARG X  31      19.558 -87.770  61.813  1.00  0.00           H
ATOM    479  CZ  ARG X  31      18.549 -86.625  63.092  1.00  0.00           C
ATOM    480  NH1 ARG X  31      18.338 -86.100  64.276  1.00  0.00           N
ATOM    481 HH11 ARG X  31      18.964 -86.296  65.043  1.00  0.00           H
ATOM    482 HH12 ARG X  31      17.463 -85.600  64.351  1.00  0.00           H
ATOM    483  NH2 ARG X  31      17.589 -86.286  62.265  1.00  0.00           N
ATOM    484 HH21 ARG X  31      17.682 -86.726  61.360  1.00  0.00           H
ATOM    485 HH22 ARG X  31      16.784 -85.772  62.592  1.00  0.00           H
ATOM    486  C   ARG X  31      22.852 -83.925  62.081  1.00  0.00           C
ATOM    487  O   ARG X  31      23.126 -84.342  60.942  1.00  0.00           O
ATOM    488  N   TRP X  32      22.198 -82.738  62.254  1.00  0.00           N
ATOM    489  H   TRP X  32      21.951 -82.480  63.199  1.00  0.00           H
ATOM    490  CA  TRP X  32      21.856 -81.744  61.224  1.00  0.00           C
ATOM    491  HA  TRP X  32      21.248 -82.257  60.478  1.00  0.00           H
ATOM    492  CB  TRP X  32      20.844 -80.696  61.830  1.00  0.00           C
ATOM    493  HB2 TRP X  32      21.398 -80.005  62.465  1.00  0.00           H
ATOM    494  HB3 TRP X  32      20.501 -80.129  60.965  1.00  0.00           H
ATOM    495  CG  TRP X  32      19.606 -81.191  62.505  1.00  0.00           C
ATOM    496  CD1 TRP X  32      19.133 -82.458  62.599  1.00  0.00           C
ATOM    497  HD1 TRP X  32      19.524 -83.340  62.114  1.00  0.00           H
ATOM    498  NE1 TRP X  32      18.040 -82.482  63.404  1.00  0.00           N
ATOM    499  HE1 TRP X  32      17.444 -83.290  63.520  1.00  0.00           H
ATOM    500  CE2 TRP X  32      17.684 -81.299  63.963  1.00  0.00           C
ATOM    501  CZ2 TRP X  32      16.682 -80.780  64.798  1.00  0.00           C
ATOM    502  HZ2 TRP X  32      16.000 -81.420  65.340  1.00  0.00           H
ATOM    503  CH2 TRP X  32      16.609 -79.397  64.936  1.00  0.00           C
ATOM    504  HH2 TRP X  32      15.858 -79.000  65.602  1.00  0.00           H
ATOM    505  CZ3 TRP X  32      17.456 -78.545  64.216  1.00  0.00           C
ATOM    506  HZ3 TRP X  32      17.365 -77.487  64.406  1.00  0.00           H
ATOM    507  CE3 TRP X  32      18.443 -79.025  63.280  1.00  0.00           C
ATOM    508  HE3 TRP X  32      19.021 -78.235  62.823  1.00  0.00           H
ATOM    509  CD2 TRP X  32      18.595 -80.420  63.173  1.00  0.00           C
ATOM    510  C   TRP X  32      23.075 -81.026  60.616  1.00  0.00           C
ATOM    511  O   TRP X  32      23.097 -80.785  59.424  1.00  0.00           O
ATOM    512  N   THR X  33      24.163 -81.026  61.411  1.00  0.00           N
ATOM    513  H   THR X  33      23.928 -81.377  62.328  1.00  0.00           H
ATOM    514  CA  THR X  33      25.497 -80.652  61.037  1.00  0.00           C
ATOM    515  HA  THR X  33      25.479 -79.825  60.327  1.00  0.00           H
ATOM    516  CB  THR X  33      26.417 -80.274  62.244  1.00  0.00           C
ATOM    517  HB  THR X  33      26.653 -81.205  62.758  1.00  0.00           H
ATOM    518  CG2 THR X  33      27.718 -79.551  61.836  1.00  0.00           C
ATOM    519 HG21 THR X  33      28.294 -79.107  62.647  1.00  0.00           H
ATOM    520 HG22 THR X  33      28.270 -80.358  61.357  1.00  0.00           H
ATOM    521 HG23 THR X  33      27.490 -78.765  61.115  1.00  0.00           H
ATOM    522  OG1 THR X  33      25.606 -79.381  63.034  1.00  0.00           O
ATOM    523  HG1 THR X  33      24.940 -79.916  63.471  1.00  0.00           H
ATOM    524  C   THR X  33      26.096 -81.805  60.287  1.00  0.00           C
ATOM    525  O   THR X  33      26.633 -81.517  59.225  1.00  0.00           O
ATOM    526  N   ASP X  34      25.977 -83.098  60.678  1.00  0.00           N
ATOM    527  H   ASP X  34      25.682 -83.295  61.624  1.00  0.00           H
ATOM    528  CA  ASP X  34      26.770 -84.043  59.905  1.00  0.00           C
ATOM    529  HA  ASP X  34      27.805 -83.723  59.789  1.00  0.00           H
ATOM    530  CB  ASP X  34      26.786 -85.372  60.637  1.00  0.00           C
ATOM    531  HB2 ASP X  34      25.787 -85.777  60.799  1.00  0.00           H
ATOM    532  HB3 ASP X  34      27.282 -86.056  59.949  1.00  0.00           H
ATOM    533  CG  ASP X  34      27.642 -85.452  61.869  1.00  0.00           C
ATOM    534  OD1 ASP X  34      27.244 -86.270  62.719  1.00  0.00           O
ATOM    535  OD2 ASP X  34      28.778 -84.875  61.971  1.00  0.00           O
ATOM    536  C   ASP X  34      26.235 -84.335  58.512  1.00  0.00           C
ATOM    537  O   ASP X  34      27.041 -84.714  57.643  1.00  0.00           O
ATOM    538  N   ASP X  35      24.944 -84.112  58.229  1.00  0.00           N
ATOM    539  H   ASP X  35      24.268 -83.965  58.964  1.00  0.00           H
ATOM    540  CA  ASP X  35      24.348 -84.267  56.843  1.00  0.00           C
ATOM    541  HA  ASP X  35      24.905 -85.015  56.277  1.00  0.00           H
ATOM    542  CB  ASP X  35      22.811 -84.610  56.917  1.00  0.00           C
ATOM    543  HB2 ASP X  35      22.366 -83.893  57.607  1.00  0.00           H
ATOM    544  HB3 ASP X  35      22.517 -84.459  55.878  1.00  0.00           H
ATOM    545  CG  ASP X  35      22.545 -86.058  57.433  1.00  0.00           C
ATOM    546  OD1 ASP X  35      23.478 -86.925  57.413  1.00  0.00           O
ATOM    547  OD2 ASP X  35      21.447 -86.376  57.891  1.00  0.00           O
ATOM    548  C   ASP X  35      24.426 -82.912  56.118  1.00  0.00           C
ATOM    549  O   ASP X  35      24.546 -82.955  54.928  1.00  0.00           O
ATOM    550  N   ASP X  36      24.417 -81.788  56.853  1.00  0.00           N
ATOM    551  H   ASP X  36      24.448 -81.906  57.856  1.00  0.00           H
ATOM    552  CA  ASP X  36      24.166 -80.474  56.286  1.00  0.00           C
ATOM    553  HA  ASP X  36      24.247 -79.823  57.157  1.00  0.00           H
ATOM    554  CB  ASP X  36      25.221 -80.088  55.279  1.00  0.00           C
ATOM    555  HB2 ASP X  36      26.230 -80.389  55.560  1.00  0.00           H
ATOM    556  HB3 ASP X  36      24.993 -80.452  54.277  1.00  0.00           H
ATOM    557  CG  ASP X  36      25.153 -78.615  55.024  1.00  0.00           C
ATOM    558  OD1 ASP X  36      26.171 -78.188  54.475  1.00  0.00           O
ATOM    559  OD2 ASP X  36      24.186 -77.911  55.373  1.00  0.00           O
ATOM    560  C   ASP X  36      22.732 -80.362  55.825  1.00  0.00           C
ATOM    561  O   ASP X  36      22.408 -80.495  54.665  1.00  0.00           O
ATOM    562  N   LEU X  37      21.850 -80.166  56.792  1.00  0.00           N
ATOM    563  H   LEU X  37      22.087 -80.336  57.759  1.00  0.00           H
ATOM    564  CA  LEU X  37      20.397 -80.056  56.494  1.00  0.00           C
ATOM    565  HA  LEU X  37      20.048 -80.958  55.992  1.00  0.00           H
ATOM    566  CB  LEU X  37      19.558 -80.063  57.809  1.00  0.00           C
ATOM    567  HB2 LEU X  37      19.743 -80.939  58.432  1.00  0.00           H
ATOM    568  HB3 LEU X  37      19.831 -79.156  58.348  1.00  0.00           H
ATOM    569  CG  LEU X  37      17.995 -79.951  57.611  1.00  0.00           C
ATOM    570  HG  LEU X  37      17.679 -78.967  57.265  1.00  0.00           H
ATOM    571  CD1 LEU X  37      17.430 -81.064  56.719  1.00  0.00           C
ATOM    572 HD11 LEU X  37      16.341 -81.034  56.761  1.00  0.00           H
ATOM    573 HD12 LEU X  37      17.689 -80.750  55.708  1.00  0.00           H
ATOM    574 HD13 LEU X  37      17.870 -82.040  56.920  1.00  0.00           H
ATOM    575  CD2 LEU X  37      17.314 -80.206  58.994  1.00  0.00           C
ATOM    576 HD21 LEU X  37      17.829 -79.570  59.714  1.00  0.00           H
ATOM    577 HD22 LEU X  37      16.262 -79.926  58.958  1.00  0.00           H
ATOM    578 HD23 LEU X  37      17.449 -81.269  59.195  1.00  0.00           H
ATOM    579  C   LEU X  37      20.117 -78.837  55.716  1.00  0.00           C
ATOM    580  O   LEU X  37      19.126 -78.926  54.853  1.00  0.00           O
ATOM    581  N   TYR X  38      20.782 -77.692  55.861  1.00  0.00           N
ATOM    582  H   TYR X  38      21.444 -77.545  56.609  1.00  0.00           H
ATOM    583  CA  TYR X  38      20.453 -76.567  55.000  1.00  0.00           C
ATOM    584  HA  TYR X  38      19.403 -76.274  54.985  1.00  0.00           H
ATOM    585  CB  TYR X  38      21.320 -75.343  55.409  1.00  0.00           C
ATOM    586  HB2 TYR X  38      21.341 -75.276  56.496  1.00  0.00           H
ATOM    587  HB3 TYR X  38      22.343 -75.589  55.126  1.00  0.00           H
ATOM    588  CG  TYR X  38      20.977 -73.983  54.718  1.00  0.00           C
ATOM    589  CD1 TYR X  38      21.612 -73.582  53.533  1.00  0.00           C
ATOM    590  HD1 TYR X  38      22.377 -74.200  53.089  1.00  0.00           H
ATOM    591  CE1 TYR X  38      21.090 -72.469  52.871  1.00  0.00           C
ATOM    592  HE1 TYR X  38      21.410 -72.167  51.884  1.00  0.00           H
ATOM    593  CZ  TYR X  38      20.120 -71.667  53.430  1.00  0.00           C
ATOM    594  OH  TYR X  38      19.715 -70.550  52.799  1.00  0.00           O
ATOM    595  HH  TYR X  38      20.293 -70.396  52.047  1.00  0.00           H
ATOM    596  CE2 TYR X  38      19.412 -72.091  54.616  1.00  0.00           C
ATOM    597  HE2 TYR X  38      18.566 -71.528  54.983  1.00  0.00           H
ATOM    598  CD2 TYR X  38      19.844 -73.301  55.243  1.00  0.00           C
ATOM    599  HD2 TYR X  38      19.258 -73.705  56.055  1.00  0.00           H
ATOM    600  C   TYR X  38      20.720 -76.956  53.533  1.00  0.00           C
ATOM    601  O   TYR X  38      19.956 -76.594  52.648  1.00  0.00           O
ATOM    602  N   GLY X  39      21.754 -77.740  53.352  1.00  0.00           N
ATOM    603  H   GLY X  39      22.410 -77.901  54.103  1.00  0.00           H
ATOM    604  CA  GLY X  39      22.265 -78.289  52.044  1.00  0.00           C
ATOM    605  HA2 GLY X  39      22.707 -77.582  51.342  1.00  0.00           H
ATOM    606  HA3 GLY X  39      23.092 -78.940  52.329  1.00  0.00           H
ATOM    607  C   GLY X  39      21.288 -79.255  51.370  1.00  0.00           C
ATOM    608  O   GLY X  39      20.949 -79.150  50.133  1.00  0.00           O
ATOM    609  N   ILE X  40      20.755 -80.163  52.207  1.00  0.00           N
ATOM    610  H   ILE X  40      21.235 -80.304  53.084  1.00  0.00           H
ATOM    611  CA  ILE X  40      19.682 -81.046  51.774  1.00  0.00           C
ATOM    612  HA  ILE X  40      20.157 -81.725  51.066  1.00  0.00           H
ATOM    613  CB  ILE X  40      19.168 -82.029  52.934  1.00  0.00           C
ATOM    614  HB  ILE X  40      19.115 -81.477  53.873  1.00  0.00           H
ATOM    615  CG2 ILE X  40      17.813 -82.715  52.642  1.00  0.00           C
ATOM    616 HG21 ILE X  40      17.706 -83.317  53.544  1.00  0.00           H
ATOM    617 HG22 ILE X  40      17.023 -81.967  52.582  1.00  0.00           H
ATOM    618 HG23 ILE X  40      17.902 -83.334  51.750  1.00  0.00           H
ATOM    619  CG1 ILE X  40      20.200 -83.108  52.972  1.00  0.00           C
ATOM    620 HG12 ILE X  40      20.119 -83.713  52.069  1.00  0.00           H
ATOM    621 HG13 ILE X  40      21.174 -82.621  52.922  1.00  0.00           H
ATOM    622  CD1 ILE X  40      20.112 -84.025  54.201  1.00  0.00           C
ATOM    623 HD11 ILE X  40      20.099 -83.349  55.056  1.00  0.00           H
ATOM    624 HD12 ILE X  40      19.302 -84.754  54.177  1.00  0.00           H
ATOM    625 HD13 ILE X  40      21.071 -84.538  54.123  1.00  0.00           H
ATOM    626  C   ILE X  40      18.434 -80.368  51.101  1.00  0.00           C
ATOM    627  O   ILE X  40      17.941 -80.766  50.041  1.00  0.00           O
ATOM    628  N   ILE X  41      18.131 -79.160  51.595  1.00  0.00           N
ATOM    629  H   ILE X  41      18.589 -78.955  52.472  1.00  0.00           H
ATOM    630  CA  ILE X  41      17.007 -78.393  51.145  1.00  0.00           C
ATOM    631  HA  ILE X  41      16.290 -79.053  50.658  1.00  0.00           H
ATOM    632  CB  ILE X  41      16.310 -77.669  52.359  1.00  0.00           C
ATOM    633  HB  ILE X  41      17.034 -77.003  52.828  1.00  0.00           H
ATOM    634  CG2 ILE X  41      15.068 -76.927  51.887  1.00  0.00           C
ATOM    635 HG21 ILE X  41      14.381 -77.629  51.414  1.00  0.00           H
ATOM    636 HG22 ILE X  41      14.619 -76.328  52.678  1.00  0.00           H
ATOM    637 HG23 ILE X  41      15.222 -76.263  51.036  1.00  0.00           H
ATOM    638  CG1 ILE X  41      15.930 -78.760  53.438  1.00  0.00           C
ATOM    639 HG12 ILE X  41      16.830 -79.208  53.858  1.00  0.00           H
ATOM    640 HG13 ILE X  41      15.340 -78.252  54.201  1.00  0.00           H
ATOM    641  CD1 ILE X  41      15.224 -80.039  53.044  1.00  0.00           C
ATOM    642 HD11 ILE X  41      15.581 -80.490  52.118  1.00  0.00           H
ATOM    643 HD12 ILE X  41      15.394 -80.737  53.865  1.00  0.00           H
ATOM    644 HD13 ILE X  41      14.177 -79.784  52.885  1.00  0.00           H
ATOM    645  C   ILE X  41      17.446 -77.507  50.003  1.00  0.00           C
ATOM    646  O   ILE X  41      16.655 -77.399  49.094  1.00  0.00           O
ATOM    647  N   ARG X  42      18.692 -76.907  49.910  1.00  0.00           N
ATOM    648  H   ARG X  42      19.175 -76.830  50.793  1.00  0.00           H
ATOM    649  CA  ARG X  42      19.332 -76.370  48.740  1.00  0.00           C
ATOM    650  HA  ARG X  42      18.611 -75.666  48.326  1.00  0.00           H
ATOM    651  CB  ARG X  42      20.727 -75.711  49.065  1.00  0.00           C
ATOM    652  HB2 ARG X  42      21.304 -76.420  49.660  1.00  0.00           H
ATOM    653  HB3 ARG X  42      21.198 -75.549  48.095  1.00  0.00           H
ATOM    654  CG  ARG X  42      20.900 -74.426  49.915  1.00  0.00           C
ATOM    655  HG2 ARG X  42      20.650 -74.559  50.967  1.00  0.00           H
ATOM    656  HG3 ARG X  42      21.977 -74.271  49.868  1.00  0.00           H
ATOM    657  CD  ARG X  42      20.399 -73.067  49.225  1.00  0.00           C
ATOM    658  HD2 ARG X  42      20.771 -72.289  49.891  1.00  0.00           H
ATOM    659  HD3 ARG X  42      20.678 -72.975  48.176  1.00  0.00           H
ATOM    660  NE  ARG X  42      18.948 -73.016  49.332  1.00  0.00           N
ATOM    661  HE  ARG X  42      18.642 -73.502  50.163  1.00  0.00           H
ATOM    662  CZ  ARG X  42      18.006 -72.570  48.481  1.00  0.00           C
ATOM    663  NH1 ARG X  42      18.202 -72.037  47.329  1.00  0.00           N
ATOM    664 HH11 ARG X  42      19.116 -71.829  46.954  1.00  0.00           H
ATOM    665 HH12 ARG X  42      17.356 -71.745  46.861  1.00  0.00           H
ATOM    666  NH2 ARG X  42      16.790 -72.779  48.758  1.00  0.00           N
ATOM    667 HH21 ARG X  42      16.571 -73.054  49.705  1.00  0.00           H
ATOM    668 HH22 ARG X  42      16.101 -72.625  48.035  1.00  0.00           H
ATOM    669  C   ARG X  42      19.548 -77.347  47.637  1.00  0.00           C
ATOM    670  O   ARG X  42      19.833 -76.900  46.540  1.00  0.00           O
ATOM    671  N   ALA X  43      19.532 -78.691  47.876  1.00  0.00           N
ATOM    672  H   ALA X  43      19.322 -79.040  48.801  1.00  0.00           H
ATOM    673  CA  ALA X  43      19.357 -79.611  46.809  1.00  0.00           C
ATOM    674  HA  ALA X  43      19.945 -79.229  45.975  1.00  0.00           H
ATOM    675  CB  ALA X  43      19.806 -81.070  47.238  1.00  0.00           C
ATOM    676  HB1 ALA X  43      20.806 -80.963  47.659  1.00  0.00           H
ATOM    677  HB2 ALA X  43      19.080 -81.460  47.951  1.00  0.00           H
ATOM    678  HB3 ALA X  43      19.957 -81.707  46.366  1.00  0.00           H
ATOM    679  C   ALA X  43      17.922 -79.651  46.236  1.00  0.00           C
ATOM    680  O   ALA X  43      17.730 -79.448  45.061  1.00  0.00           O
ATOM    681  N   ALA X  44      17.000 -79.902  47.236  1.00  0.00           N
ATOM    682  H   ALA X  44      17.321 -80.127  48.167  1.00  0.00           H
ATOM    683  CA  ALA X  44      15.686 -80.305  46.900  1.00  0.00           C
ATOM    684  HA  ALA X  44      15.730 -80.930  46.008  1.00  0.00           H
ATOM    685  CB  ALA X  44      15.079 -81.154  48.051  1.00  0.00           C
ATOM    686  HB1 ALA X  44      14.066 -81.364  47.708  1.00  0.00           H
ATOM    687  HB2 ALA X  44      15.574 -82.091  48.306  1.00  0.00           H
ATOM    688  HB3 ALA X  44      15.123 -80.557  48.962  1.00  0.00           H
ATOM    689  C   ALA X  44      14.769 -79.083  46.509  1.00  0.00           C
ATOM    690  O   ALA X  44      14.256 -79.070  45.381  1.00  0.00           O
ATOM    691  N   LYS X  45      14.504 -78.089  47.383  1.00  0.00           N
ATOM    692  H   LYS X  45      14.994 -78.138  48.264  1.00  0.00           H
ATOM    693  CA  LYS X  45      13.634 -76.895  47.357  1.00  0.00           C
ATOM    694  HA  LYS X  45      12.683 -77.195  46.917  1.00  0.00           H
ATOM    695  CB  LYS X  45      13.396 -76.364  48.779  1.00  0.00           C
ATOM    696  HB2 LYS X  45      13.537 -77.190  49.477  1.00  0.00           H
ATOM    697  HB3 LYS X  45      14.183 -75.644  48.998  1.00  0.00           H
ATOM    698  CG  LYS X  45      12.019 -75.780  49.076  1.00  0.00           C
ATOM    699  HG2 LYS X  45      12.011 -75.170  49.979  1.00  0.00           H
ATOM    700  HG3 LYS X  45      11.810 -75.099  48.251  1.00  0.00           H
ATOM    701  CD  LYS X  45      10.950 -76.897  49.183  1.00  0.00           C
ATOM    702  HD2 LYS X  45       9.998 -76.372  49.260  1.00  0.00           H
ATOM    703  HD3 LYS X  45      10.898 -77.424  48.231  1.00  0.00           H
ATOM    704  CE  LYS X  45      11.156 -77.928  50.390  1.00  0.00           C
ATOM    705  HE2 LYS X  45      11.833 -78.667  49.961  1.00  0.00           H
ATOM    706  HE3 LYS X  45      11.783 -77.449  51.140  1.00  0.00           H
ATOM    707  NZ  LYS X  45       9.862 -78.537  50.814  1.00  0.00           N
ATOM    708  HZ1 LYS X  45       9.246 -78.809  50.061  1.00  0.00           H
ATOM    709  HZ2 LYS X  45       9.862 -79.277  51.502  1.00  0.00           H
ATOM    710  HZ3 LYS X  45       9.281 -77.763  51.103  1.00  0.00           H
ATOM    711  C   LYS X  45      14.197 -75.786  46.446  1.00  0.00           C
ATOM    712  O   LYS X  45      13.453 -74.996  45.841  1.00  0.00           O
ATOM    713  N   LYS X  46      15.483 -75.889  46.142  1.00  0.00           N
ATOM    714  H   LYS X  46      15.956 -76.667  46.577  1.00  0.00           H
ATOM    715  CA  LYS X  46      16.175 -74.945  45.207  1.00  0.00           C
ATOM    716  HA  LYS X  46      16.036 -73.923  45.562  1.00  0.00           H
ATOM    717  CB  LYS X  46      17.707 -75.201  45.208  1.00  0.00           C
ATOM    718  HB2 LYS X  46      18.060 -74.880  46.189  1.00  0.00           H
ATOM    719  HB3 LYS X  46      17.723 -76.281  45.064  1.00  0.00           H
ATOM    720  CG  LYS X  46      18.480 -74.480  44.021  1.00  0.00           C
ATOM    721  HG2 LYS X  46      18.020 -74.716  43.062  1.00  0.00           H
ATOM    722  HG3 LYS X  46      18.309 -73.404  44.053  1.00  0.00           H
ATOM    723  CD  LYS X  46      19.982 -74.764  43.770  1.00  0.00           C
ATOM    724  HD2 LYS X  46      20.296 -74.230  42.873  1.00  0.00           H
ATOM    725  HD3 LYS X  46      20.672 -74.414  44.537  1.00  0.00           H
ATOM    726  CE  LYS X  46      20.234 -76.219  43.516  1.00  0.00           C
ATOM    727  HE2 LYS X  46      20.044 -76.762  44.443  1.00  0.00           H
ATOM    728  HE3 LYS X  46      19.499 -76.579  42.797  1.00  0.00           H
ATOM    729  NZ  LYS X  46      21.570 -76.572  43.065  1.00  0.00           N
ATOM    730  HZ1 LYS X  46      21.663 -77.562  42.889  1.00  0.00           H
ATOM    731  HZ2 LYS X  46      21.880 -76.069  42.246  1.00  0.00           H
ATOM    732  HZ3 LYS X  46      22.215 -76.433  43.830  1.00  0.00           H
ATOM    733  C   LYS X  46      15.554 -75.038  43.805  1.00  0.00           C
ATOM    734  O   LYS X  46      15.112 -76.104  43.304  1.00  0.00           O
ATOM    735  N   GLY X  47      15.546 -73.888  43.059  1.00  0.00           N
ATOM    736  H   GLY X  47      15.792 -73.047  43.561  1.00  0.00           H
ATOM    737  CA  GLY X  47      15.230 -73.886  41.640  1.00  0.00           C
ATOM    738  HA2 GLY X  47      15.958 -73.174  41.251  1.00  0.00           H
ATOM    739  HA3 GLY X  47      15.538 -74.863  41.270  1.00  0.00           H
ATOM    740  C   GLY X  47      13.814 -73.413  41.283  1.00  0.00           C
ATOM    741  O   GLY X  47      13.493 -73.106  40.102  1.00  0.00           O
ATOM    742  N   LYS X  48      12.926 -73.419  42.303  1.00  0.00           N
ATOM    743  H   LYS X  48      13.248 -73.730  43.208  1.00  0.00           H
ATOM    744  CA  LYS X  48      11.482 -73.089  42.227  1.00  0.00           C
ATOM    745  HA  LYS X  48      11.224 -73.459  41.235  1.00  0.00           H
ATOM    746  CB  LYS X  48      10.640 -73.971  43.180  1.00  0.00           C
ATOM    747  HB2 LYS X  48      10.916 -73.738  44.208  1.00  0.00           H
ATOM    748  HB3 LYS X  48       9.576 -73.754  43.081  1.00  0.00           H
ATOM    749  CG  LYS X  48      10.830 -75.459  42.895  1.00  0.00           C
ATOM    750  HG2 LYS X  48      10.521 -75.587  41.858  1.00  0.00           H
ATOM    751  HG3 LYS X  48      11.878 -75.749  42.974  1.00  0.00           H
ATOM    752  CD  LYS X  48      10.040 -76.362  43.844  1.00  0.00           C
ATOM    753  HD2 LYS X  48      10.330 -77.392  43.635  1.00  0.00           H
ATOM    754  HD3 LYS X  48      10.451 -76.145  44.830  1.00  0.00           H
ATOM    755  CE  LYS X  48       8.518 -76.287  43.859  1.00  0.00           C
ATOM    756  HE2 LYS X  48       8.185 -76.759  44.783  1.00  0.00           H
ATOM    757  HE3 LYS X  48       8.246 -75.234  43.933  1.00  0.00           H
ATOM    758  NZ  LYS X  48       7.934 -76.776  42.620  1.00  0.00           N
ATOM    759  HZ1 LYS X  48       7.966 -77.781  42.525  1.00  0.00           H
ATOM    760  HZ2 LYS X  48       6.940 -76.601  42.631  1.00  0.00           H
ATOM    761  HZ3 LYS X  48       8.354 -76.449  41.762  1.00  0.00           H
ATOM    762  C   LYS X  48      11.098 -71.578  42.253  1.00  0.00           C
ATOM    763  O   LYS X  48      12.001 -70.708  42.310  1.00  0.00           O
ATOM    764  N   LYS X  49       9.778 -71.277  42.284  1.00  0.00           N
ATOM    765  H   LYS X  49       9.140 -72.058  42.227  1.00  0.00           H
ATOM    766  CA  LYS X  49       9.288 -69.965  42.475  1.00  0.00           C
ATOM    767  HA  LYS X  49       9.660 -69.329  41.671  1.00  0.00           H
ATOM    768  CB  LYS X  49       7.796 -69.918  42.402  1.00  0.00           C
ATOM    769  HB2 LYS X  49       7.407 -70.167  41.414  1.00  0.00           H
ATOM    770  HB3 LYS X  49       7.375 -70.623  43.119  1.00  0.00           H
ATOM    771  CG  LYS X  49       7.171 -68.564  42.698  1.00  0.00           C
ATOM    772  HG2 LYS X  49       7.593 -68.174  43.624  1.00  0.00           H
ATOM    773  HG3 LYS X  49       7.562 -67.856  41.968  1.00  0.00           H
ATOM    774  CD  LYS X  49       5.634 -68.506  42.721  1.00  0.00           C
ATOM    775  HD2 LYS X  49       5.214 -68.921  41.804  1.00  0.00           H
ATOM    776  HD3 LYS X  49       5.369 -69.207  43.513  1.00  0.00           H
ATOM    777  CE  LYS X  49       5.022 -67.133  43.172  1.00  0.00           C
ATOM    778  HE2 LYS X  49       5.529 -66.790  44.074  1.00  0.00           H
ATOM    779  HE3 LYS X  49       5.364 -66.376  42.466  1.00  0.00           H
ATOM    780  NZ  LYS X  49       3.551 -67.215  43.100  1.00  0.00           N
ATOM    781  HZ1 LYS X  49       3.305 -67.738  42.271  1.00  0.00           H
ATOM    782  HZ2 LYS X  49       3.109 -67.585  43.928  1.00  0.00           H
ATOM    783  HZ3 LYS X  49       3.160 -66.288  42.999  1.00  0.00           H
ATOM    784  C   LYS X  49       9.798 -69.428  43.845  1.00  0.00           C
ATOM    785  O   LYS X  49       9.560 -70.102  44.859  1.00  0.00           O
ATOM    786  N   THR X  50      10.475 -68.353  43.831  1.00  0.00           N
ATOM    787  H   THR X  50      10.511 -67.732  43.035  1.00  0.00           H
ATOM    788  CA  THR X  50      11.379 -68.043  44.997  1.00  0.00           C
ATOM    789  HA  THR X  50      11.856 -68.939  45.395  1.00  0.00           H
ATOM    790  CB  THR X  50      12.555 -67.038  44.652  1.00  0.00           C
ATOM    791  HB  THR X  50      13.168 -66.888  45.540  1.00  0.00           H
ATOM    792  CG2 THR X  50      13.476 -67.450  43.495  1.00  0.00           C
ATOM    793 HG21 THR X  50      13.072 -67.186  42.519  1.00  0.00           H
ATOM    794 HG22 THR X  50      14.460 -66.981  43.543  1.00  0.00           H
ATOM    795 HG23 THR X  50      13.556 -68.532  43.604  1.00  0.00           H
ATOM    796  OG1 THR X  50      11.929 -65.844  44.189  1.00  0.00           O
ATOM    797  HG1 THR X  50      11.836 -65.337  45.000  1.00  0.00           H
ATOM    798  C   THR X  50      10.647 -67.390  46.163  1.00  0.00           C
ATOM    799  O   THR X  50       9.670 -66.634  45.993  1.00  0.00           O
ATOM    800  N   PHE X  51      11.222 -67.418  47.353  1.00  0.00           N
ATOM    801  H   PHE X  51      11.970 -68.093  47.419  1.00  0.00           H
ATOM    802  CA  PHE X  51      10.929 -66.537  48.508  1.00  0.00           C
ATOM    803  HA  PHE X  51      10.562 -65.567  48.174  1.00  0.00           H
ATOM    804  CB  PHE X  51       9.727 -66.945  49.363  1.00  0.00           C
ATOM    805  HB2 PHE X  51       9.003 -67.298  48.629  1.00  0.00           H
ATOM    806  HB3 PHE X  51      10.007 -67.783  50.001  1.00  0.00           H
ATOM    807  CG  PHE X  51       8.971 -65.817  50.054  1.00  0.00           C
ATOM    808  CD1 PHE X  51       9.371 -65.533  51.415  1.00  0.00           C
ATOM    809  HD1 PHE X  51      10.145 -66.093  51.919  1.00  0.00           H
ATOM    810  CE1 PHE X  51       8.599 -64.543  52.078  1.00  0.00           C
ATOM    811  HE1 PHE X  51       8.625 -64.304  53.131  1.00  0.00           H
ATOM    812  CZ  PHE X  51       7.634 -63.780  51.377  1.00  0.00           C
ATOM    813  HZ  PHE X  51       7.107 -63.065  51.991  1.00  0.00           H
ATOM    814  CE2 PHE X  51       7.291 -64.038  50.021  1.00  0.00           C
ATOM    815  HE2 PHE X  51       6.474 -63.498  49.567  1.00  0.00           H
ATOM    816  CD2 PHE X  51       7.986 -64.989  49.340  1.00  0.00           C
ATOM    817  HD2 PHE X  51       7.838 -65.336  48.329  1.00  0.00           H
ATOM    818  C   PHE X  51      12.271 -66.242  49.274  1.00  0.00           C
ATOM    819  O   PHE X  51      12.489 -66.654  50.402  1.00  0.00           O
ATOM    820  N   ILE X  52      13.190 -65.570  48.540  1.00  0.00           N
ATOM    821  H   ILE X  52      12.892 -65.241  47.632  1.00  0.00           H
ATOM    822  CA  ILE X  52      14.518 -65.186  49.013  1.00  0.00           C
ATOM    823  HA  ILE X  52      14.977 -66.145  49.253  1.00  0.00           H
ATOM    824  CB  ILE X  52      15.382 -64.518  47.885  1.00  0.00           C
ATOM    825  HB  ILE X  52      14.813 -63.691  47.458  1.00  0.00           H
ATOM    826  CG2 ILE X  52      16.738 -63.920  48.407  1.00  0.00           C
ATOM    827 HG21 ILE X  52      17.450 -64.696  48.693  1.00  0.00           H
ATOM    828 HG22 ILE X  52      17.234 -63.328  47.637  1.00  0.00           H
ATOM    829 HG23 ILE X  52      16.506 -63.162  49.155  1.00  0.00           H
ATOM    830  CG1 ILE X  52      15.633 -65.512  46.787  1.00  0.00           C
ATOM    831 HG12 ILE X  52      16.422 -66.238  46.989  1.00  0.00           H
ATOM    832 HG13 ILE X  52      14.740 -66.113  46.613  1.00  0.00           H
ATOM    833  CD1 ILE X  52      16.057 -64.838  45.426  1.00  0.00           C
ATOM    834 HD11 ILE X  52      16.726 -64.017  45.684  1.00  0.00           H
ATOM    835 HD12 ILE X  52      16.615 -65.512  44.776  1.00  0.00           H
ATOM    836 HD13 ILE X  52      15.205 -64.481  44.846  1.00  0.00           H
ATOM    837  C   ILE X  52      14.425 -64.210  50.192  1.00  0.00           C
ATOM    838  O   ILE X  52      13.926 -63.060  50.061  1.00  0.00           O
ATOM    839  N   LEU X  53      14.964 -64.622  51.388  1.00  0.00           N
ATOM    840  H   LEU X  53      15.339 -65.559  51.436  1.00  0.00           H
ATOM    841  CA  LEU X  53      15.001 -63.805  52.628  1.00  0.00           C
ATOM    842  HA  LEU X  53      14.356 -62.957  52.398  1.00  0.00           H
ATOM    843  CB  LEU X  53      14.403 -64.672  53.821  1.00  0.00           C
ATOM    844  HB2 LEU X  53      14.186 -65.713  53.579  1.00  0.00           H
ATOM    845  HB3 LEU X  53      15.180 -64.819  54.571  1.00  0.00           H
ATOM    846  CG  LEU X  53      13.177 -63.893  54.405  1.00  0.00           C
ATOM    847  HG  LEU X  53      13.453 -62.839  54.383  1.00  0.00           H
ATOM    848  CD1 LEU X  53      11.936 -64.244  53.543  1.00  0.00           C
ATOM    849 HD11 LEU X  53      11.079 -63.691  53.927  1.00  0.00           H
ATOM    850 HD12 LEU X  53      12.121 -63.885  52.531  1.00  0.00           H
ATOM    851 HD13 LEU X  53      11.691 -65.306  53.563  1.00  0.00           H
ATOM    852  CD2 LEU X  53      12.931 -64.307  55.827  1.00  0.00           C
ATOM    853 HD21 LEU X  53      12.888 -65.391  55.937  1.00  0.00           H
ATOM    854 HD22 LEU X  53      13.769 -63.901  56.392  1.00  0.00           H
ATOM    855 HD23 LEU X  53      12.033 -63.920  56.309  1.00  0.00           H
ATOM    856  C   LEU X  53      16.361 -63.270  52.999  1.00  0.00           C
ATOM    857  O   LEU X  53      17.414 -63.864  52.648  1.00  0.00           O
ATOM    858  N   HID X  54      16.446 -62.173  53.829  1.00  0.00           N
ATOM    859  H   HID X  54      15.566 -61.734  54.057  1.00  0.00           H
ATOM    860  CA  HID X  54      17.714 -61.411  54.108  1.00  0.00           C
ATOM    861  HA  HID X  54      18.560 -62.038  53.827  1.00  0.00           H
ATOM    862  CB  HID X  54      17.766 -60.142  53.266  1.00  0.00           C
ATOM    863  HB2 HID X  54      16.968 -60.118  52.525  1.00  0.00           H
ATOM    864  HB3 HID X  54      17.752 -59.182  53.780  1.00  0.00           H
ATOM    865  CG  HID X  54      19.077 -60.028  52.503  1.00  0.00           C
ATOM    866  ND1 HID X  54      20.210 -59.547  53.079  1.00  0.00           N
ATOM    867  HD1 HID X  54      20.332 -58.980  53.906  1.00  0.00           H
ATOM    868  CE1 HID X  54      21.275 -59.716  52.165  1.00  0.00           C
ATOM    869  HE1 HID X  54      22.267 -59.298  52.261  1.00  0.00           H
ATOM    870  NE2 HID X  54      20.775 -60.183  51.002  1.00  0.00           N
ATOM    871  CD2 HID X  54      19.465 -60.546  51.288  1.00  0.00           C
ATOM    872  HD2 HID X  54      18.734 -60.987  50.625  1.00  0.00           H
ATOM    873  C   HID X  54      17.724 -60.965  55.629  1.00  0.00           C
ATOM    874  O   HID X  54      16.723 -60.857  56.293  1.00  0.00           O
ATOM    875  N   ASP X  55      18.933 -60.722  56.047  1.00  0.00           N
ATOM    876  H   ASP X  55      19.576 -60.657  55.272  1.00  0.00           H
ATOM    877  CA  ASP X  55      19.308 -59.808  57.155  1.00  0.00           C
ATOM    878  HA  ASP X  55      18.487 -59.711  57.866  1.00  0.00           H
ATOM    879  CB  ASP X  55      20.480 -60.330  57.996  1.00  0.00           C
ATOM    880  HB2 ASP X  55      21.412 -60.545  57.474  1.00  0.00           H
ATOM    881  HB3 ASP X  55      20.782 -59.454  58.571  1.00  0.00           H
ATOM    882  CG  ASP X  55      20.185 -61.538  58.982  1.00  0.00           C
ATOM    883  OD1 ASP X  55      19.020 -62.018  59.201  1.00  0.00           O
ATOM    884  OD2 ASP X  55      21.222 -61.919  59.622  1.00  0.00           O
ATOM    885  C   ASP X  55      19.666 -58.365  56.641  1.00  0.00           C
ATOM    886  O   ASP X  55      20.614 -58.248  55.796  1.00  0.00           O
ATOM    887  N   GLY X  56      19.019 -57.277  57.079  1.00  0.00           N
ATOM    888  H   GLY X  56      18.232 -57.544  57.653  1.00  0.00           H
ATOM    889  CA  GLY X  56      19.632 -55.942  57.265  1.00  0.00           C
ATOM    890  HA2 GLY X  56      20.129 -55.674  56.333  1.00  0.00           H
ATOM    891  HA3 GLY X  56      18.930 -55.152  57.531  1.00  0.00           H
ATOM    892  C   GLY X  56      20.756 -56.006  58.371  1.00  0.00           C
ATOM    893  O   GLY X  56      20.440 -56.694  59.362  1.00  0.00           O
ATOM    894  N   PRO X  57      21.972 -55.434  58.268  1.00  0.00           N
ATOM    895  CD  PRO X  57      22.261 -54.419  57.291  1.00  0.00           C
ATOM    896  HD2 PRO X  57      21.623 -53.540  57.385  1.00  0.00           H
ATOM    897  HD3 PRO X  57      22.112 -54.838  56.297  1.00  0.00           H
ATOM    898  CG  PRO X  57      23.683 -53.952  57.352  1.00  0.00           C
ATOM    899  HG2 PRO X  57      23.745 -52.945  57.767  1.00  0.00           H
ATOM    900  HG3 PRO X  57      24.175 -54.041  56.384  1.00  0.00           H
ATOM    901  CB  PRO X  57      24.323 -55.039  58.212  1.00  0.00           C
ATOM    902  HB2 PRO X  57      24.968 -54.487  58.895  1.00  0.00           H
ATOM    903  HB3 PRO X  57      24.846 -55.757  57.581  1.00  0.00           H
ATOM    904  CA  PRO X  57      23.239 -55.787  58.941  1.00  0.00           C
ATOM    905  HA  PRO X  57      23.449 -56.850  58.822  1.00  0.00           H
ATOM    906  C   PRO X  57      23.231 -55.526  60.438  1.00  0.00           C
ATOM    907  O   PRO X  57      23.367 -54.327  60.781  1.00  0.00           O
ATOM    908  N   PRO X  58      23.211 -56.482  61.342  1.00  0.00           N
ATOM    909  CD  PRO X  58      22.831 -57.843  61.031  1.00  0.00           C
ATOM    910  HD2 PRO X  58      23.465 -58.215  60.226  1.00  0.00           H
ATOM    911  HD3 PRO X  58      21.796 -57.923  60.700  1.00  0.00           H
ATOM    912  CG  PRO X  58      23.037 -58.662  62.293  1.00  0.00           C
ATOM    913  HG2 PRO X  58      23.980 -59.202  62.195  1.00  0.00           H
ATOM    914  HG3 PRO X  58      22.153 -59.242  62.552  1.00  0.00           H
ATOM    915  CB  PRO X  58      23.059 -57.562  63.401  1.00  0.00           C
ATOM    916  HB2 PRO X  58      23.631 -57.894  64.268  1.00  0.00           H
ATOM    917  HB3 PRO X  58      22.044 -57.265  63.663  1.00  0.00           H
ATOM    918  CA  PRO X  58      23.657 -56.406  62.731  1.00  0.00           C
ATOM    919  HA  PRO X  58      23.153 -55.504  63.075  1.00  0.00           H
ATOM    920  C   PRO X  58      25.161 -56.319  62.772  1.00  0.00           C
ATOM    921  O   PRO X  58      25.822 -56.462  61.742  1.00  0.00           O
ATOM    922  N   TYR X  59      25.667 -55.862  63.919  1.00  0.00           N
ATOM    923  H   TYR X  59      25.121 -55.765  64.763  1.00  0.00           H
ATOM    924  CA  TYR X  59      27.101 -55.789  64.086  1.00  0.00           C
ATOM    925  HA  TYR X  59      27.617 -55.563  63.152  1.00  0.00           H
ATOM    926  CB  TYR X  59      27.382 -54.595  64.952  1.00  0.00           C
ATOM    927  HB2 TYR X  59      26.742 -53.727  64.795  1.00  0.00           H
ATOM    928  HB3 TYR X  59      27.386 -54.958  65.979  1.00  0.00           H
ATOM    929  CG  TYR X  59      28.817 -54.089  64.841  1.00  0.00           C
ATOM    930  CD1 TYR X  59      29.726 -54.170  65.947  1.00  0.00           C
ATOM    931  HD1 TYR X  59      29.490 -54.671  66.874  1.00  0.00           H
ATOM    932  CE1 TYR X  59      31.052 -53.667  65.776  1.00  0.00           C
ATOM    933  HE1 TYR X  59      31.768 -53.801  66.573  1.00  0.00           H
ATOM    934  CZ  TYR X  59      31.413 -53.072  64.535  1.00  0.00           C
ATOM    935  OH  TYR X  59      32.701 -52.540  64.379  1.00  0.00           O
ATOM    936  HH  TYR X  59      32.711 -52.141  63.506  1.00  0.00           H
ATOM    937  CE2 TYR X  59      30.463 -53.029  63.453  1.00  0.00           C
ATOM    938  HE2 TYR X  59      30.756 -52.658  62.481  1.00  0.00           H
ATOM    939  CD2 TYR X  59      29.189 -53.534  63.651  1.00  0.00           C
ATOM    940  HD2 TYR X  59      28.416 -53.542  62.896  1.00  0.00           H
ATOM    941  C   TYR X  59      27.692 -57.019  64.699  1.00  0.00           C
ATOM    942  O   TYR X  59      27.034 -57.842  65.384  1.00  0.00           O
ATOM    943  N   ALA X  60      28.959 -57.184  64.504  1.00  0.00           N
ATOM    944  H   ALA X  60      29.395 -56.558  63.843  1.00  0.00           H
ATOM    945  CA  ALA X  60      29.807 -58.225  65.238  1.00  0.00           C
ATOM    946  HA  ALA X  60      29.261 -59.165  65.155  1.00  0.00           H
ATOM    947  CB  ALA X  60      31.151 -58.298  64.562  1.00  0.00           C
ATOM    948  HB1 ALA X  60      31.762 -57.439  64.838  1.00  0.00           H
ATOM    949  HB2 ALA X  60      31.592 -59.196  64.998  1.00  0.00           H
ATOM    950  HB3 ALA X  60      31.171 -58.484  63.487  1.00  0.00           H
ATOM    951  C   ALA X  60      29.941 -57.836  66.733  1.00  0.00           C
ATOM    952  O   ALA X  60      31.027 -57.595  67.299  1.00  0.00           O
ATOM    953  N   ASN X  61      28.802 -57.693  67.440  1.00  0.00           N
ATOM    954  H   ASN X  61      27.901 -57.820  67.003  1.00  0.00           H
ATOM    955  CA  ASN X  61      28.882 -57.787  68.940  1.00  0.00           C
ATOM    956  HA  ASN X  61      29.508 -57.017  69.391  1.00  0.00           H
ATOM    957  CB  ASN X  61      27.488 -57.528  69.411  1.00  0.00           C
ATOM    958  HB2 ASN X  61      26.777 -58.095  68.811  1.00  0.00           H
ATOM    959  HB3 ASN X  61      27.294 -57.796  70.450  1.00  0.00           H
ATOM    960  CG  ASN X  61      27.048 -56.036  69.277  1.00  0.00           C
ATOM    961  OD1 ASN X  61      27.807 -55.143  68.980  1.00  0.00           O
ATOM    962  ND2 ASN X  61      25.809 -55.728  69.603  1.00  0.00           N
ATOM    963 HD21 ASN X  61      25.495 -54.768  69.604  1.00  0.00           H
ATOM    964 HD22 ASN X  61      25.286 -56.579  69.748  1.00  0.00           H
ATOM    965  C   ASN X  61      29.342 -59.141  69.405  1.00  0.00           C
ATOM    966  O   ASN X  61      29.499 -60.059  68.585  1.00  0.00           O
ATOM    967  N   GLY X  62      29.583 -59.221  70.721  1.00  0.00           N
ATOM    968  H   GLY X  62      29.550 -58.386  71.288  1.00  0.00           H
ATOM    969  CA  GLY X  62      30.053 -60.387  71.443  1.00  0.00           C
ATOM    970  HA2 GLY X  62      31.093 -60.648  71.252  1.00  0.00           H
ATOM    971  HA3 GLY X  62      30.049 -60.068  72.486  1.00  0.00           H
ATOM    972  C   GLY X  62      29.172 -61.665  71.531  1.00  0.00           C
ATOM    973  O   GLY X  62      29.749 -62.778  71.594  1.00  0.00           O
ATOM    974  N   SER X  63      27.878 -61.444  71.481  1.00  0.00           N
ATOM    975  H   SER X  63      27.546 -60.496  71.580  1.00  0.00           H
ATOM    976  CA  SER X  63      26.809 -62.458  71.638  1.00  0.00           C
ATOM    977  HA  SER X  63      26.926 -63.259  70.908  1.00  0.00           H
ATOM    978  CB  SER X  63      26.615 -62.919  73.027  1.00  0.00           C
ATOM    979  HB2 SER X  63      25.592 -63.265  73.172  1.00  0.00           H
ATOM    980  HB3 SER X  63      27.236 -63.795  73.211  1.00  0.00           H
ATOM    981  OG  SER X  63      26.679 -61.939  74.070  1.00  0.00           O
ATOM    982  HG  SER X  63      26.881 -62.372  74.904  1.00  0.00           H
ATOM    983  C   SER X  63      25.503 -61.830  71.170  1.00  0.00           C
ATOM    984  O   SER X  63      25.270 -60.664  71.221  1.00  0.00           O
ATOM    985  N   ILE X  64      24.627 -62.705  70.646  1.00  0.00           N
ATOM    986  H   ILE X  64      24.885 -63.680  70.602  1.00  0.00           H
ATOM    987  CA  ILE X  64      23.235 -62.455  70.284  1.00  0.00           C
ATOM    988  HA  ILE X  64      23.269 -61.612  69.594  1.00  0.00           H
ATOM    989  CB  ILE X  64      22.567 -63.590  69.488  1.00  0.00           C
ATOM    990  HB  ILE X  64      21.748 -63.110  68.953  1.00  0.00           H
ATOM    991  CG2 ILE X  64      23.600 -64.202  68.542  1.00  0.00           C
ATOM    992 HG21 ILE X  64      24.263 -64.905  69.047  1.00  0.00           H
ATOM    993 HG22 ILE X  64      23.098 -64.757  67.749  1.00  0.00           H
ATOM    994 HG23 ILE X  64      24.158 -63.426  68.019  1.00  0.00           H
ATOM    995  CG1 ILE X  64      22.078 -64.743  70.414  1.00  0.00           C
ATOM    996 HG12 ILE X  64      22.913 -65.110  71.010  1.00  0.00           H
ATOM    997 HG13 ILE X  64      21.257 -64.431  71.059  1.00  0.00           H
ATOM    998  CD1 ILE X  64      21.314 -65.825  69.623  1.00  0.00           C
ATOM    999 HD11 ILE X  64      20.862 -66.529  70.322  1.00  0.00           H
ATOM   1000 HD12 ILE X  64      20.507 -65.386  69.036  1.00  0.00           H
ATOM   1001 HD13 ILE X  64      21.907 -66.362  68.882  1.00  0.00           H
ATOM   1002  C   ILE X  64      22.386 -61.947  71.502  1.00  0.00           C
ATOM   1003  O   ILE X  64      22.450 -62.506  72.589  1.00  0.00           O
ATOM   1004  N   HIE X  65      21.556 -60.925  71.256  1.00  0.00           N
ATOM   1005  H   HIE X  65      21.550 -60.459  70.360  1.00  0.00           H
ATOM   1006  CA  HIE X  65      20.505 -60.305  72.232  1.00  0.00           C
ATOM   1007  HA  HIE X  65      20.909 -60.450  73.234  1.00  0.00           H
ATOM   1008  CB  HIE X  65      20.417 -58.776  71.920  1.00  0.00           C
ATOM   1009  HB2 HIE X  65      21.436 -58.390  71.896  1.00  0.00           H
ATOM   1010  HB3 HIE X  65      19.951 -58.555  70.960  1.00  0.00           H
ATOM   1011  CG  HIE X  65      19.507 -57.939  72.791  1.00  0.00           C
ATOM   1012  ND1 HIE X  65      18.167 -57.737  72.612  1.00  0.00           N
ATOM   1013  CE1 HIE X  65      17.776 -56.955  73.678  1.00  0.00           C
ATOM   1014  HE1 HIE X  65      16.807 -56.477  73.682  1.00  0.00           H
ATOM   1015  NE2 HIE X  65      18.768 -56.662  74.543  1.00  0.00           N
ATOM   1016  HE2 HIE X  65      18.652 -55.977  75.275  1.00  0.00           H
ATOM   1017  CD2 HIE X  65      19.876 -57.324  73.976  1.00  0.00           C
ATOM   1018  HD2 HIE X  65      20.836 -57.403  74.466  1.00  0.00           H
ATOM   1019  C   HIE X  65      19.175 -61.074  72.212  1.00  0.00           C
ATOM   1020  O   HIE X  65      18.958 -61.966  71.384  1.00  0.00           O
ATOM   1021  N   ILE X  66      18.223 -60.789  73.154  1.00  0.00           N
ATOM   1022  H   ILE X  66      18.313 -59.908  73.640  1.00  0.00           H
ATOM   1023  CA  ILE X  66      16.890 -61.472  73.022  1.00  0.00           C
ATOM   1024  HA  ILE X  66      17.033 -62.536  72.829  1.00  0.00           H
ATOM   1025  CB  ILE X  66      16.160 -61.407  74.401  1.00  0.00           C
ATOM   1026  HB  ILE X  66      16.781 -61.941  75.119  1.00  0.00           H
ATOM   1027  CG2 ILE X  66      15.975 -59.947  74.905  1.00  0.00           C
ATOM   1028 HG21 ILE X  66      15.590 -59.914  75.924  1.00  0.00           H
ATOM   1029 HG22 ILE X  66      16.916 -59.430  75.093  1.00  0.00           H
ATOM   1030 HG23 ILE X  66      15.293 -59.377  74.276  1.00  0.00           H
ATOM   1031  CG1 ILE X  66      14.866 -62.211  74.334  1.00  0.00           C
ATOM   1032 HG12 ILE X  66      14.097 -61.671  73.783  1.00  0.00           H
ATOM   1033 HG13 ILE X  66      15.062 -63.120  73.764  1.00  0.00           H
ATOM   1034  CD1 ILE X  66      14.311 -62.758  75.626  1.00  0.00           C
ATOM   1035 HD11 ILE X  66      15.055 -63.327  76.183  1.00  0.00           H
ATOM   1036 HD12 ILE X  66      14.076 -61.937  76.303  1.00  0.00           H
ATOM   1037 HD13 ILE X  66      13.362 -63.287  75.539  1.00  0.00           H
ATOM   1038  C   ILE X  66      16.076 -61.009  71.805  1.00  0.00           C
ATOM   1039  O   ILE X  66      15.531 -61.864  71.130  1.00  0.00           O
ATOM   1040  N   GLY X  67      16.169 -59.775  71.435  1.00  0.00           N
ATOM   1041  H   GLY X  67      16.743 -59.103  71.923  1.00  0.00           H
ATOM   1042  CA  GLY X  67      15.756 -59.255  70.085  1.00  0.00           C
ATOM   1043  HA2 GLY X  67      14.752 -59.581  69.812  1.00  0.00           H
ATOM   1044  HA3 GLY X  67      15.788 -58.184  70.287  1.00  0.00           H
ATOM   1045  C   GLY X  67      16.603 -59.672  68.829  1.00  0.00           C
ATOM   1046  O   GLY X  67      15.985 -59.927  67.773  1.00  0.00           O
ATOM   1047  N   HIE X  68      17.870 -60.021  68.910  1.00  0.00           N
ATOM   1048  H   HIE X  68      18.388 -59.964  69.775  1.00  0.00           H
ATOM   1049  CA  HIE X  68      18.488 -60.681  67.785  1.00  0.00           C
ATOM   1050  HA  HIE X  68      18.312 -60.179  66.833  1.00  0.00           H
ATOM   1051  CB  HIE X  68      20.023 -60.648  68.034  1.00  0.00           C
ATOM   1052  HB2 HIE X  68      20.182 -61.176  68.975  1.00  0.00           H
ATOM   1053  HB3 HIE X  68      20.536 -61.278  67.308  1.00  0.00           H
ATOM   1054  CG  HIE X  68      20.577 -59.229  68.006  1.00  0.00           C
ATOM   1055  ND1 HIE X  68      21.809 -58.856  68.567  1.00  0.00           N
ATOM   1056  CE1 HIE X  68      21.950 -57.480  68.384  1.00  0.00           C
ATOM   1057  HE1 HIE X  68      22.861 -56.906  68.464  1.00  0.00           H
ATOM   1058  NE2 HIE X  68      20.920 -57.080  67.640  1.00  0.00           N
ATOM   1059  HE2 HIE X  68      20.878 -56.194  67.157  1.00  0.00           H
ATOM   1060  CD2 HIE X  68      20.047 -58.095  67.394  1.00  0.00           C
ATOM   1061  HD2 HIE X  68      19.171 -58.114  66.763  1.00  0.00           H
ATOM   1062  C   HIE X  68      18.028 -62.166  67.698  1.00  0.00           C
ATOM   1063  O   HIE X  68      18.025 -62.720  66.586  1.00  0.00           O
ATOM   1064  N   SER X  69      17.582 -62.821  68.781  1.00  0.00           N
ATOM   1065  H   SER X  69      17.819 -62.370  69.653  1.00  0.00           H
ATOM   1066  CA  SER X  69      17.126 -64.162  68.813  1.00  0.00           C
ATOM   1067  HA  SER X  69      17.785 -64.711  68.143  1.00  0.00           H
ATOM   1068  CB  SER X  69      17.145 -64.664  70.276  1.00  0.00           C
ATOM   1069  HB2 SER X  69      16.474 -63.981  70.797  1.00  0.00           H
ATOM   1070  HB3 SER X  69      16.670 -65.645  70.247  1.00  0.00           H
ATOM   1071  OG  SER X  69      18.438 -64.653  70.839  1.00  0.00           O
ATOM   1072  HG  SER X  69      18.667 -63.751  71.075  1.00  0.00           H
ATOM   1073  C   SER X  69      15.747 -64.121  68.235  1.00  0.00           C
ATOM   1074  O   SER X  69      15.628 -64.725  67.217  1.00  0.00           O
ATOM   1075  N   VAL X  70      14.818 -63.351  68.836  1.00  0.00           N
ATOM   1076  H   VAL X  70      14.977 -62.948  69.747  1.00  0.00           H
ATOM   1077  CA  VAL X  70      13.489 -63.155  68.252  1.00  0.00           C
ATOM   1078  HA  VAL X  70      12.908 -64.041  68.509  1.00  0.00           H
ATOM   1079  CB  VAL X  70      12.771 -61.885  68.762  1.00  0.00           C
ATOM   1080  HB  VAL X  70      13.571 -61.150  68.849  1.00  0.00           H
ATOM   1081  CG1 VAL X  70      11.571 -61.434  67.915  1.00  0.00           C
ATOM   1082 HG11 VAL X  70      10.842 -62.232  67.778  1.00  0.00           H
ATOM   1083 HG12 VAL X  70      11.034 -60.669  68.475  1.00  0.00           H
ATOM   1084 HG13 VAL X  70      11.747 -60.901  66.981  1.00  0.00           H
ATOM   1085  CG2 VAL X  70      12.202 -62.225  70.139  1.00  0.00           C
ATOM   1086 HG21 VAL X  70      13.008 -62.485  70.825  1.00  0.00           H
ATOM   1087 HG22 VAL X  70      11.807 -61.279  70.508  1.00  0.00           H
ATOM   1088 HG23 VAL X  70      11.462 -63.020  70.050  1.00  0.00           H
ATOM   1089  C   VAL X  70      13.602 -62.996  66.755  1.00  0.00           C
ATOM   1090  O   VAL X  70      12.832 -63.604  66.005  1.00  0.00           O
ATOM   1091  N   ASN X  71      14.480 -62.089  66.214  1.00  0.00           N
ATOM   1092  H   ASN X  71      15.029 -61.519  66.841  1.00  0.00           H
ATOM   1093  CA  ASN X  71      14.612 -61.822  64.770  1.00  0.00           C
ATOM   1094  HA  ASN X  71      13.610 -61.579  64.415  1.00  0.00           H
ATOM   1095  CB  ASN X  71      15.528 -60.627  64.600  1.00  0.00           C
ATOM   1096  HB2 ASN X  71      14.933 -59.741  64.816  1.00  0.00           H
ATOM   1097  HB3 ASN X  71      16.406 -60.736  65.237  1.00  0.00           H
ATOM   1098  CG  ASN X  71      15.997 -60.426  63.133  1.00  0.00           C
ATOM   1099  OD1 ASN X  71      16.712 -61.118  62.412  1.00  0.00           O
ATOM   1100  ND2 ASN X  71      15.449 -59.343  62.580  1.00  0.00           N
ATOM   1101 HD21 ASN X  71      15.861 -58.879  61.782  1.00  0.00           H
ATOM   1102 HD22 ASN X  71      14.719 -58.893  63.112  1.00  0.00           H
ATOM   1103  C   ASN X  71      14.895 -63.006  63.882  1.00  0.00           C
ATOM   1104  O   ASN X  71      14.150 -63.323  62.938  1.00  0.00           O
ATOM   1105  N   LYS X  72      15.954 -63.724  64.345  1.00  0.00           N
ATOM   1106  H   LYS X  72      16.467 -63.442  65.167  1.00  0.00           H
ATOM   1107  CA  LYS X  72      16.283 -65.015  63.628  1.00  0.00           C
ATOM   1108  HA  LYS X  72      16.321 -64.856  62.550  1.00  0.00           H
ATOM   1109  CB  LYS X  72      17.645 -65.558  64.115  1.00  0.00           C
ATOM   1110  HB2 LYS X  72      17.839 -65.248  65.141  1.00  0.00           H
ATOM   1111  HB3 LYS X  72      17.705 -66.646  64.097  1.00  0.00           H
ATOM   1112  CG  LYS X  72      18.844 -65.090  63.297  1.00  0.00           C
ATOM   1113  HG2 LYS X  72      19.739 -65.526  63.740  1.00  0.00           H
ATOM   1114  HG3 LYS X  72      18.821 -65.530  62.300  1.00  0.00           H
ATOM   1115  CD  LYS X  72      19.061 -63.589  63.178  1.00  0.00           C
ATOM   1116  HD2 LYS X  72      18.149 -63.333  62.639  1.00  0.00           H
ATOM   1117  HD3 LYS X  72      18.999 -63.156  64.175  1.00  0.00           H
ATOM   1118  CE  LYS X  72      20.292 -63.145  62.491  1.00  0.00           C
ATOM   1119  HE2 LYS X  72      21.217 -63.436  62.990  1.00  0.00           H
ATOM   1120  HE3 LYS X  72      20.210 -63.700  61.557  1.00  0.00           H
ATOM   1121  NZ  LYS X  72      20.219 -61.654  62.281  1.00  0.00           N
ATOM   1122  HZ1 LYS X  72      20.910 -61.556  61.550  1.00  0.00           H
ATOM   1123  HZ2 LYS X  72      19.324 -61.260  62.027  1.00  0.00           H
ATOM   1124  HZ3 LYS X  72      20.549 -61.262  63.152  1.00  0.00           H
ATOM   1125  C   LYS X  72      15.218 -66.113  63.856  1.00  0.00           C
ATOM   1126  O   LYS X  72      14.945 -66.898  62.920  1.00  0.00           O
ATOM   1127  N   ILE X  73      14.598 -66.169  65.019  1.00  0.00           N
ATOM   1128  H   ILE X  73      14.851 -65.462  65.695  1.00  0.00           H
ATOM   1129  CA  ILE X  73      13.479 -67.104  65.219  1.00  0.00           C
ATOM   1130  HA  ILE X  73      13.884 -68.089  64.979  1.00  0.00           H
ATOM   1131  CB  ILE X  73      13.094 -67.154  66.721  1.00  0.00           C
ATOM   1132  HB  ILE X  73      12.947 -66.130  67.066  1.00  0.00           H
ATOM   1133  CG2 ILE X  73      11.787 -67.859  67.084  1.00  0.00           C
ATOM   1134 HG21 ILE X  73      11.724 -67.847  68.172  1.00  0.00           H
ATOM   1135 HG22 ILE X  73      10.909 -67.307  66.749  1.00  0.00           H
ATOM   1136 HG23 ILE X  73      11.724 -68.918  66.829  1.00  0.00           H
ATOM   1137  CG1 ILE X  73      14.312 -67.781  67.451  1.00  0.00           C
ATOM   1138 HG12 ILE X  73      14.240 -68.849  67.244  1.00  0.00           H
ATOM   1139 HG13 ILE X  73      15.241 -67.342  67.087  1.00  0.00           H
ATOM   1140  CD1 ILE X  73      14.274 -67.646  69.050  1.00  0.00           C
ATOM   1141 HD11 ILE X  73      13.497 -68.280  69.476  1.00  0.00           H
ATOM   1142 HD12 ILE X  73      15.228 -67.939  69.490  1.00  0.00           H
ATOM   1143 HD13 ILE X  73      13.787 -66.707  69.316  1.00  0.00           H
ATOM   1144  C   ILE X  73      12.247 -66.779  64.378  1.00  0.00           C
ATOM   1145  O   ILE X  73      11.647 -67.648  63.771  1.00  0.00           O
ATOM   1146  N   LEU X  74      11.803 -65.500  64.293  1.00  0.00           N
ATOM   1147  H   LEU X  74      12.218 -64.850  64.945  1.00  0.00           H
ATOM   1148  CA  LEU X  74      10.731 -65.200  63.329  1.00  0.00           C
ATOM   1149  HA  LEU X  74       9.889 -65.861  63.535  1.00  0.00           H
ATOM   1150  CB  LEU X  74      10.334 -63.737  63.661  1.00  0.00           C
ATOM   1151  HB2 LEU X  74      11.265 -63.169  63.700  1.00  0.00           H
ATOM   1152  HB3 LEU X  74       9.689 -63.444  62.833  1.00  0.00           H
ATOM   1153  CG  LEU X  74       9.491 -63.515  64.957  1.00  0.00           C
ATOM   1154  HG  LEU X  74       9.967 -64.060  65.772  1.00  0.00           H
ATOM   1155  CD1 LEU X  74       9.300 -62.055  65.231  1.00  0.00           C
ATOM   1156 HD11 LEU X  74       8.836 -61.860  66.197  1.00  0.00           H
ATOM   1157 HD12 LEU X  74      10.273 -61.565  65.204  1.00  0.00           H
ATOM   1158 HD13 LEU X  74       8.815 -61.605  64.364  1.00  0.00           H
ATOM   1159  CD2 LEU X  74       8.114 -64.187  64.838  1.00  0.00           C
ATOM   1160 HD21 LEU X  74       7.562 -63.919  63.937  1.00  0.00           H
ATOM   1161 HD22 LEU X  74       8.214 -65.256  65.024  1.00  0.00           H
ATOM   1162 HD23 LEU X  74       7.473 -63.885  65.666  1.00  0.00           H
ATOM   1163  C   LEU X  74      11.076 -65.340  61.831  1.00  0.00           C
ATOM   1164  O   LEU X  74      10.234 -65.905  61.102  1.00  0.00           O
ATOM   1165  N   LYS X  75      12.234 -65.046  61.361  1.00  0.00           N
ATOM   1166  H   LYS X  75      12.801 -64.664  62.104  1.00  0.00           H
ATOM   1167  CA  LYS X  75      12.770 -65.422  60.005  1.00  0.00           C
ATOM   1168  HA  LYS X  75      12.190 -64.963  59.205  1.00  0.00           H
ATOM   1169  CB  LYS X  75      14.155 -64.902  59.816  1.00  0.00           C
ATOM   1170  HB2 LYS X  75      14.822 -65.316  60.572  1.00  0.00           H
ATOM   1171  HB3 LYS X  75      14.538 -65.288  58.872  1.00  0.00           H
ATOM   1172  CG  LYS X  75      14.174 -63.380  59.658  1.00  0.00           C
ATOM   1173  HG2 LYS X  75      13.624 -63.143  58.747  1.00  0.00           H
ATOM   1174  HG3 LYS X  75      13.638 -62.814  60.420  1.00  0.00           H
ATOM   1175  CD  LYS X  75      15.628 -62.823  59.543  1.00  0.00           C
ATOM   1176  HD2 LYS X  75      16.095 -62.923  60.524  1.00  0.00           H
ATOM   1177  HD3 LYS X  75      16.152 -63.470  58.840  1.00  0.00           H
ATOM   1178  CE  LYS X  75      15.550 -61.366  59.221  1.00  0.00           C
ATOM   1179  HE2 LYS X  75      15.331 -61.288  58.156  1.00  0.00           H
ATOM   1180  HE3 LYS X  75      14.752 -60.803  59.705  1.00  0.00           H
ATOM   1181  NZ  LYS X  75      16.795 -60.566  59.557  1.00  0.00           N
ATOM   1182  HZ1 LYS X  75      17.103 -60.836  60.480  1.00  0.00           H
ATOM   1183  HZ2 LYS X  75      17.539 -60.817  58.921  1.00  0.00           H
ATOM   1184  HZ3 LYS X  75      16.572 -59.611  59.314  1.00  0.00           H
ATOM   1185  C   LYS X  75      12.758 -66.983  59.767  1.00  0.00           C
ATOM   1186  O   LYS X  75      12.084 -67.434  58.822  1.00  0.00           O
ATOM   1187  N   ASP X  76      13.323 -67.784  60.719  1.00  0.00           N
ATOM   1188  H   ASP X  76      13.810 -67.305  61.463  1.00  0.00           H
ATOM   1189  CA  ASP X  76      13.317 -69.253  60.637  1.00  0.00           C
ATOM   1190  HA  ASP X  76      13.957 -69.651  59.850  1.00  0.00           H
ATOM   1191  CB  ASP X  76      13.870 -69.846  61.908  1.00  0.00           C
ATOM   1192  HB2 ASP X  76      14.818 -69.418  62.235  1.00  0.00           H
ATOM   1193  HB3 ASP X  76      13.265 -69.690  62.800  1.00  0.00           H
ATOM   1194  CG  ASP X  76      14.241 -71.324  61.826  1.00  0.00           C
ATOM   1195  OD1 ASP X  76      14.666 -71.832  60.734  1.00  0.00           O
ATOM   1196  OD2 ASP X  76      13.973 -72.140  62.809  1.00  0.00           O
ATOM   1197  C   ASP X  76      11.908 -69.833  60.393  1.00  0.00           C
ATOM   1198  O   ASP X  76      11.658 -70.653  59.564  1.00  0.00           O
ATOM   1199  N   ILE X  77      10.897 -69.296  61.151  1.00  0.00           N
ATOM   1200  H   ILE X  77      11.058 -68.491  61.738  1.00  0.00           H
ATOM   1201  CA  ILE X  77       9.511 -69.723  60.927  1.00  0.00           C
ATOM   1202  HA  ILE X  77       9.471 -70.808  61.025  1.00  0.00           H
ATOM   1203  CB  ILE X  77       8.412 -69.066  61.843  1.00  0.00           C
ATOM   1204  HB  ILE X  77       8.418 -68.001  61.611  1.00  0.00           H
ATOM   1205  CG2 ILE X  77       6.938 -69.642  61.641  1.00  0.00           C
ATOM   1206 HG21 ILE X  77       6.879 -70.731  61.656  1.00  0.00           H
ATOM   1207 HG22 ILE X  77       6.330 -69.283  62.470  1.00  0.00           H
ATOM   1208 HG23 ILE X  77       6.537 -69.248  60.707  1.00  0.00           H
ATOM   1209  CG1 ILE X  77       8.752 -69.469  63.316  1.00  0.00           C
ATOM   1210 HG12 ILE X  77       8.476 -70.518  63.423  1.00  0.00           H
ATOM   1211 HG13 ILE X  77       9.825 -69.411  63.504  1.00  0.00           H
ATOM   1212  CD1 ILE X  77       8.092 -68.659  64.435  1.00  0.00           C
ATOM   1213 HD11 ILE X  77       8.267 -67.610  64.192  1.00  0.00           H
ATOM   1214 HD12 ILE X  77       7.042 -68.852  64.659  1.00  0.00           H
ATOM   1215 HD13 ILE X  77       8.528 -68.849  65.415  1.00  0.00           H
ATOM   1216  C   ILE X  77       8.982 -69.323  59.493  1.00  0.00           C
ATOM   1217  O   ILE X  77       8.399 -70.175  58.894  1.00  0.00           O
ATOM   1218  N   ILE X  78       9.401 -68.154  58.990  1.00  0.00           N
ATOM   1219  H   ILE X  78      10.120 -67.635  59.473  1.00  0.00           H
ATOM   1220  CA  ILE X  78       9.117 -67.844  57.604  1.00  0.00           C
ATOM   1221  HA  ILE X  78       8.044 -67.891  57.423  1.00  0.00           H
ATOM   1222  CB  ILE X  78       9.467 -66.364  57.232  1.00  0.00           C
ATOM   1223  HB  ILE X  78      10.506 -66.197  57.519  1.00  0.00           H
ATOM   1224  CG2 ILE X  78       9.366 -66.085  55.745  1.00  0.00           C
ATOM   1225 HG21 ILE X  78       9.794 -65.129  55.444  1.00  0.00           H
ATOM   1226 HG22 ILE X  78      10.028 -66.758  55.200  1.00  0.00           H
ATOM   1227 HG23 ILE X  78       8.349 -66.123  55.355  1.00  0.00           H
ATOM   1228  CG1 ILE X  78       8.668 -65.246  58.040  1.00  0.00           C
ATOM   1229 HG12 ILE X  78       7.673 -65.279  57.598  1.00  0.00           H
ATOM   1230 HG13 ILE X  78       8.596 -65.516  59.094  1.00  0.00           H
ATOM   1231  CD1 ILE X  78       9.213 -63.771  57.956  1.00  0.00           C
ATOM   1232 HD11 ILE X  78       9.041 -63.307  56.985  1.00  0.00           H
ATOM   1233 HD12 ILE X  78       8.647 -63.228  58.713  1.00  0.00           H
ATOM   1234 HD13 ILE X  78      10.293 -63.705  58.089  1.00  0.00           H
ATOM   1235  C   ILE X  78       9.779 -68.866  56.633  1.00  0.00           C
ATOM   1236  O   ILE X  78       9.050 -69.514  55.846  1.00  0.00           O
ATOM   1237  N   VAL X  79      11.079 -69.097  56.717  1.00  0.00           N
ATOM   1238  H   VAL X  79      11.557 -68.576  57.436  1.00  0.00           H
ATOM   1239  CA  VAL X  79      11.818 -69.993  55.834  1.00  0.00           C
ATOM   1240  HA  VAL X  79      11.798 -69.458  54.884  1.00  0.00           H
ATOM   1241  CB  VAL X  79      13.314 -70.042  56.300  1.00  0.00           C
ATOM   1242  HB  VAL X  79      13.312 -70.461  57.306  1.00  0.00           H
ATOM   1243  CG1 VAL X  79      14.076 -70.989  55.343  1.00  0.00           C
ATOM   1244 HG11 VAL X  79      13.848 -72.054  55.407  1.00  0.00           H
ATOM   1245 HG12 VAL X  79      13.877 -70.591  54.348  1.00  0.00           H
ATOM   1246 HG13 VAL X  79      15.131 -70.928  55.612  1.00  0.00           H
ATOM   1247  CG2 VAL X  79      13.999 -68.692  56.330  1.00  0.00           C
ATOM   1248 HG21 VAL X  79      13.905 -68.245  55.340  1.00  0.00           H
ATOM   1249 HG22 VAL X  79      13.548 -68.144  57.157  1.00  0.00           H
ATOM   1250 HG23 VAL X  79      15.059 -68.807  56.558  1.00  0.00           H
ATOM   1251  C   VAL X  79      11.287 -71.409  55.867  1.00  0.00           C
ATOM   1252  O   VAL X  79      11.125 -72.127  54.898  1.00  0.00           O
ATOM   1253  N   LYS X  80      10.823 -71.911  57.047  1.00  0.00           N
ATOM   1254  H   LYS X  80      11.009 -71.335  57.856  1.00  0.00           H
ATOM   1255  CA  LYS X  80      10.349 -73.316  57.199  1.00  0.00           C
ATOM   1256  HA  LYS X  80      10.944 -73.891  56.488  1.00  0.00           H
ATOM   1257  CB  LYS X  80      10.534 -73.786  58.591  1.00  0.00           C
ATOM   1258  HB2 LYS X  80      10.294 -73.019  59.328  1.00  0.00           H
ATOM   1259  HB3 LYS X  80       9.861 -74.622  58.784  1.00  0.00           H
ATOM   1260  CG  LYS X  80      12.000 -74.208  58.810  1.00  0.00           C
ATOM   1261  HG2 LYS X  80      12.103 -75.085  58.170  1.00  0.00           H
ATOM   1262  HG3 LYS X  80      12.656 -73.425  58.429  1.00  0.00           H
ATOM   1263  CD  LYS X  80      12.224 -74.616  60.280  1.00  0.00           C
ATOM   1264  HD2 LYS X  80      12.185 -73.749  60.940  1.00  0.00           H
ATOM   1265  HD3 LYS X  80      11.470 -75.361  60.536  1.00  0.00           H
ATOM   1266  CE  LYS X  80      13.579 -75.275  60.429  1.00  0.00           C
ATOM   1267  HE2 LYS X  80      13.492 -76.352  60.289  1.00  0.00           H
ATOM   1268  HE3 LYS X  80      14.073 -74.818  59.572  1.00  0.00           H
ATOM   1269  NZ  LYS X  80      14.277 -74.781  61.600  1.00  0.00           N
ATOM   1270  HZ1 LYS X  80      13.845 -75.157  62.431  1.00  0.00           H
ATOM   1271  HZ2 LYS X  80      15.256 -75.028  61.611  1.00  0.00           H
ATOM   1272  HZ3 LYS X  80      14.194 -73.774  61.608  1.00  0.00           H
ATOM   1273  C   LYS X  80       8.878 -73.404  56.863  1.00  0.00           C
ATOM   1274  O   LYS X  80       8.521 -74.364  56.233  1.00  0.00           O
ATOM   1275  N   SER X  81       8.039 -72.343  57.056  1.00  0.00           N
ATOM   1276  H   SER X  81       8.382 -71.431  57.323  1.00  0.00           H
ATOM   1277  CA  SER X  81       6.717 -72.403  56.461  1.00  0.00           C
ATOM   1278  HA  SER X  81       6.308 -73.376  56.731  1.00  0.00           H
ATOM   1279  CB  SER X  81       5.745 -71.405  57.101  1.00  0.00           C
ATOM   1280  HB2 SER X  81       4.830 -71.378  56.509  1.00  0.00           H
ATOM   1281  HB3 SER X  81       5.462 -71.589  58.137  1.00  0.00           H
ATOM   1282  OG  SER X  81       6.307 -70.092  57.089  1.00  0.00           O
ATOM   1283  HG  SER X  81       6.918 -70.055  57.829  1.00  0.00           H
ATOM   1284  C   SER X  81       6.661 -72.271  55.031  1.00  0.00           C
ATOM   1285  O   SER X  81       5.951 -73.108  54.405  1.00  0.00           O
ATOM   1286  N   LYS X  82       7.339 -71.356  54.403  1.00  0.00           N
ATOM   1287  H   LYS X  82       7.807 -70.656  54.960  1.00  0.00           H
ATOM   1288  CA  LYS X  82       7.532 -71.293  52.919  1.00  0.00           C
ATOM   1289  HA  LYS X  82       6.572 -71.262  52.404  1.00  0.00           H
ATOM   1290  CB  LYS X  82       8.456 -70.067  52.532  1.00  0.00           C
ATOM   1291  HB2 LYS X  82       9.241 -69.927  53.274  1.00  0.00           H
ATOM   1292  HB3 LYS X  82       8.843 -70.119  51.514  1.00  0.00           H
ATOM   1293  CG  LYS X  82       7.692 -68.743  52.638  1.00  0.00           C
ATOM   1294  HG2 LYS X  82       7.245 -68.687  53.630  1.00  0.00           H
ATOM   1295  HG3 LYS X  82       8.353 -67.925  52.351  1.00  0.00           H
ATOM   1296  CD  LYS X  82       6.505 -68.510  51.666  1.00  0.00           C
ATOM   1297  HD2 LYS X  82       6.861 -68.544  50.636  1.00  0.00           H
ATOM   1298  HD3 LYS X  82       5.722 -69.250  51.828  1.00  0.00           H
ATOM   1299  CE  LYS X  82       5.902 -67.117  51.883  1.00  0.00           C
ATOM   1300  HE2 LYS X  82       5.753 -66.989  52.956  1.00  0.00           H
ATOM   1301  HE3 LYS X  82       6.667 -66.412  51.559  1.00  0.00           H
ATOM   1302  NZ  LYS X  82       4.580 -67.030  51.200  1.00  0.00           N
ATOM   1303  HZ1 LYS X  82       4.123 -66.153  51.401  1.00  0.00           H
ATOM   1304  HZ2 LYS X  82       4.584 -67.166  50.199  1.00  0.00           H
ATOM   1305  HZ3 LYS X  82       3.928 -67.718  51.549  1.00  0.00           H
ATOM   1306  C   LYS X  82       8.217 -72.484  52.200  1.00  0.00           C
ATOM   1307  O   LYS X  82       7.722 -72.913  51.147  1.00  0.00           O
ATOM   1308  N   GLY X  83       9.338 -73.022  52.645  1.00  0.00           N
ATOM   1309  H   GLY X  83       9.916 -72.526  53.307  1.00  0.00           H
ATOM   1310  CA  GLY X  83       9.832 -74.409  52.341  1.00  0.00           C
ATOM   1311  HA2 GLY X  83      10.249 -74.297  51.341  1.00  0.00           H
ATOM   1312  HA3 GLY X  83      10.541 -74.639  53.138  1.00  0.00           H
ATOM   1313  C   GLY X  83       8.831 -75.438  52.393  1.00  0.00           C
ATOM   1314  O   GLY X  83       8.646 -76.081  51.342  1.00  0.00           O
ATOM   1315  N   LEU X  84       8.077 -75.630  53.497  1.00  0.00           N
ATOM   1316  H   LEU X  84       8.240 -75.088  54.332  1.00  0.00           H
ATOM   1317  CA  LEU X  84       6.906 -76.599  53.545  1.00  0.00           C
ATOM   1318  HA  LEU X  84       7.286 -77.497  53.055  1.00  0.00           H
ATOM   1319  CB  LEU X  84       6.351 -76.800  54.969  1.00  0.00           C
ATOM   1320  HB2 LEU X  84       6.105 -75.824  55.388  1.00  0.00           H
ATOM   1321  HB3 LEU X  84       5.495 -77.451  54.786  1.00  0.00           H
ATOM   1322  CG  LEU X  84       7.271 -77.613  55.963  1.00  0.00           C
ATOM   1323  HG  LEU X  84       8.240 -77.122  56.056  1.00  0.00           H
ATOM   1324  CD1 LEU X  84       6.436 -77.740  57.285  1.00  0.00           C
ATOM   1325 HD11 LEU X  84       5.480 -78.193  57.025  1.00  0.00           H
ATOM   1326 HD12 LEU X  84       6.968 -78.312  58.045  1.00  0.00           H
ATOM   1327 HD13 LEU X  84       6.217 -76.792  57.776  1.00  0.00           H
ATOM   1328  CD2 LEU X  84       7.368 -79.032  55.342  1.00  0.00           C
ATOM   1329 HD21 LEU X  84       7.780 -79.119  54.337  1.00  0.00           H
ATOM   1330 HD22 LEU X  84       7.997 -79.604  56.025  1.00  0.00           H
ATOM   1331 HD23 LEU X  84       6.353 -79.428  55.304  1.00  0.00           H
ATOM   1332  C   LEU X  84       5.714 -76.249  52.572  1.00  0.00           C
ATOM   1333  O   LEU X  84       4.878 -77.065  52.225  1.00  0.00           O
ATOM   1334  N   SER X  85       5.781 -75.049  52.050  1.00  0.00           N
ATOM   1335  H   SER X  85       6.287 -74.333  52.552  1.00  0.00           H
ATOM   1336  CA  SER X  85       4.918 -74.577  50.927  1.00  0.00           C
ATOM   1337  HA  SER X  85       4.064 -75.251  51.000  1.00  0.00           H
ATOM   1338  CB  SER X  85       4.324 -73.221  51.183  1.00  0.00           C
ATOM   1339  HB2 SER X  85       5.154 -72.514  51.163  1.00  0.00           H
ATOM   1340  HB3 SER X  85       3.579 -72.956  50.434  1.00  0.00           H
ATOM   1341  OG  SER X  85       3.622 -73.146  52.376  1.00  0.00           O
ATOM   1342  HG  SER X  85       4.135 -72.592  52.970  1.00  0.00           H
ATOM   1343  C   SER X  85       5.470 -74.764  49.488  1.00  0.00           C
ATOM   1344  O   SER X  85       5.024 -74.087  48.590  1.00  0.00           O
ATOM   1345  N   GLY X  86       6.614 -75.446  49.413  1.00  0.00           N
ATOM   1346  H   GLY X  86       7.012 -75.812  50.267  1.00  0.00           H
ATOM   1347  CA  GLY X  86       7.224 -75.755  48.122  1.00  0.00           C
ATOM   1348  HA2 GLY X  86       7.963 -76.548  48.237  1.00  0.00           H
ATOM   1349  HA3 GLY X  86       6.428 -76.054  47.440  1.00  0.00           H
ATOM   1350  C   GLY X  86       7.944 -74.535  47.452  1.00  0.00           C
ATOM   1351  O   GLY X  86       8.523 -74.719  46.374  1.00  0.00           O
ATOM   1352  N   TYR X  87       7.897 -73.293  48.036  1.00  0.00           N
ATOM   1353  H   TYR X  87       7.734 -73.321  49.033  1.00  0.00           H
ATOM   1354  CA  TYR X  87       8.671 -72.144  47.492  1.00  0.00           C
ATOM   1355  HA  TYR X  87       8.547 -72.139  46.409  1.00  0.00           H
ATOM   1356  CB  TYR X  87       8.282 -70.795  48.162  1.00  0.00           C
ATOM   1357  HB2 TYR X  87       8.542 -70.832  49.219  1.00  0.00           H
ATOM   1358  HB3 TYR X  87       8.849 -70.106  47.536  1.00  0.00           H
ATOM   1359  CG  TYR X  87       6.848 -70.395  47.951  1.00  0.00           C
ATOM   1360  CD1 TYR X  87       6.482 -69.945  46.657  1.00  0.00           C
ATOM   1361  HD1 TYR X  87       7.239 -69.989  45.888  1.00  0.00           H
ATOM   1362  CE1 TYR X  87       5.135 -69.720  46.409  1.00  0.00           C
ATOM   1363  HE1 TYR X  87       4.778 -69.512  45.411  1.00  0.00           H
ATOM   1364  CZ  TYR X  87       4.176 -69.870  47.373  1.00  0.00           C
ATOM   1365  OH  TYR X  87       2.864 -69.769  47.038  1.00  0.00           O
ATOM   1366  HH  TYR X  87       2.716 -69.997  46.117  1.00  0.00           H
ATOM   1367  CE2 TYR X  87       4.584 -70.264  48.649  1.00  0.00           C
ATOM   1368  HE2 TYR X  87       3.803 -70.386  49.385  1.00  0.00           H
ATOM   1369  CD2 TYR X  87       5.918 -70.547  48.973  1.00  0.00           C
ATOM   1370  HD2 TYR X  87       6.168 -70.945  49.946  1.00  0.00           H
ATOM   1371  C   TYR X  87      10.161 -72.305  47.775  1.00  0.00           C
ATOM   1372  O   TYR X  87      10.602 -72.882  48.835  1.00  0.00           O
ATOM   1373  N   ASP X  88      10.982 -71.808  46.827  1.00  0.00           N
ATOM   1374  H   ASP X  88      10.510 -71.348  46.062  1.00  0.00           H
ATOM   1375  CA  ASP X  88      12.453 -71.811  46.964  1.00  0.00           C
ATOM   1376  HA  ASP X  88      12.705 -72.725  47.498  1.00  0.00           H
ATOM   1377  CB  ASP X  88      13.138 -71.846  45.557  1.00  0.00           C
ATOM   1378  HB2 ASP X  88      12.702 -72.730  45.092  1.00  0.00           H
ATOM   1379  HB3 ASP X  88      12.792 -70.971  45.007  1.00  0.00           H
ATOM   1380  CG  ASP X  88      14.663 -71.765  45.624  1.00  0.00           C
ATOM   1381  OD1 ASP X  88      15.318 -71.568  44.552  1.00  0.00           O
ATOM   1382  OD2 ASP X  88      15.297 -71.932  46.657  1.00  0.00           O
ATOM   1383  C   ASP X  88      12.937 -70.691  47.842  1.00  0.00           C
ATOM   1384  O   ASP X  88      13.016 -69.600  47.345  1.00  0.00           O
ATOM   1385  N   SER X  89      13.137 -70.877  49.129  1.00  0.00           N
ATOM   1386  H   SER X  89      12.765 -71.776  49.396  1.00  0.00           H
ATOM   1387  CA  SER X  89      13.593 -69.904  50.137  1.00  0.00           C
ATOM   1388  HA  SER X  89      13.770 -68.942  49.656  1.00  0.00           H
ATOM   1389  CB  SER X  89      12.464 -69.775  51.180  1.00  0.00           C
ATOM   1390  HB2 SER X  89      11.525 -69.471  50.720  1.00  0.00           H
ATOM   1391  HB3 SER X  89      12.202 -70.720  51.654  1.00  0.00           H
ATOM   1392  OG  SER X  89      12.751 -68.766  52.165  1.00  0.00           O
ATOM   1393  HG  SER X  89      12.665 -67.936  51.690  1.00  0.00           H
ATOM   1394  C   SER X  89      14.979 -70.208  50.635  1.00  0.00           C
ATOM   1395  O   SER X  89      15.124 -70.788  51.718  1.00  0.00           O
ATOM   1396  N   PRO X  90      16.034 -69.658  50.054  1.00  0.00           N
ATOM   1397  CD  PRO X  90      16.126 -69.085  48.718  1.00  0.00           C
ATOM   1398  HD2 PRO X  90      15.183 -68.657  48.378  1.00  0.00           H
ATOM   1399  HD3 PRO X  90      16.274 -69.893  48.002  1.00  0.00           H
ATOM   1400  CG  PRO X  90      17.482 -68.256  48.640  1.00  0.00           C
ATOM   1401  HG2 PRO X  90      17.502 -67.212  48.953  1.00  0.00           H
ATOM   1402  HG3 PRO X  90      17.864 -68.303  47.620  1.00  0.00           H
ATOM   1403  CB  PRO X  90      18.276 -69.068  49.645  1.00  0.00           C
ATOM   1404  HB2 PRO X  90      19.079 -68.507  50.124  1.00  0.00           H
ATOM   1405  HB3 PRO X  90      18.632 -70.021  49.254  1.00  0.00           H
ATOM   1406  CA  PRO X  90      17.265 -69.343  50.723  1.00  0.00           C
ATOM   1407  HA  PRO X  90      17.659 -70.192  51.282  1.00  0.00           H
ATOM   1408  C   PRO X  90      17.212 -68.036  51.642  1.00  0.00           C
ATOM   1409  O   PRO X  90      16.500 -67.024  51.331  1.00  0.00           O
ATOM   1410  N   TYR X  91      17.758 -68.191  52.853  1.00  0.00           N
ATOM   1411  H   TYR X  91      18.271 -69.047  53.010  1.00  0.00           H
ATOM   1412  CA  TYR X  91      18.005 -67.108  53.825  1.00  0.00           C
ATOM   1413  HA  TYR X  91      17.483 -66.186  53.568  1.00  0.00           H
ATOM   1414  CB  TYR X  91      17.432 -67.473  55.173  1.00  0.00           C
ATOM   1415  HB2 TYR X  91      16.361 -67.491  54.976  1.00  0.00           H
ATOM   1416  HB3 TYR X  91      17.821 -68.462  55.416  1.00  0.00           H
ATOM   1417  CG  TYR X  91      17.543 -66.602  56.376  1.00  0.00           C
ATOM   1418  CD1 TYR X  91      17.568 -67.286  57.639  1.00  0.00           C
ATOM   1419  HD1 TYR X  91      17.342 -68.341  57.692  1.00  0.00           H
ATOM   1420  CE1 TYR X  91      17.906 -66.571  58.828  1.00  0.00           C
ATOM   1421  HE1 TYR X  91      17.830 -66.940  59.840  1.00  0.00           H
ATOM   1422  CZ  TYR X  91      18.422 -65.298  58.693  1.00  0.00           C
ATOM   1423  OH  TYR X  91      18.633 -64.530  59.794  1.00  0.00           O
ATOM   1424  HH  TYR X  91      18.809 -63.616  59.561  1.00  0.00           H
ATOM   1425  CE2 TYR X  91      18.514 -64.674  57.489  1.00  0.00           C
ATOM   1426  HE2 TYR X  91      18.776 -63.628  57.416  1.00  0.00           H
ATOM   1427  CD2 TYR X  91      18.032 -65.310  56.337  1.00  0.00           C
ATOM   1428  HD2 TYR X  91      18.114 -64.801  55.389  1.00  0.00           H
ATOM   1429  C   TYR X  91      19.462 -66.780  53.952  1.00  0.00           C
ATOM   1430  O   TYR X  91      20.187 -67.584  54.506  1.00  0.00           O
ATOM   1431  N   VAL X  92      19.932 -65.549  53.641  1.00  0.00           N
ATOM   1432  H   VAL X  92      19.328 -64.922  53.129  1.00  0.00           H
ATOM   1433  CA  VAL X  92      21.289 -65.035  53.801  1.00  0.00           C
ATOM   1434  HA  VAL X  92      21.915 -65.918  53.924  1.00  0.00           H
ATOM   1435  CB  VAL X  92      21.874 -64.394  52.481  1.00  0.00           C
ATOM   1436  HB  VAL X  92      21.435 -63.412  52.304  1.00  0.00           H
ATOM   1437  CG1 VAL X  92      23.350 -64.059  52.564  1.00  0.00           C
ATOM   1438 HG11 VAL X  92      23.737 -64.969  53.024  1.00  0.00           H
ATOM   1439 HG12 VAL X  92      23.763 -63.826  51.583  1.00  0.00           H
ATOM   1440 HG13 VAL X  92      23.313 -63.235  53.277  1.00  0.00           H
ATOM   1441  CG2 VAL X  92      21.649 -65.256  51.229  1.00  0.00           C
ATOM   1442 HG21 VAL X  92      20.622 -65.139  50.883  1.00  0.00           H
ATOM   1443 HG22 VAL X  92      22.298 -64.932  50.415  1.00  0.00           H
ATOM   1444 HG23 VAL X  92      21.820 -66.327  51.328  1.00  0.00           H
ATOM   1445  C   VAL X  92      21.320 -64.156  55.032  1.00  0.00           C
ATOM   1446  O   VAL X  92      20.795 -63.047  55.003  1.00  0.00           O
ATOM   1447  N   PRO X  93      21.863 -64.671  56.182  1.00  0.00           N
ATOM   1448  CD  PRO X  93      22.260 -66.015  56.491  1.00  0.00           C
ATOM   1449  HD2 PRO X  93      22.987 -66.429  55.794  1.00  0.00           H
ATOM   1450  HD3 PRO X  93      21.421 -66.694  56.644  1.00  0.00           H
ATOM   1451  CG  PRO X  93      22.945 -66.034  57.830  1.00  0.00           C
ATOM   1452  HG2 PRO X  93      24.023 -66.052  57.666  1.00  0.00           H
ATOM   1453  HG3 PRO X  93      22.650 -66.930  58.376  1.00  0.00           H
ATOM   1454  CB  PRO X  93      22.380 -64.738  58.382  1.00  0.00           C
ATOM   1455  HB2 PRO X  93      23.051 -64.424  59.182  1.00  0.00           H
ATOM   1456  HB3 PRO X  93      21.378 -64.994  58.726  1.00  0.00           H
ATOM   1457  CA  PRO X  93      22.288 -63.807  57.244  1.00  0.00           C
ATOM   1458  HA  PRO X  93      21.573 -62.997  57.388  1.00  0.00           H
ATOM   1459  C   PRO X  93      23.641 -63.080  56.962  1.00  0.00           C
ATOM   1460  O   PRO X  93      24.337 -63.312  55.926  1.00  0.00           O
ATOM   1461  N   GLY X  94      24.014 -62.141  57.829  1.00  0.00           N
ATOM   1462  H   GLY X  94      23.457 -62.006  58.661  1.00  0.00           H
ATOM   1463  CA  GLY X  94      25.272 -61.353  57.682  1.00  0.00           C
ATOM   1464  HA2 GLY X  94      26.178 -61.955  57.744  1.00  0.00           H
ATOM   1465  HA3 GLY X  94      25.339 -61.110  56.621  1.00  0.00           H
ATOM   1466  C   GLY X  94      25.487 -60.165  58.613  1.00  0.00           C
ATOM   1467  O   GLY X  94      24.640 -59.969  59.493  1.00  0.00           O
ATOM   1468  N   TRP X  95      26.629 -59.508  58.530  1.00  0.00           N
ATOM   1469  H   TRP X  95      27.277 -59.730  57.787  1.00  0.00           H
ATOM   1470  CA  TRP X  95      27.079 -58.649  59.658  1.00  0.00           C
ATOM   1471  HA  TRP X  95      26.207 -58.326  60.226  1.00  0.00           H
ATOM   1472  CB  TRP X  95      27.953 -59.454  60.640  1.00  0.00           C
ATOM   1473  HB2 TRP X  95      28.857 -59.763  60.115  1.00  0.00           H
ATOM   1474  HB3 TRP X  95      28.378 -58.792  61.395  1.00  0.00           H
ATOM   1475  CG  TRP X  95      27.267 -60.428  61.572  1.00  0.00           C
ATOM   1476  CD1 TRP X  95      26.591 -60.097  62.706  1.00  0.00           C
ATOM   1477  HD1 TRP X  95      26.521 -59.057  62.990  1.00  0.00           H
ATOM   1478  NE1 TRP X  95      26.069 -61.184  63.387  1.00  0.00           N
ATOM   1479  HE1 TRP X  95      25.539 -61.158  64.247  1.00  0.00           H
ATOM   1480  CE2 TRP X  95      26.463 -62.332  62.799  1.00  0.00           C
ATOM   1481  CZ2 TRP X  95      26.202 -63.691  63.009  1.00  0.00           C
ATOM   1482  HZ2 TRP X  95      25.625 -64.001  63.868  1.00  0.00           H
ATOM   1483  CH2 TRP X  95      26.601 -64.629  62.086  1.00  0.00           C
ATOM   1484  HH2 TRP X  95      26.534 -65.680  62.322  1.00  0.00           H
ATOM   1485  CZ3 TRP X  95      27.196 -64.237  60.897  1.00  0.00           C
ATOM   1486  HZ3 TRP X  95      27.547 -65.000  60.218  1.00  0.00           H
ATOM   1487  CE3 TRP X  95      27.500 -62.905  60.620  1.00  0.00           C
ATOM   1488  HE3 TRP X  95      27.951 -62.633  59.678  1.00  0.00           H
ATOM   1489  CD2 TRP X  95      27.150 -61.909  61.568  1.00  0.00           C
ATOM   1490  C   TRP X  95      27.920 -57.413  59.194  1.00  0.00           C
ATOM   1491  O   TRP X  95      28.755 -57.600  58.221  1.00  0.00           O
ATOM   1492  N   ASP X  96      27.797 -56.245  59.837  1.00  0.00           N
ATOM   1493  H   ASP X  96      27.074 -56.255  60.543  1.00  0.00           H
ATOM   1494  CA  ASP X  96      28.824 -55.178  59.721  1.00  0.00           C
ATOM   1495  HA  ASP X  96      29.156 -55.228  58.685  1.00  0.00           H
ATOM   1496  CB  ASP X  96      28.088 -53.810  59.884  1.00  0.00           C
ATOM   1497  HB2 ASP X  96      27.373 -53.716  59.066  1.00  0.00           H
ATOM   1498  HB3 ASP X  96      27.547 -53.840  60.829  1.00  0.00           H
ATOM   1499  CG  ASP X  96      29.001 -52.585  59.891  1.00  0.00           C
ATOM   1500  OD1 ASP X  96      30.124 -52.692  59.350  1.00  0.00           O
ATOM   1501  OD2 ASP X  96      28.610 -51.522  60.383  1.00  0.00           O
ATOM   1502  C   ASP X  96      30.035 -55.362  60.781  1.00  0.00           C
ATOM   1503  O   ASP X  96      29.808 -55.760  61.940  1.00  0.00           O
ATOM   1504  N   CYS X  97      31.267 -55.174  60.378  1.00  0.00           N
ATOM   1505  H   CYS X  97      31.363 -54.838  59.430  1.00  0.00           H
ATOM   1506  CA  CYS X  97      32.406 -55.194  61.261  1.00  0.00           C
ATOM   1507  HA  CYS X  97      32.136 -55.371  62.302  1.00  0.00           H
ATOM   1508  CB  CYS X  97      33.276 -56.396  60.794  1.00  0.00           C
ATOM   1509  HB2 CYS X  97      33.554 -56.155  59.768  1.00  0.00           H
ATOM   1510  HB3 CYS X  97      34.046 -56.553  61.550  1.00  0.00           H
ATOM   1511  SG  CYS X  97      32.396 -57.976  60.652  1.00  0.00           S
ATOM   1512  HG  CYS X  97      32.495 -58.505  61.874  1.00  0.00           H
ATOM   1513  C   CYS X  97      33.265 -53.899  61.186  1.00  0.00           C
ATOM   1514  O   CYS X  97      34.240 -53.814  61.928  1.00  0.00           O
ATOM   1515  N   HIE X  98      32.998 -52.985  60.274  1.00  0.00           N
ATOM   1516  H   HIE X  98      32.118 -53.004  59.779  1.00  0.00           H
ATOM   1517  CA  HIE X  98      33.859 -51.758  60.265  1.00  0.00           C
ATOM   1518  HA  HIE X  98      34.904 -52.061  60.341  1.00  0.00           H
ATOM   1519  CB  HIE X  98      33.739 -51.152  58.830  1.00  0.00           C
ATOM   1520  HB2 HIE X  98      32.745 -50.749  58.640  1.00  0.00           H
ATOM   1521  HB3 HIE X  98      34.425 -50.306  58.788  1.00  0.00           H
ATOM   1522  CG  HIE X  98      34.152 -52.102  57.761  1.00  0.00           C
ATOM   1523  ND1 HIE X  98      33.393 -52.402  56.630  1.00  0.00           N
ATOM   1524  CE1 HIE X  98      34.262 -53.043  55.834  1.00  0.00           C
ATOM   1525  HE1 HIE X  98      34.073 -53.432  54.844  1.00  0.00           H
ATOM   1526  NE2 HIE X  98      35.466 -53.221  56.392  1.00  0.00           N
ATOM   1527  HE2 HIE X  98      36.270 -53.571  55.891  1.00  0.00           H
ATOM   1528  CD2 HIE X  98      35.441 -52.532  57.580  1.00  0.00           C
ATOM   1529  HD2 HIE X  98      36.281 -52.323  58.227  1.00  0.00           H
ATOM   1530  C   HIE X  98      33.576 -50.771  61.407  1.00  0.00           C
ATOM   1531  O   HIE X  98      32.596 -50.951  62.136  1.00  0.00           O
ATOM   1532  N   GLY X  99      34.368 -49.669  61.516  1.00  0.00           N
ATOM   1533  H   GLY X  99      35.066 -49.558  60.796  1.00  0.00           H
ATOM   1534  CA  GLY X  99      33.925 -48.504  62.188  1.00  0.00           C
ATOM   1535  HA2 GLY X  99      34.187 -47.649  61.565  1.00  0.00           H
ATOM   1536  HA3 GLY X  99      32.841 -48.434  62.288  1.00  0.00           H
ATOM   1537  C   GLY X  99      34.457 -48.190  63.611  1.00  0.00           C
ATOM   1538  O   GLY X  99      35.123 -49.078  64.279  1.00  0.00           O
ATOM   1539  N   LEU X 100      34.070 -47.056  64.248  1.00  0.00           N
ATOM   1540  H   LEU X 100      33.346 -46.536  63.773  1.00  0.00           H
ATOM   1541  CA  LEU X 100      34.261 -46.753  65.639  1.00  0.00           C
ATOM   1542  HA  LEU X 100      35.313 -46.474  65.712  1.00  0.00           H
ATOM   1543  CB  LEU X 100      33.436 -45.418  65.921  1.00  0.00           C
ATOM   1544  HB2 LEU X 100      32.404 -45.643  65.653  1.00  0.00           H
ATOM   1545  HB3 LEU X 100      33.594 -45.103  66.953  1.00  0.00           H
ATOM   1546  CG  LEU X 100      33.803 -44.200  65.097  1.00  0.00           C
ATOM   1547  HG  LEU X 100      33.410 -44.204  64.082  1.00  0.00           H
ATOM   1548  CD1 LEU X 100      33.055 -43.081  65.925  1.00  0.00           C
ATOM   1549 HD11 LEU X 100      32.006 -43.372  65.969  1.00  0.00           H
ATOM   1550 HD12 LEU X 100      33.457 -42.932  66.928  1.00  0.00           H
ATOM   1551 HD13 LEU X 100      33.129 -42.157  65.351  1.00  0.00           H
ATOM   1552  CD2 LEU X 100      35.308 -43.806  65.080  1.00  0.00           C
ATOM   1553 HD21 LEU X 100      35.986 -44.550  64.663  1.00  0.00           H
ATOM   1554 HD22 LEU X 100      35.491 -42.937  64.448  1.00  0.00           H
ATOM   1555 HD23 LEU X 100      35.632 -43.632  66.106  1.00  0.00           H
ATOM   1556  C   LEU X 100      34.044 -47.818  66.728  1.00  0.00           C
ATOM   1557  O   LEU X 100      34.831 -47.847  67.689  1.00  0.00           O
ATOM   1558  N   PRO X 101      33.086 -48.762  66.629  1.00  0.00           N
ATOM   1559  CD  PRO X 101      31.978 -48.832  65.684  1.00  0.00           C
ATOM   1560  HD2 PRO X 101      32.196 -49.492  64.844  1.00  0.00           H
ATOM   1561  HD3 PRO X 101      31.754 -47.806  65.392  1.00  0.00           H
ATOM   1562  CG  PRO X 101      30.697 -49.273  66.432  1.00  0.00           C
ATOM   1563  HG2 PRO X 101      29.987 -49.749  65.757  1.00  0.00           H
ATOM   1564  HG3 PRO X 101      30.382 -48.370  66.957  1.00  0.00           H
ATOM   1565  CB  PRO X 101      31.379 -50.312  67.349  1.00  0.00           C
ATOM   1566  HB2 PRO X 101      31.466 -51.207  66.733  1.00  0.00           H
ATOM   1567  HB3 PRO X 101      30.767 -50.458  68.240  1.00  0.00           H
ATOM   1568  CA  PRO X 101      32.819 -49.743  67.748  1.00  0.00           C
ATOM   1569  HA  PRO X 101      32.718 -49.249  68.714  1.00  0.00           H
ATOM   1570  C   PRO X 101      33.863 -50.850  67.861  1.00  0.00           C
ATOM   1571  O   PRO X 101      33.999 -51.393  68.941  1.00  0.00           O
ATOM   1572  N   ILE X 102      34.544 -51.208  66.793  1.00  0.00           N
ATOM   1573  H   ILE X 102      34.371 -50.727  65.922  1.00  0.00           H
ATOM   1574  CA  ILE X 102      35.821 -52.011  66.878  1.00  0.00           C
ATOM   1575  HA  ILE X 102      35.659 -52.527  67.823  1.00  0.00           H
ATOM   1576  CB  ILE X 102      35.921 -52.988  65.703  1.00  0.00           C
ATOM   1577  HB  ILE X 102      35.655 -52.328  64.876  1.00  0.00           H
ATOM   1578  CG2 ILE X 102      37.415 -53.454  65.619  1.00  0.00           C
ATOM   1579 HG21 ILE X 102      38.098 -52.626  65.429  1.00  0.00           H
ATOM   1580 HG22 ILE X 102      37.566 -54.069  66.506  1.00  0.00           H
ATOM   1581 HG23 ILE X 102      37.578 -54.139  64.788  1.00  0.00           H
ATOM   1582  CG1 ILE X 102      34.912 -54.104  65.972  1.00  0.00           C
ATOM   1583 HG12 ILE X 102      35.208 -54.555  66.918  1.00  0.00           H
ATOM   1584 HG13 ILE X 102      33.896 -53.733  66.104  1.00  0.00           H
ATOM   1585  CD1 ILE X 102      34.871 -55.316  64.989  1.00  0.00           C
ATOM   1586 HD11 ILE X 102      34.409 -55.090  64.028  1.00  0.00           H
ATOM   1587 HD12 ILE X 102      35.891 -55.660  64.817  1.00  0.00           H
ATOM   1588 HD13 ILE X 102      34.308 -56.106  65.486  1.00  0.00           H
ATOM   1589  C   ILE X 102      37.009 -51.056  67.151  1.00  0.00           C
ATOM   1590  O   ILE X 102      37.926 -51.439  67.874  1.00  0.00           O
ATOM   1591  N   GLU X 103      37.037 -49.836  66.549  1.00  0.00           N
ATOM   1592  H   GLU X 103      36.363 -49.539  65.857  1.00  0.00           H
ATOM   1593  CA  GLU X 103      38.291 -49.010  66.573  1.00  0.00           C
ATOM   1594  HA  GLU X 103      39.144 -49.612  66.259  1.00  0.00           H
ATOM   1595  CB  GLU X 103      38.023 -47.879  65.501  1.00  0.00           C
ATOM   1596  HB2 GLU X 103      38.133 -48.275  64.492  1.00  0.00           H
ATOM   1597  HB3 GLU X 103      36.972 -47.619  65.629  1.00  0.00           H
ATOM   1598  CG  GLU X 103      38.801 -46.568  65.617  1.00  0.00           C
ATOM   1599  HG2 GLU X 103      38.366 -46.069  66.483  1.00  0.00           H
ATOM   1600  HG3 GLU X 103      39.845 -46.772  65.851  1.00  0.00           H
ATOM   1601  CD  GLU X 103      38.621 -45.753  64.266  1.00  0.00           C
ATOM   1602  OE1 GLU X 103      38.679 -44.522  64.375  1.00  0.00           O
ATOM   1603  OE2 GLU X 103      38.633 -46.325  63.194  1.00  0.00           O
ATOM   1604  C   GLU X 103      38.644 -48.460  67.958  1.00  0.00           C
ATOM   1605  O   GLU X 103      39.823 -48.625  68.390  1.00  0.00           O
ATOM   1606  N   LEU X 104      37.681 -47.836  68.628  1.00  0.00           N
ATOM   1607  H   LEU X 104      36.775 -47.785  68.185  1.00  0.00           H
ATOM   1608  CA  LEU X 104      37.814 -47.513  70.026  1.00  0.00           C
ATOM   1609  HA  LEU X 104      38.668 -46.837  70.071  1.00  0.00           H
ATOM   1610  CB  LEU X 104      36.656 -46.651  70.524  1.00  0.00           C
ATOM   1611  HB2 LEU X 104      36.705 -45.638  70.126  1.00  0.00           H
ATOM   1612  HB3 LEU X 104      35.771 -47.118  70.090  1.00  0.00           H
ATOM   1613  CG  LEU X 104      36.499 -46.494  72.104  1.00  0.00           C
ATOM   1614  HG  LEU X 104      36.450 -47.448  72.629  1.00  0.00           H
ATOM   1615  CD1 LEU X 104      37.594 -45.650  72.727  1.00  0.00           C
ATOM   1616 HD11 LEU X 104      38.295 -46.426  73.033  1.00  0.00           H
ATOM   1617 HD12 LEU X 104      38.122 -44.973  72.055  1.00  0.00           H
ATOM   1618 HD13 LEU X 104      37.277 -45.231  73.682  1.00  0.00           H
ATOM   1619  CD2 LEU X 104      35.130 -45.917  72.434  1.00  0.00           C
ATOM   1620 HD21 LEU X 104      34.378 -46.704  72.424  1.00  0.00           H
ATOM   1621 HD22 LEU X 104      35.078 -45.481  73.431  1.00  0.00           H
ATOM   1622 HD23 LEU X 104      34.967 -45.045  71.799  1.00  0.00           H
ATOM   1623  C   LEU X 104      38.180 -48.681  70.852  1.00  0.00           C
ATOM   1624  O   LEU X 104      39.190 -48.669  71.580  1.00  0.00           O
ATOM   1625  N   LYS X 105      37.410 -49.767  70.684  1.00  0.00           N
ATOM   1626  H   LYS X 105      36.696 -49.833  69.973  1.00  0.00           H
ATOM   1627  CA  LYS X 105      37.591 -50.974  71.354  1.00  0.00           C
ATOM   1628  HA  LYS X 105      37.398 -50.700  72.390  1.00  0.00           H
ATOM   1629  CB  LYS X 105      36.557 -51.972  70.875  1.00  0.00           C
ATOM   1630  HB2 LYS X 105      35.577 -51.566  71.123  1.00  0.00           H
ATOM   1631  HB3 LYS X 105      36.613 -52.130  69.797  1.00  0.00           H
ATOM   1632  CG  LYS X 105      36.564 -53.244  71.670  1.00  0.00           C
ATOM   1633  HG2 LYS X 105      35.655 -53.716  71.296  1.00  0.00           H
ATOM   1634  HG3 LYS X 105      37.418 -53.881  71.441  1.00  0.00           H
ATOM   1635  CD  LYS X 105      36.466 -53.196  73.222  1.00  0.00           C
ATOM   1636  HD2 LYS X 105      37.457 -52.816  73.469  1.00  0.00           H
ATOM   1637  HD3 LYS X 105      35.572 -52.652  73.526  1.00  0.00           H
ATOM   1638  CE  LYS X 105      36.441 -54.612  73.885  1.00  0.00           C
ATOM   1639  HE2 LYS X 105      35.635 -55.260  73.541  1.00  0.00           H
ATOM   1640  HE3 LYS X 105      37.316 -55.178  73.564  1.00  0.00           H
ATOM   1641  NZ  LYS X 105      36.402 -54.588  75.344  1.00  0.00           N
ATOM   1642  HZ1 LYS X 105      37.070 -53.935  75.727  1.00  0.00           H
ATOM   1643  HZ2 LYS X 105      35.533 -54.278  75.753  1.00  0.00           H
ATOM   1644  HZ3 LYS X 105      36.510 -55.523  75.711  1.00  0.00           H
ATOM   1645  C   LYS X 105      39.045 -51.504  71.346  1.00  0.00           C
ATOM   1646  O   LYS X 105      39.523 -52.004  72.369  1.00  0.00           O
ATOM   1647  N   VAL X 106      39.663 -51.438  70.202  1.00  0.00           N
ATOM   1648  H   VAL X 106      39.118 -51.070  69.436  1.00  0.00           H
ATOM   1649  CA  VAL X 106      41.019 -52.081  70.035  1.00  0.00           C
ATOM   1650  HA  VAL X 106      41.154 -52.977  70.642  1.00  0.00           H
ATOM   1651  CB  VAL X 106      41.187 -52.557  68.583  1.00  0.00           C
ATOM   1652  HB  VAL X 106      40.841 -51.786  67.895  1.00  0.00           H
ATOM   1653  CG1 VAL X 106      42.577 -52.948  68.169  1.00  0.00           C
ATOM   1654 HG11 VAL X 106      42.639 -53.271  67.129  1.00  0.00           H
ATOM   1655 HG12 VAL X 106      43.290 -52.144  68.353  1.00  0.00           H
ATOM   1656 HG13 VAL X 106      42.819 -53.852  68.727  1.00  0.00           H
ATOM   1657  CG2 VAL X 106      40.311 -53.742  68.378  1.00  0.00           C
ATOM   1658 HG21 VAL X 106      40.190 -53.951  67.315  1.00  0.00           H
ATOM   1659 HG22 VAL X 106      40.706 -54.587  68.940  1.00  0.00           H
ATOM   1660 HG23 VAL X 106      39.304 -53.562  68.753  1.00  0.00           H
ATOM   1661  C   VAL X 106      42.165 -51.157  70.489  1.00  0.00           C
ATOM   1662  O   VAL X 106      43.209 -51.703  70.890  1.00  0.00           O
ATOM   1663  N   GLU X 107      41.966 -49.862  70.584  1.00  0.00           N
ATOM   1664  H   GLU X 107      41.131 -49.546  70.113  1.00  0.00           H
ATOM   1665  CA  GLU X 107      42.783 -48.876  71.338  1.00  0.00           C
ATOM   1666  HA  GLU X 107      43.800 -48.903  70.946  1.00  0.00           H
ATOM   1667  CB  GLU X 107      42.262 -47.489  70.968  1.00  0.00           C
ATOM   1668  HB2 GLU X 107      42.773 -47.140  70.071  1.00  0.00           H
ATOM   1669  HB3 GLU X 107      41.205 -47.582  70.719  1.00  0.00           H
ATOM   1670  CG  GLU X 107      42.487 -46.449  72.104  1.00  0.00           C
ATOM   1671  HG2 GLU X 107      41.977 -46.754  73.017  1.00  0.00           H
ATOM   1672  HG3 GLU X 107      43.537 -46.398  72.395  1.00  0.00           H
ATOM   1673  CD  GLU X 107      42.228 -44.975  71.644  1.00  0.00           C
ATOM   1674  OE1 GLU X 107      41.735 -44.701  70.555  1.00  0.00           O
ATOM   1675  OE2 GLU X 107      42.432 -44.026  72.409  1.00  0.00           O
ATOM   1676  C   GLU X 107      42.787 -49.154  72.867  1.00  0.00           C
ATOM   1677  O   GLU X 107      43.883 -49.203  73.464  1.00  0.00           O
ATOM   1678  N   GLN X 108      41.555 -49.429  73.379  1.00  0.00           N
ATOM   1679  H   GLN X 108      40.834 -49.226  72.700  1.00  0.00           H
ATOM   1680  CA  GLN X 108      41.346 -49.888  74.775  1.00  0.00           C
ATOM   1681  HA  GLN X 108      41.880 -49.153  75.376  1.00  0.00           H
ATOM   1682  CB  GLN X 108      39.922 -49.680  75.239  1.00  0.00           C
ATOM   1683  HB2 GLN X 108      39.274 -49.922  74.397  1.00  0.00           H
ATOM   1684  HB3 GLN X 108      39.669 -50.240  76.139  1.00  0.00           H
ATOM   1685  CG  GLN X 108      39.577 -48.199  75.464  1.00  0.00           C
ATOM   1686  HG2 GLN X 108      40.183 -47.869  76.307  1.00  0.00           H
ATOM   1687  HG3 GLN X 108      40.016 -47.552  74.705  1.00  0.00           H
ATOM   1688  CD  GLN X 108      38.123 -47.818  75.673  1.00  0.00           C
ATOM   1689  OE1 GLN X 108      37.203 -48.646  75.650  1.00  0.00           O
ATOM   1690  NE2 GLN X 108      37.978 -46.591  76.117  1.00  0.00           N
ATOM   1691 HE21 GLN X 108      37.004 -46.373  76.273  1.00  0.00           H
ATOM   1692 HE22 GLN X 108      38.759 -45.952  76.090  1.00  0.00           H
ATOM   1693  C   GLN X 108      41.829 -51.372  75.072  1.00  0.00           C
ATOM   1694  O   GLN X 108      42.239 -51.618  76.208  1.00  0.00           O
ATOM   1695  N   GLU X 109      41.750 -52.246  74.085  1.00  0.00           N
ATOM   1696  H   GLU X 109      41.242 -51.965  73.258  1.00  0.00           H
ATOM   1697  CA  GLU X 109      42.146 -53.705  74.238  1.00  0.00           C
ATOM   1698  HA  GLU X 109      42.029 -53.968  75.288  1.00  0.00           H
ATOM   1699  CB  GLU X 109      41.150 -54.533  73.433  1.00  0.00           C
ATOM   1700  HB2 GLU X 109      40.102 -54.241  73.508  1.00  0.00           H
ATOM   1701  HB3 GLU X 109      41.383 -54.422  72.374  1.00  0.00           H
ATOM   1702  CG  GLU X 109      41.223 -56.107  73.589  1.00  0.00           C
ATOM   1703  HG2 GLU X 109      40.617 -56.677  72.885  1.00  0.00           H
ATOM   1704  HG3 GLU X 109      42.224 -56.467  73.354  1.00  0.00           H
ATOM   1705  CD  GLU X 109      40.857 -56.542  74.974  1.00  0.00           C
ATOM   1706  OE1 GLU X 109      41.062 -57.688  75.356  1.00  0.00           O
ATOM   1707  OE2 GLU X 109      40.244 -55.733  75.703  1.00  0.00           O
ATOM   1708  C   GLU X 109      43.594 -53.982  73.875  1.00  0.00           C
ATOM   1709  O   GLU X 109      44.404 -54.280  74.682  1.00  0.00           O
ATOM   1710  N   TYR X 110      44.084 -53.763  72.607  1.00  0.00           N
ATOM   1711  H   TYR X 110      43.577 -53.204  71.936  1.00  0.00           H
ATOM   1712  CA  TYR X 110      45.307 -54.259  72.061  1.00  0.00           C
ATOM   1713  HA  TYR X 110      45.536 -55.200  72.560  1.00  0.00           H
ATOM   1714  CB  TYR X 110      45.057 -54.555  70.609  1.00  0.00           C
ATOM   1715  HB2 TYR X 110      44.409 -55.426  70.501  1.00  0.00           H
ATOM   1716  HB3 TYR X 110      44.565 -53.683  70.179  1.00  0.00           H
ATOM   1717  CG  TYR X 110      46.298 -54.869  69.740  1.00  0.00           C
ATOM   1718  CD1 TYR X 110      47.121 -55.940  70.099  1.00  0.00           C
ATOM   1719  HD1 TYR X 110      47.039 -56.483  71.029  1.00  0.00           H
ATOM   1720  CE1 TYR X 110      48.089 -56.455  69.187  1.00  0.00           C
ATOM   1721  HE1 TYR X 110      48.664 -57.343  69.407  1.00  0.00           H
ATOM   1722  CZ  TYR X 110      48.199 -55.854  67.875  1.00  0.00           C
ATOM   1723  OH  TYR X 110      48.903 -56.553  66.896  1.00  0.00           O
ATOM   1724  HH  TYR X 110      49.115 -57.427  67.233  1.00  0.00           H
ATOM   1725  CE2 TYR X 110      47.333 -54.799  67.526  1.00  0.00           C
ATOM   1726  HE2 TYR X 110      47.491 -54.316  66.572  1.00  0.00           H
ATOM   1727  CD2 TYR X 110      46.456 -54.315  68.502  1.00  0.00           C
ATOM   1728  HD2 TYR X 110      45.857 -53.455  68.240  1.00  0.00           H
ATOM   1729  C   TYR X 110      46.481 -53.358  72.323  1.00  0.00           C
ATOM   1730  O   TYR X 110      47.512 -53.795  72.783  1.00  0.00           O
ATOM   1731  N   GLY X 111      46.331 -52.033  72.065  1.00  0.00           N
ATOM   1732  H   GLY X 111      45.462 -51.759  71.628  1.00  0.00           H
ATOM   1733  CA  GLY X 111      47.333 -50.967  72.161  1.00  0.00           C
ATOM   1734  HA2 GLY X 111      47.199 -50.398  73.080  1.00  0.00           H
ATOM   1735  HA3 GLY X 111      48.321 -51.424  72.200  1.00  0.00           H
ATOM   1736  C   GLY X 111      47.317 -49.944  71.068  1.00  0.00           C
ATOM   1737  O   GLY X 111      46.953 -50.320  69.938  1.00  0.00           O
ATOM   1738  N   LYS X 112      47.586 -48.628  71.389  1.00  0.00           N
ATOM   1739  H   LYS X 112      47.916 -48.410  72.319  1.00  0.00           H
ATOM   1740  CA  LYS X 112      47.251 -47.548  70.538  1.00  0.00           C
ATOM   1741  HA  LYS X 112      46.176 -47.585  70.360  1.00  0.00           H
ATOM   1742  CB  LYS X 112      47.491 -46.192  71.250  1.00  0.00           C
ATOM   1743  HB2 LYS X 112      48.525 -46.112  71.587  1.00  0.00           H
ATOM   1744  HB3 LYS X 112      47.343 -45.466  70.451  1.00  0.00           H
ATOM   1745  CG  LYS X 112      46.525 -45.877  72.402  1.00  0.00           C
ATOM   1746  HG2 LYS X 112      45.564 -45.749  71.903  1.00  0.00           H
ATOM   1747  HG3 LYS X 112      46.497 -46.688  73.129  1.00  0.00           H
ATOM   1748  CD  LYS X 112      46.817 -44.559  73.108  1.00  0.00           C
ATOM   1749  HD2 LYS X 112      47.662 -44.658  73.790  1.00  0.00           H
ATOM   1750  HD3 LYS X 112      47.217 -43.894  72.342  1.00  0.00           H
ATOM   1751  CE  LYS X 112      45.700 -43.874  73.978  1.00  0.00           C
ATOM   1752  HE2 LYS X 112      45.138 -44.623  74.536  1.00  0.00           H
ATOM   1753  HE3 LYS X 112      46.212 -43.334  74.774  1.00  0.00           H
ATOM   1754  NZ  LYS X 112      44.852 -42.959  73.183  1.00  0.00           N
ATOM   1755  HZ1 LYS X 112      45.354 -42.708  72.344  1.00  0.00           H
ATOM   1756  HZ2 LYS X 112      43.987 -43.389  72.887  1.00  0.00           H
ATOM   1757  HZ3 LYS X 112      44.725 -42.090  73.682  1.00  0.00           H
ATOM   1758  C   LYS X 112      48.039 -47.707  69.217  1.00  0.00           C
ATOM   1759  O   LYS X 112      49.142 -48.179  69.178  1.00  0.00           O
ATOM   1760  N   PRO X 113      47.398 -47.248  68.086  1.00  0.00           N
ATOM   1761  CD  PRO X 113      46.117 -46.478  67.975  1.00  0.00           C
ATOM   1762  HD2 PRO X 113      46.082 -45.577  68.588  1.00  0.00           H
ATOM   1763  HD3 PRO X 113      45.329 -47.209  68.152  1.00  0.00           H
ATOM   1764  CG  PRO X 113      46.094 -45.923  66.536  1.00  0.00           C
ATOM   1765  HG2 PRO X 113      46.519 -44.919  66.528  1.00  0.00           H
ATOM   1766  HG3 PRO X 113      45.087 -45.816  66.133  1.00  0.00           H
ATOM   1767  CB  PRO X 113      46.921 -46.978  65.770  1.00  0.00           C
ATOM   1768  HB2 PRO X 113      47.373 -46.503  64.899  1.00  0.00           H
ATOM   1769  HB3 PRO X 113      46.322 -47.823  65.431  1.00  0.00           H
ATOM   1770  CA  PRO X 113      48.104 -47.253  66.802  1.00  0.00           C
ATOM   1771  HA  PRO X 113      48.619 -48.202  66.648  1.00  0.00           H
ATOM   1772  C   PRO X 113      49.211 -46.186  66.774  1.00  0.00           C
ATOM   1773  O   PRO X 113      49.043 -45.124  67.312  1.00  0.00           O
ATOM   1774  N   GLY X 114      50.319 -46.408  66.084  1.00  0.00           N
ATOM   1775  H   GLY X 114      50.373 -47.281  65.579  1.00  0.00           H
ATOM   1776  CA  GLY X 114      51.438 -45.419  65.925  1.00  0.00           C
ATOM   1777  HA2 GLY X 114      51.968 -45.498  64.975  1.00  0.00           H
ATOM   1778  HA3 GLY X 114      50.943 -44.450  65.870  1.00  0.00           H
ATOM   1779  C   GLY X 114      52.422 -45.550  67.088  1.00  0.00           C
ATOM   1780  O   GLY X 114      53.590 -45.742  66.927  1.00  0.00           O
ATOM   1781  N   GLU X 115      51.891 -45.426  68.305  1.00  0.00           N
ATOM   1782  H   GLU X 115      50.920 -45.150  68.337  1.00  0.00           H
ATOM   1783  CA  GLU X 115      52.671 -45.583  69.560  1.00  0.00           C
ATOM   1784  HA  GLU X 115      53.527 -44.908  69.572  1.00  0.00           H
ATOM   1785  CB  GLU X 115      51.675 -45.099  70.610  1.00  0.00           C
ATOM   1786  HB2 GLU X 115      50.889 -45.849  70.709  1.00  0.00           H
ATOM   1787  HB3 GLU X 115      52.132 -44.861  71.570  1.00  0.00           H
ATOM   1788  CG  GLU X 115      50.990 -43.785  70.154  1.00  0.00           C
ATOM   1789  HG2 GLU X 115      50.422 -43.991  69.246  1.00  0.00           H
ATOM   1790  HG3 GLU X 115      50.324 -43.531  70.978  1.00  0.00           H
ATOM   1791  CD  GLU X 115      51.834 -42.512  69.972  1.00  0.00           C
ATOM   1792  OE1 GLU X 115      51.206 -41.447  69.667  1.00  0.00           O
ATOM   1793  OE2 GLU X 115      53.052 -42.572  70.209  1.00  0.00           O
ATOM   1794  C   GLU X 115      53.199 -46.983  69.789  1.00  0.00           C
ATOM   1795  O   GLU X 115      54.416 -47.188  69.862  1.00  0.00           O
ATOM   1796  N   LYS X 116      52.344 -48.009  69.717  1.00  0.00           N
ATOM   1797  H   LYS X 116      51.366 -47.793  69.595  1.00  0.00           H
ATOM   1798  CA  LYS X 116      52.667 -49.405  70.016  1.00  0.00           C
ATOM   1799  HA  LYS X 116      53.693 -49.416  70.384  1.00  0.00           H
ATOM   1800  CB  LYS X 116      51.745 -49.935  71.203  1.00  0.00           C
ATOM   1801  HB2 LYS X 116      51.585 -49.108  71.895  1.00  0.00           H
ATOM   1802  HB3 LYS X 116      50.738 -50.076  70.811  1.00  0.00           H
ATOM   1803  CG  LYS X 116      52.198 -51.282  71.829  1.00  0.00           C
ATOM   1804  HG2 LYS X 116      51.351 -51.601  72.436  1.00  0.00           H
ATOM   1805  HG3 LYS X 116      52.451 -51.985  71.034  1.00  0.00           H
ATOM   1806  CD  LYS X 116      53.384 -51.243  72.821  1.00  0.00           C
ATOM   1807  HD2 LYS X 116      54.265 -50.856  72.308  1.00  0.00           H
ATOM   1808  HD3 LYS X 116      53.183 -50.459  73.550  1.00  0.00           H
ATOM   1809  CE  LYS X 116      53.743 -52.546  73.554  1.00  0.00           C
ATOM   1810  HE2 LYS X 116      52.857 -52.757  74.152  1.00  0.00           H
ATOM   1811  HE3 LYS X 116      53.797 -53.376  72.849  1.00  0.00           H
ATOM   1812  NZ  LYS X 116      54.980 -52.429  74.324  1.00  0.00           N
ATOM   1813  HZ1 LYS X 116      55.043 -51.664  74.980  1.00  0.00           H
ATOM   1814  HZ2 LYS X 116      55.100 -53.308  74.808  1.00  0.00           H
ATOM   1815  HZ3 LYS X 116      55.757 -52.216  73.713  1.00  0.00           H
ATOM   1816  C   LYS X 116      52.727 -50.282  68.748  1.00  0.00           C
ATOM   1817  O   LYS X 116      53.526 -51.207  68.583  1.00  0.00           O
ATOM   1818  N   PHE X 117      51.938 -49.916  67.751  1.00  0.00           N
ATOM   1819  H   PHE X 117      51.281 -49.171  67.931  1.00  0.00           H
ATOM   1820  CA  PHE X 117      51.764 -50.776  66.552  1.00  0.00           C
ATOM   1821  HA  PHE X 117      52.641 -51.371  66.293  1.00  0.00           H
ATOM   1822  CB  PHE X 117      50.519 -51.683  66.635  1.00  0.00           C
ATOM   1823  HB2 PHE X 117      49.644 -51.035  66.690  1.00  0.00           H
ATOM   1824  HB3 PHE X 117      50.425 -52.306  65.746  1.00  0.00           H
ATOM   1825  CG  PHE X 117      50.581 -52.635  67.802  1.00  0.00           C
ATOM   1826  CD1 PHE X 117      49.793 -52.398  68.943  1.00  0.00           C
ATOM   1827  HD1 PHE X 117      49.244 -51.473  69.047  1.00  0.00           H
ATOM   1828  CE1 PHE X 117      49.764 -53.340  70.042  1.00  0.00           C
ATOM   1829  HE1 PHE X 117      49.082 -53.163  70.861  1.00  0.00           H
ATOM   1830  CZ  PHE X 117      50.319 -54.583  69.842  1.00  0.00           C
ATOM   1831  HZ  PHE X 117      50.301 -55.300  70.650  1.00  0.00           H
ATOM   1832  CE2 PHE X 117      51.099 -54.833  68.763  1.00  0.00           C
ATOM   1833  HE2 PHE X 117      51.612 -55.783  68.780  1.00  0.00           H
ATOM   1834  CD2 PHE X 117      51.265 -53.883  67.725  1.00  0.00           C
ATOM   1835  HD2 PHE X 117      51.746 -54.149  66.796  1.00  0.00           H
ATOM   1836  C   PHE X 117      51.535 -50.030  65.195  1.00  0.00           C
ATOM   1837  O   PHE X 117      50.888 -48.983  65.083  1.00  0.00           O
ATOM   1838  N   THR X 118      51.904 -50.607  64.089  1.00  0.00           N
ATOM   1839  H   THR X 118      52.365 -51.504  64.156  1.00  0.00           H
ATOM   1840  CA  THR X 118      51.683 -50.054  62.730  1.00  0.00           C
ATOM   1841  HA  THR X 118      52.190 -49.089  62.747  1.00  0.00           H
ATOM   1842  CB  THR X 118      52.509 -50.811  61.653  1.00  0.00           C
ATOM   1843  HB  THR X 118      52.485 -50.201  60.750  1.00  0.00           H
ATOM   1844  CG2 THR X 118      53.996 -50.896  62.075  1.00  0.00           C
ATOM   1845 HG21 THR X 118      54.536 -51.604  61.447  1.00  0.00           H
ATOM   1846 HG22 THR X 118      54.309 -49.853  62.013  1.00  0.00           H
ATOM   1847 HG23 THR X 118      54.086 -51.338  63.067  1.00  0.00           H
ATOM   1848  OG1 THR X 118      51.988 -51.995  61.444  1.00  0.00           O
ATOM   1849  HG1 THR X 118      52.250 -52.594  62.147  1.00  0.00           H
ATOM   1850  C   THR X 118      50.178 -49.892  62.347  1.00  0.00           C
ATOM   1851  O   THR X 118      49.402 -50.667  62.831  1.00  0.00           O
ATOM   1852  N   ALA X 119      49.728 -48.965  61.524  1.00  0.00           N
ATOM   1853  H   ALA X 119      50.244 -48.126  61.301  1.00  0.00           H
ATOM   1854  CA  ALA X 119      48.242 -48.850  61.198  1.00  0.00           C
ATOM   1855  HA  ALA X 119      47.799 -48.799  62.192  1.00  0.00           H
ATOM   1856  CB  ALA X 119      47.924 -47.458  60.561  1.00  0.00           C
ATOM   1857  HB1 ALA X 119      48.308 -46.662  61.198  1.00  0.00           H
ATOM   1858  HB2 ALA X 119      48.403 -47.398  59.584  1.00  0.00           H
ATOM   1859  HB3 ALA X 119      46.844 -47.424  60.415  1.00  0.00           H
ATOM   1860  C   ALA X 119      47.723 -50.076  60.449  1.00  0.00           C
ATOM   1861  O   ALA X 119      46.521 -50.237  60.272  1.00  0.00           O
ATOM   1862  N   ALA X 120      48.656 -50.937  59.984  1.00  0.00           N
ATOM   1863  H   ALA X 120      49.618 -50.649  60.086  1.00  0.00           H
ATOM   1864  CA  ALA X 120      48.432 -52.168  59.315  1.00  0.00           C
ATOM   1865  HA  ALA X 120      47.523 -52.041  58.727  1.00  0.00           H
ATOM   1866  CB  ALA X 120      49.651 -52.584  58.443  1.00  0.00           C
ATOM   1867  HB1 ALA X 120      50.552 -52.666  59.051  1.00  0.00           H
ATOM   1868  HB2 ALA X 120      49.293 -53.426  57.851  1.00  0.00           H
ATOM   1869  HB3 ALA X 120      49.915 -51.860  57.672  1.00  0.00           H
ATOM   1870  C   ALA X 120      48.054 -53.173  60.385  1.00  0.00           C
ATOM   1871  O   ALA X 120      47.098 -53.919  60.136  1.00  0.00           O
ATOM   1872  N   GLU X 121      48.855 -53.297  61.480  1.00  0.00           N
ATOM   1873  H   GLU X 121      49.780 -52.894  61.453  1.00  0.00           H
ATOM   1874  CA  GLU X 121      48.592 -54.247  62.565  1.00  0.00           C
ATOM   1875  HA  GLU X 121      48.470 -55.265  62.197  1.00  0.00           H
ATOM   1876  CB  GLU X 121      49.818 -54.252  63.464  1.00  0.00           C
ATOM   1877  HB2 GLU X 121      50.024 -53.238  63.806  1.00  0.00           H
ATOM   1878  HB3 GLU X 121      49.644 -54.858  64.354  1.00  0.00           H
ATOM   1879  CG  GLU X 121      51.122 -54.784  62.750  1.00  0.00           C
ATOM   1880  HG2 GLU X 121      50.926 -55.793  62.387  1.00  0.00           H
ATOM   1881  HG3 GLU X 121      51.442 -54.185  61.897  1.00  0.00           H
ATOM   1882  CD  GLU X 121      52.313 -54.659  63.695  1.00  0.00           C
ATOM   1883  OE1 GLU X 121      52.760 -55.707  64.225  1.00  0.00           O
ATOM   1884  OE2 GLU X 121      52.883 -53.568  63.851  1.00  0.00           O
ATOM   1885  C   GLU X 121      47.379 -53.902  63.331  1.00  0.00           C
ATOM   1886  O   GLU X 121      46.600 -54.773  63.702  1.00  0.00           O
ATOM   1887  N   PHE X 122      47.130 -52.587  63.502  1.00  0.00           N
ATOM   1888  H   PHE X 122      47.818 -51.930  63.162  1.00  0.00           H
ATOM   1889  CA  PHE X 122      45.854 -52.144  64.082  1.00  0.00           C
ATOM   1890  HA  PHE X 122      45.884 -52.600  65.072  1.00  0.00           H
ATOM   1891  CB  PHE X 122      45.736 -50.578  64.081  1.00  0.00           C
ATOM   1892  HB2 PHE X 122      46.690 -50.092  64.285  1.00  0.00           H
ATOM   1893  HB3 PHE X 122      45.484 -50.293  63.059  1.00  0.00           H
ATOM   1894  CG  PHE X 122      44.760 -50.137  65.058  1.00  0.00           C
ATOM   1895  CD1 PHE X 122      43.402 -49.839  64.678  1.00  0.00           C
ATOM   1896  HD1 PHE X 122      43.288 -49.823  63.605  1.00  0.00           H
ATOM   1897  CE1 PHE X 122      42.454 -49.358  65.613  1.00  0.00           C
ATOM   1898  HE1 PHE X 122      41.493 -49.007  65.265  1.00  0.00           H
ATOM   1899  CZ  PHE X 122      42.831 -49.163  66.921  1.00  0.00           C
ATOM   1900  HZ  PHE X 122      42.098 -48.770  67.610  1.00  0.00           H
ATOM   1901  CE2 PHE X 122      44.131 -49.495  67.334  1.00  0.00           C
ATOM   1902  HE2 PHE X 122      44.255 -49.612  68.400  1.00  0.00           H
ATOM   1903  CD2 PHE X 122      45.077 -49.999  66.401  1.00  0.00           C
ATOM   1904  HD2 PHE X 122      45.997 -50.400  66.800  1.00  0.00           H
ATOM   1905  C   PHE X 122      44.655 -52.758  63.311  1.00  0.00           C
ATOM   1906  O   PHE X 122      43.802 -53.405  63.916  1.00  0.00           O
ATOM   1907  N   ARG X 123      44.677 -52.609  61.940  1.00  0.00           N
ATOM   1908  H   ARG X 123      45.511 -52.178  61.569  1.00  0.00           H
ATOM   1909  CA  ARG X 123      43.654 -53.065  61.032  1.00  0.00           C
ATOM   1910  HA  ARG X 123      42.731 -52.580  61.348  1.00  0.00           H
ATOM   1911  CB  ARG X 123      43.833 -52.498  59.632  1.00  0.00           C
ATOM   1912  HB2 ARG X 123      44.907 -52.349  59.530  1.00  0.00           H
ATOM   1913  HB3 ARG X 123      43.476 -53.173  58.852  1.00  0.00           H
ATOM   1914  CG  ARG X 123      43.031 -51.160  59.502  1.00  0.00           C
ATOM   1915  HG2 ARG X 123      42.000 -51.488  59.641  1.00  0.00           H
ATOM   1916  HG3 ARG X 123      43.264 -50.600  60.408  1.00  0.00           H
ATOM   1917  CD  ARG X 123      43.178 -50.271  58.233  1.00  0.00           C
ATOM   1918  HD2 ARG X 123      42.759 -50.681  57.313  1.00  0.00           H
ATOM   1919  HD3 ARG X 123      42.408 -49.505  58.323  1.00  0.00           H
ATOM   1920  NE  ARG X 123      44.529 -49.699  58.022  1.00  0.00           N
ATOM   1921  HE  ARG X 123      45.230 -50.423  57.949  1.00  0.00           H
ATOM   1922  CZ  ARG X 123      45.016 -48.464  58.106  1.00  0.00           C
ATOM   1923  NH1 ARG X 123      44.308 -47.444  58.520  1.00  0.00           N
ATOM   1924 HH11 ARG X 123      43.354 -47.655  58.780  1.00  0.00           H
ATOM   1925 HH12 ARG X 123      44.617 -46.501  58.330  1.00  0.00           H
ATOM   1926  NH2 ARG X 123      46.152 -48.170  57.552  1.00  0.00           N
ATOM   1927 HH21 ARG X 123      46.778 -48.846  57.139  1.00  0.00           H
ATOM   1928 HH22 ARG X 123      46.485 -47.233  57.731  1.00  0.00           H
ATOM   1929  C   ARG X 123      43.527 -54.547  60.989  1.00  0.00           C
ATOM   1930  O   ARG X 123      42.477 -55.102  60.607  1.00  0.00           O
ATOM   1931  N   ALA X 124      44.604 -55.281  61.315  1.00  0.00           N
ATOM   1932  H   ALA X 124      45.479 -54.777  61.272  1.00  0.00           H
ATOM   1933  CA  ALA X 124      44.697 -56.760  61.447  1.00  0.00           C
ATOM   1934  HA  ALA X 124      44.067 -57.174  60.659  1.00  0.00           H
ATOM   1935  CB  ALA X 124      46.200 -57.152  61.291  1.00  0.00           C
ATOM   1936  HB1 ALA X 124      46.797 -56.584  62.005  1.00  0.00           H
ATOM   1937  HB2 ALA X 124      46.436 -58.201  61.474  1.00  0.00           H
ATOM   1938  HB3 ALA X 124      46.571 -56.826  60.319  1.00  0.00           H
ATOM   1939  C   ALA X 124      44.062 -57.306  62.724  1.00  0.00           C
ATOM   1940  O   ALA X 124      43.226 -58.177  62.655  1.00  0.00           O
ATOM   1941  N   LYS X 125      44.268 -56.712  63.897  1.00  0.00           N
ATOM   1942  H   LYS X 125      44.917 -55.938  63.893  1.00  0.00           H
ATOM   1943  CA  LYS X 125      43.588 -57.054  65.160  1.00  0.00           C
ATOM   1944  HA  LYS X 125      43.633 -58.140  65.242  1.00  0.00           H
ATOM   1945  CB  LYS X 125      44.439 -56.526  66.285  1.00  0.00           C
ATOM   1946  HB2 LYS X 125      45.475 -56.823  66.116  1.00  0.00           H
ATOM   1947  HB3 LYS X 125      44.386 -55.441  66.380  1.00  0.00           H
ATOM   1948  CG  LYS X 125      44.011 -57.011  67.629  1.00  0.00           C
ATOM   1949  HG2 LYS X 125      44.596 -56.432  68.345  1.00  0.00           H
ATOM   1950  HG3 LYS X 125      42.943 -56.940  67.836  1.00  0.00           H
ATOM   1951  CD  LYS X 125      44.570 -58.412  67.962  1.00  0.00           C
ATOM   1952  HD2 LYS X 125      44.014 -59.210  67.471  1.00  0.00           H
ATOM   1953  HD3 LYS X 125      45.621 -58.502  67.690  1.00  0.00           H
ATOM   1954  CE  LYS X 125      44.260 -58.652  69.422  1.00  0.00           C
ATOM   1955  HE2 LYS X 125      44.629 -57.771  69.945  1.00  0.00           H
ATOM   1956  HE3 LYS X 125      43.196 -58.738  69.644  1.00  0.00           H
ATOM   1957  NZ  LYS X 125      44.958 -59.900  69.884  1.00  0.00           N
ATOM   1958  HZ1 LYS X 125      44.641 -60.749  69.439  1.00  0.00           H
ATOM   1959  HZ2 LYS X 125      45.908 -59.872  69.541  1.00  0.00           H
ATOM   1960  HZ3 LYS X 125      45.014 -59.974  70.890  1.00  0.00           H
ATOM   1961  C   LYS X 125      42.144 -56.596  65.098  1.00  0.00           C
ATOM   1962  O   LYS X 125      41.327 -57.268  65.766  1.00  0.00           O
ATOM   1963  N   CYS X 126      41.800 -55.638  64.250  1.00  0.00           N
ATOM   1964  H   CYS X 126      42.529 -55.210  63.697  1.00  0.00           H
ATOM   1965  CA  CYS X 126      40.392 -55.338  64.001  1.00  0.00           C
ATOM   1966  HA  CYS X 126      39.882 -55.204  64.956  1.00  0.00           H
ATOM   1967  CB  CYS X 126      40.273 -53.930  63.325  1.00  0.00           C
ATOM   1968  HB2 CYS X 126      40.682 -53.968  62.316  1.00  0.00           H
ATOM   1969  HB3 CYS X 126      39.219 -53.781  63.094  1.00  0.00           H
ATOM   1970  SG  CYS X 126      40.897 -52.393  64.100  1.00  0.00           S
ATOM   1971  HG  CYS X 126      42.127 -52.719  64.510  1.00  0.00           H
ATOM   1972  C   CYS X 126      39.622 -56.394  63.169  1.00  0.00           C
ATOM   1973  O   CYS X 126      38.486 -56.731  63.550  1.00  0.00           O
ATOM   1974  N   ARG X 127      40.204 -57.024  62.103  1.00  0.00           N
ATOM   1975  H   ARG X 127      40.911 -56.498  61.609  1.00  0.00           H
ATOM   1976  CA  ARG X 127      39.470 -58.121  61.442  1.00  0.00           C
ATOM   1977  HA  ARG X 127      38.441 -57.843  61.211  1.00  0.00           H
ATOM   1978  CB  ARG X 127      40.148 -58.498  60.058  1.00  0.00           C
ATOM   1979  HB2 ARG X 127      41.159 -58.853  60.256  1.00  0.00           H
ATOM   1980  HB3 ARG X 127      39.725 -59.462  59.775  1.00  0.00           H
ATOM   1981  CG  ARG X 127      40.042 -57.500  58.937  1.00  0.00           C
ATOM   1982  HG2 ARG X 127      39.047 -57.253  58.566  1.00  0.00           H
ATOM   1983  HG3 ARG X 127      40.448 -56.525  59.208  1.00  0.00           H
ATOM   1984  CD  ARG X 127      40.908 -57.936  57.732  1.00  0.00           C
ATOM   1985  HD2 ARG X 127      41.914 -58.181  58.070  1.00  0.00           H
ATOM   1986  HD3 ARG X 127      40.433 -58.717  57.139  1.00  0.00           H
ATOM   1987  NE  ARG X 127      41.136 -56.783  56.802  1.00  0.00           N
ATOM   1988  HE  ARG X 127      42.095 -56.479  56.721  1.00  0.00           H
ATOM   1989  CZ  ARG X 127      40.200 -56.320  55.966  1.00  0.00           C
ATOM   1990  NH1 ARG X 127      39.008 -56.782  55.928  1.00  0.00           N
ATOM   1991 HH11 ARG X 127      38.684 -57.545  56.506  1.00  0.00           H
ATOM   1992 HH12 ARG X 127      38.298 -56.229  55.468  1.00  0.00           H
ATOM   1993  NH2 ARG X 127      40.456 -55.356  55.172  1.00  0.00           N
ATOM   1994 HH21 ARG X 127      41.274 -54.786  55.337  1.00  0.00           H
ATOM   1995 HH22 ARG X 127      39.666 -55.084  54.605  1.00  0.00           H
ATOM   1996  C   ARG X 127      39.489 -59.335  62.337  1.00  0.00           C
ATOM   1997  O   ARG X 127      38.534 -60.088  62.367  1.00  0.00           O
ATOM   1998  N   GLU X 128      40.550 -59.521  63.066  1.00  0.00           N
ATOM   1999  H   GLU X 128      41.337 -58.898  62.953  1.00  0.00           H
ATOM   2000  CA  GLU X 128      40.660 -60.704  64.002  1.00  0.00           C
ATOM   2001  HA  GLU X 128      40.408 -61.611  63.451  1.00  0.00           H
ATOM   2002  CB  GLU X 128      42.061 -60.778  64.606  1.00  0.00           C
ATOM   2003  HB2 GLU X 128      42.742 -60.535  63.789  1.00  0.00           H
ATOM   2004  HB3 GLU X 128      42.190 -60.030  65.389  1.00  0.00           H
ATOM   2005  CG  GLU X 128      42.318 -62.058  65.379  1.00  0.00           C
ATOM   2006  HG2 GLU X 128      43.351 -62.094  65.727  1.00  0.00           H
ATOM   2007  HG3 GLU X 128      41.787 -62.042  66.332  1.00  0.00           H
ATOM   2008  CD  GLU X 128      42.069 -63.245  64.468  1.00  0.00           C
ATOM   2009  OE1 GLU X 128      41.454 -64.291  64.883  1.00  0.00           O
ATOM   2010  OE2 GLU X 128      42.536 -63.212  63.292  1.00  0.00           O
ATOM   2011  C   GLU X 128      39.697 -60.641  65.212  1.00  0.00           C
ATOM   2012  O   GLU X 128      39.119 -61.661  65.648  1.00  0.00           O
ATOM   2013  N   TYR X 129      39.499 -59.412  65.689  1.00  0.00           N
ATOM   2014  H   TYR X 129      40.192 -58.731  65.415  1.00  0.00           H
ATOM   2015  CA  TYR X 129      38.564 -59.108  66.774  1.00  0.00           C
ATOM   2016  HA  TYR X 129      38.740 -59.810  67.589  1.00  0.00           H
ATOM   2017  CB  TYR X 129      38.749 -57.707  67.446  1.00  0.00           C
ATOM   2018  HB2 TYR X 129      39.793 -57.551  67.717  1.00  0.00           H
ATOM   2019  HB3 TYR X 129      38.489 -56.977  66.679  1.00  0.00           H
ATOM   2020  CG  TYR X 129      37.964 -57.446  68.751  1.00  0.00           C
ATOM   2021  CD1 TYR X 129      36.667 -56.885  68.655  1.00  0.00           C
ATOM   2022  HD1 TYR X 129      36.220 -56.594  67.717  1.00  0.00           H
ATOM   2023  CE1 TYR X 129      35.937 -56.682  69.848  1.00  0.00           C
ATOM   2024  HE1 TYR X 129      35.007 -56.138  69.780  1.00  0.00           H
ATOM   2025  CZ  TYR X 129      36.428 -57.056  71.100  1.00  0.00           C
ATOM   2026  OH  TYR X 129      35.750 -56.937  72.214  1.00  0.00           O
ATOM   2027  HH  TYR X 129      34.811 -57.036  72.037  1.00  0.00           H
ATOM   2028  CE2 TYR X 129      37.698 -57.725  71.150  1.00  0.00           C
ATOM   2029  HE2 TYR X 129      38.067 -58.157  72.068  1.00  0.00           H
ATOM   2030  CD2 TYR X 129      38.475 -57.865  70.002  1.00  0.00           C
ATOM   2031  HD2 TYR X 129      39.459 -58.301  70.094  1.00  0.00           H
ATOM   2032  C   TYR X 129      37.122 -59.327  66.397  1.00  0.00           C
ATOM   2033  O   TYR X 129      36.419 -60.081  67.087  1.00  0.00           O
ATOM   2034  N   ALA X 130      36.754 -58.799  65.150  1.00  0.00           N
ATOM   2035  H   ALA X 130      37.360 -58.205  64.601  1.00  0.00           H
ATOM   2036  CA  ALA X 130      35.448 -58.979  64.604  1.00  0.00           C
ATOM   2037  HA  ALA X 130      34.751 -58.490  65.284  1.00  0.00           H
ATOM   2038  CB  ALA X 130      35.269 -58.212  63.343  1.00  0.00           C
ATOM   2039  HB1 ALA X 130      34.200 -58.002  63.347  1.00  0.00           H
ATOM   2040  HB2 ALA X 130      35.833 -57.285  63.235  1.00  0.00           H
ATOM   2041  HB3 ALA X 130      35.742 -58.810  62.563  1.00  0.00           H
ATOM   2042  C   ALA X 130      35.138 -60.510  64.439  1.00  0.00           C
ATOM   2043  O   ALA X 130      34.159 -60.984  65.045  1.00  0.00           O
ATOM   2044  N   ALA X 131      35.991 -61.263  63.735  1.00  0.00           N
ATOM   2045  H   ALA X 131      36.763 -60.726  63.367  1.00  0.00           H
ATOM   2046  CA  ALA X 131      35.830 -62.682  63.411  1.00  0.00           C
ATOM   2047  HA  ALA X 131      34.970 -62.789  62.750  1.00  0.00           H
ATOM   2048  CB  ALA X 131      37.079 -63.153  62.683  1.00  0.00           C
ATOM   2049  HB1 ALA X 131      37.267 -62.594  61.766  1.00  0.00           H
ATOM   2050  HB2 ALA X 131      37.913 -63.112  63.383  1.00  0.00           H
ATOM   2051  HB3 ALA X 131      36.946 -64.172  62.319  1.00  0.00           H
ATOM   2052  C   ALA X 131      35.562 -63.532  64.703  1.00  0.00           C
ATOM   2053  O   ALA X 131      34.670 -64.363  64.721  1.00  0.00           O
ATOM   2054  N   THR X 132      36.275 -63.238  65.769  1.00  0.00           N
ATOM   2055  H   THR X 132      37.010 -62.549  65.693  1.00  0.00           H
ATOM   2056  CA  THR X 132      36.121 -63.815  67.094  1.00  0.00           C
ATOM   2057  HA  THR X 132      36.215 -64.895  66.985  1.00  0.00           H
ATOM   2058  CB  THR X 132      37.179 -63.239  68.014  1.00  0.00           C
ATOM   2059  HB  THR X 132      37.212 -62.151  68.008  1.00  0.00           H
ATOM   2060  CG2 THR X 132      37.109 -63.701  69.412  1.00  0.00           C
ATOM   2061 HG21 THR X 132      36.203 -63.348  69.905  1.00  0.00           H
ATOM   2062 HG22 THR X 132      37.159 -64.784  69.518  1.00  0.00           H
ATOM   2063 HG23 THR X 132      37.919 -63.261  69.993  1.00  0.00           H
ATOM   2064  OG1 THR X 132      38.444 -63.785  67.658  1.00  0.00           O
ATOM   2065  HG1 THR X 132      38.695 -63.148  66.985  1.00  0.00           H
ATOM   2066  C   THR X 132      34.725 -63.510  67.706  1.00  0.00           C
ATOM   2067  O   THR X 132      34.214 -64.409  68.338  1.00  0.00           O
ATOM   2068  N   GLN X 133      34.188 -62.324  67.543  1.00  0.00           N
ATOM   2069  H   GLN X 133      34.749 -61.624  67.079  1.00  0.00           H
ATOM   2070  CA  GLN X 133      32.917 -61.846  68.116  1.00  0.00           C
ATOM   2071  HA  GLN X 133      32.710 -62.289  69.090  1.00  0.00           H
ATOM   2072  CB  GLN X 133      32.996 -60.361  68.321  1.00  0.00           C
ATOM   2073  HB2 GLN X 133      33.542 -59.967  67.464  1.00  0.00           H
ATOM   2074  HB3 GLN X 133      31.994 -59.934  68.304  1.00  0.00           H
ATOM   2075  CG  GLN X 133      33.676 -59.902  69.651  1.00  0.00           C
ATOM   2076  HG2 GLN X 133      34.082 -58.906  69.475  1.00  0.00           H
ATOM   2077  HG3 GLN X 133      32.929 -59.631  70.399  1.00  0.00           H
ATOM   2078  CD  GLN X 133      34.775 -60.852  70.232  1.00  0.00           C
ATOM   2079  OE1 GLN X 133      34.541 -61.727  71.055  1.00  0.00           O
ATOM   2080  NE2 GLN X 133      36.019 -60.560  69.811  1.00  0.00           N
ATOM   2081 HE21 GLN X 133      36.797 -60.899  70.359  1.00  0.00           H
ATOM   2082 HE22 GLN X 133      36.156 -59.893  69.066  1.00  0.00           H
ATOM   2083  C   GLN X 133      31.684 -62.269  67.176  1.00  0.00           C
ATOM   2084  O   GLN X 133      30.609 -62.715  67.698  1.00  0.00           O
ATOM   2085  N   VAL X 134      31.859 -62.357  65.848  1.00  0.00           N
ATOM   2086  H   VAL X 134      32.745 -62.092  65.444  1.00  0.00           H
ATOM   2087  CA  VAL X 134      30.973 -63.120  64.953  1.00  0.00           C
ATOM   2088  HA  VAL X 134      29.982 -62.720  65.165  1.00  0.00           H
ATOM   2089  CB  VAL X 134      31.379 -63.006  63.526  1.00  0.00           C
ATOM   2090  HB  VAL X 134      32.349 -63.477  63.359  1.00  0.00           H
ATOM   2091  CG1 VAL X 134      30.419 -63.732  62.528  1.00  0.00           C
ATOM   2092 HG11 VAL X 134      30.436 -64.812  62.682  1.00  0.00           H
ATOM   2093 HG12 VAL X 134      29.395 -63.443  62.768  1.00  0.00           H
ATOM   2094 HG13 VAL X 134      30.668 -63.523  61.487  1.00  0.00           H
ATOM   2095  CG2 VAL X 134      31.343 -61.510  63.054  1.00  0.00           C
ATOM   2096 HG21 VAL X 134      30.365 -61.061  63.232  1.00  0.00           H
ATOM   2097 HG22 VAL X 134      32.145 -60.972  63.557  1.00  0.00           H
ATOM   2098 HG23 VAL X 134      31.447 -61.485  61.970  1.00  0.00           H
ATOM   2099  C   VAL X 134      30.893 -64.630  65.319  1.00  0.00           C
ATOM   2100  O   VAL X 134      29.794 -65.113  65.524  1.00  0.00           O
ATOM   2101  N   ASP X 135      31.964 -65.304  65.670  1.00  0.00           N
ATOM   2102  H   ASP X 135      32.835 -64.823  65.498  1.00  0.00           H
ATOM   2103  CA  ASP X 135      32.005 -66.680  66.116  1.00  0.00           C
ATOM   2104  HA  ASP X 135      31.539 -67.223  65.295  1.00  0.00           H
ATOM   2105  CB  ASP X 135      33.405 -67.251  66.368  1.00  0.00           C
ATOM   2106  HB2 ASP X 135      34.015 -67.142  65.471  1.00  0.00           H
ATOM   2107  HB3 ASP X 135      33.875 -66.601  67.104  1.00  0.00           H
ATOM   2108  CG  ASP X 135      33.519 -68.673  67.003  1.00  0.00           C
ATOM   2109  OD1 ASP X 135      33.276 -69.734  66.341  1.00  0.00           O
ATOM   2110  OD2 ASP X 135      34.016 -68.775  68.114  1.00  0.00           O
ATOM   2111  C   ASP X 135      31.130 -66.829  67.337  1.00  0.00           C
ATOM   2112  O   ASP X 135      30.348 -67.813  67.331  1.00  0.00           O
ATOM   2113  N   GLY X 136      31.253 -65.992  68.336  1.00  0.00           N
ATOM   2114  H   GLY X 136      31.926 -65.253  68.196  1.00  0.00           H
ATOM   2115  CA  GLY X 136      30.382 -65.868  69.482  1.00  0.00           C
ATOM   2116  HA2 GLY X 136      30.263 -66.815  70.009  1.00  0.00           H
ATOM   2117  HA3 GLY X 136      30.832 -65.056  70.053  1.00  0.00           H
ATOM   2118  C   GLY X 136      28.888 -65.631  69.146  1.00  0.00           C
ATOM   2119  O   GLY X 136      28.091 -66.160  69.904  1.00  0.00           O
ATOM   2120  N   GLN X 137      28.480 -64.991  68.072  1.00  0.00           N
ATOM   2121  H   GLN X 137      29.186 -64.645  67.439  1.00  0.00           H
ATOM   2122  CA  GLN X 137      27.074 -65.030  67.576  1.00  0.00           C
ATOM   2123  HA  GLN X 137      26.344 -64.793  68.349  1.00  0.00           H
ATOM   2124  CB  GLN X 137      26.849 -63.836  66.572  1.00  0.00           C
ATOM   2125  HB2 GLN X 137      27.656 -63.802  65.839  1.00  0.00           H
ATOM   2126  HB3 GLN X 137      25.894 -64.004  66.077  1.00  0.00           H
ATOM   2127  CG  GLN X 137      26.927 -62.612  67.433  1.00  0.00           C
ATOM   2128  HG2 GLN X 137      26.360 -62.625  68.365  1.00  0.00           H
ATOM   2129  HG3 GLN X 137      27.984 -62.496  67.675  1.00  0.00           H
ATOM   2130  CD  GLN X 137      26.469 -61.313  66.742  1.00  0.00           C
ATOM   2131  OE1 GLN X 137      25.466 -61.180  66.086  1.00  0.00           O
ATOM   2132  NE2 GLN X 137      27.149 -60.201  66.976  1.00  0.00           N
ATOM   2133 HE21 GLN X 137      26.886 -59.352  66.497  1.00  0.00           H
ATOM   2134 HE22 GLN X 137      28.123 -60.246  67.238  1.00  0.00           H
ATOM   2135  C   GLN X 137      26.718 -66.389  67.012  1.00  0.00           C
ATOM   2136  O   GLN X 137      25.616 -66.853  67.278  1.00  0.00           O
ATOM   2137  N   ARG X 138      27.582 -66.986  66.247  1.00  0.00           N
ATOM   2138  H   ARG X 138      28.526 -66.633  66.193  1.00  0.00           H
ATOM   2139  CA  ARG X 138      27.222 -67.984  65.200  1.00  0.00           C
ATOM   2140  HA  ARG X 138      26.393 -67.491  64.692  1.00  0.00           H
ATOM   2141  CB  ARG X 138      28.344 -68.109  64.194  1.00  0.00           C
ATOM   2142  HB2 ARG X 138      28.487 -67.231  63.563  1.00  0.00           H
ATOM   2143  HB3 ARG X 138      29.245 -68.326  64.766  1.00  0.00           H
ATOM   2144  CG  ARG X 138      28.023 -69.208  63.178  1.00  0.00           C
ATOM   2145  HG2 ARG X 138      27.947 -70.153  63.716  1.00  0.00           H
ATOM   2146  HG3 ARG X 138      27.071 -68.941  62.719  1.00  0.00           H
ATOM   2147  CD  ARG X 138      29.190 -69.242  62.091  1.00  0.00           C
ATOM   2148  HD2 ARG X 138      29.081 -68.327  61.509  1.00  0.00           H
ATOM   2149  HD3 ARG X 138      30.098 -69.123  62.683  1.00  0.00           H
ATOM   2150  NE  ARG X 138      29.108 -70.369  61.193  1.00  0.00           N
ATOM   2151  HE  ARG X 138      28.547 -70.280  60.358  1.00  0.00           H
ATOM   2152  CZ  ARG X 138      29.852 -71.424  61.175  1.00  0.00           C
ATOM   2153  NH1 ARG X 138      30.812 -71.688  62.100  1.00  0.00           N
ATOM   2154 HH11 ARG X 138      30.933 -71.131  62.934  1.00  0.00           H
ATOM   2155 HH12 ARG X 138      31.373 -72.519  61.976  1.00  0.00           H
ATOM   2156  NH2 ARG X 138      29.673 -72.248  60.170  1.00  0.00           N
ATOM   2157 HH21 ARG X 138      29.016 -71.986  59.449  1.00  0.00           H
ATOM   2158 HH22 ARG X 138      30.098 -73.161  60.096  1.00  0.00           H
ATOM   2159  C   ARG X 138      26.741 -69.259  65.913  1.00  0.00           C
ATOM   2160  O   ARG X 138      25.762 -69.820  65.554  1.00  0.00           O
ATOM   2161  N   LYS X 139      27.433 -69.526  67.009  1.00  0.00           N
ATOM   2162  H   LYS X 139      28.155 -68.851  67.220  1.00  0.00           H
ATOM   2163  CA  LYS X 139      27.332 -70.777  67.758  1.00  0.00           C
ATOM   2164  HA  LYS X 139      27.373 -71.553  66.994  1.00  0.00           H
ATOM   2165  CB  LYS X 139      28.556 -70.940  68.684  1.00  0.00           C
ATOM   2166  HB2 LYS X 139      28.632 -71.996  68.940  1.00  0.00           H
ATOM   2167  HB3 LYS X 139      29.521 -70.949  68.177  1.00  0.00           H
ATOM   2168  CG  LYS X 139      28.581 -69.959  69.907  1.00  0.00           C
ATOM   2169  HG2 LYS X 139      28.549 -68.917  69.591  1.00  0.00           H
ATOM   2170  HG3 LYS X 139      27.788 -70.045  70.649  1.00  0.00           H
ATOM   2171  CD  LYS X 139      29.942 -70.093  70.671  1.00  0.00           C
ATOM   2172  HD2 LYS X 139      29.937 -69.352  71.471  1.00  0.00           H
ATOM   2173  HD3 LYS X 139      30.005 -71.019  71.243  1.00  0.00           H
ATOM   2174  CE  LYS X 139      31.118 -69.852  69.760  1.00  0.00           C
ATOM   2175  HE2 LYS X 139      31.210 -70.802  69.233  1.00  0.00           H
ATOM   2176  HE3 LYS X 139      30.866 -69.144  68.971  1.00  0.00           H
ATOM   2177  NZ  LYS X 139      32.392 -69.619  70.460  1.00  0.00           N
ATOM   2178  HZ1 LYS X 139      32.659 -70.373  71.078  1.00  0.00           H
ATOM   2179  HZ2 LYS X 139      33.143 -69.719  69.793  1.00  0.00           H
ATOM   2180  HZ3 LYS X 139      32.387 -68.721  70.921  1.00  0.00           H
ATOM   2181  C   LYS X 139      25.917 -70.820  68.388  1.00  0.00           C
ATOM   2182  O   LYS X 139      25.242 -71.847  68.372  1.00  0.00           O
ATOM   2183  N   ASP X 140      25.384 -69.671  68.927  1.00  0.00           N
ATOM   2184  H   ASP X 140      25.993 -68.868  68.852  1.00  0.00           H
ATOM   2185  CA  ASP X 140      24.019 -69.531  69.402  1.00  0.00           C
ATOM   2186  HA  ASP X 140      23.794 -70.461  69.924  1.00  0.00           H
ATOM   2187  CB  ASP X 140      23.904 -68.407  70.402  1.00  0.00           C
ATOM   2188  HB2 ASP X 140      24.478 -67.569  70.005  1.00  0.00           H
ATOM   2189  HB3 ASP X 140      22.848 -68.173  70.533  1.00  0.00           H
ATOM   2190  CG  ASP X 140      24.503 -68.699  71.750  1.00  0.00           C
ATOM   2191  OD1 ASP X 140      24.733 -69.866  72.150  1.00  0.00           O
ATOM   2192  OD2 ASP X 140      25.016 -67.689  72.342  1.00  0.00           O
ATOM   2193  C   ASP X 140      22.891 -69.367  68.369  1.00  0.00           C
ATOM   2194  O   ASP X 140      21.748 -69.859  68.582  1.00  0.00           O
ATOM   2195  N   PHE X 141      23.198 -68.824  67.175  1.00  0.00           N
ATOM   2196  H   PHE X 141      24.072 -68.332  67.055  1.00  0.00           H
ATOM   2197  CA  PHE X 141      22.184 -68.763  66.105  1.00  0.00           C
ATOM   2198  HA  PHE X 141      21.178 -68.501  66.432  1.00  0.00           H
ATOM   2199  CB  PHE X 141      22.581 -67.727  64.996  1.00  0.00           C
ATOM   2200  HB2 PHE X 141      23.660 -67.788  64.852  1.00  0.00           H
ATOM   2201  HB3 PHE X 141      22.104 -68.080  64.082  1.00  0.00           H
ATOM   2202  CG  PHE X 141      22.270 -66.187  65.178  1.00  0.00           C
ATOM   2203  CD1 PHE X 141      21.141 -65.708  65.882  1.00  0.00           C
ATOM   2204  HD1 PHE X 141      20.407 -66.341  66.360  1.00  0.00           H
ATOM   2205  CE1 PHE X 141      20.982 -64.295  66.021  1.00  0.00           C
ATOM   2206  HE1 PHE X 141      20.193 -63.904  66.646  1.00  0.00           H
ATOM   2207  CZ  PHE X 141      21.861 -63.398  65.391  1.00  0.00           C
ATOM   2208  HZ  PHE X 141      21.604 -62.349  65.385  1.00  0.00           H
ATOM   2209  CE2 PHE X 141      22.968 -63.924  64.692  1.00  0.00           C
ATOM   2210  HE2 PHE X 141      23.631 -63.308  64.103  1.00  0.00           H
ATOM   2211  CD2 PHE X 141      23.202 -65.263  64.577  1.00  0.00           C
ATOM   2212  HD2 PHE X 141      24.050 -65.633  64.020  1.00  0.00           H
ATOM   2213  C   PHE X 141      21.951 -70.124  65.388  1.00  0.00           C
ATOM   2214  O   PHE X 141      20.861 -70.461  64.937  1.00  0.00           O
ATOM   2215  N   ILE X 142      22.977 -70.924  65.280  1.00  0.00           N
ATOM   2216  H   ILE X 142      23.853 -70.463  65.488  1.00  0.00           H
ATOM   2217  CA  ILE X 142      22.950 -72.384  65.030  1.00  0.00           C
ATOM   2218  HA  ILE X 142      22.358 -72.455  64.118  1.00  0.00           H
ATOM   2219  CB  ILE X 142      24.402 -72.891  64.609  1.00  0.00           C
ATOM   2220  HB  ILE X 142      24.961 -72.649  65.513  1.00  0.00           H
ATOM   2221  CG2 ILE X 142      24.393 -74.413  64.437  1.00  0.00           C
ATOM   2222 HG21 ILE X 142      24.075 -74.856  65.382  1.00  0.00           H
ATOM   2223 HG22 ILE X 142      23.797 -74.784  63.603  1.00  0.00           H
ATOM   2224 HG23 ILE X 142      25.381 -74.830  64.251  1.00  0.00           H
ATOM   2225  CG1 ILE X 142      24.930 -72.193  63.297  1.00  0.00           C
ATOM   2226 HG12 ILE X 142      24.417 -72.508  62.388  1.00  0.00           H
ATOM   2227 HG13 ILE X 142      24.713 -71.133  63.431  1.00  0.00           H
ATOM   2228  CD1 ILE X 142      26.396 -72.504  63.011  1.00  0.00           C
ATOM   2229 HD11 ILE X 142      26.799 -71.804  62.279  1.00  0.00           H
ATOM   2230 HD12 ILE X 142      26.978 -72.487  63.932  1.00  0.00           H
ATOM   2231 HD13 ILE X 142      26.542 -73.486  62.559  1.00  0.00           H
ATOM   2232  C   ILE X 142      22.253 -73.120  66.219  1.00  0.00           C
ATOM   2233  O   ILE X 142      21.325 -73.866  65.973  1.00  0.00           O
ATOM   2234  N   ARG X 143      22.558 -72.808  67.487  1.00  0.00           N
ATOM   2235  H   ARG X 143      23.324 -72.182  67.690  1.00  0.00           H
ATOM   2236  CA  ARG X 143      21.946 -73.498  68.618  1.00  0.00           C
ATOM   2237  HA  ARG X 143      22.168 -74.558  68.490  1.00  0.00           H
ATOM   2238  CB  ARG X 143      22.544 -72.987  69.998  1.00  0.00           C
ATOM   2239  HB2 ARG X 143      23.598 -73.269  70.018  1.00  0.00           H
ATOM   2240  HB3 ARG X 143      22.489 -71.899  69.944  1.00  0.00           H
ATOM   2241  CG  ARG X 143      21.923 -73.547  71.267  1.00  0.00           C
ATOM   2242  HG2 ARG X 143      22.428 -73.122  72.133  1.00  0.00           H
ATOM   2243  HG3 ARG X 143      20.860 -73.306  71.303  1.00  0.00           H
ATOM   2244  CD  ARG X 143      22.040 -75.045  71.449  1.00  0.00           C
ATOM   2245  HD2 ARG X 143      21.717 -75.496  70.511  1.00  0.00           H
ATOM   2246  HD3 ARG X 143      23.097 -75.244  71.625  1.00  0.00           H
ATOM   2247  NE  ARG X 143      21.307 -75.483  72.650  1.00  0.00           N
ATOM   2248  HE  ARG X 143      21.820 -75.531  73.519  1.00  0.00           H
ATOM   2249  CZ  ARG X 143      20.039 -75.963  72.685  1.00  0.00           C
ATOM   2250  NH1 ARG X 143      19.214 -75.885  71.678  1.00  0.00           N
ATOM   2251 HH11 ARG X 143      19.524 -75.417  70.837  1.00  0.00           H
ATOM   2252 HH12 ARG X 143      18.242 -76.082  71.867  1.00  0.00           H
ATOM   2253  NH2 ARG X 143      19.457 -76.194  73.786  1.00  0.00           N
ATOM   2254 HH21 ARG X 143      19.819 -75.887  74.677  1.00  0.00           H
ATOM   2255 HH22 ARG X 143      18.558 -76.651  73.735  1.00  0.00           H
ATOM   2256  C   ARG X 143      20.455 -73.484  68.736  1.00  0.00           C
ATOM   2257  O   ARG X 143      19.822 -74.470  69.166  1.00  0.00           O
ATOM   2258  N   LEU X 144      19.878 -72.387  68.258  1.00  0.00           N
ATOM   2259  H   LEU X 144      20.474 -71.591  68.082  1.00  0.00           H
ATOM   2260  CA  LEU X 144      18.377 -72.229  68.142  1.00  0.00           C
ATOM   2261  HA  LEU X 144      17.949 -72.529  69.097  1.00  0.00           H
ATOM   2262  CB  LEU X 144      18.010 -70.745  67.959  1.00  0.00           C
ATOM   2263  HB2 LEU X 144      18.770 -70.423  67.247  1.00  0.00           H
ATOM   2264  HB3 LEU X 144      17.059 -70.640  67.437  1.00  0.00           H
ATOM   2265  CG  LEU X 144      18.088 -69.874  69.279  1.00  0.00           C
ATOM   2266  HG  LEU X 144      19.040 -70.012  69.790  1.00  0.00           H
ATOM   2267  CD1 LEU X 144      18.322 -68.397  68.886  1.00  0.00           C
ATOM   2268 HD11 LEU X 144      18.234 -67.724  69.739  1.00  0.00           H
ATOM   2269 HD12 LEU X 144      19.322 -68.312  68.458  1.00  0.00           H
ATOM   2270 HD13 LEU X 144      17.520 -68.100  68.211  1.00  0.00           H
ATOM   2271  CD2 LEU X 144      16.882 -70.148  70.209  1.00  0.00           C
ATOM   2272 HD21 LEU X 144      16.951 -71.187  70.533  1.00  0.00           H
ATOM   2273 HD22 LEU X 144      16.795 -69.519  71.096  1.00  0.00           H
ATOM   2274 HD23 LEU X 144      15.930 -70.007  69.698  1.00  0.00           H
ATOM   2275  C   LEU X 144      17.758 -73.091  67.002  1.00  0.00           C
ATOM   2276  O   LEU X 144      16.552 -73.121  66.810  1.00  0.00           O
ATOM   2277  N   GLY X 145      18.512 -73.830  66.185  1.00  0.00           N
ATOM   2278  H   GLY X 145      19.522 -73.850  66.203  1.00  0.00           H
ATOM   2279  CA  GLY X 145      17.913 -74.757  65.195  1.00  0.00           C
ATOM   2280  HA2 GLY X 145      18.624 -75.566  65.022  1.00  0.00           H
ATOM   2281  HA3 GLY X 145      16.990 -75.240  65.517  1.00  0.00           H
ATOM   2282  C   GLY X 145      17.579 -74.063  63.806  1.00  0.00           C
ATOM   2283  O   GLY X 145      16.788 -74.481  62.965  1.00  0.00           O
ATOM   2284  N   VAL X 146      18.112 -72.829  63.623  1.00  0.00           N
ATOM   2285  H   VAL X 146      18.729 -72.623  64.396  1.00  0.00           H
ATOM   2286  CA  VAL X 146      17.791 -71.898  62.546  1.00  0.00           C
ATOM   2287  HA  VAL X 146      16.705 -71.926  62.474  1.00  0.00           H
ATOM   2288  CB  VAL X 146      18.148 -70.403  62.798  1.00  0.00           C
ATOM   2289  HB  VAL X 146      19.223 -70.286  62.930  1.00  0.00           H
ATOM   2290  CG1 VAL X 146      17.816 -69.501  61.594  1.00  0.00           C
ATOM   2291 HG11 VAL X 146      16.882 -69.804  61.119  1.00  0.00           H
ATOM   2292 HG12 VAL X 146      17.612 -68.452  61.805  1.00  0.00           H
ATOM   2293 HG13 VAL X 146      18.691 -69.508  60.945  1.00  0.00           H
ATOM   2294  CG2 VAL X 146      17.401 -69.795  64.050  1.00  0.00           C
ATOM   2295 HG21 VAL X 146      16.948 -68.839  63.782  1.00  0.00           H
ATOM   2296 HG22 VAL X 146      16.778 -70.511  64.588  1.00  0.00           H
ATOM   2297 HG23 VAL X 146      18.162 -69.690  64.822  1.00  0.00           H
ATOM   2298  C   VAL X 146      18.239 -72.374  61.175  1.00  0.00           C
ATOM   2299  O   VAL X 146      19.421 -72.563  60.954  1.00  0.00           O
ATOM   2300  N   LEU X 147      17.386 -72.490  60.142  1.00  0.00           N
ATOM   2301  H   LEU X 147      16.408 -72.348  60.349  1.00  0.00           H
ATOM   2302  CA  LEU X 147      17.605 -72.742  58.698  1.00  0.00           C
ATOM   2303  HA  LEU X 147      18.404 -73.483  58.708  1.00  0.00           H
ATOM   2304  CB  LEU X 147      16.268 -73.452  58.243  1.00  0.00           C
ATOM   2305  HB2 LEU X 147      15.897 -74.049  59.076  1.00  0.00           H
ATOM   2306  HB3 LEU X 147      15.583 -72.635  58.016  1.00  0.00           H
ATOM   2307  CG  LEU X 147      16.330 -74.262  56.931  1.00  0.00           C
ATOM   2308  HG  LEU X 147      16.869 -73.632  56.224  1.00  0.00           H
ATOM   2309  CD1 LEU X 147      17.227 -75.501  57.165  1.00  0.00           C
ATOM   2310 HD11 LEU X 147      17.163 -76.048  56.225  1.00  0.00           H
ATOM   2311 HD12 LEU X 147      18.237 -75.206  57.447  1.00  0.00           H
ATOM   2312 HD13 LEU X 147      16.818 -76.028  58.027  1.00  0.00           H
ATOM   2313  CD2 LEU X 147      14.922 -74.732  56.618  1.00  0.00           C
ATOM   2314 HD21 LEU X 147      15.007 -75.223  55.648  1.00  0.00           H
ATOM   2315 HD22 LEU X 147      14.577 -75.482  57.330  1.00  0.00           H
ATOM   2316 HD23 LEU X 147      14.227 -73.903  56.751  1.00  0.00           H
ATOM   2317  C   LEU X 147      17.980 -71.500  57.920  1.00  0.00           C
ATOM   2318  O   LEU X 147      17.392 -71.182  56.893  1.00  0.00           O
ATOM   2319  N   GLY X 148      19.151 -70.982  58.243  1.00  0.00           N
ATOM   2320  H   GLY X 148      19.566 -71.502  59.003  1.00  0.00           H
ATOM   2321  CA  GLY X 148      19.845 -69.879  57.646  1.00  0.00           C
ATOM   2322  HA2 GLY X 148      19.291 -69.260  56.941  1.00  0.00           H
ATOM   2323  HA3 GLY X 148      20.154 -69.308  58.522  1.00  0.00           H
ATOM   2324  C   GLY X 148      21.187 -70.288  56.994  1.00  0.00           C
ATOM   2325  O   GLY X 148      21.765 -71.281  57.387  1.00  0.00           O
ATOM   2326  N   ASP X 149      21.715 -69.505  56.034  1.00  0.00           N
ATOM   2327  H   ASP X 149      21.222 -68.669  55.753  1.00  0.00           H
ATOM   2328  CA  ASP X 149      22.882 -69.917  55.234  1.00  0.00           C
ATOM   2329  HA  ASP X 149      22.816 -70.986  55.027  1.00  0.00           H
ATOM   2330  CB  ASP X 149      22.928 -69.295  53.885  1.00  0.00           C
ATOM   2331  HB2 ASP X 149      21.917 -69.235  53.480  1.00  0.00           H
ATOM   2332  HB3 ASP X 149      23.319 -68.284  54.005  1.00  0.00           H
ATOM   2333  CG  ASP X 149      23.787 -69.976  52.825  1.00  0.00           C
ATOM   2334  OD1 ASP X 149      24.468 -71.051  53.022  1.00  0.00           O
ATOM   2335  OD2 ASP X 149      23.885 -69.289  51.752  1.00  0.00           O
ATOM   2336  C   ASP X 149      24.200 -69.691  55.939  1.00  0.00           C
ATOM   2337  O   ASP X 149      25.138 -69.061  55.455  1.00  0.00           O
ATOM   2338  N   TRP X 150      24.301 -70.171  57.195  1.00  0.00           N
ATOM   2339  H   TRP X 150      23.429 -70.520  57.568  1.00  0.00           H
ATOM   2340  CA  TRP X 150      25.486 -70.119  58.139  1.00  0.00           C
ATOM   2341  HA  TRP X 150      25.759 -69.073  58.278  1.00  0.00           H
ATOM   2342  CB  TRP X 150      25.037 -70.822  59.435  1.00  0.00           C
ATOM   2343  HB2 TRP X 150      24.965 -71.873  59.155  1.00  0.00           H
ATOM   2344  HB3 TRP X 150      25.811 -70.705  60.192  1.00  0.00           H
ATOM   2345  CG  TRP X 150      23.725 -70.307  60.093  1.00  0.00           C
ATOM   2346  CD1 TRP X 150      22.665 -71.105  60.353  1.00  0.00           C
ATOM   2347  HD1 TRP X 150      22.682 -72.165  60.145  1.00  0.00           H
ATOM   2348  NE1 TRP X 150      21.647 -70.382  60.916  1.00  0.00           N
ATOM   2349  HE1 TRP X 150      20.782 -70.845  61.152  1.00  0.00           H
ATOM   2350  CE2 TRP X 150      22.008 -69.051  61.076  1.00  0.00           C
ATOM   2351  CZ2 TRP X 150      21.346 -67.899  61.546  1.00  0.00           C
ATOM   2352  HZ2 TRP X 150      20.294 -67.946  61.782  1.00  0.00           H
ATOM   2353  CH2 TRP X 150      22.048 -66.641  61.600  1.00  0.00           C
ATOM   2354  HH2 TRP X 150      21.607 -65.724  61.964  1.00  0.00           H
ATOM   2355  CZ3 TRP X 150      23.347 -66.569  61.138  1.00  0.00           C
ATOM   2356  HZ3 TRP X 150      23.876 -65.634  61.241  1.00  0.00           H
ATOM   2357  CE3 TRP X 150      23.984 -67.690  60.613  1.00  0.00           C
ATOM   2358  HE3 TRP X 150      25.008 -67.583  60.288  1.00  0.00           H
ATOM   2359  CD2 TRP X 150      23.326 -68.922  60.496  1.00  0.00           C
ATOM   2360  C   TRP X 150      26.801 -70.798  57.754  1.00  0.00           C
ATOM   2361  O   TRP X 150      27.744 -70.879  58.578  1.00  0.00           O
ATOM   2362  N   SER X 151      26.851 -71.273  56.482  1.00  0.00           N
ATOM   2363  H   SER X 151      26.026 -71.429  55.919  1.00  0.00           H
ATOM   2364  CA  SER X 151      28.060 -71.617  55.812  1.00  0.00           C
ATOM   2365  HA  SER X 151      28.746 -71.984  56.574  1.00  0.00           H
ATOM   2366  CB  SER X 151      27.830 -72.718  54.778  1.00  0.00           C
ATOM   2367  HB2 SER X 151      27.583 -73.701  55.181  1.00  0.00           H
ATOM   2368  HB3 SER X 151      27.014 -72.469  54.100  1.00  0.00           H
ATOM   2369  OG  SER X 151      28.915 -72.911  53.984  1.00  0.00           O
ATOM   2370  HG  SER X 151      28.711 -73.760  53.585  1.00  0.00           H
ATOM   2371  C   SER X 151      28.581 -70.379  55.073  1.00  0.00           C
ATOM   2372  O   SER X 151      29.773 -70.238  55.097  1.00  0.00           O
ATOM   2373  N   HID X 152      27.803 -69.485  54.502  1.00  0.00           N
ATOM   2374  H   HID X 152      26.812 -69.580  54.671  1.00  0.00           H
ATOM   2375  CA  HID X 152      28.158 -68.291  53.751  1.00  0.00           C
ATOM   2376  HA  HID X 152      29.241 -68.326  53.870  1.00  0.00           H
ATOM   2377  CB  HID X 152      27.783 -68.412  52.320  1.00  0.00           C
ATOM   2378  HB2 HID X 152      26.704 -68.332  52.188  1.00  0.00           H
ATOM   2379  HB3 HID X 152      28.318 -67.680  51.714  1.00  0.00           H
ATOM   2380  CG  HID X 152      27.995 -69.798  51.675  1.00  0.00           C
ATOM   2381  ND1 HID X 152      26.936 -70.700  51.557  1.00  0.00           N
ATOM   2382  HD1 HID X 152      25.971 -70.602  51.837  1.00  0.00           H
ATOM   2383  CE1 HID X 152      27.435 -71.815  50.942  1.00  0.00           C
ATOM   2384  HE1 HID X 152      26.930 -72.768  50.974  1.00  0.00           H
ATOM   2385  NE2 HID X 152      28.746 -71.692  50.684  1.00  0.00           N
ATOM   2386  CD2 HID X 152      29.134 -70.436  51.213  1.00  0.00           C
ATOM   2387  HD2 HID X 152      30.094 -69.944  51.147  1.00  0.00           H
ATOM   2388  C   HID X 152      27.745 -66.937  54.254  1.00  0.00           C
ATOM   2389  O   HID X 152      27.378 -66.127  53.458  1.00  0.00           O
ATOM   2390  N   PRO X 153      27.627 -66.579  55.498  1.00  0.00           N
ATOM   2391  CD  PRO X 153      28.121 -67.351  56.655  1.00  0.00           C
ATOM   2392  HD2 PRO X 153      29.069 -67.817  56.388  1.00  0.00           H
ATOM   2393  HD3 PRO X 153      27.376 -68.078  56.983  1.00  0.00           H
ATOM   2394  CG  PRO X 153      28.415 -66.251  57.669  1.00  0.00           C
ATOM   2395  HG2 PRO X 153      29.345 -65.755  57.391  1.00  0.00           H
ATOM   2396  HG3 PRO X 153      28.479 -66.588  58.703  1.00  0.00           H
ATOM   2397  CB  PRO X 153      27.298 -65.349  57.444  1.00  0.00           C
ATOM   2398  HB2 PRO X 153      27.541 -64.372  57.860  1.00  0.00           H
ATOM   2399  HB3 PRO X 153      26.422 -65.889  57.803  1.00  0.00           H
ATOM   2400  CA  PRO X 153      26.998 -65.243  55.974  1.00  0.00           C
ATOM   2401  HA  PRO X 153      25.947 -65.088  55.736  1.00  0.00           H
ATOM   2402  C   PRO X 153      27.741 -64.088  55.370  1.00  0.00           C
ATOM   2403  O   PRO X 153      28.997 -64.098  55.261  1.00  0.00           O
ATOM   2404  N   TYR X 154      27.055 -63.066  54.928  1.00  0.00           N
ATOM   2405  H   TYR X 154      26.050 -63.164  54.893  1.00  0.00           H
ATOM   2406  CA  TYR X 154      27.709 -61.867  54.385  1.00  0.00           C
ATOM   2407  HA  TYR X 154      28.378 -62.449  53.751  1.00  0.00           H
ATOM   2408  CB  TYR X 154      26.744 -61.053  53.541  1.00  0.00           C
ATOM   2409  HB2 TYR X 154      27.366 -60.448  52.882  1.00  0.00           H
ATOM   2410  HB3 TYR X 154      26.080 -61.746  53.025  1.00  0.00           H
ATOM   2411  CG  TYR X 154      25.902 -60.099  54.329  1.00  0.00           C
ATOM   2412  CD1 TYR X 154      24.490 -60.385  54.448  1.00  0.00           C
ATOM   2413  HD1 TYR X 154      24.058 -61.320  54.122  1.00  0.00           H
ATOM   2414  CE1 TYR X 154      23.607 -59.489  55.061  1.00  0.00           C
ATOM   2415  HE1 TYR X 154      22.575 -59.755  55.233  1.00  0.00           H
ATOM   2416  CZ  TYR X 154      24.166 -58.305  55.580  1.00  0.00           C
ATOM   2417  OH  TYR X 154      23.399 -57.380  56.249  1.00  0.00           O
ATOM   2418  HH  TYR X 154      22.467 -57.573  56.118  1.00  0.00           H
ATOM   2419  CE2 TYR X 154      25.518 -57.997  55.408  1.00  0.00           C
ATOM   2420  HE2 TYR X 154      25.841 -57.037  55.781  1.00  0.00           H
ATOM   2421  CD2 TYR X 154      26.429 -58.912  54.798  1.00  0.00           C
ATOM   2422  HD2 TYR X 154      27.470 -58.658  54.656  1.00  0.00           H
ATOM   2423  C   TYR X 154      28.454 -61.032  55.447  1.00  0.00           C
ATOM   2424  O   TYR X 154      27.841 -60.776  56.455  1.00  0.00           O
ATOM   2425  N   LEU X 155      29.728 -60.650  55.219  1.00  0.00           N
ATOM   2426  H   LEU X 155      30.123 -60.861  54.314  1.00  0.00           H
ATOM   2427  CA  LEU X 155      30.554 -59.830  56.139  1.00  0.00           C
ATOM   2428  HA  LEU X 155      29.960 -59.530  57.003  1.00  0.00           H
ATOM   2429  CB  LEU X 155      31.833 -60.568  56.526  1.00  0.00           C
ATOM   2430  HB2 LEU X 155      32.444 -60.748  55.641  1.00  0.00           H
ATOM   2431  HB3 LEU X 155      32.454 -59.871  57.087  1.00  0.00           H
ATOM   2432  CG  LEU X 155      31.526 -61.880  57.333  1.00  0.00           C
ATOM   2433  HG  LEU X 155      30.871 -62.446  56.670  1.00  0.00           H
ATOM   2434  CD1 LEU X 155      32.905 -62.507  57.460  1.00  0.00           C
ATOM   2435 HD11 LEU X 155      33.173 -62.838  56.456  1.00  0.00           H
ATOM   2436 HD12 LEU X 155      33.690 -61.787  57.690  1.00  0.00           H
ATOM   2437 HD13 LEU X 155      32.821 -63.413  58.061  1.00  0.00           H
ATOM   2438  CD2 LEU X 155      30.905 -61.584  58.693  1.00  0.00           C
ATOM   2439 HD21 LEU X 155      31.460 -60.778  59.175  1.00  0.00           H
ATOM   2440 HD22 LEU X 155      29.873 -61.236  58.631  1.00  0.00           H
ATOM   2441 HD23 LEU X 155      31.020 -62.366  59.443  1.00  0.00           H
ATOM   2442  C   LEU X 155      30.913 -58.564  55.292  1.00  0.00           C
ATOM   2443  O   LEU X 155      31.559 -58.631  54.297  1.00  0.00           O
ATOM   2444  N   THR X 156      30.524 -57.384  55.799  1.00  0.00           N
ATOM   2445  H   THR X 156      30.099 -57.458  56.712  1.00  0.00           H
ATOM   2446  CA  THR X 156      31.028 -56.142  55.188  1.00  0.00           C
ATOM   2447  HA  THR X 156      30.722 -56.080  54.144  1.00  0.00           H
ATOM   2448  CB  THR X 156      30.520 -54.818  55.763  1.00  0.00           C
ATOM   2449  HB  THR X 156      30.963 -54.080  55.093  1.00  0.00           H
ATOM   2450  CG2 THR X 156      29.031 -54.730  55.799  1.00  0.00           C
ATOM   2451 HG21 THR X 156      28.717 -53.761  56.184  1.00  0.00           H
ATOM   2452 HG22 THR X 156      28.593 -54.743  54.801  1.00  0.00           H
ATOM   2453 HG23 THR X 156      28.687 -55.574  56.396  1.00  0.00           H
ATOM   2454  OG1 THR X 156      31.073 -54.627  57.117  1.00  0.00           O
ATOM   2455  HG1 THR X 156      31.289 -53.705  57.278  1.00  0.00           H
ATOM   2456  C   THR X 156      32.584 -56.096  55.148  1.00  0.00           C
ATOM   2457  O   THR X 156      33.114 -55.576  54.115  1.00  0.00           O
ATOM   2458  N   MET X 157      33.297 -56.792  56.064  1.00  0.00           N
ATOM   2459  H   MET X 157      32.837 -57.207  56.861  1.00  0.00           H
ATOM   2460  CA  MET X 157      34.758 -56.913  55.983  1.00  0.00           C
ATOM   2461  HA  MET X 157      35.056 -55.986  55.493  1.00  0.00           H
ATOM   2462  CB  MET X 157      35.396 -57.002  57.357  1.00  0.00           C
ATOM   2463  HB2 MET X 157      36.455 -56.960  57.099  1.00  0.00           H
ATOM   2464  HB3 MET X 157      35.088 -56.128  57.929  1.00  0.00           H
ATOM   2465  CG  MET X 157      34.958 -58.356  58.038  1.00  0.00           C
ATOM   2466  HG2 MET X 157      33.872 -58.387  58.126  1.00  0.00           H
ATOM   2467  HG3 MET X 157      35.211 -59.194  57.388  1.00  0.00           H
ATOM   2468  SD  MET X 157      35.714 -58.608  59.675  1.00  0.00           S
ATOM   2469  CE  MET X 157      35.704 -60.364  59.739  1.00  0.00           C
ATOM   2470  HE1 MET X 157      34.648 -60.627  59.801  1.00  0.00           H
ATOM   2471  HE2 MET X 157      36.195 -60.748  58.845  1.00  0.00           H
ATOM   2472  HE3 MET X 157      36.281 -60.573  60.640  1.00  0.00           H
ATOM   2473  C   MET X 157      35.363 -58.041  55.069  1.00  0.00           C
ATOM   2474  O   MET X 157      36.494 -58.440  55.299  1.00  0.00           O
ATOM   2475  N   ASP X 158      34.515 -58.746  54.289  1.00  0.00           N
ATOM   2476  H   ASP X 158      33.548 -58.468  54.211  1.00  0.00           H
ATOM   2477  CA  ASP X 158      35.092 -59.632  53.247  1.00  0.00           C
ATOM   2478  HA  ASP X 158      35.890 -60.269  53.627  1.00  0.00           H
ATOM   2479  CB  ASP X 158      33.971 -60.566  52.767  1.00  0.00           C
ATOM   2480  HB2 ASP X 158      33.774 -61.256  53.588  1.00  0.00           H
ATOM   2481  HB3 ASP X 158      33.089 -59.980  52.510  1.00  0.00           H
ATOM   2482  CG  ASP X 158      34.449 -61.373  51.542  1.00  0.00           C
ATOM   2483  OD1 ASP X 158      34.702 -62.603  51.846  1.00  0.00           O
ATOM   2484  OD2 ASP X 158      34.386 -60.944  50.394  1.00  0.00           O
ATOM   2485  C   ASP X 158      35.693 -58.837  52.041  1.00  0.00           C
ATOM   2486  O   ASP X 158      34.991 -58.025  51.491  1.00  0.00           O
ATOM   2487  N   PHE X 159      36.882 -59.191  51.536  1.00  0.00           N
ATOM   2488  H   PHE X 159      37.394 -59.923  52.007  1.00  0.00           H
ATOM   2489  CA  PHE X 159      37.639 -58.311  50.669  1.00  0.00           C
ATOM   2490  HA  PHE X 159      37.724 -57.323  51.121  1.00  0.00           H
ATOM   2491  CB  PHE X 159      39.108 -58.932  50.522  1.00  0.00           C
ATOM   2492  HB2 PHE X 159      38.933 -59.815  49.909  1.00  0.00           H
ATOM   2493  HB3 PHE X 159      39.804 -58.285  49.987  1.00  0.00           H
ATOM   2494  CG  PHE X 159      39.918 -59.351  51.818  1.00  0.00           C
ATOM   2495  CD1 PHE X 159      39.575 -58.953  53.107  1.00  0.00           C
ATOM   2496  HD1 PHE X 159      38.683 -58.385  53.329  1.00  0.00           H
ATOM   2497  CE1 PHE X 159      40.337 -59.479  54.172  1.00  0.00           C
ATOM   2498  HE1 PHE X 159      40.090 -59.377  55.218  1.00  0.00           H
ATOM   2499  CZ  PHE X 159      41.484 -60.292  53.945  1.00  0.00           C
ATOM   2500  HZ  PHE X 159      41.985 -60.628  54.840  1.00  0.00           H
ATOM   2501  CE2 PHE X 159      41.862 -60.574  52.633  1.00  0.00           C
ATOM   2502  HE2 PHE X 159      42.662 -61.279  52.465  1.00  0.00           H
ATOM   2503  CD2 PHE X 159      41.083 -60.095  51.597  1.00  0.00           C
ATOM   2504  HD2 PHE X 159      41.281 -60.406  50.582  1.00  0.00           H
ATOM   2505  C   PHE X 159      36.987 -58.058  49.274  1.00  0.00           C
ATOM   2506  O   PHE X 159      37.180 -57.024  48.696  1.00  0.00           O
ATOM   2507  N   LYS X 160      36.037 -58.980  48.924  1.00  0.00           N
ATOM   2508  H   LYS X 160      35.994 -59.853  49.432  1.00  0.00           H
ATOM   2509  CA  LYS X 160      35.151 -58.749  47.744  1.00  0.00           C
ATOM   2510  HA  LYS X 160      35.802 -58.413  46.938  1.00  0.00           H
ATOM   2511  CB  LYS X 160      34.526 -60.093  47.334  1.00  0.00           C
ATOM   2512  HB2 LYS X 160      35.271 -60.888  47.321  1.00  0.00           H
ATOM   2513  HB3 LYS X 160      33.764 -60.362  48.067  1.00  0.00           H
ATOM   2514  CG  LYS X 160      33.813 -60.039  45.922  1.00  0.00           C
ATOM   2515  HG2 LYS X 160      33.478 -61.041  45.653  1.00  0.00           H
ATOM   2516  HG3 LYS X 160      33.017 -59.296  45.972  1.00  0.00           H
ATOM   2517  CD  LYS X 160      34.756 -59.697  44.808  1.00  0.00           C
ATOM   2518  HD2 LYS X 160      35.265 -58.746  44.961  1.00  0.00           H
ATOM   2519  HD3 LYS X 160      35.571 -60.421  44.787  1.00  0.00           H
ATOM   2520  CE  LYS X 160      33.963 -59.594  43.466  1.00  0.00           C
ATOM   2521  HE2 LYS X 160      33.218 -60.390  43.451  1.00  0.00           H
ATOM   2522  HE3 LYS X 160      33.405 -58.658  43.451  1.00  0.00           H
ATOM   2523  NZ  LYS X 160      34.818 -59.792  42.303  1.00  0.00           N
ATOM   2524  HZ1 LYS X 160      35.489 -60.539  42.406  1.00  0.00           H
ATOM   2525  HZ2 LYS X 160      34.441 -59.951  41.380  1.00  0.00           H
ATOM   2526  HZ3 LYS X 160      35.505 -59.051  42.280  1.00  0.00           H
ATOM   2527  C   LYS X 160      34.166 -57.648  47.977  1.00  0.00           C
ATOM   2528  O   LYS X 160      33.704 -56.941  47.096  1.00  0.00           O
ATOM   2529  N   THR X 161      33.627 -57.711  49.189  1.00  0.00           N
ATOM   2530  H   THR X 161      34.096 -58.274  49.885  1.00  0.00           H
ATOM   2531  CA  THR X 161      32.543 -56.824  49.631  1.00  0.00           C
ATOM   2532  HA  THR X 161      31.740 -56.849  48.894  1.00  0.00           H
ATOM   2533  CB  THR X 161      31.852 -57.406  50.874  1.00  0.00           C
ATOM   2534  HB  THR X 161      32.647 -57.617  51.590  1.00  0.00           H
ATOM   2535  CG2 THR X 161      30.949 -56.453  51.574  1.00  0.00           C
ATOM   2536 HG21 THR X 161      30.404 -56.904  52.402  1.00  0.00           H
ATOM   2537 HG22 THR X 161      31.541 -55.667  52.043  1.00  0.00           H
ATOM   2538 HG23 THR X 161      30.162 -56.061  50.929  1.00  0.00           H
ATOM   2539  OG1 THR X 161      31.142 -58.588  50.588  1.00  0.00           O
ATOM   2540  HG1 THR X 161      31.593 -59.130  49.937  1.00  0.00           H
ATOM   2541  C   THR X 161      33.147 -55.417  49.723  1.00  0.00           C
ATOM   2542  O   THR X 161      32.419 -54.514  49.341  1.00  0.00           O
ATOM   2543  N   GLU X 162      34.337 -55.270  50.297  1.00  0.00           N
ATOM   2544  H   GLU X 162      34.681 -56.075  50.799  1.00  0.00           H
ATOM   2545  CA  GLU X 162      35.047 -54.000  50.409  1.00  0.00           C
ATOM   2546  HA  GLU X 162      34.342 -53.335  50.908  1.00  0.00           H
ATOM   2547  CB  GLU X 162      36.335 -54.028  51.324  1.00  0.00           C
ATOM   2548  HB2 GLU X 162      37.158 -54.545  50.834  1.00  0.00           H
ATOM   2549  HB3 GLU X 162      36.618 -52.976  51.358  1.00  0.00           H
ATOM   2550  CG  GLU X 162      36.107 -54.583  52.724  1.00  0.00           C
ATOM   2551  HG2 GLU X 162      35.541 -53.861  53.310  1.00  0.00           H
ATOM   2552  HG3 GLU X 162      35.456 -55.456  52.734  1.00  0.00           H
ATOM   2553  CD  GLU X 162      37.440 -54.647  53.592  1.00  0.00           C
ATOM   2554  OE1 GLU X 162      37.332 -54.656  54.820  1.00  0.00           O
ATOM   2555  OE2 GLU X 162      38.589 -54.640  53.091  1.00  0.00           O
ATOM   2556  C   GLU X 162      35.356 -53.351  49.024  1.00  0.00           C
ATOM   2557  O   GLU X 162      35.139 -52.125  48.833  1.00  0.00           O
ATOM   2558  N   ALA X 163      35.656 -54.137  48.025  1.00  0.00           N
ATOM   2559  H   ALA X 163      35.811 -55.122  48.187  1.00  0.00           H
ATOM   2560  CA  ALA X 163      35.689 -53.688  46.657  1.00  0.00           C
ATOM   2561  HA  ALA X 163      36.213 -52.748  46.487  1.00  0.00           H
ATOM   2562  CB  ALA X 163      36.284 -54.694  45.747  1.00  0.00           C
ATOM   2563  HB1 ALA X 163      37.287 -54.908  46.118  1.00  0.00           H
ATOM   2564  HB2 ALA X 163      35.659 -55.565  45.552  1.00  0.00           H
ATOM   2565  HB3 ALA X 163      36.287 -54.254  44.750  1.00  0.00           H
ATOM   2566  C   ALA X 163      34.200 -53.396  46.160  1.00  0.00           C
ATOM   2567  O   ALA X 163      33.974 -52.355  45.512  1.00  0.00           O
ATOM   2568  N   ASN X 164      33.206 -54.239  46.503  1.00  0.00           N
ATOM   2569  H   ASN X 164      33.362 -55.181  46.829  1.00  0.00           H
ATOM   2570  CA  ASN X 164      31.864 -53.953  46.037  1.00  0.00           C
ATOM   2571  HA  ASN X 164      31.870 -53.925  44.948  1.00  0.00           H
ATOM   2572  CB  ASN X 164      30.910 -55.187  46.277  1.00  0.00           C
ATOM   2573  HB2 ASN X 164      31.410 -56.113  45.993  1.00  0.00           H
ATOM   2574  HB3 ASN X 164      30.678 -55.246  47.340  1.00  0.00           H
ATOM   2575  CG  ASN X 164      29.647 -55.119  45.410  1.00  0.00           C
ATOM   2576  OD1 ASN X 164      29.628 -55.007  44.179  1.00  0.00           O
ATOM   2577  ND2 ASN X 164      28.603 -55.191  46.148  1.00  0.00           N
ATOM   2578 HD21 ASN X 164      27.683 -55.117  45.738  1.00  0.00           H
ATOM   2579 HD22 ASN X 164      28.606 -55.292  47.153  1.00  0.00           H
ATOM   2580  C   ASN X 164      31.302 -52.645  46.475  1.00  0.00           C
ATOM   2581  O   ASN X 164      30.739 -51.896  45.649  1.00  0.00           O
ATOM   2582  N   ILE X 165      31.514 -52.278  47.763  1.00  0.00           N
ATOM   2583  H   ILE X 165      31.934 -53.000  48.331  1.00  0.00           H
ATOM   2584  CA  ILE X 165      31.254 -50.892  48.339  1.00  0.00           C
ATOM   2585  HA  ILE X 165      30.175 -50.745  48.338  1.00  0.00           H
ATOM   2586  CB  ILE X 165      31.694 -50.801  49.835  1.00  0.00           C
ATOM   2587  HB  ILE X 165      32.764 -50.999  49.892  1.00  0.00           H
ATOM   2588  CG2 ILE X 165      31.373 -49.474  50.345  1.00  0.00           C
ATOM   2589 HG21 ILE X 165      31.657 -49.331  51.389  1.00  0.00           H
ATOM   2590 HG22 ILE X 165      31.955 -48.674  49.888  1.00  0.00           H
ATOM   2591 HG23 ILE X 165      30.298 -49.291  50.354  1.00  0.00           H
ATOM   2592  CG1 ILE X 165      30.923 -51.844  50.596  1.00  0.00           C
ATOM   2593 HG12 ILE X 165      29.921 -51.520  50.878  1.00  0.00           H
ATOM   2594 HG13 ILE X 165      30.859 -52.806  50.088  1.00  0.00           H
ATOM   2595  CD1 ILE X 165      31.638 -52.208  51.998  1.00  0.00           C
ATOM   2596 HD11 ILE X 165      31.827 -51.271  52.522  1.00  0.00           H
ATOM   2597 HD12 ILE X 165      31.026 -52.865  52.615  1.00  0.00           H
ATOM   2598 HD13 ILE X 165      32.548 -52.793  51.868  1.00  0.00           H
ATOM   2599  C   ILE X 165      31.991 -49.855  47.458  1.00  0.00           C
ATOM   2600  O   ILE X 165      31.341 -48.989  46.985  1.00  0.00           O
ATOM   2601  N   ILE X 166      33.299 -49.928  47.107  1.00  0.00           N
ATOM   2602  H   ILE X 166      33.791 -50.699  47.533  1.00  0.00           H
ATOM   2603  CA  ILE X 166      34.061 -48.917  46.380  1.00  0.00           C
ATOM   2604  HA  ILE X 166      33.997 -47.900  46.770  1.00  0.00           H
ATOM   2605  CB  ILE X 166      35.601 -49.313  46.310  1.00  0.00           C
ATOM   2606  HB  ILE X 166      35.737 -50.369  46.073  1.00  0.00           H
ATOM   2607  CG2 ILE X 166      36.415 -48.626  45.188  1.00  0.00           C
ATOM   2608 HG21 ILE X 166      36.201 -48.990  44.183  1.00  0.00           H
ATOM   2609 HG22 ILE X 166      36.152 -47.569  45.233  1.00  0.00           H
ATOM   2610 HG23 ILE X 166      37.477 -48.783  45.380  1.00  0.00           H
ATOM   2611  CG1 ILE X 166      36.392 -49.009  47.617  1.00  0.00           C
ATOM   2612 HG12 ILE X 166      36.541 -47.932  47.682  1.00  0.00           H
ATOM   2613 HG13 ILE X 166      35.694 -49.375  48.371  1.00  0.00           H
ATOM   2614  CD1 ILE X 166      37.693 -49.799  47.728  1.00  0.00           C
ATOM   2615 HD11 ILE X 166      38.258 -49.625  48.643  1.00  0.00           H
ATOM   2616 HD12 ILE X 166      37.414 -50.848  47.638  1.00  0.00           H
ATOM   2617 HD13 ILE X 166      38.328 -49.652  46.853  1.00  0.00           H
ATOM   2618  C   ILE X 166      33.457 -48.727  44.962  1.00  0.00           C
ATOM   2619  O   ILE X 166      33.128 -47.631  44.527  1.00  0.00           O
ATOM   2620  N   ARG X 167      33.137 -49.882  44.368  1.00  0.00           N
ATOM   2621  H   ARG X 167      33.246 -50.715  44.928  1.00  0.00           H
ATOM   2622  CA  ARG X 167      32.396 -49.881  43.138  1.00  0.00           C
ATOM   2623  HA  ARG X 167      32.905 -49.081  42.601  1.00  0.00           H
ATOM   2624  CB  ARG X 167      32.628 -51.241  42.482  1.00  0.00           C
ATOM   2625  HB2 ARG X 167      32.283 -52.027  43.155  1.00  0.00           H
ATOM   2626  HB3 ARG X 167      31.958 -51.328  41.626  1.00  0.00           H
ATOM   2627  CG  ARG X 167      33.965 -51.657  42.016  1.00  0.00           C
ATOM   2628  HG2 ARG X 167      34.234 -51.151  41.088  1.00  0.00           H
ATOM   2629  HG3 ARG X 167      34.725 -51.556  42.791  1.00  0.00           H
ATOM   2630  CD  ARG X 167      33.952 -53.175  41.757  1.00  0.00           C
ATOM   2631  HD2 ARG X 167      33.535 -53.626  42.657  1.00  0.00           H
ATOM   2632  HD3 ARG X 167      33.239 -53.480  40.991  1.00  0.00           H
ATOM   2633  NE  ARG X 167      35.262 -53.660  41.415  1.00  0.00           N
ATOM   2634  HE  ARG X 167      35.800 -53.048  40.817  1.00  0.00           H
ATOM   2635  CZ  ARG X 167      35.802 -54.817  41.498  1.00  0.00           C
ATOM   2636  NH1 ARG X 167      35.198 -55.845  42.023  1.00  0.00           N
ATOM   2637 HH11 ARG X 167      34.458 -55.573  42.656  1.00  0.00           H
ATOM   2638 HH12 ARG X 167      35.794 -56.643  42.185  1.00  0.00           H
ATOM   2639  NH2 ARG X 167      37.023 -54.916  41.022  1.00  0.00           N
ATOM   2640 HH21 ARG X 167      37.357 -54.257  40.333  1.00  0.00           H
ATOM   2641 HH22 ARG X 167      37.478 -55.817  41.042  1.00  0.00           H
ATOM   2642  C   ARG X 167      30.930 -49.366  43.128  1.00  0.00           C
ATOM   2643  O   ARG X 167      30.535 -48.751  42.117  1.00  0.00           O
ATOM   2644  N   ALA X 168      30.221 -49.459  44.265  1.00  0.00           N
ATOM   2645  H   ALA X 168      30.463 -50.187  44.921  1.00  0.00           H
ATOM   2646  CA  ALA X 168      28.896 -48.778  44.412  1.00  0.00           C
ATOM   2647  HA  ALA X 168      28.386 -48.872  43.453  1.00  0.00           H
ATOM   2648  CB  ALA X 168      28.179 -49.473  45.535  1.00  0.00           C
ATOM   2649  HB1 ALA X 168      28.752 -49.402  46.460  1.00  0.00           H
ATOM   2650  HB2 ALA X 168      27.210 -48.988  45.650  1.00  0.00           H
ATOM   2651  HB3 ALA X 168      27.990 -50.510  45.259  1.00  0.00           H
ATOM   2652  C   ALA X 168      29.025 -47.301  44.686  1.00  0.00           C
ATOM   2653  O   ALA X 168      28.200 -46.572  44.161  1.00  0.00           O
ATOM   2654  N   LEU X 169      30.057 -46.809  45.365  1.00  0.00           N
ATOM   2655  H   LEU X 169      30.722 -47.509  45.664  1.00  0.00           H
ATOM   2656  CA  LEU X 169      30.474 -45.398  45.320  1.00  0.00           C
ATOM   2657  HA  LEU X 169      29.643 -44.810  45.710  1.00  0.00           H
ATOM   2658  CB  LEU X 169      31.610 -45.164  46.367  1.00  0.00           C
ATOM   2659  HB2 LEU X 169      31.158 -45.166  47.358  1.00  0.00           H
ATOM   2660  HB3 LEU X 169      32.363 -45.940  46.226  1.00  0.00           H
ATOM   2661  CG  LEU X 169      32.404 -43.833  46.213  1.00  0.00           C
ATOM   2662  HG  LEU X 169      32.713 -43.583  45.198  1.00  0.00           H
ATOM   2663  CD1 LEU X 169      31.641 -42.689  46.816  1.00  0.00           C
ATOM   2664 HD11 LEU X 169      30.755 -42.413  46.243  1.00  0.00           H
ATOM   2665 HD12 LEU X 169      31.253 -42.923  47.807  1.00  0.00           H
ATOM   2666 HD13 LEU X 169      32.452 -41.962  46.850  1.00  0.00           H
ATOM   2667  CD2 LEU X 169      33.741 -43.876  46.914  1.00  0.00           C
ATOM   2668 HD21 LEU X 169      34.267 -44.787  46.632  1.00  0.00           H
ATOM   2669 HD22 LEU X 169      34.439 -43.072  46.678  1.00  0.00           H
ATOM   2670 HD23 LEU X 169      33.639 -44.141  47.966  1.00  0.00           H
ATOM   2671  C   LEU X 169      30.773 -44.927  43.914  1.00  0.00           C
ATOM   2672  O   LEU X 169      30.205 -43.915  43.446  1.00  0.00           O
ATOM   2673  N   GLY X 170      31.462 -45.722  43.153  1.00  0.00           N
ATOM   2674  H   GLY X 170      31.869 -46.519  43.621  1.00  0.00           H
ATOM   2675  CA  GLY X 170      31.798 -45.482  41.701  1.00  0.00           C
ATOM   2676  HA2 GLY X 170      32.603 -44.747  41.705  1.00  0.00           H
ATOM   2677  HA3 GLY X 170      32.167 -46.408  41.261  1.00  0.00           H
ATOM   2678  C   GLY X 170      30.580 -45.087  40.805  1.00  0.00           C
ATOM   2679  O   GLY X 170      30.612 -44.169  39.996  1.00  0.00           O
ATOM   2680  N   LYS X 171      29.495 -45.791  40.983  1.00  0.00           N
ATOM   2681  H   LYS X 171      29.514 -46.497  41.706  1.00  0.00           H
ATOM   2682  CA  LYS X 171      28.284 -45.703  40.178  1.00  0.00           C
ATOM   2683  HA  LYS X 171      28.485 -45.448  39.138  1.00  0.00           H
ATOM   2684  CB  LYS X 171      27.455 -47.052  40.200  1.00  0.00           C
ATOM   2685  HB2 LYS X 171      27.105 -47.309  41.200  1.00  0.00           H
ATOM   2686  HB3 LYS X 171      26.538 -47.003  39.613  1.00  0.00           H
ATOM   2687  CG  LYS X 171      28.320 -48.161  39.662  1.00  0.00           C
ATOM   2688  HG2 LYS X 171      28.316 -48.100  38.573  1.00  0.00           H
ATOM   2689  HG3 LYS X 171      29.391 -48.122  39.861  1.00  0.00           H
ATOM   2690  CD  LYS X 171      27.816 -49.552  40.092  1.00  0.00           C
ATOM   2691  HD2 LYS X 171      27.635 -49.574  41.167  1.00  0.00           H
ATOM   2692  HD3 LYS X 171      26.955 -49.888  39.514  1.00  0.00           H
ATOM   2693  CE  LYS X 171      29.048 -50.477  39.847  1.00  0.00           C
ATOM   2694  HE2 LYS X 171      29.341 -50.474  38.797  1.00  0.00           H
ATOM   2695  HE3 LYS X 171      29.878 -50.093  40.439  1.00  0.00           H
ATOM   2696  NZ  LYS X 171      28.765 -51.877  40.305  1.00  0.00           N
ATOM   2697  HZ1 LYS X 171      29.346 -52.547  39.821  1.00  0.00           H
ATOM   2698  HZ2 LYS X 171      28.936 -52.014  41.291  1.00  0.00           H
ATOM   2699  HZ3 LYS X 171      27.820 -52.157  40.088  1.00  0.00           H
ATOM   2700  C   LYS X 171      27.329 -44.555  40.680  1.00  0.00           C
ATOM   2701  O   LYS X 171      26.698 -43.934  39.848  1.00  0.00           O
ATOM   2702  N   ILE X 172      27.410 -44.150  41.945  1.00  0.00           N
ATOM   2703  H   ILE X 172      27.943 -44.632  42.655  1.00  0.00           H
ATOM   2704  CA  ILE X 172      26.820 -42.906  42.500  1.00  0.00           C
ATOM   2705  HA  ILE X 172      25.779 -42.725  42.235  1.00  0.00           H
ATOM   2706  CB  ILE X 172      26.958 -42.989  43.955  1.00  0.00           C
ATOM   2707  HB  ILE X 172      27.781 -43.643  44.246  1.00  0.00           H
ATOM   2708  CG2 ILE X 172      27.127 -41.613  44.619  1.00  0.00           C
ATOM   2709 HG21 ILE X 172      26.172 -41.110  44.769  1.00  0.00           H
ATOM   2710 HG22 ILE X 172      27.562 -41.845  45.590  1.00  0.00           H
ATOM   2711 HG23 ILE X 172      27.727 -40.927  44.021  1.00  0.00           H
ATOM   2712  CG1 ILE X 172      25.712 -43.743  44.513  1.00  0.00           C
ATOM   2713 HG12 ILE X 172      24.891 -43.032  44.603  1.00  0.00           H
ATOM   2714 HG13 ILE X 172      25.319 -44.527  43.864  1.00  0.00           H
ATOM   2715  CD1 ILE X 172      25.976 -44.404  45.858  1.00  0.00           C
ATOM   2716 HD11 ILE X 172      26.058 -43.616  46.606  1.00  0.00           H
ATOM   2717 HD12 ILE X 172      25.031 -44.930  45.991  1.00  0.00           H
ATOM   2718 HD13 ILE X 172      26.805 -45.111  45.864  1.00  0.00           H
ATOM   2719  C   ILE X 172      27.579 -41.731  41.793  1.00  0.00           C
ATOM   2720  O   ILE X 172      26.846 -40.789  41.420  1.00  0.00           O
ATOM   2721  N   ILE X 173      28.908 -41.733  41.579  1.00  0.00           N
ATOM   2722  H   ILE X 173      29.398 -42.485  42.043  1.00  0.00           H
ATOM   2723  CA  ILE X 173      29.666 -40.758  40.827  1.00  0.00           C
ATOM   2724  HA  ILE X 173      29.369 -39.782  41.210  1.00  0.00           H
ATOM   2725  CB  ILE X 173      31.200 -40.934  41.139  1.00  0.00           C
ATOM   2726  HB  ILE X 173      31.391 -41.905  40.682  1.00  0.00           H
ATOM   2727  CG2 ILE X 173      31.984 -39.819  40.341  1.00  0.00           C
ATOM   2728 HG21 ILE X 173      32.157 -40.119  39.308  1.00  0.00           H
ATOM   2729 HG22 ILE X 173      31.413 -38.893  40.278  1.00  0.00           H
ATOM   2730 HG23 ILE X 173      32.957 -39.641  40.799  1.00  0.00           H
ATOM   2731  CG1 ILE X 173      31.577 -40.819  42.590  1.00  0.00           C
ATOM   2732 HG12 ILE X 173      31.688 -39.781  42.909  1.00  0.00           H
ATOM   2733 HG13 ILE X 173      30.894 -41.316  43.278  1.00  0.00           H
ATOM   2734  CD1 ILE X 173      32.862 -41.597  42.737  1.00  0.00           C
ATOM   2735 HD11 ILE X 173      33.608 -41.363  41.977  1.00  0.00           H
ATOM   2736 HD12 ILE X 173      33.182 -41.265  43.725  1.00  0.00           H
ATOM   2737 HD13 ILE X 173      32.709 -42.676  42.757  1.00  0.00           H
ATOM   2738  C   ILE X 173      29.419 -40.794  39.310  1.00  0.00           C
ATOM   2739  O   ILE X 173      29.153 -39.806  38.646  1.00  0.00           O
ATOM   2740  N   GLY X 174      29.416 -41.970  38.641  1.00  0.00           N
ATOM   2741  H   GLY X 174      29.802 -42.730  39.183  1.00  0.00           H
ATOM   2742  CA  GLY X 174      29.121 -42.138  37.206  1.00  0.00           C
ATOM   2743  HA2 GLY X 174      29.824 -41.549  36.618  1.00  0.00           H
ATOM   2744  HA3 GLY X 174      29.221 -43.180  36.900  1.00  0.00           H
ATOM   2745  C   GLY X 174      27.691 -41.629  36.825  1.00  0.00           C
ATOM   2746  O   GLY X 174      27.441 -41.123  35.730  1.00  0.00           O
ATOM   2747  N   ASN X 175      26.719 -41.766  37.686  1.00  0.00           N
ATOM   2748  H   ASN X 175      26.905 -42.382  38.465  1.00  0.00           H
ATOM   2749  CA  ASN X 175      25.393 -41.253  37.525  1.00  0.00           C
ATOM   2750  HA  ASN X 175      25.075 -41.238  36.482  1.00  0.00           H
ATOM   2751  CB  ASN X 175      24.531 -42.364  38.169  1.00  0.00           C
ATOM   2752  HB2 ASN X 175      24.772 -42.530  39.219  1.00  0.00           H
ATOM   2753  HB3 ASN X 175      23.483 -42.066  38.206  1.00  0.00           H
ATOM   2754  CG  ASN X 175      24.795 -43.694  37.428  1.00  0.00           C
ATOM   2755  OD1 ASN X 175      25.401 -43.851  36.418  1.00  0.00           O
ATOM   2756  ND2 ASN X 175      24.210 -44.724  37.917  1.00  0.00           N
ATOM   2757 HD21 ASN X 175      24.365 -45.633  37.503  1.00  0.00           H
ATOM   2758 HD22 ASN X 175      23.740 -44.651  38.808  1.00  0.00           H
ATOM   2759  C   ASN X 175      25.171 -39.808  38.097  1.00  0.00           C
ATOM   2760  O   ASN X 175      24.462 -39.061  37.545  1.00  0.00           O
ATOM   2761  N   GLY X 176      25.951 -39.462  39.087  1.00  0.00           N
ATOM   2762  H   GLY X 176      26.377 -40.209  39.616  1.00  0.00           H
ATOM   2763  CA  GLY X 176      26.171 -38.073  39.483  1.00  0.00           C
ATOM   2764  HA2 GLY X 176      27.220 -37.886  39.711  1.00  0.00           H
ATOM   2765  HA3 GLY X 176      25.848 -37.467  38.637  1.00  0.00           H
ATOM   2766  C   GLY X 176      25.357 -37.564  40.640  1.00  0.00           C
ATOM   2767  O   GLY X 176      24.758 -36.490  40.641  1.00  0.00           O
ATOM   2768  N   HID X 177      25.404 -38.368  41.680  1.00  0.00           N
ATOM   2769  H   HID X 177      25.879 -39.256  41.613  1.00  0.00           H
ATOM   2770  CA  HID X 177      24.726 -38.013  42.934  1.00  0.00           C
ATOM   2771  HA  HID X 177      24.091 -37.136  42.816  1.00  0.00           H
ATOM   2772  CB  HID X 177      23.831 -39.237  43.355  1.00  0.00           C
ATOM   2773  HB2 HID X 177      24.429 -40.078  43.704  1.00  0.00           H
ATOM   2774  HB3 HID X 177      23.134 -38.920  44.132  1.00  0.00           H
ATOM   2775  CG  HID X 177      22.929 -39.641  42.142  1.00  0.00           C
ATOM   2776  ND1 HID X 177      21.955 -38.879  41.523  1.00  0.00           N
ATOM   2777  HD1 HID X 177      21.587 -37.976  41.783  1.00  0.00           H
ATOM   2778  CE1 HID X 177      21.411 -39.637  40.516  1.00  0.00           C
ATOM   2779  HE1 HID X 177      20.579 -39.426  39.859  1.00  0.00           H
ATOM   2780  NE2 HID X 177      22.035 -40.852  40.463  1.00  0.00           N
ATOM   2781  CD2 HID X 177      22.977 -40.882  41.526  1.00  0.00           C
ATOM   2782  HD2 HID X 177      23.664 -41.689  41.736  1.00  0.00           H
ATOM   2783  C   HID X 177      25.641 -37.603  44.137  1.00  0.00           C
ATOM   2784  O   HID X 177      25.111 -37.406  45.268  1.00  0.00           O
ATOM   2785  N   LEU X 178      26.950 -37.523  43.889  1.00  0.00           N
ATOM   2786  H   LEU X 178      27.306 -37.807  42.987  1.00  0.00           H
ATOM   2787  CA  LEU X 178      27.982 -37.142  44.885  1.00  0.00           C
ATOM   2788  HA  LEU X 178      27.651 -37.327  45.907  1.00  0.00           H
ATOM   2789  CB  LEU X 178      29.213 -38.166  44.750  1.00  0.00           C
ATOM   2790  HB2 LEU X 178      28.750 -39.128  44.529  1.00  0.00           H
ATOM   2791  HB3 LEU X 178      29.795 -37.977  43.848  1.00  0.00           H
ATOM   2792  CG  LEU X 178      30.074 -38.197  45.942  1.00  0.00           C
ATOM   2793  HG  LEU X 178      29.575 -37.829  46.838  1.00  0.00           H
ATOM   2794  CD1 LEU X 178      30.633 -39.593  46.274  1.00  0.00           C
ATOM   2795 HD11 LEU X 178      31.226 -40.129  45.532  1.00  0.00           H
ATOM   2796 HD12 LEU X 178      31.293 -39.470  47.133  1.00  0.00           H
ATOM   2797 HD13 LEU X 178      29.797 -40.266  46.461  1.00  0.00           H
ATOM   2798  CD2 LEU X 178      31.332 -37.351  45.738  1.00  0.00           C
ATOM   2799 HD21 LEU X 178      31.995 -37.940  45.103  1.00  0.00           H
ATOM   2800 HD22 LEU X 178      31.162 -36.388  45.258  1.00  0.00           H
ATOM   2801 HD23 LEU X 178      31.733 -37.248  46.747  1.00  0.00           H
ATOM   2802  C   LEU X 178      28.335 -35.631  44.699  1.00  0.00           C
ATOM   2803  O   LEU X 178      28.373 -35.224  43.520  1.00  0.00           O
ATOM   2804  N   HID X 179      28.595 -34.895  45.751  1.00  0.00           N
ATOM   2805  H   HID X 179      28.638 -35.376  46.637  1.00  0.00           H
ATOM   2806  CA  HID X 179      29.177 -33.568  45.630  1.00  0.00           C
ATOM   2807  HA  HID X 179      29.790 -33.476  44.734  1.00  0.00           H
ATOM   2808  CB  HID X 179      28.080 -32.543  45.560  1.00  0.00           C
ATOM   2809  HB2 HID X 179      28.613 -31.593  45.613  1.00  0.00           H
ATOM   2810  HB3 HID X 179      27.636 -32.515  44.565  1.00  0.00           H
ATOM   2811  CG  HID X 179      26.966 -32.440  46.599  1.00  0.00           C
ATOM   2812  ND1 HID X 179      26.857 -31.450  47.582  1.00  0.00           N
ATOM   2813  HD1 HID X 179      27.665 -30.947  47.922  1.00  0.00           H
ATOM   2814  CE1 HID X 179      25.717 -31.647  48.262  1.00  0.00           C
ATOM   2815  HE1 HID X 179      25.441 -31.252  49.228  1.00  0.00           H
ATOM   2816  NE2 HID X 179      25.008 -32.625  47.651  1.00  0.00           N
ATOM   2817  CD2 HID X 179      25.738 -33.113  46.586  1.00  0.00           C
ATOM   2818  HD2 HID X 179      25.492 -33.877  45.863  1.00  0.00           H
ATOM   2819  C   HID X 179      30.080 -33.230  46.863  1.00  0.00           C
ATOM   2820  O   HID X 179      29.892 -33.812  47.953  1.00  0.00           O
ATOM   2821  N   LYS X 180      30.976 -32.285  46.805  1.00  0.00           N
ATOM   2822  H   LYS X 180      31.058 -31.809  45.919  1.00  0.00           H
ATOM   2823  CA  LYS X 180      31.563 -31.601  48.046  1.00  0.00           C
ATOM   2824  HA  LYS X 180      31.718 -32.333  48.838  1.00  0.00           H
ATOM   2825  CB  LYS X 180      32.814 -30.859  47.650  1.00  0.00           C
ATOM   2826  HB2 LYS X 180      32.942 -30.979  46.574  1.00  0.00           H
ATOM   2827  HB3 LYS X 180      32.604 -29.794  47.756  1.00  0.00           H
ATOM   2828  CG  LYS X 180      34.154 -31.132  48.390  1.00  0.00           C
ATOM   2829  HG2 LYS X 180      33.962 -31.128  49.462  1.00  0.00           H
ATOM   2830  HG3 LYS X 180      34.547 -32.094  48.060  1.00  0.00           H
ATOM   2831  CD  LYS X 180      35.118 -29.960  48.139  1.00  0.00           C
ATOM   2832  HD2 LYS X 180      35.294 -29.905  47.065  1.00  0.00           H
ATOM   2833  HD3 LYS X 180      34.747 -29.058  48.626  1.00  0.00           H
ATOM   2834  CE  LYS X 180      36.395 -30.373  48.846  1.00  0.00           C
ATOM   2835  HE2 LYS X 180      36.164 -30.550  49.897  1.00  0.00           H
ATOM   2836  HE3 LYS X 180      36.627 -31.298  48.320  1.00  0.00           H
ATOM   2837  NZ  LYS X 180      37.449 -29.361  48.580  1.00  0.00           N
ATOM   2838  HZ1 LYS X 180      38.329 -29.559  49.033  1.00  0.00           H
ATOM   2839  HZ2 LYS X 180      37.573 -29.286  47.580  1.00  0.00           H
ATOM   2840  HZ3 LYS X 180      37.205 -28.442  48.922  1.00  0.00           H
ATOM   2841  C   LYS X 180      30.493 -30.746  48.678  1.00  0.00           C
ATOM   2842  O   LYS X 180      29.519 -30.399  48.057  1.00  0.00           O
ATOM   2843  N   GLY X 181      30.775 -30.247  49.928  1.00  0.00           N
ATOM   2844  H   GLY X 181      31.614 -30.649  50.322  1.00  0.00           H
ATOM   2845  CA  GLY X 181      29.917 -29.385  50.773  1.00  0.00           C
ATOM   2846  HA2 GLY X 181      29.527 -28.506  50.261  1.00  0.00           H
ATOM   2847  HA3 GLY X 181      29.154 -30.011  51.235  1.00  0.00           H
ATOM   2848  C   GLY X 181      30.706 -28.752  51.858  1.00  0.00           C
ATOM   2849  O   GLY X 181      31.772 -29.227  52.208  1.00  0.00           O
ATOM   2850  N   ALA X 182      30.187 -27.622  52.339  1.00  0.00           N
ATOM   2851  H   ALA X 182      29.347 -27.292  51.886  1.00  0.00           H
ATOM   2852  CA  ALA X 182      30.867 -26.654  53.257  1.00  0.00           C
ATOM   2853  HA  ALA X 182      31.742 -27.150  53.676  1.00  0.00           H
ATOM   2854  CB  ALA X 182      31.397 -25.432  52.419  1.00  0.00           C
ATOM   2855  HB1 ALA X 182      30.679 -24.619  52.323  1.00  0.00           H
ATOM   2856  HB2 ALA X 182      32.219 -24.988  52.981  1.00  0.00           H
ATOM   2857  HB3 ALA X 182      31.963 -25.761  51.547  1.00  0.00           H
ATOM   2858  C   ALA X 182      30.034 -26.286  54.491  1.00  0.00           C
ATOM   2859  O   ALA X 182      30.625 -25.591  55.379  1.00  0.00           O
ATOM   2860  N   LYS X 183      28.781 -26.672  54.628  1.00  0.00           N
ATOM   2861  H   LYS X 183      28.433 -27.268  53.891  1.00  0.00           H
ATOM   2862  CA  LYS X 183      27.890 -26.567  55.837  1.00  0.00           C
ATOM   2863  HA  LYS X 183      27.737 -25.537  56.158  1.00  0.00           H
ATOM   2864  CB  LYS X 183      26.563 -27.193  55.560  1.00  0.00           C
ATOM   2865  HB2 LYS X 183      25.960 -26.828  56.392  1.00  0.00           H
ATOM   2866  HB3 LYS X 183      26.246 -26.818  54.586  1.00  0.00           H
ATOM   2867  CG  LYS X 183      26.606 -28.704  55.570  1.00  0.00           C
ATOM   2868  HG2 LYS X 183      27.422 -29.155  55.006  1.00  0.00           H
ATOM   2869  HG3 LYS X 183      26.638 -29.068  56.598  1.00  0.00           H
ATOM   2870  CD  LYS X 183      25.261 -29.350  55.101  1.00  0.00           C
ATOM   2871  HD2 LYS X 183      25.209 -29.166  54.028  1.00  0.00           H
ATOM   2872  HD3 LYS X 183      25.258 -30.404  55.381  1.00  0.00           H
ATOM   2873  CE  LYS X 183      24.005 -28.707  55.796  1.00  0.00           C
ATOM   2874  HE2 LYS X 183      24.219 -28.614  56.861  1.00  0.00           H
ATOM   2875  HE3 LYS X 183      23.730 -27.762  55.327  1.00  0.00           H
ATOM   2876  NZ  LYS X 183      22.819 -29.548  55.512  1.00  0.00           N
ATOM   2877  HZ1 LYS X 183      22.996 -30.502  55.791  1.00  0.00           H
ATOM   2878  HZ2 LYS X 183      21.997 -29.384  56.075  1.00  0.00           H
ATOM   2879  HZ3 LYS X 183      22.530 -29.424  54.553  1.00  0.00           H
ATOM   2880  C   LYS X 183      28.677 -27.317  57.009  1.00  0.00           C
ATOM   2881  O   LYS X 183      29.380 -28.291  56.701  1.00  0.00           O
ATOM   2882  N   PRO X 184      28.512 -26.820  58.240  1.00  0.00           N
ATOM   2883  CD  PRO X 184      27.721 -25.704  58.762  1.00  0.00           C
ATOM   2884  HD2 PRO X 184      26.702 -25.743  58.378  1.00  0.00           H
ATOM   2885  HD3 PRO X 184      28.040 -24.697  58.493  1.00  0.00           H
ATOM   2886  CG  PRO X 184      27.713 -25.817  60.267  1.00  0.00           C
ATOM   2887  HG2 PRO X 184      26.889 -26.448  60.599  1.00  0.00           H
ATOM   2888  HG3 PRO X 184      27.807 -24.818  60.693  1.00  0.00           H
ATOM   2889  CB  PRO X 184      28.975 -26.600  60.549  1.00  0.00           C
ATOM   2890  HB2 PRO X 184      28.773 -27.145  61.472  1.00  0.00           H
ATOM   2891  HB3 PRO X 184      29.872 -25.984  60.594  1.00  0.00           H
ATOM   2892  CA  PRO X 184      29.067 -27.529  59.349  1.00  0.00           C
ATOM   2893  HA  PRO X 184      30.121 -27.712  59.139  1.00  0.00           H
ATOM   2894  C   PRO X 184      28.466 -28.889  59.716  1.00  0.00           C
ATOM   2895  O   PRO X 184      27.296 -29.113  59.394  1.00  0.00           O
ATOM   2896  N   VAL X 185      29.227 -29.683  60.438  1.00  0.00           N
ATOM   2897  H   VAL X 185      30.144 -29.335  60.675  1.00  0.00           H
ATOM   2898  CA  VAL X 185      28.853 -31.021  60.921  1.00  0.00           C
ATOM   2899  HA  VAL X 185      27.784 -31.081  61.119  1.00  0.00           H
ATOM   2900  CB  VAL X 185      29.255 -32.090  59.916  1.00  0.00           C
ATOM   2901  HB  VAL X 185      28.997 -31.636  58.959  1.00  0.00           H
ATOM   2902  CG1 VAL X 185      30.775 -32.345  59.815  1.00  0.00           C
ATOM   2903 HG11 VAL X 185      31.098 -33.093  59.091  1.00  0.00           H
ATOM   2904 HG12 VAL X 185      31.293 -31.421  59.555  1.00  0.00           H
ATOM   2905 HG13 VAL X 185      31.096 -32.720  60.787  1.00  0.00           H
ATOM   2906  CG2 VAL X 185      28.516 -33.434  60.039  1.00  0.00           C
ATOM   2907 HG21 VAL X 185      28.567 -33.767  61.075  1.00  0.00           H
ATOM   2908 HG22 VAL X 185      27.462 -33.379  59.764  1.00  0.00           H
ATOM   2909 HG23 VAL X 185      28.966 -34.028  59.245  1.00  0.00           H
ATOM   2910  C   VAL X 185      29.449 -31.258  62.334  1.00  0.00           C
ATOM   2911  O   VAL X 185      30.469 -30.688  62.644  1.00  0.00           O
ATOM   2912  N   HIE X 186      28.941 -32.226  63.114  1.00  0.00           N
ATOM   2913  H   HIE X 186      27.988 -32.520  62.954  1.00  0.00           H
ATOM   2914  CA  HIE X 186      29.598 -32.720  64.379  1.00  0.00           C
ATOM   2915  HA  HIE X 186      29.799 -31.913  65.082  1.00  0.00           H
ATOM   2916  CB  HIE X 186      28.672 -33.727  65.084  1.00  0.00           C
ATOM   2917  HB2 HIE X 186      28.768 -34.673  64.550  1.00  0.00           H
ATOM   2918  HB3 HIE X 186      29.075 -34.071  66.037  1.00  0.00           H
ATOM   2919  CG  HIE X 186      27.226 -33.394  65.192  1.00  0.00           C
ATOM   2920  ND1 HIE X 186      26.350 -33.486  64.125  1.00  0.00           N
ATOM   2921  CE1 HIE X 186      25.132 -33.317  64.605  1.00  0.00           C
ATOM   2922  HE1 HIE X 186      24.200 -33.267  64.061  1.00  0.00           H
ATOM   2923  NE2 HIE X 186      25.249 -32.917  65.903  1.00  0.00           N
ATOM   2924  HE2 HIE X 186      24.449 -32.559  66.406  1.00  0.00           H
ATOM   2925  CD2 HIE X 186      26.563 -33.087  66.313  1.00  0.00           C
ATOM   2926  HD2 HIE X 186      27.043 -32.964  67.272  1.00  0.00           H
ATOM   2927  C   HIE X 186      30.986 -33.405  64.124  1.00  0.00           C
ATOM   2928  O   HIE X 186      31.014 -34.276  63.260  1.00  0.00           O
ATOM   2929  N   TRP X 187      32.007 -32.952  64.884  1.00  0.00           N
ATOM   2930  H   TRP X 187      31.812 -32.263  65.595  1.00  0.00           H
ATOM   2931  CA  TRP X 187      33.365 -33.549  64.919  1.00  0.00           C
ATOM   2932  HA  TRP X 187      33.494 -34.255  64.098  1.00  0.00           H
ATOM   2933  CB  TRP X 187      34.406 -32.438  64.603  1.00  0.00           C
ATOM   2934  HB2 TRP X 187      34.068 -31.830  63.765  1.00  0.00           H
ATOM   2935  HB3 TRP X 187      34.387 -31.679  65.384  1.00  0.00           H
ATOM   2936  CG  TRP X 187      35.797 -32.904  64.433  1.00  0.00           C
ATOM   2937  CD1 TRP X 187      36.722 -33.040  65.460  1.00  0.00           C
ATOM   2938  HD1 TRP X 187      36.695 -32.757  66.501  1.00  0.00           H
ATOM   2939  NE1 TRP X 187      37.903 -33.471  64.903  1.00  0.00           N
ATOM   2940  HE1 TRP X 187      38.777 -33.382  65.402  1.00  0.00           H
ATOM   2941  CE2 TRP X 187      37.809 -33.833  63.592  1.00  0.00           C
ATOM   2942  CZ2 TRP X 187      38.780 -34.206  62.633  1.00  0.00           C
ATOM   2943  HZ2 TRP X 187      39.819 -34.277  62.918  1.00  0.00           H
ATOM   2944  CH2 TRP X 187      38.293 -34.486  61.305  1.00  0.00           C
ATOM   2945  HH2 TRP X 187      39.023 -34.643  60.525  1.00  0.00           H
ATOM   2946  CZ3 TRP X 187      36.950 -34.260  60.950  1.00  0.00           C
ATOM   2947  HZ3 TRP X 187      36.573 -34.462  59.958  1.00  0.00           H
ATOM   2948  CE3 TRP X 187      36.092 -33.752  61.925  1.00  0.00           C
ATOM   2949  HE3 TRP X 187      35.056 -33.561  61.688  1.00  0.00           H
ATOM   2950  CD2 TRP X 187      36.484 -33.464  63.241  1.00  0.00           C
ATOM   2951  C   TRP X 187      33.666 -34.205  66.314  1.00  0.00           C
ATOM   2952  O   TRP X 187      33.499 -33.657  67.400  1.00  0.00           O
ATOM   2953  N   CYS X 188      34.044 -35.493  66.269  1.00  0.00           N
ATOM   2954  H   CYS X 188      34.108 -35.960  65.376  1.00  0.00           H
ATOM   2955  CA  CYS X 188      34.790 -36.225  67.354  1.00  0.00           C
ATOM   2956  HA  CYS X 188      34.368 -35.957  68.322  1.00  0.00           H
ATOM   2957  CB  CYS X 188      34.425 -37.723  67.273  1.00  0.00           C
ATOM   2958  HB2 CYS X 188      33.387 -37.983  67.481  1.00  0.00           H
ATOM   2959  HB3 CYS X 188      34.576 -38.030  66.238  1.00  0.00           H
ATOM   2960  SG  CYS X 188      35.382 -38.660  68.516  1.00  0.00           S
ATOM   2961  HG  CYS X 188      34.516 -38.329  69.479  1.00  0.00           H
ATOM   2962  C   CYS X 188      36.245 -35.993  67.212  1.00  0.00           C
ATOM   2963  O   CYS X 188      36.826 -36.412  66.211  1.00  0.00           O
ATOM   2964  N   VAL X 189      36.827 -35.278  68.170  1.00  0.00           N
ATOM   2965  H   VAL X 189      36.218 -34.976  68.916  1.00  0.00           H
ATOM   2966  CA  VAL X 189      38.301 -35.216  68.483  1.00  0.00           C
ATOM   2967  HA  VAL X 189      38.706 -34.906  67.520  1.00  0.00           H
ATOM   2968  CB  VAL X 189      38.629 -34.115  69.387  1.00  0.00           C
ATOM   2969  HB  VAL X 189      37.858 -34.110  70.157  1.00  0.00           H
ATOM   2970  CG1 VAL X 189      40.096 -34.141  69.806  1.00  0.00           C
ATOM   2971 HG11 VAL X 189      40.815 -34.204  68.990  1.00  0.00           H
ATOM   2972 HG12 VAL X 189      40.348 -33.284  70.431  1.00  0.00           H
ATOM   2973 HG13 VAL X 189      40.216 -34.965  70.510  1.00  0.00           H
ATOM   2974  CG2 VAL X 189      38.400 -32.829  68.630  1.00  0.00           C
ATOM   2975 HG21 VAL X 189      38.607 -31.959  69.253  1.00  0.00           H
ATOM   2976 HG22 VAL X 189      39.070 -32.699  67.779  1.00  0.00           H
ATOM   2977 HG23 VAL X 189      37.346 -32.783  68.359  1.00  0.00           H
ATOM   2978  C   VAL X 189      38.812 -36.560  68.908  1.00  0.00           C
ATOM   2979  O   VAL X 189      39.890 -36.939  68.346  1.00  0.00           O
ATOM   2980  N   ASP X 190      38.125 -37.366  69.755  1.00  0.00           N
ATOM   2981  H   ASP X 190      37.200 -37.150  70.097  1.00  0.00           H
ATOM   2982  CA  ASP X 190      38.732 -38.582  70.328  1.00  0.00           C
ATOM   2983  HA  ASP X 190      39.695 -38.366  70.790  1.00  0.00           H
ATOM   2984  CB  ASP X 190      37.815 -39.139  71.408  1.00  0.00           C
ATOM   2985  HB2 ASP X 190      36.881 -39.442  70.934  1.00  0.00           H
ATOM   2986  HB3 ASP X 190      38.296 -40.016  71.842  1.00  0.00           H
ATOM   2987  CG  ASP X 190      37.553 -38.199  72.635  1.00  0.00           C
ATOM   2988  OD1 ASP X 190      36.939 -38.751  73.536  1.00  0.00           O
ATOM   2989  OD2 ASP X 190      38.095 -37.074  72.852  1.00  0.00           O
ATOM   2990  C   ASP X 190      39.008 -39.625  69.291  1.00  0.00           C
ATOM   2991  O   ASP X 190      39.852 -40.488  69.565  1.00  0.00           O
ATOM   2992  N   CYS X 191      38.501 -39.586  68.077  1.00  0.00           N
ATOM   2993  H   CYS X 191      37.752 -38.923  67.934  1.00  0.00           H
ATOM   2994  CA  CYS X 191      38.914 -40.476  66.964  1.00  0.00           C
ATOM   2995  HA  CYS X 191      39.785 -41.014  67.339  1.00  0.00           H
ATOM   2996  CB  CYS X 191      37.801 -41.446  66.557  1.00  0.00           C
ATOM   2997  HB2 CYS X 191      38.177 -42.051  65.731  1.00  0.00           H
ATOM   2998  HB3 CYS X 191      37.493 -42.092  67.380  1.00  0.00           H
ATOM   2999  SG  CYS X 191      36.441 -40.467  65.955  1.00  0.00           S
ATOM   3000  HG  CYS X 191      35.985 -40.097  67.155  1.00  0.00           H
ATOM   3001  C   CYS X 191      39.307 -39.598  65.714  1.00  0.00           C
ATOM   3002  O   CYS X 191      39.596 -40.215  64.660  1.00  0.00           O
ATOM   3003  N   ARG X 192      39.217 -38.288  65.768  1.00  0.00           N
ATOM   3004  H   ARG X 192      38.967 -37.793  66.613  1.00  0.00           H
ATOM   3005  CA  ARG X 192      39.510 -37.318  64.719  1.00  0.00           C
ATOM   3006  HA  ARG X 192      39.082 -36.446  65.214  1.00  0.00           H
ATOM   3007  CB  ARG X 192      41.033 -37.086  64.439  1.00  0.00           C
ATOM   3008  HB2 ARG X 192      41.417 -37.943  63.885  1.00  0.00           H
ATOM   3009  HB3 ARG X 192      41.116 -36.278  63.713  1.00  0.00           H
ATOM   3010  CG  ARG X 192      41.793 -36.692  65.633  1.00  0.00           C
ATOM   3011  HG2 ARG X 192      41.224 -35.835  65.993  1.00  0.00           H
ATOM   3012  HG3 ARG X 192      41.716 -37.538  66.317  1.00  0.00           H
ATOM   3013  CD  ARG X 192      43.199 -36.283  65.366  1.00  0.00           C
ATOM   3014  HD2 ARG X 192      43.689 -37.171  64.967  1.00  0.00           H
ATOM   3015  HD3 ARG X 192      43.137 -35.553  64.559  1.00  0.00           H
ATOM   3016  NE  ARG X 192      43.887 -35.949  66.554  1.00  0.00           N
ATOM   3017  HE  ARG X 192      43.885 -36.603  67.322  1.00  0.00           H
ATOM   3018  CZ  ARG X 192      44.949 -35.117  66.481  1.00  0.00           C
ATOM   3019  NH1 ARG X 192      45.352 -34.425  65.441  1.00  0.00           N
ATOM   3020 HH11 ARG X 192      44.856 -34.483  64.564  1.00  0.00           H
ATOM   3021 HH12 ARG X 192      46.030 -33.684  65.549  1.00  0.00           H
ATOM   3022  NH2 ARG X 192      45.676 -34.896  67.519  1.00  0.00           N
ATOM   3023 HH21 ARG X 192      45.378 -35.320  68.385  1.00  0.00           H
ATOM   3024 HH22 ARG X 192      46.346 -34.141  67.554  1.00  0.00           H
ATOM   3025  C   ARG X 192      38.655 -37.592  63.455  1.00  0.00           C
ATOM   3026  O   ARG X 192      39.250 -37.775  62.388  1.00  0.00           O
ATOM   3027  N   SER X 193      37.303 -37.625  63.521  1.00  0.00           N
ATOM   3028  H   SER X 193      36.940 -37.406  64.438  1.00  0.00           H
ATOM   3029  CA  SER X 193      36.454 -37.829  62.400  1.00  0.00           C
ATOM   3030  HA  SER X 193      36.832 -37.323  61.511  1.00  0.00           H
ATOM   3031  CB  SER X 193      36.326 -39.310  61.988  1.00  0.00           C
ATOM   3032  HB2 SER X 193      37.305 -39.766  61.840  1.00  0.00           H
ATOM   3033  HB3 SER X 193      35.783 -39.761  62.818  1.00  0.00           H
ATOM   3034  OG  SER X 193      35.556 -39.474  60.811  1.00  0.00           O
ATOM   3035  HG  SER X 193      34.658 -39.220  61.032  1.00  0.00           H
ATOM   3036  C   SER X 193      35.053 -37.240  62.585  1.00  0.00           C
ATOM   3037  O   SER X 193      34.578 -37.261  63.685  1.00  0.00           O
ATOM   3038  N   ALA X 194      34.449 -36.677  61.501  1.00  0.00           N
ATOM   3039  H   ALA X 194      34.965 -36.707  60.633  1.00  0.00           H
ATOM   3040  CA  ALA X 194      33.013 -36.282  61.579  1.00  0.00           C
ATOM   3041  HA  ALA X 194      32.892 -35.565  62.391  1.00  0.00           H
ATOM   3042  CB  ALA X 194      32.562 -35.624  60.268  1.00  0.00           C
ATOM   3043  HB1 ALA X 194      33.087 -34.674  60.156  1.00  0.00           H
ATOM   3044  HB2 ALA X 194      32.812 -36.182  59.366  1.00  0.00           H
ATOM   3045  HB3 ALA X 194      31.497 -35.460  60.107  1.00  0.00           H
ATOM   3046  C   ALA X 194      31.990 -37.477  61.892  1.00  0.00           C
ATOM   3047  O   ALA X 194      32.266 -38.550  61.327  1.00  0.00           O
ATOM   3048  N   LEU X 195      30.908 -37.247  62.631  1.00  0.00           N
ATOM   3049  H   LEU X 195      30.815 -36.297  62.960  1.00  0.00           H
ATOM   3050  CA  LEU X 195      29.904 -38.271  62.972  1.00  0.00           C
ATOM   3051  HA  LEU X 195      30.257 -39.303  62.958  1.00  0.00           H
ATOM   3052  CB  LEU X 195      29.414 -37.766  64.418  1.00  0.00           C
ATOM   3053  HB2 LEU X 195      29.102 -36.728  64.292  1.00  0.00           H
ATOM   3054  HB3 LEU X 195      28.544 -38.359  64.699  1.00  0.00           H
ATOM   3055  CG  LEU X 195      30.485 -37.892  65.540  1.00  0.00           C
ATOM   3056  HG  LEU X 195      31.399 -37.395  65.216  1.00  0.00           H
ATOM   3057  CD1 LEU X 195      30.017 -37.486  66.895  1.00  0.00           C
ATOM   3058 HD11 LEU X 195      30.908 -37.551  67.518  1.00  0.00           H
ATOM   3059 HD12 LEU X 195      29.508 -36.524  66.965  1.00  0.00           H
ATOM   3060 HD13 LEU X 195      29.398 -38.265  67.341  1.00  0.00           H
ATOM   3061  CD2 LEU X 195      30.883 -39.372  65.611  1.00  0.00           C
ATOM   3062 HD21 LEU X 195      31.226 -39.842  64.689  1.00  0.00           H
ATOM   3063 HD22 LEU X 195      31.689 -39.528  66.329  1.00  0.00           H
ATOM   3064 HD23 LEU X 195      30.024 -39.926  65.989  1.00  0.00           H
ATOM   3065  C   LEU X 195      28.715 -38.210  61.953  1.00  0.00           C
ATOM   3066  O   LEU X 195      28.217 -37.147  61.622  1.00  0.00           O
ATOM   3067  N   ALA X 196      28.257 -39.425  61.631  1.00  0.00           N
ATOM   3068  H   ALA X 196      28.813 -40.231  61.879  1.00  0.00           H
ATOM   3069  CA  ALA X 196      26.870 -39.600  61.061  1.00  0.00           C
ATOM   3070  HA  ALA X 196      26.891 -39.034  60.130  1.00  0.00           H
ATOM   3071  CB  ALA X 196      26.760 -41.094  60.657  1.00  0.00           C
ATOM   3072  HB1 ALA X 196      25.760 -41.318  60.284  1.00  0.00           H
ATOM   3073  HB2 ALA X 196      27.418 -41.324  59.819  1.00  0.00           H
ATOM   3074  HB3 ALA X 196      27.029 -41.717  61.509  1.00  0.00           H
ATOM   3075  C   ALA X 196      25.831 -39.140  62.042  1.00  0.00           C
ATOM   3076  O   ALA X 196      26.024 -39.242  63.237  1.00  0.00           O
ATOM   3077  N   GLU X 197      24.646 -38.685  61.610  1.00  0.00           N
ATOM   3078  H   GLU X 197      24.332 -38.745  60.652  1.00  0.00           H
ATOM   3079  CA  GLU X 197      23.651 -38.226  62.515  1.00  0.00           C
ATOM   3080  HA  GLU X 197      24.020 -37.408  63.134  1.00  0.00           H
ATOM   3081  CB  GLU X 197      22.470 -37.707  61.689  1.00  0.00           C
ATOM   3082  HB2 GLU X 197      22.825 -36.890  61.061  1.00  0.00           H
ATOM   3083  HB3 GLU X 197      22.160 -38.460  60.966  1.00  0.00           H
ATOM   3084  CG  GLU X 197      21.263 -37.183  62.507  1.00  0.00           C
ATOM   3085  HG2 GLU X 197      20.737 -38.005  62.993  1.00  0.00           H
ATOM   3086  HG3 GLU X 197      21.647 -36.493  63.259  1.00  0.00           H
ATOM   3087  CD  GLU X 197      20.183 -36.520  61.650  1.00  0.00           C
ATOM   3088  OE1 GLU X 197      20.546 -35.663  60.803  1.00  0.00           O
ATOM   3089  OE2 GLU X 197      18.961 -36.793  61.843  1.00  0.00           O
ATOM   3090  C   GLU X 197      23.053 -39.308  63.422  1.00  0.00           C
ATOM   3091  O   GLU X 197      22.638 -39.026  64.528  1.00  0.00           O
ATOM   3092  N   ALA X 198      23.162 -40.608  63.110  1.00  0.00           N
ATOM   3093  H   ALA X 198      23.286 -40.749  62.117  1.00  0.00           H
ATOM   3094  CA  ALA X 198      23.014 -41.763  64.006  1.00  0.00           C
ATOM   3095  HA  ALA X 198      22.143 -41.500  64.607  1.00  0.00           H
ATOM   3096  CB  ALA X 198      22.663 -43.065  63.189  1.00  0.00           C
ATOM   3097  HB1 ALA X 198      22.528 -43.913  63.861  1.00  0.00           H
ATOM   3098  HB2 ALA X 198      21.854 -42.812  62.503  1.00  0.00           H
ATOM   3099  HB3 ALA X 198      23.559 -43.234  62.592  1.00  0.00           H
ATOM   3100  C   ALA X 198      24.175 -42.072  64.958  1.00  0.00           C
ATOM   3101  O   ALA X 198      24.046 -42.437  66.087  1.00  0.00           O
ATOM   3102  N   GLU X 199      25.346 -41.737  64.483  1.00  0.00           N
ATOM   3103  H   GLU X 199      25.450 -41.434  63.526  1.00  0.00           H
ATOM   3104  CA  GLU X 199      26.593 -41.890  65.368  1.00  0.00           C
ATOM   3105  HA  GLU X 199      26.576 -42.898  65.781  1.00  0.00           H
ATOM   3106  CB  GLU X 199      27.841 -41.720  64.481  1.00  0.00           C
ATOM   3107  HB2 GLU X 199      27.621 -42.056  63.468  1.00  0.00           H
ATOM   3108  HB3 GLU X 199      28.101 -40.665  64.392  1.00  0.00           H
ATOM   3109  CG  GLU X 199      29.055 -42.571  64.899  1.00  0.00           C
ATOM   3110  HG2 GLU X 199      29.639 -42.114  65.698  1.00  0.00           H
ATOM   3111  HG3 GLU X 199      28.758 -43.561  65.245  1.00  0.00           H
ATOM   3112  CD  GLU X 199      30.062 -42.724  63.695  1.00  0.00           C
ATOM   3113  OE1 GLU X 199      30.319 -41.757  62.989  1.00  0.00           O
ATOM   3114  OE2 GLU X 199      30.513 -43.848  63.383  1.00  0.00           O
ATOM   3115  C   GLU X 199      26.600 -40.909  66.597  1.00  0.00           C
ATOM   3116  O   GLU X 199      27.356 -41.145  67.585  1.00  0.00           O
ATOM   3117  N   VAL X 200      25.839 -39.835  66.631  1.00  0.00           N
ATOM   3118  H   VAL X 200      25.368 -39.730  65.744  1.00  0.00           H
ATOM   3119  CA  VAL X 200      25.536 -38.973  67.837  1.00  0.00           C
ATOM   3120  HA  VAL X 200      26.522 -38.641  68.162  1.00  0.00           H
ATOM   3121  CB  VAL X 200      24.795 -37.677  67.335  1.00  0.00           C
ATOM   3122  HB  VAL X 200      23.768 -38.002  67.172  1.00  0.00           H
ATOM   3123  CG1 VAL X 200      24.651 -36.596  68.456  1.00  0.00           C
ATOM   3124 HG11 VAL X 200      25.593 -36.348  68.944  1.00  0.00           H
ATOM   3125 HG12 VAL X 200      24.297 -35.673  67.996  1.00  0.00           H
ATOM   3126 HG13 VAL X 200      23.990 -37.007  69.219  1.00  0.00           H
ATOM   3127  CG2 VAL X 200      25.388 -37.020  66.070  1.00  0.00           C
ATOM   3128 HG21 VAL X 200      24.862 -36.164  65.648  1.00  0.00           H
ATOM   3129 HG22 VAL X 200      26.420 -36.758  66.299  1.00  0.00           H
ATOM   3130 HG23 VAL X 200      25.329 -37.570  65.131  1.00  0.00           H
ATOM   3131  C   VAL X 200      24.667 -39.684  68.822  1.00  0.00           C
ATOM   3132  O   VAL X 200      23.694 -40.405  68.511  1.00  0.00           O
ATOM   3133  N   GLU X 201      24.856 -39.329  70.125  1.00  0.00           N
ATOM   3134  H   GLU X 201      25.690 -38.877  70.470  1.00  0.00           H
ATOM   3135  CA  GLU X 201      23.855 -39.588  71.193  1.00  0.00           C
ATOM   3136  HA  GLU X 201      22.880 -39.462  70.723  1.00  0.00           H
ATOM   3137  CB  GLU X 201      24.187 -40.933  71.828  1.00  0.00           C
ATOM   3138  HB2 GLU X 201      24.317 -41.742  71.108  1.00  0.00           H
ATOM   3139  HB3 GLU X 201      25.131 -40.801  72.357  1.00  0.00           H
ATOM   3140  CG  GLU X 201      23.028 -41.469  72.806  1.00  0.00           C
ATOM   3141  HG2 GLU X 201      23.307 -42.485  73.084  1.00  0.00           H
ATOM   3142  HG3 GLU X 201      23.077 -40.915  73.744  1.00  0.00           H
ATOM   3143  CD  GLU X 201      21.630 -41.346  72.239  1.00  0.00           C
ATOM   3144  OE1 GLU X 201      20.975 -40.359  72.533  1.00  0.00           O
ATOM   3145  OE2 GLU X 201      21.283 -42.226  71.464  1.00  0.00           O
ATOM   3146  C   GLU X 201      23.882 -38.491  72.282  1.00  0.00           C
ATOM   3147  O   GLU X 201      24.898 -37.825  72.478  1.00  0.00           O
ATOM   3148  N   TYR X 202      22.765 -38.243  72.939  1.00  0.00           N
ATOM   3149  H   TYR X 202      21.927 -38.762  72.721  1.00  0.00           H
ATOM   3150  CA  TYR X 202      22.750 -37.214  73.952  1.00  0.00           C
ATOM   3151  HA  TYR X 202      23.467 -36.426  73.718  1.00  0.00           H
ATOM   3152  CB  TYR X 202      21.291 -36.595  74.075  1.00  0.00           C
ATOM   3153  HB2 TYR X 202      20.510 -37.354  74.089  1.00  0.00           H
ATOM   3154  HB3 TYR X 202      21.065 -36.069  75.003  1.00  0.00           H
ATOM   3155  CG  TYR X 202      21.129 -35.448  73.048  1.00  0.00           C
ATOM   3156  CD1 TYR X 202      21.499 -34.128  73.324  1.00  0.00           C
ATOM   3157  HD1 TYR X 202      21.713 -33.888  74.355  1.00  0.00           H
ATOM   3158  CE1 TYR X 202      21.344 -33.096  72.316  1.00  0.00           C
ATOM   3159  HE1 TYR X 202      21.310 -32.054  72.600  1.00  0.00           H
ATOM   3160  CZ  TYR X 202      20.979 -33.443  71.030  1.00  0.00           C
ATOM   3161  OH  TYR X 202      20.715 -32.477  70.129  1.00  0.00           O
ATOM   3162  HH  TYR X 202      20.392 -32.866  69.314  1.00  0.00           H
ATOM   3163  CE2 TYR X 202      20.549 -34.784  70.787  1.00  0.00           C
ATOM   3164  HE2 TYR X 202      20.142 -35.103  69.838  1.00  0.00           H
ATOM   3165  CD2 TYR X 202      20.740 -35.779  71.723  1.00  0.00           C
ATOM   3166  HD2 TYR X 202      20.475 -36.794  71.467  1.00  0.00           H
ATOM   3167  C   TYR X 202      23.148 -37.821  75.282  1.00  0.00           C
ATOM   3168  O   TYR X 202      22.482 -38.649  75.852  1.00  0.00           O
ATOM   3169  N   TYR X 203      24.206 -37.294  75.948  1.00  0.00           N
ATOM   3170  H   TYR X 203      24.572 -36.417  75.607  1.00  0.00           H
ATOM   3171  CA  TYR X 203      24.739 -37.724  77.283  1.00  0.00           C
ATOM   3172  HA  TYR X 203      24.037 -38.434  77.720  1.00  0.00           H
ATOM   3173  CB  TYR X 203      26.052 -38.456  77.053  1.00  0.00           C
ATOM   3174  HB2 TYR X 203      26.658 -37.896  76.339  1.00  0.00           H
ATOM   3175  HB3 TYR X 203      26.511 -38.382  78.039  1.00  0.00           H
ATOM   3176  CG  TYR X 203      25.840 -39.902  76.872  1.00  0.00           C
ATOM   3177  CD1 TYR X 203      25.544 -40.423  75.600  1.00  0.00           C
ATOM   3178  HD1 TYR X 203      25.400 -39.671  74.837  1.00  0.00           H
ATOM   3179  CE1 TYR X 203      25.418 -41.858  75.440  1.00  0.00           C
ATOM   3180  HE1 TYR X 203      25.241 -42.186  74.427  1.00  0.00           H
ATOM   3181  CZ  TYR X 203      25.492 -42.739  76.516  1.00  0.00           C
ATOM   3182  OH  TYR X 203      25.234 -44.074  76.387  1.00  0.00           O
ATOM   3183  HH  TYR X 203      24.995 -44.480  77.224  1.00  0.00           H
ATOM   3184  CE2 TYR X 203      25.851 -42.184  77.808  1.00  0.00           C
ATOM   3185  HE2 TYR X 203      26.031 -42.895  78.599  1.00  0.00           H
ATOM   3186  CD2 TYR X 203      26.031 -40.792  77.957  1.00  0.00           C
ATOM   3187  HD2 TYR X 203      26.135 -40.306  78.915  1.00  0.00           H
ATOM   3188  C   TYR X 203      24.893 -36.557  78.396  1.00  0.00           C
ATOM   3189  O   TYR X 203      25.228 -35.442  78.056  1.00  0.00           O
ATOM   3190  N   ASP X 204      24.401 -36.667  79.613  1.00  0.00           N
ATOM   3191  H   ASP X 204      23.823 -37.487  79.727  1.00  0.00           H
ATOM   3192  CA  ASP X 204      24.225 -35.576  80.595  1.00  0.00           C
ATOM   3193  HA  ASP X 204      23.759 -34.741  80.070  1.00  0.00           H
ATOM   3194  CB  ASP X 204      23.244 -36.044  81.724  1.00  0.00           C
ATOM   3195  HB2 ASP X 204      23.757 -36.842  82.259  1.00  0.00           H
ATOM   3196  HB3 ASP X 204      23.143 -35.288  82.503  1.00  0.00           H
ATOM   3197  CG  ASP X 204      21.815 -36.253  81.146  1.00  0.00           C
ATOM   3198  OD1 ASP X 204      21.118 -36.969  81.873  1.00  0.00           O
ATOM   3199  OD2 ASP X 204      21.446 -35.772  79.997  1.00  0.00           O
ATOM   3200  C   ASP X 204      25.503 -35.122  81.156  1.00  0.00           C
ATOM   3201  O   ASP X 204      26.176 -35.849  81.863  1.00  0.00           O
ATOM   3202  N   LYS X 205      25.829 -33.863  80.886  1.00  0.00           N
ATOM   3203  H   LYS X 205      25.268 -33.284  80.278  1.00  0.00           H
ATOM   3204  CA  LYS X 205      27.080 -33.173  81.305  1.00  0.00           C
ATOM   3205  HA  LYS X 205      27.714 -33.709  82.012  1.00  0.00           H
ATOM   3206  CB  LYS X 205      27.937 -32.822  80.035  1.00  0.00           C
ATOM   3207  HB2 LYS X 205      27.420 -32.140  79.360  1.00  0.00           H
ATOM   3208  HB3 LYS X 205      28.821 -32.315  80.421  1.00  0.00           H
ATOM   3209  CG  LYS X 205      28.403 -33.896  79.009  1.00  0.00           C
ATOM   3210  HG2 LYS X 205      27.527 -34.172  78.421  1.00  0.00           H
ATOM   3211  HG3 LYS X 205      29.193 -33.453  78.404  1.00  0.00           H
ATOM   3212  CD  LYS X 205      28.987 -35.163  79.632  1.00  0.00           C
ATOM   3213  HD2 LYS X 205      30.043 -35.035  79.870  1.00  0.00           H
ATOM   3214  HD3 LYS X 205      28.509 -35.329  80.598  1.00  0.00           H
ATOM   3215  CE  LYS X 205      28.896 -36.434  78.709  1.00  0.00           C
ATOM   3216  HE2 LYS X 205      27.825 -36.526  78.523  1.00  0.00           H
ATOM   3217  HE3 LYS X 205      29.354 -36.176  77.755  1.00  0.00           H
ATOM   3218  NZ  LYS X 205      29.405 -37.606  79.357  1.00  0.00           N
ATOM   3219  HZ1 LYS X 205      30.380 -37.482  79.587  1.00  0.00           H
ATOM   3220  HZ2 LYS X 205      28.813 -37.829  80.144  1.00  0.00           H
ATOM   3221  HZ3 LYS X 205      29.355 -38.395  78.728  1.00  0.00           H
ATOM   3222  C   LYS X 205      26.755 -31.878  82.114  1.00  0.00           C
ATOM   3223  O   LYS X 205      25.592 -31.568  82.256  1.00  0.00           O
ATOM   3224  N   THR X 206      27.735 -31.084  82.521  1.00  0.00           N
ATOM   3225  H   THR X 206      28.673 -31.300  82.214  1.00  0.00           H
ATOM   3226  CA  THR X 206      27.562 -29.920  83.355  1.00  0.00           C
ATOM   3227  HA  THR X 206      26.596 -29.490  83.093  1.00  0.00           H
ATOM   3228  CB  THR X 206      27.460 -30.337  84.817  1.00  0.00           C
ATOM   3229  HB  THR X 206      26.596 -30.990  84.935  1.00  0.00           H
ATOM   3230  CG2 THR X 206      28.717 -30.944  85.478  1.00  0.00           C
ATOM   3231 HG21 THR X 206      28.576 -31.109  86.546  1.00  0.00           H
ATOM   3232 HG22 THR X 206      29.043 -31.870  85.004  1.00  0.00           H
ATOM   3233 HG23 THR X 206      29.559 -30.276  85.299  1.00  0.00           H
ATOM   3234  OG1 THR X 206      27.338 -29.116  85.454  1.00  0.00           O
ATOM   3235  HG1 THR X 206      26.486 -29.056  85.890  1.00  0.00           H
ATOM   3236  C   THR X 206      28.652 -28.830  83.158  1.00  0.00           C
ATOM   3237  O   THR X 206      29.816 -29.157  83.046  1.00  0.00           O
ATOM   3238  N   SER X 207      28.193 -27.613  83.052  1.00  0.00           N
ATOM   3239  H   SER X 207      27.201 -27.499  83.210  1.00  0.00           H
ATOM   3240  CA  SER X 207      28.982 -26.502  82.545  1.00  0.00           C
ATOM   3241  HA  SER X 207      30.048 -26.689  82.668  1.00  0.00           H
ATOM   3242  CB  SER X 207      28.830 -26.399  81.046  1.00  0.00           C
ATOM   3243  HB2 SER X 207      27.810 -26.299  80.675  1.00  0.00           H
ATOM   3244  HB3 SER X 207      29.337 -25.492  80.717  1.00  0.00           H
ATOM   3245  OG  SER X 207      29.542 -27.455  80.395  1.00  0.00           O
ATOM   3246  HG  SER X 207      30.377 -27.556  80.860  1.00  0.00           H
ATOM   3247  C   SER X 207      28.552 -25.200  83.144  1.00  0.00           C
ATOM   3248  O   SER X 207      27.381 -25.030  83.546  1.00  0.00           O
ATOM   3249  N   PRO X 208      29.453 -24.202  83.248  1.00  0.00           N
ATOM   3250  CD  PRO X 208      30.882 -24.304  83.004  1.00  0.00           C
ATOM   3251  HD2 PRO X 208      31.105 -24.591  81.976  1.00  0.00           H
ATOM   3252  HD3 PRO X 208      31.308 -25.078  83.642  1.00  0.00           H
ATOM   3253  CG  PRO X 208      31.450 -22.886  83.031  1.00  0.00           C
ATOM   3254  HG2 PRO X 208      31.349 -22.468  82.029  1.00  0.00           H
ATOM   3255  HG3 PRO X 208      32.517 -22.806  83.242  1.00  0.00           H
ATOM   3256  CB  PRO X 208      30.573 -22.290  84.107  1.00  0.00           C
ATOM   3257  HB2 PRO X 208      30.606 -21.205  84.202  1.00  0.00           H
ATOM   3258  HB3 PRO X 208      30.945 -22.729  85.033  1.00  0.00           H
ATOM   3259  CA  PRO X 208      29.173 -22.870  83.820  1.00  0.00           C
ATOM   3260  HA  PRO X 208      28.672 -22.953  84.784  1.00  0.00           H
ATOM   3261  C   PRO X 208      28.303 -22.106  82.816  1.00  0.00           C
ATOM   3262  O   PRO X 208      28.822 -21.713  81.792  1.00  0.00           O
ATOM   3263  N   SER X 209      26.947 -22.015  83.045  1.00  0.00           N
ATOM   3264  H   SER X 209      26.559 -22.445  83.872  1.00  0.00           H
ATOM   3265  CA  SER X 209      26.047 -21.249  82.219  1.00  0.00           C
ATOM   3266  HA  SER X 209      26.273 -21.430  81.168  1.00  0.00           H
ATOM   3267  CB  SER X 209      24.535 -21.774  82.264  1.00  0.00           C
ATOM   3268  HB2 SER X 209      23.988 -21.610  81.335  1.00  0.00           H
ATOM   3269  HB3 SER X 209      24.528 -22.858  82.155  1.00  0.00           H
ATOM   3270  OG  SER X 209      23.768 -21.701  83.479  1.00  0.00           O
ATOM   3271  HG  SER X 209      24.266 -22.058  84.218  1.00  0.00           H
ATOM   3272  C   SER X 209      26.121 -19.796  82.559  1.00  0.00           C
ATOM   3273  O   SER X 209      26.124 -19.402  83.738  1.00  0.00           O
ATOM   3274  N   ILE X 210      26.429 -18.985  81.608  1.00  0.00           N
ATOM   3275  H   ILE X 210      26.453 -19.356  80.670  1.00  0.00           H
ATOM   3276  CA  ILE X 210      26.719 -17.547  81.724  1.00  0.00           C
ATOM   3277  HA  ILE X 210      26.631 -17.289  82.780  1.00  0.00           H
ATOM   3278  CB  ILE X 210      28.103 -17.477  81.129  1.00  0.00           C
ATOM   3279  HB  ILE X 210      28.256 -16.398  81.145  1.00  0.00           H
ATOM   3280  CG2 ILE X 210      29.198 -17.838  82.048  1.00  0.00           C
ATOM   3281 HG21 ILE X 210      29.381 -18.909  82.125  1.00  0.00           H
ATOM   3282 HG22 ILE X 210      30.166 -17.446  81.738  1.00  0.00           H
ATOM   3283 HG23 ILE X 210      28.986 -17.282  82.961  1.00  0.00           H
ATOM   3284  CG1 ILE X 210      28.338 -17.957  79.628  1.00  0.00           C
ATOM   3285 HG12 ILE X 210      28.527 -19.023  79.757  1.00  0.00           H
ATOM   3286 HG13 ILE X 210      27.465 -17.855  78.983  1.00  0.00           H
ATOM   3287  CD1 ILE X 210      29.540 -17.265  78.973  1.00  0.00           C
ATOM   3288 HD11 ILE X 210      30.374 -17.759  79.472  1.00  0.00           H
ATOM   3289 HD12 ILE X 210      29.647 -17.641  77.956  1.00  0.00           H
ATOM   3290 HD13 ILE X 210      29.533 -16.183  79.114  1.00  0.00           H
ATOM   3291  C   ILE X 210      25.692 -16.645  80.935  1.00  0.00           C
ATOM   3292  O   ILE X 210      25.281 -16.905  79.767  1.00  0.00           O
ATOM   3293  N   ASP X 211      25.176 -15.690  81.680  1.00  0.00           N
ATOM   3294  H   ASP X 211      25.608 -15.651  82.592  1.00  0.00           H
ATOM   3295  CA  ASP X 211      24.663 -14.403  81.178  1.00  0.00           C
ATOM   3296  HA  ASP X 211      24.014 -14.601  80.325  1.00  0.00           H
ATOM   3297  CB  ASP X 211      23.720 -13.808  82.235  1.00  0.00           C
ATOM   3298  HB2 ASP X 211      24.344 -13.522  83.082  1.00  0.00           H
ATOM   3299  HB3 ASP X 211      23.201 -12.951  81.807  1.00  0.00           H
ATOM   3300  CG  ASP X 211      22.743 -14.902  82.732  1.00  0.00           C
ATOM   3301  OD1 ASP X 211      21.648 -14.958  82.123  1.00  0.00           O
ATOM   3302  OD2 ASP X 211      23.032 -15.678  83.673  1.00  0.00           O
ATOM   3303  C   ASP X 211      25.749 -13.379  80.836  1.00  0.00           C
ATOM   3304  O   ASP X 211      26.479 -12.837  81.663  1.00  0.00           O
ATOM   3305  N   VAL X 212      25.904 -13.063  79.540  1.00  0.00           N
ATOM   3306  H   VAL X 212      25.174 -13.438  78.951  1.00  0.00           H
ATOM   3307  CA  VAL X 212      27.039 -12.302  78.981  1.00  0.00           C
ATOM   3308  HA  VAL X 212      27.489 -11.842  79.861  1.00  0.00           H
ATOM   3309  CB  VAL X 212      28.082 -13.268  78.421  1.00  0.00           C
ATOM   3310  HB  VAL X 212      28.489 -13.975  79.145  1.00  0.00           H
ATOM   3311  CG1 VAL X 212      27.499 -14.206  77.356  1.00  0.00           C
ATOM   3312 HG11 VAL X 212      27.140 -13.630  76.503  1.00  0.00           H
ATOM   3313 HG12 VAL X 212      28.202 -14.971  77.025  1.00  0.00           H
ATOM   3314 HG13 VAL X 212      26.599 -14.661  77.769  1.00  0.00           H
ATOM   3315  CG2 VAL X 212      29.352 -12.449  78.065  1.00  0.00           C
ATOM   3316 HG21 VAL X 212      29.764 -11.950  78.941  1.00  0.00           H
ATOM   3317 HG22 VAL X 212      30.113 -13.115  77.655  1.00  0.00           H
ATOM   3318 HG23 VAL X 212      29.178 -11.672  77.321  1.00  0.00           H
ATOM   3319  C   VAL X 212      26.556 -11.168  77.966  1.00  0.00           C
ATOM   3320  O   VAL X 212      25.674 -11.385  77.115  1.00  0.00           O
ATOM   3321  N   ALA X 213      27.040  -9.898  78.167  1.00  0.00           N
ATOM   3322  H   ALA X 213      27.656  -9.799  78.961  1.00  0.00           H
ATOM   3323  CA  ALA X 213      26.502  -8.693  77.603  1.00  0.00           C
ATOM   3324  HA  ALA X 213      25.513  -8.871  77.180  1.00  0.00           H
ATOM   3325  CB  ALA X 213      26.247  -7.795  78.888  1.00  0.00           C
ATOM   3326  HB1 ALA X 213      25.483  -7.061  78.638  1.00  0.00           H
ATOM   3327  HB2 ALA X 213      25.756  -8.337  79.697  1.00  0.00           H
ATOM   3328  HB3 ALA X 213      27.186  -7.413  79.287  1.00  0.00           H
ATOM   3329  C   ALA X 213      27.377  -8.007  76.556  1.00  0.00           C
ATOM   3330  O   ALA X 213      28.541  -7.772  76.875  1.00  0.00           O
ATOM   3331  N   PHE X 214      26.976  -7.968  75.294  1.00  0.00           N
ATOM   3332  H   PHE X 214      26.036  -8.202  75.006  1.00  0.00           H
ATOM   3333  CA  PHE X 214      27.617  -7.247  74.211  1.00  0.00           C
ATOM   3334  HA  PHE X 214      28.706  -7.284  74.222  1.00  0.00           H
ATOM   3335  CB  PHE X 214      27.126  -7.836  72.900  1.00  0.00           C
ATOM   3336  HB2 PHE X 214      26.078  -8.130  72.939  1.00  0.00           H
ATOM   3337  HB3 PHE X 214      27.258  -7.114  72.095  1.00  0.00           H
ATOM   3338  CG  PHE X 214      27.897  -9.065  72.399  1.00  0.00           C
ATOM   3339  CD1 PHE X 214      28.500  -9.136  71.144  1.00  0.00           C
ATOM   3340  HD1 PHE X 214      28.535  -8.263  70.510  1.00  0.00           H
ATOM   3341  CE1 PHE X 214      29.038 -10.364  70.671  1.00  0.00           C
ATOM   3342  HE1 PHE X 214      29.481 -10.368  69.686  1.00  0.00           H
ATOM   3343  CZ  PHE X 214      28.970 -11.549  71.483  1.00  0.00           C
ATOM   3344  HZ  PHE X 214      29.417 -12.445  71.076  1.00  0.00           H
ATOM   3345  CE2 PHE X 214      28.299 -11.488  72.699  1.00  0.00           C
ATOM   3346  HE2 PHE X 214      28.311 -12.311  73.397  1.00  0.00           H
ATOM   3347  CD2 PHE X 214      27.818 -10.263  73.162  1.00  0.00           C
ATOM   3348  HD2 PHE X 214      27.368 -10.170  74.140  1.00  0.00           H
ATOM   3349  C   PHE X 214      27.199  -5.752  74.195  1.00  0.00           C
ATOM   3350  O   PHE X 214      26.014  -5.434  74.021  1.00  0.00           O
ATOM   3351  N   GLN X 215      28.133  -4.855  74.389  1.00  0.00           N
ATOM   3352  H   GLN X 215      29.080  -5.167  74.546  1.00  0.00           H
ATOM   3353  CA  GLN X 215      27.912  -3.394  74.284  1.00  0.00           C
ATOM   3354  HA  GLN X 215      27.131  -3.157  75.006  1.00  0.00           H
ATOM   3355  CB  GLN X 215      29.216  -2.711  74.810  1.00  0.00           C
ATOM   3356  HB2 GLN X 215      30.083  -3.287  74.486  1.00  0.00           H
ATOM   3357  HB3 GLN X 215      29.247  -1.728  74.340  1.00  0.00           H
ATOM   3358  CG  GLN X 215      29.251  -2.549  76.352  1.00  0.00           C
ATOM   3359  HG2 GLN X 215      28.357  -2.095  76.780  1.00  0.00           H
ATOM   3360  HG3 GLN X 215      29.194  -3.527  76.828  1.00  0.00           H
ATOM   3361  CD  GLN X 215      30.584  -1.893  76.786  1.00  0.00           C
ATOM   3362  OE1 GLN X 215      31.410  -1.391  76.047  1.00  0.00           O
ATOM   3363  NE2 GLN X 215      30.747  -1.595  78.064  1.00  0.00           N
ATOM   3364 HE21 GLN X 215      31.374  -0.867  78.379  1.00  0.00           H
ATOM   3365 HE22 GLN X 215      30.032  -1.910  78.704  1.00  0.00           H
ATOM   3366  C   GLN X 215      27.372  -2.930  72.966  1.00  0.00           C
ATOM   3367  O   GLN X 215      27.820  -3.462  71.946  1.00  0.00           O
ATOM   3368  N   ALA X 216      26.514  -1.949  72.884  1.00  0.00           N
ATOM   3369  H   ALA X 216      26.315  -1.517  73.775  1.00  0.00           H
ATOM   3370  CA  ALA X 216      25.983  -1.395  71.629  1.00  0.00           C
ATOM   3371  HA  ALA X 216      25.783  -2.218  70.943  1.00  0.00           H
ATOM   3372  CB  ALA X 216      24.480  -1.142  71.847  1.00  0.00           C
ATOM   3373  HB1 ALA X 216      24.409  -0.266  72.492  1.00  0.00           H
ATOM   3374  HB2 ALA X 216      23.959  -0.904  70.919  1.00  0.00           H
ATOM   3375  HB3 ALA X 216      23.920  -1.950  72.318  1.00  0.00           H
ATOM   3376  C   ALA X 216      26.839  -0.288  70.960  1.00  0.00           C
ATOM   3377  O   ALA X 216      27.284   0.640  71.613  1.00  0.00           O
ATOM   3378  N   VAL X 217      26.967  -0.413  69.626  1.00  0.00           N
ATOM   3379  H   VAL X 217      26.535  -1.221  69.202  1.00  0.00           H
ATOM   3380  CA  VAL X 217      27.426   0.685  68.680  1.00  0.00           C
ATOM   3381  HA  VAL X 217      28.239   1.204  69.188  1.00  0.00           H
ATOM   3382  CB  VAL X 217      27.964   0.068  67.379  1.00  0.00           C
ATOM   3383  HB  VAL X 217      27.168  -0.482  66.877  1.00  0.00           H
ATOM   3384  CG1 VAL X 217      28.592   1.100  66.441  1.00  0.00           C
ATOM   3385 HG11 VAL X 217      29.252   1.812  66.935  1.00  0.00           H
ATOM   3386 HG12 VAL X 217      28.964   0.598  65.548  1.00  0.00           H
ATOM   3387 HG13 VAL X 217      27.804   1.689  65.970  1.00  0.00           H
ATOM   3388  CG2 VAL X 217      29.017  -1.000  67.675  1.00  0.00           C
ATOM   3389 HG21 VAL X 217      28.478  -1.904  67.960  1.00  0.00           H
ATOM   3390 HG22 VAL X 217      29.603  -1.199  66.778  1.00  0.00           H
ATOM   3391 HG23 VAL X 217      29.760  -0.686  68.408  1.00  0.00           H
ATOM   3392  C   VAL X 217      26.305   1.698  68.353  1.00  0.00           C
ATOM   3393  O   VAL X 217      26.425   2.914  68.545  1.00  0.00           O
ATOM   3394  N   ASP X 218      25.145   1.177  67.938  1.00  0.00           N
ATOM   3395  H   ASP X 218      25.161   0.175  67.815  1.00  0.00           H
ATOM   3396  CA  ASP X 218      23.968   1.967  67.590  1.00  0.00           C
ATOM   3397  HA  ASP X 218      24.251   2.877  67.062  1.00  0.00           H
ATOM   3398  CB  ASP X 218      23.211   1.083  66.587  1.00  0.00           C
ATOM   3399  HB2 ASP X 218      23.131   0.048  66.921  1.00  0.00           H
ATOM   3400  HB3 ASP X 218      22.241   1.547  66.407  1.00  0.00           H
ATOM   3401  CG  ASP X 218      23.997   1.054  65.275  1.00  0.00           C
ATOM   3402  OD1 ASP X 218      24.070  -0.062  64.631  1.00  0.00           O
ATOM   3403  OD2 ASP X 218      24.596   2.090  64.879  1.00  0.00           O
ATOM   3404  C   ASP X 218      23.073   2.524  68.694  1.00  0.00           C
ATOM   3405  O   ASP X 218      21.829   2.402  68.627  1.00  0.00           O
ATOM   3406  N   GLN X 219      23.745   2.973  69.739  1.00  0.00           N
ATOM   3407  H   GLN X 219      24.752   2.910  69.690  1.00  0.00           H
ATOM   3408  CA  GLN X 219      23.047   3.450  70.964  1.00  0.00           C
ATOM   3409  HA  GLN X 219      22.390   2.690  71.388  1.00  0.00           H
ATOM   3410  CB  GLN X 219      24.126   3.853  71.902  1.00  0.00           C
ATOM   3411  HB2 GLN X 219      24.738   4.690  71.565  1.00  0.00           H
ATOM   3412  HB3 GLN X 219      23.638   4.216  72.808  1.00  0.00           H
ATOM   3413  CG  GLN X 219      25.205   2.805  72.349  1.00  0.00           C
ATOM   3414  HG2 GLN X 219      24.639   1.875  72.404  1.00  0.00           H
ATOM   3415  HG3 GLN X 219      25.921   2.723  71.531  1.00  0.00           H
ATOM   3416  CD  GLN X 219      25.802   2.946  73.716  1.00  0.00           C
ATOM   3417  OE1 GLN X 219      25.492   3.707  74.644  1.00  0.00           O
ATOM   3418  NE2 GLN X 219      26.931   2.249  73.870  1.00  0.00           N
ATOM   3419 HE21 GLN X 219      27.453   2.459  74.709  1.00  0.00           H
ATOM   3420 HE22 GLN X 219      27.259   1.550  73.219  1.00  0.00           H
ATOM   3421  C   GLN X 219      22.131   4.652  70.733  1.00  0.00           C
ATOM   3422  O   GLN X 219      21.122   4.751  71.411  1.00  0.00           O
ATOM   3423  N   ASP X 220      22.379   5.485  69.744  1.00  0.00           N
ATOM   3424  H   ASP X 220      23.144   5.259  69.124  1.00  0.00           H
ATOM   3425  CA  ASP X 220      21.551   6.564  69.293  1.00  0.00           C
ATOM   3426  HA  ASP X 220      21.370   7.195  70.164  1.00  0.00           H
ATOM   3427  CB  ASP X 220      22.283   7.513  68.333  1.00  0.00           C
ATOM   3428  HB2 ASP X 220      21.753   8.451  68.166  1.00  0.00           H
ATOM   3429  HB3 ASP X 220      23.239   7.702  68.821  1.00  0.00           H
ATOM   3430  CG  ASP X 220      22.622   6.859  66.965  1.00  0.00           C
ATOM   3431  OD1 ASP X 220      23.152   5.697  66.897  1.00  0.00           O
ATOM   3432  OD2 ASP X 220      22.129   7.432  65.969  1.00  0.00           O
ATOM   3433  C   ASP X 220      20.205   6.039  68.835  1.00  0.00           C
ATOM   3434  O   ASP X 220      19.115   6.407  69.241  1.00  0.00           O
ATOM   3435  N   ALA X 221      20.292   5.137  67.912  1.00  0.00           N
ATOM   3436  H   ALA X 221      21.244   5.001  67.603  1.00  0.00           H
ATOM   3437  CA  ALA X 221      19.158   4.504  67.228  1.00  0.00           C
ATOM   3438  HA  ALA X 221      18.409   5.269  67.025  1.00  0.00           H
ATOM   3439  CB  ALA X 221      19.673   3.895  65.979  1.00  0.00           C
ATOM   3440  HB1 ALA X 221      18.866   3.533  65.342  1.00  0.00           H
ATOM   3441  HB2 ALA X 221      20.166   4.657  65.376  1.00  0.00           H
ATOM   3442  HB3 ALA X 221      20.431   3.117  66.064  1.00  0.00           H
ATOM   3443  C   ALA X 221      18.452   3.596  68.194  1.00  0.00           C
ATOM   3444  O   ALA X 221      17.219   3.501  68.193  1.00  0.00           O
ATOM   3445  N   LEU X 222      19.078   2.875  69.146  1.00  0.00           N
ATOM   3446  H   LEU X 222      20.081   2.761  69.164  1.00  0.00           H
ATOM   3447  CA  LEU X 222      18.366   1.988  70.132  1.00  0.00           C
ATOM   3448  HA  LEU X 222      17.621   1.371  69.630  1.00  0.00           H
ATOM   3449  CB  LEU X 222      19.445   1.124  70.895  1.00  0.00           C
ATOM   3450  HB2 LEU X 222      20.305   1.756  71.114  1.00  0.00           H
ATOM   3451  HB3 LEU X 222      18.959   0.610  71.725  1.00  0.00           H
ATOM   3452  CG  LEU X 222      20.043   0.064  69.985  1.00  0.00           C
ATOM   3453  HG  LEU X 222      20.457   0.557  69.104  1.00  0.00           H
ATOM   3454  CD1 LEU X 222      21.279  -0.461  70.746  1.00  0.00           C
ATOM   3455 HD11 LEU X 222      22.030   0.320  70.866  1.00  0.00           H
ATOM   3456 HD12 LEU X 222      20.925  -0.871  71.693  1.00  0.00           H
ATOM   3457 HD13 LEU X 222      21.731  -1.284  70.193  1.00  0.00           H
ATOM   3458  CD2 LEU X 222      19.193  -1.187  69.560  1.00  0.00           C
ATOM   3459 HD21 LEU X 222      19.821  -1.977  69.146  1.00  0.00           H
ATOM   3460 HD22 LEU X 222      18.625  -1.548  70.417  1.00  0.00           H
ATOM   3461 HD23 LEU X 222      18.467  -0.917  68.793  1.00  0.00           H
ATOM   3462  C   LEU X 222      17.541   2.832  71.078  1.00  0.00           C
ATOM   3463  O   LEU X 222      16.403   2.492  71.367  1.00  0.00           O
ATOM   3464  N   LYS X 223      18.136   3.990  71.497  1.00  0.00           N
ATOM   3465  H   LYS X 223      19.039   4.314  71.181  1.00  0.00           H
ATOM   3466  CA  LYS X 223      17.439   5.046  72.297  1.00  0.00           C
ATOM   3467  HA  LYS X 223      17.054   4.698  73.255  1.00  0.00           H
ATOM   3468  CB  LYS X 223      18.456   6.195  72.696  1.00  0.00           C
ATOM   3469  HB2 LYS X 223      19.181   6.273  71.886  1.00  0.00           H
ATOM   3470  HB3 LYS X 223      18.015   7.178  72.868  1.00  0.00           H
ATOM   3471  CG  LYS X 223      19.202   5.768  73.925  1.00  0.00           C
ATOM   3472  HG2 LYS X 223      18.434   5.542  74.665  1.00  0.00           H
ATOM   3473  HG3 LYS X 223      19.790   4.887  73.669  1.00  0.00           H
ATOM   3474  CD  LYS X 223      20.089   6.878  74.455  1.00  0.00           C
ATOM   3475  HD2 LYS X 223      20.523   7.475  73.653  1.00  0.00           H
ATOM   3476  HD3 LYS X 223      19.487   7.586  75.025  1.00  0.00           H
ATOM   3477  CE  LYS X 223      21.284   6.304  75.257  1.00  0.00           C
ATOM   3478  HE2 LYS X 223      20.870   5.740  76.093  1.00  0.00           H
ATOM   3479  HE3 LYS X 223      21.755   5.616  74.555  1.00  0.00           H
ATOM   3480  NZ  LYS X 223      22.279   7.349  75.664  1.00  0.00           N
ATOM   3481  HZ1 LYS X 223      23.045   6.893  76.138  1.00  0.00           H
ATOM   3482  HZ2 LYS X 223      22.608   7.826  74.836  1.00  0.00           H
ATOM   3483  HZ3 LYS X 223      21.908   7.999  76.344  1.00  0.00           H
ATOM   3484  C   LYS X 223      16.170   5.583  71.575  1.00  0.00           C
ATOM   3485  O   LYS X 223      15.081   5.731  72.174  1.00  0.00           O
ATOM   3486  N   ALA X 224      16.174   5.758  70.288  1.00  0.00           N
ATOM   3487  H   ALA X 224      17.104   5.873  69.912  1.00  0.00           H
ATOM   3488  CA  ALA X 224      14.968   6.082  69.444  1.00  0.00           C
ATOM   3489  HA  ALA X 224      14.432   6.920  69.889  1.00  0.00           H
ATOM   3490  CB  ALA X 224      15.552   6.466  68.132  1.00  0.00           C
ATOM   3491  HB1 ALA X 224      16.340   7.219  68.143  1.00  0.00           H
ATOM   3492  HB2 ALA X 224      15.871   5.568  67.605  1.00  0.00           H
ATOM   3493  HB3 ALA X 224      14.761   6.989  67.593  1.00  0.00           H
ATOM   3494  C   ALA X 224      14.045   4.913  69.358  1.00  0.00           C
ATOM   3495  O   ALA X 224      12.848   5.157  69.508  1.00  0.00           O
ATOM   3496  N   LYS X 225      14.539   3.660  69.154  1.00  0.00           N
ATOM   3497  H   LYS X 225      15.533   3.525  69.041  1.00  0.00           H
ATOM   3498  CA  LYS X 225      13.608   2.519  69.033  1.00  0.00           C
ATOM   3499  HA  LYS X 225      12.817   2.786  68.333  1.00  0.00           H
ATOM   3500  CB  LYS X 225      14.272   1.253  68.502  1.00  0.00           C
ATOM   3501  HB2 LYS X 225      14.957   0.772  69.200  1.00  0.00           H
ATOM   3502  HB3 LYS X 225      13.585   0.417  68.374  1.00  0.00           H
ATOM   3503  CG  LYS X 225      14.923   1.393  67.176  1.00  0.00           C
ATOM   3504  HG2 LYS X 225      15.712   2.120  67.371  1.00  0.00           H
ATOM   3505  HG3 LYS X 225      15.432   0.471  66.893  1.00  0.00           H
ATOM   3506  CD  LYS X 225      14.143   1.942  65.939  1.00  0.00           C
ATOM   3507  HD2 LYS X 225      13.850   2.992  65.921  1.00  0.00           H
ATOM   3508  HD3 LYS X 225      14.767   1.731  65.070  1.00  0.00           H
ATOM   3509  CE  LYS X 225      12.844   1.145  65.799  1.00  0.00           C
ATOM   3510  HE2 LYS X 225      13.165   0.105  65.822  1.00  0.00           H
ATOM   3511  HE3 LYS X 225      12.157   1.171  66.645  1.00  0.00           H
ATOM   3512  NZ  LYS X 225      12.161   1.397  64.494  1.00  0.00           N
ATOM   3513  HZ1 LYS X 225      11.759   0.520  64.194  1.00  0.00           H
ATOM   3514  HZ2 LYS X 225      11.364   2.002  64.630  1.00  0.00           H
ATOM   3515  HZ3 LYS X 225      12.761   1.789  63.782  1.00  0.00           H
ATOM   3516  C   LYS X 225      12.876   2.281  70.352  1.00  0.00           C
ATOM   3517  O   LYS X 225      11.722   1.860  70.280  1.00  0.00           O
ATOM   3518  N   PHE X 226      13.465   2.616  71.543  1.00  0.00           N
ATOM   3519  H   PHE X 226      14.382   3.039  71.531  1.00  0.00           H
ATOM   3520  CA  PHE X 226      12.759   2.450  72.864  1.00  0.00           C
ATOM   3521  HA  PHE X 226      11.928   1.749  72.786  1.00  0.00           H
ATOM   3522  CB  PHE X 226      13.696   1.946  74.018  1.00  0.00           C
ATOM   3523  HB2 PHE X 226      14.521   2.629  74.216  1.00  0.00           H
ATOM   3524  HB3 PHE X 226      13.113   1.957  74.939  1.00  0.00           H
ATOM   3525  CG  PHE X 226      14.168   0.492  73.896  1.00  0.00           C
ATOM   3526  CD1 PHE X 226      13.272  -0.564  74.123  1.00  0.00           C
ATOM   3527  HD1 PHE X 226      12.230  -0.391  74.348  1.00  0.00           H
ATOM   3528  CE1 PHE X 226      13.696  -1.919  74.066  1.00  0.00           C
ATOM   3529  HE1 PHE X 226      12.944  -2.679  74.227  1.00  0.00           H
ATOM   3530  CZ  PHE X 226      15.019  -2.241  73.588  1.00  0.00           C
ATOM   3531  HZ  PHE X 226      15.364  -3.261  73.515  1.00  0.00           H
ATOM   3532  CE2 PHE X 226      15.850  -1.162  73.188  1.00  0.00           C
ATOM   3533  HE2 PHE X 226      16.838  -1.447  72.856  1.00  0.00           H
ATOM   3534  CD2 PHE X 226      15.430   0.145  73.412  1.00  0.00           C
ATOM   3535  HD2 PHE X 226      16.221   0.862  73.250  1.00  0.00           H
ATOM   3536  C   PHE X 226      12.088   3.767  73.299  1.00  0.00           C
ATOM   3537  O   PHE X 226      11.370   3.813  74.328  1.00  0.00           O
ATOM   3538  N   ALA X 227      12.328   4.890  72.563  1.00  0.00           N
ATOM   3539  H   ALA X 227      12.905   4.923  71.736  1.00  0.00           H
ATOM   3540  CA  ALA X 227      11.865   6.243  73.012  1.00  0.00           C
ATOM   3541  HA  ALA X 227      12.312   6.994  72.360  1.00  0.00           H
ATOM   3542  CB  ALA X 227      10.431   6.399  72.864  1.00  0.00           C
ATOM   3543  HB1 ALA X 227      10.166   7.454  72.921  1.00  0.00           H
ATOM   3544  HB2 ALA X 227      10.158   5.829  71.976  1.00  0.00           H
ATOM   3545  HB3 ALA X 227       9.922   6.007  73.745  1.00  0.00           H
ATOM   3546  C   ALA X 227      12.284   6.771  74.393  1.00  0.00           C
ATOM   3547  O   ALA X 227      11.559   7.162  75.252  1.00  0.00           O
ATOM   3548  N   VAL X 228      13.616   6.901  74.582  1.00  0.00           N
ATOM   3549  H   VAL X 228      14.237   6.694  73.814  1.00  0.00           H
ATOM   3550  CA  VAL X 228      14.250   7.513  75.787  1.00  0.00           C
ATOM   3551  HA  VAL X 228      13.566   8.234  76.235  1.00  0.00           H
ATOM   3552  CB  VAL X 228      14.519   6.434  76.858  1.00  0.00           C
ATOM   3553  HB  VAL X 228      13.558   6.052  77.200  1.00  0.00           H
ATOM   3554  CG1 VAL X 228      15.416   5.309  76.391  1.00  0.00           C
ATOM   3555 HG11 VAL X 228      14.886   4.830  75.567  1.00  0.00           H
ATOM   3556 HG12 VAL X 228      16.386   5.737  76.134  1.00  0.00           H
ATOM   3557 HG13 VAL X 228      15.412   4.511  77.134  1.00  0.00           H
ATOM   3558  CG2 VAL X 228      15.117   6.894  78.229  1.00  0.00           C
ATOM   3559 HG21 VAL X 228      14.680   7.815  78.616  1.00  0.00           H
ATOM   3560 HG22 VAL X 228      14.860   6.114  78.946  1.00  0.00           H
ATOM   3561 HG23 VAL X 228      16.187   7.073  78.127  1.00  0.00           H
ATOM   3562  C   VAL X 228      15.496   8.214  75.374  1.00  0.00           C
ATOM   3563  O   VAL X 228      16.058   7.968  74.294  1.00  0.00           O
ATOM   3564  N   SER X 229      15.966   9.209  76.170  1.00  0.00           N
ATOM   3565  H   SER X 229      15.526   9.571  77.004  1.00  0.00           H
ATOM   3566  CA  SER X 229      17.301   9.832  75.881  1.00  0.00           C
ATOM   3567  HA  SER X 229      17.794   9.313  75.059  1.00  0.00           H
ATOM   3568  CB  SER X 229      17.116  11.305  75.471  1.00  0.00           C
ATOM   3569  HB2 SER X 229      16.501  11.505  74.594  1.00  0.00           H
ATOM   3570  HB3 SER X 229      16.550  11.784  76.271  1.00  0.00           H
ATOM   3571  OG  SER X 229      18.341  11.884  75.317  1.00  0.00           O
ATOM   3572  HG  SER X 229      18.314  12.403  74.509  1.00  0.00           H
ATOM   3573  C   SER X 229      18.208   9.710  77.032  1.00  0.00           C
ATOM   3574  O   SER X 229      19.304   9.118  76.883  1.00  0.00           O
ATOM   3575  N   ASN X 230      17.896  10.144  78.241  1.00  0.00           N
ATOM   3576  H   ASN X 230      16.969  10.542  78.303  1.00  0.00           H
ATOM   3577  CA  ASN X 230      18.771  10.074  79.431  1.00  0.00           C
ATOM   3578  HA  ASN X 230      19.786  10.201  79.053  1.00  0.00           H
ATOM   3579  CB  ASN X 230      18.448  11.217  80.406  1.00  0.00           C
ATOM   3580  HB2 ASN X 230      18.391  12.093  79.759  1.00  0.00           H
ATOM   3581  HB3 ASN X 230      17.540  11.045  80.984  1.00  0.00           H
ATOM   3582  CG  ASN X 230      19.517  11.499  81.484  1.00  0.00           C
ATOM   3583  OD1 ASN X 230      20.607  10.977  81.435  1.00  0.00           O
ATOM   3584  ND2 ASN X 230      19.312  12.416  82.428  1.00  0.00           N
ATOM   3585 HD21 ASN X 230      20.105  12.697  82.984  1.00  0.00           H
ATOM   3586 HD22 ASN X 230      18.466  12.962  82.348  1.00  0.00           H
ATOM   3587  C   ASN X 230      18.803   8.686  80.086  1.00  0.00           C
ATOM   3588  O   ASN X 230      18.252   8.337  81.183  1.00  0.00           O
ATOM   3589  N   VAL X 231      19.592   7.863  79.461  1.00  0.00           N
ATOM   3590  H   VAL X 231      19.958   8.253  78.605  1.00  0.00           H
ATOM   3591  CA  VAL X 231      20.093   6.605  79.952  1.00  0.00           C
ATOM   3592  HA  VAL X 231      19.336   6.144  80.586  1.00  0.00           H
ATOM   3593  CB  VAL X 231      20.337   5.593  78.851  1.00  0.00           C
ATOM   3594  HB  VAL X 231      21.098   5.952  78.159  1.00  0.00           H
ATOM   3595  CG1 VAL X 231      20.793   4.170  79.350  1.00  0.00           C
ATOM   3596 HG11 VAL X 231      20.792   3.428  78.552  1.00  0.00           H
ATOM   3597 HG12 VAL X 231      21.752   4.236  79.860  1.00  0.00           H
ATOM   3598 HG13 VAL X 231      20.135   3.822  80.146  1.00  0.00           H
ATOM   3599  CG2 VAL X 231      19.120   5.367  78.046  1.00  0.00           C
ATOM   3600 HG21 VAL X 231      18.366   4.784  78.576  1.00  0.00           H
ATOM   3601 HG22 VAL X 231      18.660   6.280  77.668  1.00  0.00           H
ATOM   3602 HG23 VAL X 231      19.465   4.788  77.188  1.00  0.00           H
ATOM   3603  C   VAL X 231      21.341   6.805  80.829  1.00  0.00           C
ATOM   3604  O   VAL X 231      22.230   7.614  80.494  1.00  0.00           O
ATOM   3605  N   ASN X 232      21.544   6.018  81.910  1.00  0.00           N
ATOM   3606  H   ASN X 232      20.792   5.382  82.131  1.00  0.00           H
ATOM   3607  CA  ASN X 232      22.762   6.061  82.706  1.00  0.00           C
ATOM   3608  HA  ASN X 232      23.366   6.962  82.600  1.00  0.00           H
ATOM   3609  CB  ASN X 232      22.355   6.137  84.208  1.00  0.00           C
ATOM   3610  HB2 ASN X 232      21.456   6.734  84.356  1.00  0.00           H
ATOM   3611  HB3 ASN X 232      22.174   5.117  84.546  1.00  0.00           H
ATOM   3612  CG  ASN X 232      23.489   6.749  85.008  1.00  0.00           C
ATOM   3613  OD1 ASN X 232      23.793   7.905  84.797  1.00  0.00           O
ATOM   3614  ND2 ASN X 232      24.148   6.027  85.886  1.00  0.00           N
ATOM   3615 HD21 ASN X 232      24.831   6.345  86.558  1.00  0.00           H
ATOM   3616 HD22 ASN X 232      23.695   5.155  86.121  1.00  0.00           H
ATOM   3617  C   ASN X 232      23.591   4.868  82.349  1.00  0.00           C
ATOM   3618  O   ASN X 232      23.211   3.688  82.570  1.00  0.00           O
ATOM   3619  N   GLY X 233      24.773   5.222  81.931  1.00  0.00           N
ATOM   3620  H   GLY X 233      24.897   6.192  81.680  1.00  0.00           H
ATOM   3621  CA  GLY X 233      25.766   4.329  81.411  1.00  0.00           C
ATOM   3622  HA2 GLY X 233      26.714   4.860  81.335  1.00  0.00           H
ATOM   3623  HA3 GLY X 233      25.891   3.480  82.083  1.00  0.00           H
ATOM   3624  C   GLY X 233      25.517   3.785  79.980  1.00  0.00           C
ATOM   3625  O   GLY X 233      24.527   4.172  79.421  1.00  0.00           O
ATOM   3626  N   PRO X 234      26.284   2.839  79.542  1.00  0.00           N
ATOM   3627  CD  PRO X 234      27.401   2.219  80.194  1.00  0.00           C
ATOM   3628  HD2 PRO X 234      27.214   1.791  81.179  1.00  0.00           H
ATOM   3629  HD3 PRO X 234      28.222   2.933  80.249  1.00  0.00           H
ATOM   3630  CG  PRO X 234      27.868   1.147  79.300  1.00  0.00           C
ATOM   3631  HG2 PRO X 234      27.468   0.151  79.488  1.00  0.00           H
ATOM   3632  HG3 PRO X 234      28.942   1.066  79.471  1.00  0.00           H
ATOM   3633  CB  PRO X 234      27.515   1.523  77.921  1.00  0.00           C
ATOM   3634  HB2 PRO X 234      27.341   0.620  77.335  1.00  0.00           H
ATOM   3635  HB3 PRO X 234      28.285   2.169  77.499  1.00  0.00           H
ATOM   3636  CA  PRO X 234      26.108   2.225  78.251  1.00  0.00           C
ATOM   3637  HA  PRO X 234      25.829   2.985  77.522  1.00  0.00           H
ATOM   3638  C   PRO X 234      24.877   1.286  78.074  1.00  0.00           C
ATOM   3639  O   PRO X 234      24.428   0.708  79.064  1.00  0.00           O
ATOM   3640  N   ILE X 235      24.519   1.064  76.819  1.00  0.00           N
ATOM   3641  H   ILE X 235      25.060   1.549  76.117  1.00  0.00           H
ATOM   3642  CA  ILE X 235      23.485   0.096  76.469  1.00  0.00           C
ATOM   3643  HA  ILE X 235      23.017  -0.128  77.427  1.00  0.00           H
ATOM   3644  CB  ILE X 235      22.478   0.628  75.408  1.00  0.00           C
ATOM   3645  HB  ILE X 235      22.943   0.764  74.431  1.00  0.00           H
ATOM   3646  CG2 ILE X 235      21.342  -0.426  75.197  1.00  0.00           C
ATOM   3647 HG21 ILE X 235      20.744  -0.642  76.082  1.00  0.00           H
ATOM   3648 HG22 ILE X 235      20.627  -0.029  74.476  1.00  0.00           H
ATOM   3649 HG23 ILE X 235      21.741  -1.349  74.778  1.00  0.00           H
ATOM   3650  CG1 ILE X 235      21.876   2.031  75.748  1.00  0.00           C
ATOM   3651 HG12 ILE X 235      21.487   1.940  76.761  1.00  0.00           H
ATOM   3652 HG13 ILE X 235      22.654   2.792  75.824  1.00  0.00           H
ATOM   3653  CD1 ILE X 235      20.802   2.596  74.767  1.00  0.00           C
ATOM   3654 HD11 ILE X 235      19.941   1.927  74.778  1.00  0.00           H
ATOM   3655 HD12 ILE X 235      20.492   3.503  75.284  1.00  0.00           H
ATOM   3656 HD13 ILE X 235      21.176   2.737  73.753  1.00  0.00           H
ATOM   3657  C   ILE X 235      24.178  -1.232  75.993  1.00  0.00           C
ATOM   3658  O   ILE X 235      25.131  -1.170  75.282  1.00  0.00           O
ATOM   3659  N   SER X 236      23.658  -2.409  76.367  1.00  0.00           N
ATOM   3660  H   SER X 236      23.070  -2.378  77.188  1.00  0.00           H
ATOM   3661  CA  SER X 236      24.123  -3.769  75.904  1.00  0.00           C
ATOM   3662  HA  SER X 236      24.652  -3.767  74.951  1.00  0.00           H
ATOM   3663  CB  SER X 236      25.071  -4.416  77.002  1.00  0.00           C
ATOM   3664  HB2 SER X 236      24.441  -4.506  77.887  1.00  0.00           H
ATOM   3665  HB3 SER X 236      25.367  -5.431  76.736  1.00  0.00           H
ATOM   3666  OG  SER X 236      26.194  -3.614  77.277  1.00  0.00           O
ATOM   3667  HG  SER X 236      25.945  -2.777  77.675  1.00  0.00           H
ATOM   3668  C   SER X 236      22.934  -4.645  75.691  1.00  0.00           C
ATOM   3669  O   SER X 236      22.025  -4.677  76.467  1.00  0.00           O
ATOM   3670  N   LEU X 237      23.024  -5.546  74.670  1.00  0.00           N
ATOM   3671  H   LEU X 237      23.846  -5.572  74.084  1.00  0.00           H
ATOM   3672  CA  LEU X 237      22.257  -6.832  74.615  1.00  0.00           C
ATOM   3673  HA  LEU X 237      21.308  -6.666  75.124  1.00  0.00           H
ATOM   3674  CB  LEU X 237      22.047  -7.249  73.114  1.00  0.00           C
ATOM   3675  HB2 LEU X 237      22.029  -6.256  72.666  1.00  0.00           H
ATOM   3676  HB3 LEU X 237      22.878  -7.793  72.663  1.00  0.00           H
ATOM   3677  CG  LEU X 237      20.784  -7.895  72.634  1.00  0.00           C
ATOM   3678  HG  LEU X 237      19.927  -7.305  72.958  1.00  0.00           H
ATOM   3679  CD1 LEU X 237      20.671  -7.856  71.056  1.00  0.00           C
ATOM   3680 HD11 LEU X 237      19.675  -8.148  70.722  1.00  0.00           H
ATOM   3681 HD12 LEU X 237      20.739  -6.776  70.928  1.00  0.00           H
ATOM   3682 HD13 LEU X 237      21.501  -8.320  70.522  1.00  0.00           H
ATOM   3683  CD2 LEU X 237      20.619  -9.340  73.221  1.00  0.00           C
ATOM   3684 HD21 LEU X 237      21.430 -10.056  73.085  1.00  0.00           H
ATOM   3685 HD22 LEU X 237      20.369  -9.322  74.283  1.00  0.00           H
ATOM   3686 HD23 LEU X 237      19.771  -9.849  72.762  1.00  0.00           H
ATOM   3687  C   LEU X 237      22.992  -7.923  75.400  1.00  0.00           C
ATOM   3688  O   LEU X 237      24.177  -8.237  75.223  1.00  0.00           O
ATOM   3689  N   VAL X 238      22.182  -8.623  76.226  1.00  0.00           N
ATOM   3690  H   VAL X 238      21.194  -8.410  76.250  1.00  0.00           H
ATOM   3691  CA  VAL X 238      22.631  -9.830  76.974  1.00  0.00           C
ATOM   3692  HA  VAL X 238      23.714  -9.899  76.864  1.00  0.00           H
ATOM   3693  CB  VAL X 238      22.348  -9.689  78.549  1.00  0.00           C
ATOM   3694  HB  VAL X 238      21.281  -9.885  78.658  1.00  0.00           H
ATOM   3695  CG1 VAL X 238      23.172 -10.618  79.410  1.00  0.00           C
ATOM   3696 HG11 VAL X 238      24.209 -10.356  79.200  1.00  0.00           H
ATOM   3697 HG12 VAL X 238      23.046 -10.379  80.466  1.00  0.00           H
ATOM   3698 HG13 VAL X 238      22.914 -11.659  79.223  1.00  0.00           H
ATOM   3699  CG2 VAL X 238      22.454  -8.240  79.027  1.00  0.00           C
ATOM   3700 HG21 VAL X 238      22.039  -8.189  80.034  1.00  0.00           H
ATOM   3701 HG22 VAL X 238      23.496  -7.924  79.073  1.00  0.00           H
ATOM   3702 HG23 VAL X 238      21.784  -7.648  78.402  1.00  0.00           H
ATOM   3703  C   VAL X 238      22.008 -11.096  76.405  1.00  0.00           C
ATOM   3704  O   VAL X 238      20.769 -11.098  76.229  1.00  0.00           O
ATOM   3705  N   ILE X 239      22.879 -12.061  75.998  1.00  0.00           N
ATOM   3706  H   ILE X 239      23.822 -11.711  75.904  1.00  0.00           H
ATOM   3707  CA  ILE X 239      22.564 -13.429  75.624  1.00  0.00           C
ATOM   3708  HA  ILE X 239      21.489 -13.527  75.474  1.00  0.00           H
ATOM   3709  CB  ILE X 239      23.358 -13.874  74.419  1.00  0.00           C
ATOM   3710  HB  ILE X 239      22.913 -14.861  74.292  1.00  0.00           H
ATOM   3711  CG2 ILE X 239      23.170 -12.930  73.238  1.00  0.00           C
ATOM   3712 HG21 ILE X 239      22.134 -12.999  72.908  1.00  0.00           H
ATOM   3713 HG22 ILE X 239      23.462 -11.892  73.397  1.00  0.00           H
ATOM   3714 HG23 ILE X 239      23.722 -13.384  72.415  1.00  0.00           H
ATOM   3715  CG1 ILE X 239      24.867 -14.058  74.784  1.00  0.00           C
ATOM   3716 HG12 ILE X 239      25.498 -13.469  74.117  1.00  0.00           H
ATOM   3717 HG13 ILE X 239      24.967 -13.505  75.717  1.00  0.00           H
ATOM   3718  CD1 ILE X 239      25.359 -15.527  75.016  1.00  0.00           C
ATOM   3719 HD11 ILE X 239      26.448 -15.495  75.058  1.00  0.00           H
ATOM   3720 HD12 ILE X 239      24.932 -15.988  75.907  1.00  0.00           H
ATOM   3721 HD13 ILE X 239      25.013 -16.119  74.168  1.00  0.00           H
ATOM   3722  C   ILE X 239      22.903 -14.328  76.891  1.00  0.00           C
ATOM   3723  O   ILE X 239      23.667 -13.968  77.753  1.00  0.00           O
ATOM   3724  N   TRP X 240      22.358 -15.551  76.844  1.00  0.00           N
ATOM   3725  H   TRP X 240      21.833 -15.684  75.991  1.00  0.00           H
ATOM   3726  CA  TRP X 240      22.715 -16.745  77.652  1.00  0.00           C
ATOM   3727  HA  TRP X 240      23.439 -16.472  78.420  1.00  0.00           H
ATOM   3728  CB  TRP X 240      21.334 -17.135  78.336  1.00  0.00           C
ATOM   3729  HB2 TRP X 240      20.854 -16.279  78.812  1.00  0.00           H
ATOM   3730  HB3 TRP X 240      20.659 -17.645  77.650  1.00  0.00           H
ATOM   3731  CG  TRP X 240      21.491 -18.172  79.405  1.00  0.00           C
ATOM   3732  CD1 TRP X 240      22.049 -18.003  80.601  1.00  0.00           C
ATOM   3733  HD1 TRP X 240      22.422 -17.069  80.997  1.00  0.00           H
ATOM   3734  NE1 TRP X 240      22.135 -19.248  81.248  1.00  0.00           N
ATOM   3735  HE1 TRP X 240      22.467 -19.321  82.200  1.00  0.00           H
ATOM   3736  CE2 TRP X 240      21.436 -20.227  80.553  1.00  0.00           C
ATOM   3737  CZ2 TRP X 240      21.166 -21.596  80.856  1.00  0.00           C
ATOM   3738  HZ2 TRP X 240      21.351 -21.984  81.846  1.00  0.00           H
ATOM   3739  CH2 TRP X 240      20.485 -22.350  79.877  1.00  0.00           C
ATOM   3740  HH2 TRP X 240      20.102 -23.349  80.023  1.00  0.00           H
ATOM   3741  CZ3 TRP X 240      20.145 -21.752  78.671  1.00  0.00           C
ATOM   3742  HZ3 TRP X 240      19.572 -22.320  77.955  1.00  0.00           H
ATOM   3743  CE3 TRP X 240      20.478 -20.468  78.348  1.00  0.00           C
ATOM   3744  HE3 TRP X 240      20.103 -20.132  77.393  1.00  0.00           H
ATOM   3745  CD2 TRP X 240      21.085 -19.615  79.322  1.00  0.00           C
ATOM   3746  C   TRP X 240      23.334 -17.929  76.812  1.00  0.00           C
ATOM   3747  O   TRP X 240      22.912 -18.229  75.718  1.00  0.00           O
ATOM   3748  N   THR X 241      24.401 -18.579  77.335  1.00  0.00           N
ATOM   3749  H   THR X 241      24.628 -18.270  78.269  1.00  0.00           H
ATOM   3750  CA  THR X 241      24.787 -19.853  76.863  1.00  0.00           C
ATOM   3751  HA  THR X 241      23.922 -20.370  76.444  1.00  0.00           H
ATOM   3752  CB  THR X 241      25.834 -19.857  75.718  1.00  0.00           C
ATOM   3753  HB  THR X 241      25.249 -19.577  74.843  1.00  0.00           H
ATOM   3754  CG2 THR X 241      27.099 -18.972  75.878  1.00  0.00           C
ATOM   3755 HG21 THR X 241      27.609 -18.905  74.918  1.00  0.00           H
ATOM   3756 HG22 THR X 241      26.853 -17.972  76.236  1.00  0.00           H
ATOM   3757 HG23 THR X 241      27.786 -19.418  76.598  1.00  0.00           H
ATOM   3758  OG1 THR X 241      26.316 -21.112  75.355  1.00  0.00           O
ATOM   3759  HG1 THR X 241      26.265 -21.143  74.398  1.00  0.00           H
ATOM   3760  C   THR X 241      25.254 -20.898  77.970  1.00  0.00           C
ATOM   3761  O   THR X 241      25.778 -20.491  78.976  1.00  0.00           O
ATOM   3762  N   THR X 242      25.103 -22.214  77.658  1.00  0.00           N
ATOM   3763  H   THR X 242      24.794 -22.464  76.729  1.00  0.00           H
ATOM   3764  CA  THR X 242      25.650 -23.383  78.378  1.00  0.00           C
ATOM   3765  HA  THR X 242      25.541 -23.276  79.457  1.00  0.00           H
ATOM   3766  CB  THR X 242      24.841 -24.663  77.931  1.00  0.00           C
ATOM   3767  HB  THR X 242      25.412 -25.510  78.310  1.00  0.00           H
ATOM   3768  CG2 THR X 242      23.456 -24.623  78.555  1.00  0.00           C
ATOM   3769 HG21 THR X 242      23.449 -24.899  79.609  1.00  0.00           H
ATOM   3770 HG22 THR X 242      23.057 -23.611  78.479  1.00  0.00           H
ATOM   3771 HG23 THR X 242      22.773 -25.309  78.056  1.00  0.00           H
ATOM   3772  OG1 THR X 242      24.728 -24.723  76.530  1.00  0.00           O
ATOM   3773  HG1 THR X 242      24.280 -25.546  76.321  1.00  0.00           H
ATOM   3774  C   THR X 242      27.137 -23.605  78.113  1.00  0.00           C
ATOM   3775  O   THR X 242      27.811 -24.268  78.945  1.00  0.00           O
ATOM   3776  N   THR X 243      27.677 -23.114  77.009  1.00  0.00           N
ATOM   3777  H   THR X 243      27.012 -22.757  76.338  1.00  0.00           H
ATOM   3778  CA  THR X 243      28.891 -23.569  76.490  1.00  0.00           C
ATOM   3779  HA  THR X 243      29.444 -24.085  77.276  1.00  0.00           H
ATOM   3780  CB  THR X 243      28.632 -24.661  75.458  1.00  0.00           C
ATOM   3781  HB  THR X 243      29.586 -24.647  74.933  1.00  0.00           H
ATOM   3782  CG2 THR X 243      28.314 -26.010  75.998  1.00  0.00           C
ATOM   3783 HG21 THR X 243      28.935 -26.308  76.843  1.00  0.00           H
ATOM   3784 HG22 THR X 243      27.284 -25.850  76.316  1.00  0.00           H
ATOM   3785 HG23 THR X 243      28.284 -26.730  75.181  1.00  0.00           H
ATOM   3786  OG1 THR X 243      27.664 -24.279  74.516  1.00  0.00           O
ATOM   3787  HG1 THR X 243      27.796 -24.825  73.738  1.00  0.00           H
ATOM   3788  C   THR X 243      29.810 -22.361  76.075  1.00  0.00           C
ATOM   3789  O   THR X 243      29.930 -22.146  74.916  1.00  0.00           O
ATOM   3790  N   PRO X 244      30.421 -21.651  77.095  1.00  0.00           N
ATOM   3791  CD  PRO X 244      30.350 -22.001  78.502  1.00  0.00           C
ATOM   3792  HD2 PRO X 244      30.807 -22.971  78.697  1.00  0.00           H
ATOM   3793  HD3 PRO X 244      29.382 -22.143  78.982  1.00  0.00           H
ATOM   3794  CG  PRO X 244      31.080 -20.878  79.328  1.00  0.00           C
ATOM   3795  HG2 PRO X 244      31.659 -21.272  80.163  1.00  0.00           H
ATOM   3796  HG3 PRO X 244      30.381 -20.138  79.717  1.00  0.00           H
ATOM   3797  CB  PRO X 244      31.939 -20.243  78.258  1.00  0.00           C
ATOM   3798  HB2 PRO X 244      32.978 -20.553  78.369  1.00  0.00           H
ATOM   3799  HB3 PRO X 244      31.980 -19.172  78.455  1.00  0.00           H
ATOM   3800  CA  PRO X 244      31.371 -20.486  76.884  1.00  0.00           C
ATOM   3801  HA  PRO X 244      30.763 -19.639  76.566  1.00  0.00           H
ATOM   3802  C   PRO X 244      32.538 -20.692  75.882  1.00  0.00           C
ATOM   3803  O   PRO X 244      32.906 -19.782  75.161  1.00  0.00           O
ATOM   3804  N   TRP X 245      32.961 -21.904  75.607  1.00  0.00           N
ATOM   3805  H   TRP X 245      32.619 -22.699  76.126  1.00  0.00           H
ATOM   3806  CA  TRP X 245      33.933 -22.144  74.583  1.00  0.00           C
ATOM   3807  HA  TRP X 245      34.852 -21.579  74.739  1.00  0.00           H
ATOM   3808  CB  TRP X 245      34.410 -23.569  74.744  1.00  0.00           C
ATOM   3809  HB2 TRP X 245      35.207 -23.776  74.029  1.00  0.00           H
ATOM   3810  HB3 TRP X 245      34.763 -23.667  75.770  1.00  0.00           H
ATOM   3811  CG  TRP X 245      33.363 -24.657  74.615  1.00  0.00           C
ATOM   3812  CD1 TRP X 245      32.850 -25.416  75.663  1.00  0.00           C
ATOM   3813  HD1 TRP X 245      32.919 -25.219  76.722  1.00  0.00           H
ATOM   3814  NE1 TRP X 245      32.003 -26.425  75.252  1.00  0.00           N
ATOM   3815  HE1 TRP X 245      31.535 -27.119  75.817  1.00  0.00           H
ATOM   3816  CE2 TRP X 245      32.004 -26.470  73.853  1.00  0.00           C
ATOM   3817  CZ2 TRP X 245      31.349 -27.337  72.950  1.00  0.00           C
ATOM   3818  HZ2 TRP X 245      30.963 -28.282  73.305  1.00  0.00           H
ATOM   3819  CH2 TRP X 245      31.405 -26.978  71.609  1.00  0.00           C
ATOM   3820  HH2 TRP X 245      30.930 -27.548  70.824  1.00  0.00           H
ATOM   3821  CZ3 TRP X 245      32.066 -25.800  71.232  1.00  0.00           C
ATOM   3822  HZ3 TRP X 245      31.950 -25.416  70.229  1.00  0.00           H
ATOM   3823  CE3 TRP X 245      32.776 -24.972  72.161  1.00  0.00           C
ATOM   3824  HE3 TRP X 245      33.337 -24.119  71.807  1.00  0.00           H
ATOM   3825  CD2 TRP X 245      32.669 -25.260  73.487  1.00  0.00           C
ATOM   3826  C   TRP X 245      33.458 -21.755  73.180  1.00  0.00           C
ATOM   3827  O   TRP X 245      34.293 -21.406  72.345  1.00  0.00           O
ATOM   3828  N   THR X 246      32.162 -21.584  72.992  1.00  0.00           N
ATOM   3829  H   THR X 246      31.534 -21.787  73.757  1.00  0.00           H
ATOM   3830  CA  THR X 246      31.640 -21.214  71.642  1.00  0.00           C
ATOM   3831  HA  THR X 246      32.031 -21.783  70.800  1.00  0.00           H
ATOM   3832  CB  THR X 246      30.115 -21.472  71.593  1.00  0.00           C
ATOM   3833  HB  THR X 246      29.742 -21.213  70.603  1.00  0.00           H
ATOM   3834  CG2 THR X 246      29.817 -22.972  71.669  1.00  0.00           C
ATOM   3835 HG21 THR X 246      30.415 -23.315  72.513  1.00  0.00           H
ATOM   3836 HG22 THR X 246      28.749 -23.092  71.852  1.00  0.00           H
ATOM   3837 HG23 THR X 246      29.974 -23.495  70.726  1.00  0.00           H
ATOM   3838  OG1 THR X 246      29.349 -20.682  72.466  1.00  0.00           O
ATOM   3839  HG1 THR X 246      29.498 -21.135  73.301  1.00  0.00           H
ATOM   3840  C   THR X 246      31.867 -19.731  71.318  1.00  0.00           C
ATOM   3841  O   THR X 246      31.621 -19.355  70.184  1.00  0.00           O
ATOM   3842  N   LEU X 247      32.274 -18.871  72.215  1.00  0.00           N
ATOM   3843  H   LEU X 247      32.602 -19.239  73.097  1.00  0.00           H
ATOM   3844  CA  LEU X 247      32.171 -17.421  72.090  1.00  0.00           C
ATOM   3845  HA  LEU X 247      31.231 -17.168  71.600  1.00  0.00           H
ATOM   3846  CB  LEU X 247      32.279 -16.731  73.494  1.00  0.00           C
ATOM   3847  HB2 LEU X 247      32.949 -17.301  74.138  1.00  0.00           H
ATOM   3848  HB3 LEU X 247      32.515 -15.671  73.394  1.00  0.00           H
ATOM   3849  CG  LEU X 247      30.949 -16.648  74.196  1.00  0.00           C
ATOM   3850  HG  LEU X 247      30.450 -17.615  74.134  1.00  0.00           H
ATOM   3851  CD1 LEU X 247      31.012 -16.375  75.734  1.00  0.00           C
ATOM   3852 HD11 LEU X 247      31.662 -15.508  75.851  1.00  0.00           H
ATOM   3853 HD12 LEU X 247      30.011 -16.175  76.114  1.00  0.00           H
ATOM   3854 HD13 LEU X 247      31.494 -17.187  76.279  1.00  0.00           H
ATOM   3855  CD2 LEU X 247      30.030 -15.557  73.543  1.00  0.00           C
ATOM   3856 HD21 LEU X 247      30.560 -14.611  73.438  1.00  0.00           H
ATOM   3857 HD22 LEU X 247      29.583 -15.823  72.586  1.00  0.00           H
ATOM   3858 HD23 LEU X 247      29.187 -15.407  74.218  1.00  0.00           H
ATOM   3859  C   LEU X 247      33.155 -16.724  71.046  1.00  0.00           C
ATOM   3860  O   LEU X 247      32.822 -15.697  70.429  1.00  0.00           O
ATOM   3861  N   PRO X 248      34.343 -17.258  70.868  1.00  0.00           N
ATOM   3862  CD  PRO X 248      35.073 -18.207  71.772  1.00  0.00           C
ATOM   3863  HD2 PRO X 248      35.005 -19.231  71.406  1.00  0.00           H
ATOM   3864  HD3 PRO X 248      34.863 -18.047  72.829  1.00  0.00           H
ATOM   3865  CG  PRO X 248      36.496 -17.801  71.540  1.00  0.00           C
ATOM   3866  HG2 PRO X 248      37.160 -18.616  71.830  1.00  0.00           H
ATOM   3867  HG3 PRO X 248      36.765 -16.957  72.175  1.00  0.00           H
ATOM   3868  CB  PRO X 248      36.512 -17.527  70.058  1.00  0.00           C
ATOM   3869  HB2 PRO X 248      36.583 -18.470  69.517  1.00  0.00           H
ATOM   3870  HB3 PRO X 248      37.425 -16.993  69.792  1.00  0.00           H
ATOM   3871  CA  PRO X 248      35.268 -16.770  69.816  1.00  0.00           C
ATOM   3872  HA  PRO X 248      35.368 -15.695  69.964  1.00  0.00           H
ATOM   3873  C   PRO X 248      34.733 -16.952  68.452  1.00  0.00           C
ATOM   3874  O   PRO X 248      35.266 -16.332  67.573  1.00  0.00           O
ATOM   3875  N   ALA X 249      33.828 -17.970  68.173  1.00  0.00           N
ATOM   3876  H   ALA X 249      33.478 -18.461  68.983  1.00  0.00           H
ATOM   3877  CA  ALA X 249      33.184 -18.143  66.877  1.00  0.00           C
ATOM   3878  HA  ALA X 249      33.967 -18.104  66.119  1.00  0.00           H
ATOM   3879  CB  ALA X 249      32.580 -19.580  66.977  1.00  0.00           C
ATOM   3880  HB1 ALA X 249      31.716 -19.667  67.635  1.00  0.00           H
ATOM   3881  HB2 ALA X 249      32.335 -19.917  65.970  1.00  0.00           H
ATOM   3882  HB3 ALA X 249      33.317 -20.320  67.291  1.00  0.00           H
ATOM   3883  C   ALA X 249      32.035 -17.142  66.451  1.00  0.00           C
ATOM   3884  O   ALA X 249      31.732 -17.067  65.269  1.00  0.00           O
ATOM   3885  N   ASN X 250      31.464 -16.400  67.393  1.00  0.00           N
ATOM   3886  H   ASN X 250      31.612 -16.693  68.348  1.00  0.00           H
ATOM   3887  CA  ASN X 250      30.430 -15.356  67.273  1.00  0.00           C
ATOM   3888  HA  ASN X 250      29.481 -15.893  67.282  1.00  0.00           H
ATOM   3889  CB  ASN X 250      30.490 -14.430  68.486  1.00  0.00           C
ATOM   3890  HB2 ASN X 250      30.554 -15.100  69.344  1.00  0.00           H
ATOM   3891  HB3 ASN X 250      31.430 -13.877  68.495  1.00  0.00           H
ATOM   3892  CG  ASN X 250      29.356 -13.507  68.581  1.00  0.00           C
ATOM   3893  OD1 ASN X 250      29.342 -12.371  68.166  1.00  0.00           O
ATOM   3894  ND2 ASN X 250      28.194 -13.993  68.771  1.00  0.00           N
ATOM   3895 HD21 ASN X 250      27.469 -13.300  68.888  1.00  0.00           H
ATOM   3896 HD22 ASN X 250      28.058 -14.921  69.145  1.00  0.00           H
ATOM   3897  C   ASN X 250      30.457 -14.471  66.001  1.00  0.00           C
ATOM   3898  O   ASN X 250      31.519 -13.887  65.722  1.00  0.00           O
ATOM   3899  N   ARG X 251      29.363 -14.389  65.208  1.00  0.00           N
ATOM   3900  H   ARG X 251      28.674 -15.090  65.444  1.00  0.00           H
ATOM   3901  CA  ARG X 251      29.083 -13.446  64.116  1.00  0.00           C
ATOM   3902  HA  ARG X 251      29.776 -12.616  64.255  1.00  0.00           H
ATOM   3903  CB  ARG X 251      29.408 -14.054  62.774  1.00  0.00           C
ATOM   3904  HB2 ARG X 251      28.625 -14.797  62.623  1.00  0.00           H
ATOM   3905  HB3 ARG X 251      29.268 -13.266  62.033  1.00  0.00           H
ATOM   3906  CG  ARG X 251      30.866 -14.549  62.560  1.00  0.00           C
ATOM   3907  HG2 ARG X 251      31.147 -15.191  63.395  1.00  0.00           H
ATOM   3908  HG3 ARG X 251      31.000 -15.069  61.611  1.00  0.00           H
ATOM   3909  CD  ARG X 251      31.763 -13.334  62.463  1.00  0.00           C
ATOM   3910  HD2 ARG X 251      31.410 -12.717  61.638  1.00  0.00           H
ATOM   3911  HD3 ARG X 251      31.775 -12.730  63.371  1.00  0.00           H
ATOM   3912  NE  ARG X 251      33.124 -13.895  62.200  1.00  0.00           N
ATOM   3913  HE  ARG X 251      33.460 -13.870  61.248  1.00  0.00           H
ATOM   3914  CZ  ARG X 251      33.999 -14.364  63.038  1.00  0.00           C
ATOM   3915  NH1 ARG X 251      33.862 -14.299  64.304  1.00  0.00           N
ATOM   3916 HH11 ARG X 251      33.053 -13.934  64.788  1.00  0.00           H
ATOM   3917 HH12 ARG X 251      34.680 -14.575  64.827  1.00  0.00           H
ATOM   3918  NH2 ARG X 251      35.016 -15.011  62.598  1.00  0.00           N
ATOM   3919 HH21 ARG X 251      35.001 -15.136  61.596  1.00  0.00           H
ATOM   3920 HH22 ARG X 251      35.640 -15.457  63.254  1.00  0.00           H
ATOM   3921  C   ARG X 251      27.685 -12.816  64.035  1.00  0.00           C
ATOM   3922  O   ARG X 251      27.385 -12.073  63.126  1.00  0.00           O
ATOM   3923  N   ALA X 252      26.792 -13.001  65.030  1.00  0.00           N
ATOM   3924  H   ALA X 252      27.008 -13.748  65.673  1.00  0.00           H
ATOM   3925  CA  ALA X 252      25.524 -12.230  65.219  1.00  0.00           C
ATOM   3926  HA  ALA X 252      25.678 -11.153  65.151  1.00  0.00           H
ATOM   3927  CB  ALA X 252      24.431 -12.580  64.206  1.00  0.00           C
ATOM   3928  HB1 ALA X 252      23.491 -12.045  64.341  1.00  0.00           H
ATOM   3929  HB2 ALA X 252      24.702 -12.337  63.179  1.00  0.00           H
ATOM   3930  HB3 ALA X 252      24.227 -13.649  64.147  1.00  0.00           H
ATOM   3931  C   ALA X 252      24.941 -12.453  66.628  1.00  0.00           C
ATOM   3932  O   ALA X 252      25.385 -13.306  67.355  1.00  0.00           O
ATOM   3933  N   ILE X 253      23.843 -11.736  66.936  1.00  0.00           N
ATOM   3934  H   ILE X 253      23.484 -11.000  66.345  1.00  0.00           H
ATOM   3935  CA  ILE X 253      23.049 -12.019  68.139  1.00  0.00           C
ATOM   3936  HA  ILE X 253      23.495 -12.859  68.670  1.00  0.00           H
ATOM   3937  CB  ILE X 253      23.165 -10.771  69.108  1.00  0.00           C
ATOM   3938  HB  ILE X 253      22.695  -9.932  68.594  1.00  0.00           H
ATOM   3939  CG2 ILE X 253      22.381 -11.008  70.436  1.00  0.00           C
ATOM   3940 HG21 ILE X 253      21.309 -10.845  70.333  1.00  0.00           H
ATOM   3941 HG22 ILE X 253      22.583 -12.058  70.647  1.00  0.00           H
ATOM   3942 HG23 ILE X 253      22.795 -10.475  71.293  1.00  0.00           H
ATOM   3943  CG1 ILE X 253      24.676 -10.355  69.477  1.00  0.00           C
ATOM   3944 HG12 ILE X 253      25.047 -10.870  70.364  1.00  0.00           H
ATOM   3945 HG13 ILE X 253      25.323 -10.411  68.600  1.00  0.00           H
ATOM   3946  CD1 ILE X 253      24.805  -8.863  69.720  1.00  0.00           C
ATOM   3947 HD11 ILE X 253      25.697  -8.719  70.331  1.00  0.00           H
ATOM   3948 HD12 ILE X 253      24.815  -8.269  68.806  1.00  0.00           H
ATOM   3949 HD13 ILE X 253      24.022  -8.465  70.366  1.00  0.00           H
ATOM   3950  C   ILE X 253      21.584 -12.315  67.783  1.00  0.00           C
ATOM   3951  O   ILE X 253      20.864 -11.383  67.525  1.00  0.00           O
ATOM   3952  N   SER X 254      21.203 -13.594  67.731  1.00  0.00           N
ATOM   3953  H   SER X 254      21.834 -14.217  68.214  1.00  0.00           H
ATOM   3954  CA  SER X 254      19.798 -13.866  67.461  1.00  0.00           C
ATOM   3955  HA  SER X 254      19.454 -13.301  66.593  1.00  0.00           H
ATOM   3956  CB  SER X 254      19.491 -15.356  66.963  1.00  0.00           C
ATOM   3957  HB2 SER X 254      20.087 -15.902  67.694  1.00  0.00           H
ATOM   3958  HB3 SER X 254      18.440 -15.623  67.077  1.00  0.00           H
ATOM   3959  OG  SER X 254      19.972 -15.766  65.727  1.00  0.00           O
ATOM   3960  HG  SER X 254      20.929 -15.812  65.790  1.00  0.00           H
ATOM   3961  C   SER X 254      18.835 -13.430  68.559  1.00  0.00           C
ATOM   3962  O   SER X 254      18.931 -13.875  69.711  1.00  0.00           O
ATOM   3963  N   ILE X 255      17.795 -12.702  68.119  1.00  0.00           N
ATOM   3964  H   ILE X 255      17.826 -12.332  67.180  1.00  0.00           H
ATOM   3965  CA  ILE X 255      16.628 -12.399  68.918  1.00  0.00           C
ATOM   3966  HA  ILE X 255      16.595 -12.906  69.881  1.00  0.00           H
ATOM   3967  CB  ILE X 255      16.532 -10.875  69.228  1.00  0.00           C
ATOM   3968  HB  ILE X 255      15.520 -10.638  69.555  1.00  0.00           H
ATOM   3969  CG2 ILE X 255      17.594 -10.512  70.299  1.00  0.00           C
ATOM   3970 HG21 ILE X 255      18.602 -10.643  69.904  1.00  0.00           H
ATOM   3971 HG22 ILE X 255      17.543  -9.486  70.661  1.00  0.00           H
ATOM   3972 HG23 ILE X 255      17.401 -11.184  71.136  1.00  0.00           H
ATOM   3973  CG1 ILE X 255      16.807  -9.954  67.956  1.00  0.00           C
ATOM   3974 HG12 ILE X 255      17.850  -9.993  67.641  1.00  0.00           H
ATOM   3975 HG13 ILE X 255      16.197 -10.261  67.107  1.00  0.00           H
ATOM   3976  CD1 ILE X 255      16.432  -8.512  68.165  1.00  0.00           C
ATOM   3977 HD11 ILE X 255      16.883  -8.184  69.101  1.00  0.00           H
ATOM   3978 HD12 ILE X 255      16.741  -7.893  67.322  1.00  0.00           H
ATOM   3979 HD13 ILE X 255      15.346  -8.413  68.173  1.00  0.00           H
ATOM   3980  C   ILE X 255      15.361 -12.874  68.234  1.00  0.00           C
ATOM   3981  O   ILE X 255      15.343 -13.095  67.041  1.00  0.00           O
ATOM   3982  N   ALA X 256      14.223 -12.998  69.025  1.00  0.00           N
ATOM   3983  H   ALA X 256      14.266 -12.730  69.998  1.00  0.00           H
ATOM   3984  CA  ALA X 256      12.901 -13.331  68.579  1.00  0.00           C
ATOM   3985  HA  ALA X 256      12.860 -14.191  67.909  1.00  0.00           H
ATOM   3986  CB  ALA X 256      12.051 -13.825  69.757  1.00  0.00           C
ATOM   3987  HB1 ALA X 256      11.008 -13.700  69.468  1.00  0.00           H
ATOM   3988  HB2 ALA X 256      12.225 -14.863  70.041  1.00  0.00           H
ATOM   3989  HB3 ALA X 256      12.353 -13.363  70.697  1.00  0.00           H
ATOM   3990  C   ALA X 256      12.181 -12.202  67.867  1.00  0.00           C
ATOM   3991  O   ALA X 256      12.150 -11.076  68.459  1.00  0.00           O
ATOM   3992  N   PRO X 257      11.665 -12.363  66.636  1.00  0.00           N
ATOM   3993  CD  PRO X 257      11.466 -13.703  66.040  1.00  0.00           C
ATOM   3994  HD2 PRO X 257      11.202 -14.476  66.761  1.00  0.00           H
ATOM   3995  HD3 PRO X 257      12.355 -13.926  65.452  1.00  0.00           H
ATOM   3996  CG  PRO X 257      10.335 -13.502  65.037  1.00  0.00           C
ATOM   3997  HG2 PRO X 257       9.318 -13.583  65.422  1.00  0.00           H
ATOM   3998  HG3 PRO X 257      10.426 -14.194  64.200  1.00  0.00           H
ATOM   3999  CB  PRO X 257      10.645 -12.042  64.567  1.00  0.00           C
ATOM   4000  HB2 PRO X 257       9.825 -11.533  64.059  1.00  0.00           H
ATOM   4001  HB3 PRO X 257      11.552 -11.985  63.966  1.00  0.00           H
ATOM   4002  CA  PRO X 257      11.078 -11.294  65.804  1.00  0.00           C
ATOM   4003  HA  PRO X 257      11.788 -10.475  65.694  1.00  0.00           H
ATOM   4004  C   PRO X 257       9.873 -10.562  66.526  1.00  0.00           C
ATOM   4005  O   PRO X 257       9.870  -9.336  66.446  1.00  0.00           O
ATOM   4006  N   ASP X 258       8.845 -11.232  67.039  1.00  0.00           N
ATOM   4007  H   ASP X 258       8.898 -12.239  67.094  1.00  0.00           H
ATOM   4008  CA  ASP X 258       7.539 -10.647  67.449  1.00  0.00           C
ATOM   4009  HA  ASP X 258       7.547  -9.609  67.111  1.00  0.00           H
ATOM   4010  CB  ASP X 258       6.317 -11.223  66.662  1.00  0.00           C
ATOM   4011  HB2 ASP X 258       5.541 -10.470  66.798  1.00  0.00           H
ATOM   4012  HB3 ASP X 258       6.688 -11.173  65.639  1.00  0.00           H
ATOM   4013  CG  ASP X 258       5.879 -12.592  67.152  1.00  0.00           C
ATOM   4014  OD1 ASP X 258       6.591 -13.292  67.881  1.00  0.00           O
ATOM   4015  OD2 ASP X 258       4.879 -13.092  66.547  1.00  0.00           O
ATOM   4016  C   ASP X 258       7.377 -10.675  68.996  1.00  0.00           C
ATOM   4017  O   ASP X 258       6.292 -10.271  69.440  1.00  0.00           O
ATOM   4018  N   PHE X 259       8.295 -11.226  69.855  1.00  0.00           N
ATOM   4019  H   PHE X 259       9.197 -11.390  69.430  1.00  0.00           H
ATOM   4020  CA  PHE X 259       8.242 -11.041  71.263  1.00  0.00           C
ATOM   4021  HA  PHE X 259       7.185 -11.150  71.511  1.00  0.00           H
ATOM   4022  CB  PHE X 259       9.122 -12.008  72.077  1.00  0.00           C
ATOM   4023  HB2 PHE X 259      10.169 -11.785  71.871  1.00  0.00           H
ATOM   4024  HB3 PHE X 259       8.827 -11.819  73.108  1.00  0.00           H
ATOM   4025  CG  PHE X 259       8.794 -13.493  71.822  1.00  0.00           C
ATOM   4026  CD1 PHE X 259       7.448 -13.856  71.554  1.00  0.00           C
ATOM   4027  HD1 PHE X 259       6.659 -13.126  71.659  1.00  0.00           H
ATOM   4028  CE1 PHE X 259       7.228 -15.227  71.118  1.00  0.00           C
ATOM   4029  HE1 PHE X 259       6.236 -15.519  70.805  1.00  0.00           H
ATOM   4030  CZ  PHE X 259       8.332 -16.168  71.188  1.00  0.00           C
ATOM   4031  HZ  PHE X 259       8.250 -17.196  70.867  1.00  0.00           H
ATOM   4032  CE2 PHE X 259       9.611 -15.740  71.621  1.00  0.00           C
ATOM   4033  HE2 PHE X 259      10.413 -16.462  71.595  1.00  0.00           H
ATOM   4034  CD2 PHE X 259       9.832 -14.381  71.930  1.00  0.00           C
ATOM   4035  HD2 PHE X 259      10.869 -14.101  72.044  1.00  0.00           H
ATOM   4036  C   PHE X 259       8.721  -9.580  71.550  1.00  0.00           C
ATOM   4037  O   PHE X 259       9.435  -8.940  70.772  1.00  0.00           O
ATOM   4038  N   ASP X 260       8.235  -9.023  72.672  1.00  0.00           N
ATOM   4039  H   ASP X 260       7.622  -9.525  73.298  1.00  0.00           H
ATOM   4040  CA  ASP X 260       8.716  -7.682  73.058  1.00  0.00           C
ATOM   4041  HA  ASP X 260       8.915  -7.121  72.145  1.00  0.00           H
ATOM   4042  CB  ASP X 260       7.628  -6.922  73.776  1.00  0.00           C
ATOM   4043  HB2 ASP X 260       7.309  -7.476  74.659  1.00  0.00           H
ATOM   4044  HB3 ASP X 260       8.158  -6.038  74.132  1.00  0.00           H
ATOM   4045  CG  ASP X 260       6.389  -6.441  72.985  1.00  0.00           C
ATOM   4046  OD1 ASP X 260       5.947  -7.179  72.058  1.00  0.00           O
ATOM   4047  OD2 ASP X 260       5.637  -5.526  73.369  1.00  0.00           O
ATOM   4048  C   ASP X 260      10.012  -7.758  73.872  1.00  0.00           C
ATOM   4049  O   ASP X 260      10.252  -8.763  74.504  1.00  0.00           O
ATOM   4050  N   TYR X 261      10.855  -6.744  73.813  1.00  0.00           N
ATOM   4051  H   TYR X 261      10.627  -5.949  73.235  1.00  0.00           H
ATOM   4052  CA  TYR X 261      12.080  -6.500  74.574  1.00  0.00           C
ATOM   4053  HA  TYR X 261      12.139  -7.328  75.281  1.00  0.00           H
ATOM   4054  CB  TYR X 261      13.313  -6.524  73.691  1.00  0.00           C
ATOM   4055  HB2 TYR X 261      13.222  -5.822  72.861  1.00  0.00           H
ATOM   4056  HB3 TYR X 261      14.221  -6.173  74.181  1.00  0.00           H
ATOM   4057  CG  TYR X 261      13.779  -7.937  73.114  1.00  0.00           C
ATOM   4058  CD1 TYR X 261      14.876  -8.679  73.657  1.00  0.00           C
ATOM   4059  HD1 TYR X 261      15.286  -8.305  74.583  1.00  0.00           H
ATOM   4060  CE1 TYR X 261      15.108  -9.986  73.189  1.00  0.00           C
ATOM   4061  HE1 TYR X 261      15.723 -10.691  73.729  1.00  0.00           H
ATOM   4062  CZ  TYR X 261      14.417 -10.435  72.092  1.00  0.00           C
ATOM   4063  OH  TYR X 261      14.518 -11.742  71.938  1.00  0.00           O
ATOM   4064  HH  TYR X 261      15.018 -12.144  72.652  1.00  0.00           H
ATOM   4065  CE2 TYR X 261      13.469  -9.636  71.449  1.00  0.00           C
ATOM   4066  HE2 TYR X 261      12.755 -10.005  70.727  1.00  0.00           H
ATOM   4067  CD2 TYR X 261      13.150  -8.415  71.964  1.00  0.00           C
ATOM   4068  HD2 TYR X 261      12.450  -7.735  71.502  1.00  0.00           H
ATOM   4069  C   TYR X 261      11.917  -5.151  75.293  1.00  0.00           C
ATOM   4070  O   TYR X 261      11.192  -4.255  74.996  1.00  0.00           O
ATOM   4071  N   ALA X 262      12.676  -5.002  76.395  1.00  0.00           N
ATOM   4072  H   ALA X 262      13.333  -5.749  76.572  1.00  0.00           H
ATOM   4073  CA  ALA X 262      12.824  -3.862  77.258  1.00  0.00           C
ATOM   4074  HA  ALA X 262      12.119  -3.093  76.945  1.00  0.00           H
ATOM   4075  CB  ALA X 262      12.520  -4.309  78.675  1.00  0.00           C
ATOM   4076  HB1 ALA X 262      13.121  -5.170  78.966  1.00  0.00           H
ATOM   4077  HB2 ALA X 262      12.806  -3.435  79.261  1.00  0.00           H
ATOM   4078  HB3 ALA X 262      11.463  -4.573  78.710  1.00  0.00           H
ATOM   4079  C   ALA X 262      14.267  -3.306  77.249  1.00  0.00           C
ATOM   4080  O   ALA X 262      15.233  -4.044  77.127  1.00  0.00           O
ATOM   4081  N   LEU X 263      14.408  -1.995  77.598  1.00  0.00           N
ATOM   4082  H   LEU X 263      13.558  -1.450  77.569  1.00  0.00           H
ATOM   4083  CA  LEU X 263      15.620  -1.336  77.946  1.00  0.00           C
ATOM   4084  HA  LEU X 263      16.423  -2.057  77.795  1.00  0.00           H
ATOM   4085  CB  LEU X 263      15.737  -0.096  77.032  1.00  0.00           C
ATOM   4086  HB2 LEU X 263      15.766  -0.410  75.988  1.00  0.00           H
ATOM   4087  HB3 LEU X 263      14.851   0.495  77.262  1.00  0.00           H
ATOM   4088  CG  LEU X 263      16.991   0.769  77.382  1.00  0.00           C
ATOM   4089  HG  LEU X 263      16.814   1.217  78.359  1.00  0.00           H
ATOM   4090  CD1 LEU X 263      18.300  -0.005  77.263  1.00  0.00           C
ATOM   4091 HD11 LEU X 263      19.121   0.712  77.298  1.00  0.00           H
ATOM   4092 HD12 LEU X 263      18.139  -0.787  78.007  1.00  0.00           H
ATOM   4093 HD13 LEU X 263      18.329  -0.447  76.268  1.00  0.00           H
ATOM   4094  CD2 LEU X 263      16.933   1.936  76.428  1.00  0.00           C
ATOM   4095 HD21 LEU X 263      17.311   1.667  75.442  1.00  0.00           H
ATOM   4096 HD22 LEU X 263      15.888   2.237  76.352  1.00  0.00           H
ATOM   4097 HD23 LEU X 263      17.598   2.753  76.707  1.00  0.00           H
ATOM   4098  C   LEU X 263      15.609  -1.133  79.432  1.00  0.00           C
ATOM   4099  O   LEU X 263      14.965  -0.254  80.001  1.00  0.00           O
ATOM   4100  N   VAL X 264      16.415  -1.937  80.131  1.00  0.00           N
ATOM   4101  H   VAL X 264      17.140  -2.465  79.666  1.00  0.00           H
ATOM   4102  CA  VAL X 264      16.449  -2.080  81.587  1.00  0.00           C
ATOM   4103  HA  VAL X 264      15.552  -1.587  81.962  1.00  0.00           H
ATOM   4104  CB  VAL X 264      16.433  -3.577  82.015  1.00  0.00           C
ATOM   4105  HB  VAL X 264      17.276  -4.007  81.475  1.00  0.00           H
ATOM   4106  CG1 VAL X 264      16.528  -3.713  83.554  1.00  0.00           C
ATOM   4107 HG11 VAL X 264      17.524  -3.462  83.918  1.00  0.00           H
ATOM   4108 HG12 VAL X 264      15.733  -3.140  84.031  1.00  0.00           H
ATOM   4109 HG13 VAL X 264      16.308  -4.744  83.831  1.00  0.00           H
ATOM   4110  CG2 VAL X 264      15.197  -4.169  81.381  1.00  0.00           C
ATOM   4111 HG21 VAL X 264      15.205  -5.252  81.496  1.00  0.00           H
ATOM   4112 HG22 VAL X 264      14.300  -3.742  81.832  1.00  0.00           H
ATOM   4113 HG23 VAL X 264      15.129  -3.994  80.307  1.00  0.00           H
ATOM   4114  C   VAL X 264      17.666  -1.311  82.087  1.00  0.00           C
ATOM   4115  O   VAL X 264      18.821  -1.670  81.848  1.00  0.00           O
ATOM   4116  N   GLN X 265      17.403  -0.223  82.862  1.00  0.00           N
ATOM   4117  H   GLN X 265      16.437  -0.050  83.102  1.00  0.00           H
ATOM   4118  CA  GLN X 265      18.366   0.483  83.644  1.00  0.00           C
ATOM   4119  HA  GLN X 265      19.178   0.613  82.927  1.00  0.00           H
ATOM   4120  CB  GLN X 265      17.788   1.800  84.220  1.00  0.00           C
ATOM   4121  HB2 GLN X 265      17.341   2.365  83.401  1.00  0.00           H
ATOM   4122  HB3 GLN X 265      16.973   1.569  84.906  1.00  0.00           H
ATOM   4123  CG  GLN X 265      18.836   2.649  84.928  1.00  0.00           C
ATOM   4124  HG2 GLN X 265      18.304   3.507  85.338  1.00  0.00           H
ATOM   4125  HG3 GLN X 265      19.302   2.097  85.744  1.00  0.00           H
ATOM   4126  CD  GLN X 265      19.926   3.217  84.030  1.00  0.00           C
ATOM   4127  OE1 GLN X 265      19.737   4.074  83.189  1.00  0.00           O
ATOM   4128  NE2 GLN X 265      21.122   2.738  84.172  1.00  0.00           N
ATOM   4129 HE21 GLN X 265      21.794   2.956  83.451  1.00  0.00           H
ATOM   4130 HE22 GLN X 265      21.235   1.917  84.750  1.00  0.00           H
ATOM   4131  C   GLN X 265      18.711  -0.493  84.777  1.00  0.00           C
ATOM   4132  O   GLN X 265      17.922  -0.796  85.611  1.00  0.00           O
ATOM   4133  N   ILE X 266      20.036  -0.844  84.879  1.00  0.00           N
ATOM   4134  H   ILE X 266      20.669  -0.566  84.144  1.00  0.00           H
ATOM   4135  CA  ILE X 266      20.685  -1.348  86.077  1.00  0.00           C
ATOM   4136  HA  ILE X 266      19.925  -1.276  86.855  1.00  0.00           H
ATOM   4137  CB  ILE X 266      21.145  -2.824  85.973  1.00  0.00           C
ATOM   4138  HB  ILE X 266      21.533  -3.178  86.928  1.00  0.00           H
ATOM   4139  CG2 ILE X 266      20.026  -3.696  85.425  1.00  0.00           C
ATOM   4140 HG21 ILE X 266      20.344  -4.735  85.513  1.00  0.00           H
ATOM   4141 HG22 ILE X 266      19.103  -3.588  85.994  1.00  0.00           H
ATOM   4142 HG23 ILE X 266      19.704  -3.522  84.398  1.00  0.00           H
ATOM   4143  CG1 ILE X 266      22.366  -2.844  85.004  1.00  0.00           C
ATOM   4144 HG12 ILE X 266      22.083  -2.468  84.021  1.00  0.00           H
ATOM   4145 HG13 ILE X 266      23.087  -2.066  85.251  1.00  0.00           H
ATOM   4146  CD1 ILE X 266      22.958  -4.259  84.783  1.00  0.00           C
ATOM   4147 HD11 ILE X 266      22.192  -4.860  84.293  1.00  0.00           H
ATOM   4148 HD12 ILE X 266      23.858  -4.322  84.170  1.00  0.00           H
ATOM   4149 HD13 ILE X 266      23.176  -4.785  85.712  1.00  0.00           H
ATOM   4150  C   ILE X 266      21.727  -0.352  86.605  1.00  0.00           C
ATOM   4151  O   ILE X 266      21.827   0.797  86.150  1.00  0.00           O
ATOM   4152  N   ASP X 267      22.586  -0.717  87.546  1.00  0.00           N
ATOM   4153  H   ASP X 267      22.397  -1.541  88.098  1.00  0.00           H
ATOM   4154  CA  ASP X 267      23.492   0.273  88.143  1.00  0.00           C
ATOM   4155  HA  ASP X 267      22.891   1.175  88.253  1.00  0.00           H
ATOM   4156  CB  ASP X 267      23.945  -0.249  89.523  1.00  0.00           C
ATOM   4157  HB2 ASP X 267      23.582  -1.258  89.719  1.00  0.00           H
ATOM   4158  HB3 ASP X 267      25.035  -0.254  89.506  1.00  0.00           H
ATOM   4159  CG  ASP X 267      23.476   0.692  90.638  1.00  0.00           C
ATOM   4160  OD1 ASP X 267      23.798   0.368  91.834  1.00  0.00           O
ATOM   4161  OD2 ASP X 267      22.920   1.819  90.401  1.00  0.00           O
ATOM   4162  C   ASP X 267      24.692   0.628  87.213  1.00  0.00           C
ATOM   4163  O   ASP X 267      25.370  -0.223  86.621  1.00  0.00           O
ATOM   4164  N   GLY X 268      24.892   1.880  86.919  1.00  0.00           N
ATOM   4165  H   GLY X 268      24.289   2.596  87.298  1.00  0.00           H
ATOM   4166  CA  GLY X 268      26.000   2.296  86.062  1.00  0.00           C
ATOM   4167  HA2 GLY X 268      26.146   3.370  86.176  1.00  0.00           H
ATOM   4168  HA3 GLY X 268      26.925   1.842  86.414  1.00  0.00           H
ATOM   4169  C   GLY X 268      25.900   1.926  84.492  1.00  0.00           C
ATOM   4170  O   GLY X 268      26.795   2.336  83.742  1.00  0.00           O
ATOM   4171  N   GLN X 269      24.815   1.212  84.074  1.00  0.00           N
ATOM   4172  H   GLN X 269      24.188   0.887  84.797  1.00  0.00           H
ATOM   4173  CA  GLN X 269      24.606   0.796  82.717  1.00  0.00           C
ATOM   4174  HA  GLN X 269      24.622   1.699  82.106  1.00  0.00           H
ATOM   4175  CB  GLN X 269      25.614  -0.327  82.351  1.00  0.00           C
ATOM   4176  HB2 GLN X 269      25.511  -0.606  81.302  1.00  0.00           H
ATOM   4177  HB3 GLN X 269      26.629   0.064  82.421  1.00  0.00           H
ATOM   4178  CG  GLN X 269      25.559  -1.796  82.915  1.00  0.00           C
ATOM   4179  HG2 GLN X 269      25.476  -1.714  84.000  1.00  0.00           H
ATOM   4180  HG3 GLN X 269      24.739  -2.297  82.401  1.00  0.00           H
ATOM   4181  CD  GLN X 269      26.777  -2.620  82.590  1.00  0.00           C
ATOM   4182  OE1 GLN X 269      27.374  -2.379  81.569  1.00  0.00           O
ATOM   4183  NE2 GLN X 269      27.164  -3.640  83.317  1.00  0.00           N
ATOM   4184 HE21 GLN X 269      27.902  -4.179  82.888  1.00  0.00           H
ATOM   4185 HE22 GLN X 269      26.683  -3.850  84.179  1.00  0.00           H
ATOM   4186  C   GLN X 269      23.185   0.326  82.557  1.00  0.00           C
ATOM   4187  O   GLN X 269      22.418   0.135  83.494  1.00  0.00           O
ATOM   4188  N   ALA X 270      22.791   0.086  81.323  1.00  0.00           N
ATOM   4189  H   ALA X 270      23.302   0.313  80.482  1.00  0.00           H
ATOM   4190  CA  ALA X 270      21.511  -0.497  80.898  1.00  0.00           C
ATOM   4191  HA  ALA X 270      21.107  -0.879  81.835  1.00  0.00           H
ATOM   4192  CB  ALA X 270      20.611   0.523  80.271  1.00  0.00           C
ATOM   4193  HB1 ALA X 270      20.567   1.456  80.833  1.00  0.00           H
ATOM   4194  HB2 ALA X 270      21.004   0.785  79.288  1.00  0.00           H
ATOM   4195  HB3 ALA X 270      19.597   0.145  80.141  1.00  0.00           H
ATOM   4196  C   ALA X 270      21.634  -1.673  79.933  1.00  0.00           C
ATOM   4197  O   ALA X 270      22.523  -1.697  79.040  1.00  0.00           O
ATOM   4198  N   VAL X 271      20.638  -2.562  80.035  1.00  0.00           N
ATOM   4199  H   VAL X 271      19.832  -2.366  80.612  1.00  0.00           H
ATOM   4200  CA  VAL X 271      20.690  -3.855  79.308  1.00  0.00           C
ATOM   4201  HA  VAL X 271      21.470  -3.747  78.555  1.00  0.00           H
ATOM   4202  CB  VAL X 271      21.124  -4.873  80.414  1.00  0.00           C
ATOM   4203  HB  VAL X 271      20.989  -5.850  79.950  1.00  0.00           H
ATOM   4204  CG1 VAL X 271      22.613  -4.804  80.697  1.00  0.00           C
ATOM   4205 HG11 VAL X 271      23.116  -4.807  79.730  1.00  0.00           H
ATOM   4206 HG12 VAL X 271      22.811  -3.883  81.244  1.00  0.00           H
ATOM   4207 HG13 VAL X 271      23.021  -5.664  81.227  1.00  0.00           H
ATOM   4208  CG2 VAL X 271      20.275  -5.066  81.689  1.00  0.00           C
ATOM   4209 HG21 VAL X 271      20.722  -5.902  82.226  1.00  0.00           H
ATOM   4210 HG22 VAL X 271      20.200  -4.204  82.352  1.00  0.00           H
ATOM   4211 HG23 VAL X 271      19.313  -5.455  81.355  1.00  0.00           H
ATOM   4212  C   VAL X 271      19.366  -4.277  78.740  1.00  0.00           C
ATOM   4213  O   VAL X 271      18.332  -3.897  79.277  1.00  0.00           O
ATOM   4214  N   ILE X 272      19.330  -4.783  77.502  1.00  0.00           N
ATOM   4215  H   ILE X 272      20.179  -5.111  77.063  1.00  0.00           H
ATOM   4216  CA  ILE X 272      18.268  -5.192  76.656  1.00  0.00           C
ATOM   4217  HA  ILE X 272      17.379  -4.631  76.946  1.00  0.00           H
ATOM   4218  CB  ILE X 272      18.627  -5.085  75.140  1.00  0.00           C
ATOM   4219  HB  ILE X 272      19.522  -5.626  74.833  1.00  0.00           H
ATOM   4220  CG2 ILE X 272      17.450  -5.666  74.326  1.00  0.00           C
ATOM   4221 HG21 ILE X 272      17.707  -5.672  73.268  1.00  0.00           H
ATOM   4222 HG22 ILE X 272      17.288  -6.719  74.554  1.00  0.00           H
ATOM   4223 HG23 ILE X 272      16.512  -5.150  74.534  1.00  0.00           H
ATOM   4224  CG1 ILE X 272      18.798  -3.633  74.685  1.00  0.00           C
ATOM   4225 HG12 ILE X 272      17.802  -3.196  74.615  1.00  0.00           H
ATOM   4226 HG13 ILE X 272      19.264  -3.023  75.459  1.00  0.00           H
ATOM   4227  CD1 ILE X 272      19.582  -3.340  73.348  1.00  0.00           C
ATOM   4228 HD11 ILE X 272      19.624  -2.276  73.115  1.00  0.00           H
ATOM   4229 HD12 ILE X 272      20.650  -3.559  73.351  1.00  0.00           H
ATOM   4230 HD13 ILE X 272      19.060  -3.743  72.480  1.00  0.00           H
ATOM   4231  C   ILE X 272      17.948  -6.567  77.023  1.00  0.00           C
ATOM   4232  O   ILE X 272      18.916  -7.288  77.001  1.00  0.00           O
ATOM   4233  N   LEU X 273      16.733  -6.863  77.386  1.00  0.00           N
ATOM   4234  H   LEU X 273      16.077  -6.101  77.294  1.00  0.00           H
ATOM   4235  CA  LEU X 273      16.177  -8.205  77.810  1.00  0.00           C
ATOM   4236  HA  LEU X 273      16.721  -9.055  77.398  1.00  0.00           H
ATOM   4237  CB  LEU X 273      16.210  -8.383  79.374  1.00  0.00           C
ATOM   4238  HB2 LEU X 273      15.718  -7.498  79.776  1.00  0.00           H
ATOM   4239  HB3 LEU X 273      15.820  -9.308  79.797  1.00  0.00           H
ATOM   4240  CG  LEU X 273      17.652  -8.408  80.017  1.00  0.00           C
ATOM   4241  HG  LEU X 273      18.256  -7.630  79.549  1.00  0.00           H
ATOM   4242  CD1 LEU X 273      17.701  -8.230  81.504  1.00  0.00           C
ATOM   4243 HD11 LEU X 273      18.628  -7.771  81.848  1.00  0.00           H
ATOM   4244 HD12 LEU X 273      16.797  -7.667  81.737  1.00  0.00           H
ATOM   4245 HD13 LEU X 273      17.453  -9.088  82.130  1.00  0.00           H
ATOM   4246  CD2 LEU X 273      18.311  -9.709  79.611  1.00  0.00           C
ATOM   4247 HD21 LEU X 273      18.387  -9.722  78.524  1.00  0.00           H
ATOM   4248 HD22 LEU X 273      19.318  -9.798  80.021  1.00  0.00           H
ATOM   4249 HD23 LEU X 273      17.698 -10.588  79.808  1.00  0.00           H
ATOM   4250  C   LEU X 273      14.715  -8.287  77.343  1.00  0.00           C
ATOM   4251  O   LEU X 273      13.997  -7.257  77.214  1.00  0.00           O
ATOM   4252  N   ALA X 274      14.201  -9.507  77.302  1.00  0.00           N
ATOM   4253  H   ALA X 274      14.755 -10.294  77.609  1.00  0.00           H
ATOM   4254  CA  ALA X 274      12.914  -9.860  76.701  1.00  0.00           C
ATOM   4255  HA  ALA X 274      12.801  -9.346  75.746  1.00  0.00           H
ATOM   4256  CB  ALA X 274      12.921 -11.296  76.434  1.00  0.00           C
ATOM   4257  HB1 ALA X 274      12.813 -11.889  77.342  1.00  0.00           H
ATOM   4258  HB2 ALA X 274      12.207 -11.530  75.644  1.00  0.00           H
ATOM   4259  HB3 ALA X 274      13.895 -11.473  75.978  1.00  0.00           H
ATOM   4260  C   ALA X 274      11.796  -9.483  77.644  1.00  0.00           C
ATOM   4261  O   ALA X 274      11.927  -9.827  78.863  1.00  0.00           O
ATOM   4262  N   LYS X 275      10.760  -8.697  77.209  1.00  0.00           N
ATOM   4263  H   LYS X 275      10.673  -8.580  76.211  1.00  0.00           H
ATOM   4264  CA  LYS X 275       9.935  -7.804  78.016  1.00  0.00           C
ATOM   4265  HA  LYS X 275      10.534  -7.053  78.532  1.00  0.00           H
ATOM   4266  CB  LYS X 275       8.883  -7.060  77.115  1.00  0.00           C
ATOM   4267  HB2 LYS X 275       9.374  -6.481  76.333  1.00  0.00           H
ATOM   4268  HB3 LYS X 275       8.206  -7.760  76.626  1.00  0.00           H
ATOM   4269  CG  LYS X 275       8.132  -5.930  77.825  1.00  0.00           C
ATOM   4270  HG2 LYS X 275       8.783  -5.545  78.611  1.00  0.00           H
ATOM   4271  HG3 LYS X 275       8.131  -5.086  77.136  1.00  0.00           H
ATOM   4272  CD  LYS X 275       6.660  -6.248  78.276  1.00  0.00           C
ATOM   4273  HD2 LYS X 275       6.672  -7.158  78.874  1.00  0.00           H
ATOM   4274  HD3 LYS X 275       6.411  -5.351  78.843  1.00  0.00           H
ATOM   4275  CE  LYS X 275       5.670  -6.512  77.066  1.00  0.00           C
ATOM   4276  HE2 LYS X 275       5.410  -5.582  76.561  1.00  0.00           H
ATOM   4277  HE3 LYS X 275       6.064  -7.173  76.294  1.00  0.00           H
ATOM   4278  NZ  LYS X 275       4.479  -7.176  77.555  1.00  0.00           N
ATOM   4279  HZ1 LYS X 275       4.680  -8.105  77.897  1.00  0.00           H
ATOM   4280  HZ2 LYS X 275       3.995  -6.636  78.258  1.00  0.00           H
ATOM   4281  HZ3 LYS X 275       3.777  -7.368  76.854  1.00  0.00           H
ATOM   4282  C   LYS X 275       9.126  -8.538  79.178  1.00  0.00           C
ATOM   4283  O   LYS X 275       9.085  -8.182  80.368  1.00  0.00           O
ATOM   4284  N   ASP X 276       8.662  -9.741  78.755  1.00  0.00           N
ATOM   4285  H   ASP X 276       8.780 -10.058  77.803  1.00  0.00           H
ATOM   4286  CA  ASP X 276       8.018 -10.714  79.615  1.00  0.00           C
ATOM   4287  HA  ASP X 276       7.414 -10.207  80.367  1.00  0.00           H
ATOM   4288  CB  ASP X 276       6.975 -11.521  78.878  1.00  0.00           C
ATOM   4289  HB2 ASP X 276       7.460 -12.204  78.179  1.00  0.00           H
ATOM   4290  HB3 ASP X 276       6.387 -12.139  79.557  1.00  0.00           H
ATOM   4291  CG  ASP X 276       5.708 -10.815  78.302  1.00  0.00           C
ATOM   4292  OD1 ASP X 276       5.129 -11.417  77.374  1.00  0.00           O
ATOM   4293  OD2 ASP X 276       5.510  -9.591  78.583  1.00  0.00           O
ATOM   4294  C   ASP X 276       8.972 -11.628  80.377  1.00  0.00           C
ATOM   4295  O   ASP X 276       8.413 -12.516  81.103  1.00  0.00           O
ATOM   4296  N   LEU X 277      10.285 -11.496  80.206  1.00  0.00           N
ATOM   4297  H   LEU X 277      10.603 -10.786  79.562  1.00  0.00           H
ATOM   4298  CA  LEU X 277      11.255 -12.201  81.045  1.00  0.00           C
ATOM   4299  HA  LEU X 277      10.779 -12.943  81.687  1.00  0.00           H
ATOM   4300  CB  LEU X 277      12.375 -12.851  80.206  1.00  0.00           C
ATOM   4301  HB2 LEU X 277      13.087 -12.263  79.628  1.00  0.00           H
ATOM   4302  HB3 LEU X 277      13.036 -13.400  80.877  1.00  0.00           H
ATOM   4303  CG  LEU X 277      11.760 -13.850  79.129  1.00  0.00           C
ATOM   4304  HG  LEU X 277      11.272 -13.346  78.296  1.00  0.00           H
ATOM   4305  CD1 LEU X 277      12.902 -14.703  78.600  1.00  0.00           C
ATOM   4306 HD11 LEU X 277      13.320 -15.243  79.450  1.00  0.00           H
ATOM   4307 HD12 LEU X 277      12.464 -15.389  77.877  1.00  0.00           H
ATOM   4308 HD13 LEU X 277      13.598 -14.109  78.007  1.00  0.00           H
ATOM   4309  CD2 LEU X 277      10.705 -14.792  79.601  1.00  0.00           C
ATOM   4310 HD21 LEU X 277      10.890 -15.222  80.586  1.00  0.00           H
ATOM   4311 HD22 LEU X 277       9.730 -14.306  79.599  1.00  0.00           H
ATOM   4312 HD23 LEU X 277      10.591 -15.573  78.849  1.00  0.00           H
ATOM   4313  C   LEU X 277      12.017 -11.298  82.115  1.00  0.00           C
ATOM   4314  O   LEU X 277      12.827 -11.898  82.848  1.00  0.00           O
ATOM   4315  N   VAL X 278      11.903  -9.939  82.187  1.00  0.00           N
ATOM   4316  H   VAL X 278      11.180  -9.476  81.655  1.00  0.00           H
ATOM   4317  CA  VAL X 278      12.692  -9.060  83.084  1.00  0.00           C
ATOM   4318  HA  VAL X 278      13.756  -9.220  82.910  1.00  0.00           H
ATOM   4319  CB  VAL X 278      12.493  -7.561  82.875  1.00  0.00           C
ATOM   4320  HB  VAL X 278      11.492  -7.292  83.210  1.00  0.00           H
ATOM   4321  CG1 VAL X 278      13.571  -6.769  83.531  1.00  0.00           C
ATOM   4322 HG11 VAL X 278      13.411  -5.759  83.153  1.00  0.00           H
ATOM   4323 HG12 VAL X 278      13.451  -6.860  84.610  1.00  0.00           H
ATOM   4324 HG13 VAL X 278      14.604  -7.072  83.356  1.00  0.00           H
ATOM   4325  CG2 VAL X 278      12.618  -7.266  81.444  1.00  0.00           C
ATOM   4326 HG21 VAL X 278      11.936  -7.768  80.757  1.00  0.00           H
ATOM   4327 HG22 VAL X 278      12.558  -6.185  81.316  1.00  0.00           H
ATOM   4328 HG23 VAL X 278      13.575  -7.538  80.997  1.00  0.00           H
ATOM   4329  C   VAL X 278      12.588  -9.489  84.559  1.00  0.00           C
ATOM   4330  O   VAL X 278      13.593  -9.803  85.218  1.00  0.00           O
ATOM   4331  N   GLU X 279      11.364  -9.573  84.983  1.00  0.00           N
ATOM   4332  H   GLU X 279      10.614  -9.482  84.315  1.00  0.00           H
ATOM   4333  CA  GLU X 279      11.123 -10.027  86.350  1.00  0.00           C
ATOM   4334  HA  GLU X 279      11.648  -9.364  87.038  1.00  0.00           H
ATOM   4335  CB  GLU X 279       9.605  -9.955  86.638  1.00  0.00           C
ATOM   4336  HB2 GLU X 279       9.249  -8.985  86.289  1.00  0.00           H
ATOM   4337  HB3 GLU X 279       9.143 -10.461  85.790  1.00  0.00           H
ATOM   4338  CG  GLU X 279       9.056 -10.330  88.004  1.00  0.00           C
ATOM   4339  HG2 GLU X 279       7.970 -10.384  87.936  1.00  0.00           H
ATOM   4340  HG3 GLU X 279       9.433 -11.331  88.213  1.00  0.00           H
ATOM   4341  CD  GLU X 279       9.440  -9.347  89.070  1.00  0.00           C
ATOM   4342  OE1 GLU X 279       8.712  -9.331  90.083  1.00  0.00           O
ATOM   4343  OE2 GLU X 279      10.416  -8.586  89.009  1.00  0.00           O
ATOM   4344  C   GLU X 279      11.586 -11.462  86.661  1.00  0.00           C
ATOM   4345  O   GLU X 279      11.926 -11.714  87.803  1.00  0.00           O
ATOM   4346  N   SER X 280      11.741 -12.305  85.639  1.00  0.00           N
ATOM   4347  H   SER X 280      11.574 -12.052  84.675  1.00  0.00           H
ATOM   4348  CA  SER X 280      12.284 -13.623  85.763  1.00  0.00           C
ATOM   4349  HA  SER X 280      11.789 -14.074  86.622  1.00  0.00           H
ATOM   4350  CB  SER X 280      11.785 -14.532  84.635  1.00  0.00           C
ATOM   4351  HB2 SER X 280      11.926 -13.962  83.716  1.00  0.00           H
ATOM   4352  HB3 SER X 280      12.460 -15.350  84.383  1.00  0.00           H
ATOM   4353  OG  SER X 280      10.440 -14.899  84.915  1.00  0.00           O
ATOM   4354  HG  SER X 280       9.916 -14.242  84.452  1.00  0.00           H
ATOM   4355  C   SER X 280      13.807 -13.724  85.746  1.00  0.00           C
ATOM   4356  O   SER X 280      14.346 -14.388  86.585  1.00  0.00           O
ATOM   4357  N   VAL X 281      14.510 -13.061  84.784  1.00  0.00           N
ATOM   4358  H   VAL X 281      14.008 -12.600  84.038  1.00  0.00           H
ATOM   4359  CA  VAL X 281      15.944 -13.036  84.839  1.00  0.00           C
ATOM   4360  HA  VAL X 281      16.275 -14.069  84.726  1.00  0.00           H
ATOM   4361  CB  VAL X 281      16.480 -12.293  83.594  1.00  0.00           C
ATOM   4362  HB  VAL X 281      15.823 -11.439  83.431  1.00  0.00           H
ATOM   4363  CG1 VAL X 281      17.898 -11.808  83.585  1.00  0.00           C
ATOM   4364 HG11 VAL X 281      18.161 -11.156  84.418  1.00  0.00           H
ATOM   4365 HG12 VAL X 281      18.582 -12.649  83.691  1.00  0.00           H
ATOM   4366 HG13 VAL X 281      18.107 -11.145  82.745  1.00  0.00           H
ATOM   4367  CG2 VAL X 281      16.411 -13.124  82.283  1.00  0.00           C
ATOM   4368 HG21 VAL X 281      15.418 -13.573  82.254  1.00  0.00           H
ATOM   4369 HG22 VAL X 281      16.539 -12.496  81.402  1.00  0.00           H
ATOM   4370 HG23 VAL X 281      17.168 -13.905  82.343  1.00  0.00           H
ATOM   4371  C   VAL X 281      16.471 -12.337  86.123  1.00  0.00           C
ATOM   4372  O   VAL X 281      17.368 -12.849  86.787  1.00  0.00           O
ATOM   4373  N   MET X 282      15.872 -11.205  86.492  1.00  0.00           N
ATOM   4374  H   MET X 282      15.044 -10.970  85.963  1.00  0.00           H
ATOM   4375  CA  MET X 282      16.249 -10.487  87.690  1.00  0.00           C
ATOM   4376  HA  MET X 282      17.336 -10.426  87.637  1.00  0.00           H
ATOM   4377  CB  MET X 282      15.732  -8.998  87.726  1.00  0.00           C
ATOM   4378  HB2 MET X 282      14.647  -9.095  87.717  1.00  0.00           H
ATOM   4379  HB3 MET X 282      16.053  -8.436  88.603  1.00  0.00           H
ATOM   4380  CG  MET X 282      16.227  -8.264  86.490  1.00  0.00           C
ATOM   4381  HG2 MET X 282      16.046  -8.847  85.586  1.00  0.00           H
ATOM   4382  HG3 MET X 282      15.702  -7.316  86.373  1.00  0.00           H
ATOM   4383  SD  MET X 282      18.002  -7.892  86.573  1.00  0.00           S
ATOM   4384  CE  MET X 282      18.009  -6.707  85.197  1.00  0.00           C
ATOM   4385  HE1 MET X 282      17.436  -7.189  84.405  1.00  0.00           H
ATOM   4386  HE2 MET X 282      17.615  -5.746  85.527  1.00  0.00           H
ATOM   4387  HE3 MET X 282      19.049  -6.729  84.872  1.00  0.00           H
ATOM   4388  C   MET X 282      16.097 -11.305  88.961  1.00  0.00           C
ATOM   4389  O   MET X 282      16.940 -11.273  89.845  1.00  0.00           O
ATOM   4390  N   GLN X 283      15.046 -12.093  89.154  1.00  0.00           N
ATOM   4391  H   GLN X 283      14.332 -12.156  88.443  1.00  0.00           H
ATOM   4392  CA  GLN X 283      14.976 -12.960  90.339  1.00  0.00           C
ATOM   4393  HA  GLN X 283      14.916 -12.547  91.346  1.00  0.00           H
ATOM   4394  CB  GLN X 283      13.599 -13.740  90.254  1.00  0.00           C
ATOM   4395  HB2 GLN X 283      12.784 -13.020  90.185  1.00  0.00           H
ATOM   4396  HB3 GLN X 283      13.616 -14.231  89.281  1.00  0.00           H
ATOM   4397  CG  GLN X 283      13.284 -14.697  91.436  1.00  0.00           C
ATOM   4398  HG2 GLN X 283      13.542 -14.325  92.428  1.00  0.00           H
ATOM   4399  HG3 GLN X 283      12.209 -14.824  91.567  1.00  0.00           H
ATOM   4400  CD  GLN X 283      13.803 -16.067  91.254  1.00  0.00           C
ATOM   4401  OE1 GLN X 283      13.670 -16.642  90.167  1.00  0.00           O
ATOM   4402  NE2 GLN X 283      14.402 -16.700  92.228  1.00  0.00           N
ATOM   4403 HE21 GLN X 283      14.545 -17.692  92.099  1.00  0.00           H
ATOM   4404 HE22 GLN X 283      14.346 -16.234  93.123  1.00  0.00           H
ATOM   4405  C   GLN X 283      16.138 -14.004  90.322  1.00  0.00           C
ATOM   4406  O   GLN X 283      16.669 -14.263  91.352  1.00  0.00           O
ATOM   4407  N   ARG X 284      16.486 -14.575  89.221  1.00  0.00           N
ATOM   4408  H   ARG X 284      15.974 -14.335  88.384  1.00  0.00           H
ATOM   4409  CA  ARG X 284      17.564 -15.566  89.041  1.00  0.00           C
ATOM   4410  HA  ARG X 284      17.344 -16.377  89.734  1.00  0.00           H
ATOM   4411  CB  ARG X 284      17.282 -16.127  87.625  1.00  0.00           C
ATOM   4412  HB2 ARG X 284      16.269 -16.526  87.574  1.00  0.00           H
ATOM   4413  HB3 ARG X 284      17.420 -15.309  86.918  1.00  0.00           H
ATOM   4414  CG  ARG X 284      18.374 -17.212  87.289  1.00  0.00           C
ATOM   4415  HG2 ARG X 284      19.343 -16.713  87.310  1.00  0.00           H
ATOM   4416  HG3 ARG X 284      18.405 -17.913  88.121  1.00  0.00           H
ATOM   4417  CD  ARG X 284      18.063 -17.924  86.032  1.00  0.00           C
ATOM   4418  HD2 ARG X 284      18.671 -18.821  85.910  1.00  0.00           H
ATOM   4419  HD3 ARG X 284      17.023 -18.241  86.112  1.00  0.00           H
ATOM   4420  NE  ARG X 284      18.200 -17.134  84.808  1.00  0.00           N
ATOM   4421  HE  ARG X 284      17.321 -17.039  84.320  1.00  0.00           H
ATOM   4422  CZ  ARG X 284      19.293 -16.606  84.238  1.00  0.00           C
ATOM   4423  NH1 ARG X 284      20.458 -16.820  84.745  1.00  0.00           N
ATOM   4424 HH11 ARG X 284      20.494 -17.163  85.695  1.00  0.00           H
ATOM   4425 HH12 ARG X 284      21.285 -16.522  84.248  1.00  0.00           H
ATOM   4426  NH2 ARG X 284      19.153 -16.039  83.118  1.00  0.00           N
ATOM   4427 HH21 ARG X 284      18.219 -15.991  82.737  1.00  0.00           H
ATOM   4428 HH22 ARG X 284      19.978 -15.753  82.609  1.00  0.00           H
ATOM   4429  C   ARG X 284      18.940 -15.056  89.355  1.00  0.00           C
ATOM   4430  O   ARG X 284      19.715 -15.779  89.974  1.00  0.00           O
ATOM   4431  N   ILE X 285      19.376 -13.882  88.769  1.00  0.00           N
ATOM   4432  H   ILE X 285      18.863 -13.413  88.035  1.00  0.00           H
ATOM   4433  CA  ILE X 285      20.594 -13.131  89.166  1.00  0.00           C
ATOM   4434  HA  ILE X 285      21.363 -13.864  89.413  1.00  0.00           H
ATOM   4435  CB  ILE X 285      21.197 -12.395  87.971  1.00  0.00           C
ATOM   4436  HB  ILE X 285      22.136 -11.976  88.336  1.00  0.00           H
ATOM   4437  CG2 ILE X 285      21.337 -13.277  86.745  1.00  0.00           C
ATOM   4438 HG21 ILE X 285      20.515 -13.176  86.036  1.00  0.00           H
ATOM   4439 HG22 ILE X 285      22.262 -13.041  86.221  1.00  0.00           H
ATOM   4440 HG23 ILE X 285      21.266 -14.340  86.976  1.00  0.00           H
ATOM   4441  CG1 ILE X 285      20.353 -11.175  87.621  1.00  0.00           C
ATOM   4442 HG12 ILE X 285      19.325 -11.306  87.280  1.00  0.00           H
ATOM   4443 HG13 ILE X 285      20.221 -10.565  88.514  1.00  0.00           H
ATOM   4444  CD1 ILE X 285      21.083 -10.272  86.564  1.00  0.00           C
ATOM   4445 HD11 ILE X 285      20.464  -9.400  86.345  1.00  0.00           H
ATOM   4446 HD12 ILE X 285      22.065  -9.962  86.922  1.00  0.00           H
ATOM   4447 HD13 ILE X 285      21.187 -10.877  85.664  1.00  0.00           H
ATOM   4448  C   ILE X 285      20.495 -12.275  90.507  1.00  0.00           C
ATOM   4449  O   ILE X 285      21.448 -11.764  91.045  1.00  0.00           O
ATOM   4450  N   GLY X 286      19.300 -12.276  91.115  1.00  0.00           N
ATOM   4451  H   GLY X 286      18.541 -12.749  90.646  1.00  0.00           H
ATOM   4452  CA  GLY X 286      19.133 -11.783  92.449  1.00  0.00           C
ATOM   4453  HA2 GLY X 286      18.174 -12.176  92.785  1.00  0.00           H
ATOM   4454  HA3 GLY X 286      19.870 -12.127  93.174  1.00  0.00           H
ATOM   4455  C   GLY X 286      19.117 -10.278  92.665  1.00  0.00           C
ATOM   4456  O   GLY X 286      19.277  -9.816  93.776  1.00  0.00           O
ATOM   4457  N   VAL X 287      18.820  -9.509  91.566  1.00  0.00           N
ATOM   4458  H   VAL X 287      18.570 -10.040  90.744  1.00  0.00           H
ATOM   4459  CA  VAL X 287      18.908  -8.017  91.480  1.00  0.00           C
ATOM   4460  HA  VAL X 287      19.839  -7.725  91.964  1.00  0.00           H
ATOM   4461  CB  VAL X 287      18.876  -7.471  90.052  1.00  0.00           C
ATOM   4462  HB  VAL X 287      18.036  -7.959  89.555  1.00  0.00           H
ATOM   4463  CG1 VAL X 287      18.639  -5.926  90.042  1.00  0.00           C
ATOM   4464 HG11 VAL X 287      18.849  -5.660  89.006  1.00  0.00           H
ATOM   4465 HG12 VAL X 287      17.642  -5.592  90.330  1.00  0.00           H
ATOM   4466 HG13 VAL X 287      19.293  -5.330  90.678  1.00  0.00           H
ATOM   4467  CG2 VAL X 287      20.252  -7.712  89.398  1.00  0.00           C
ATOM   4468 HG21 VAL X 287      21.000  -7.138  89.944  1.00  0.00           H
ATOM   4469 HG22 VAL X 287      20.581  -8.750  89.450  1.00  0.00           H
ATOM   4470 HG23 VAL X 287      20.187  -7.422  88.350  1.00  0.00           H
ATOM   4471  C   VAL X 287      17.763  -7.446  92.295  1.00  0.00           C
ATOM   4472  O   VAL X 287      16.620  -7.710  92.005  1.00  0.00           O
ATOM   4473  N   THR X 288      18.029  -6.563  93.268  1.00  0.00           N
ATOM   4474  H   THR X 288      19.023  -6.417  93.367  1.00  0.00           H
ATOM   4475  CA  THR X 288      16.987  -5.969  94.175  1.00  0.00           C
ATOM   4476  HA  THR X 288      16.190  -6.711  94.219  1.00  0.00           H
ATOM   4477  CB  THR X 288      17.645  -5.771  95.553  1.00  0.00           C
ATOM   4478  HB  THR X 288      16.924  -5.372  96.265  1.00  0.00           H
ATOM   4479  CG2 THR X 288      18.208  -7.098  96.021  1.00  0.00           C
ATOM   4480 HG21 THR X 288      19.039  -7.417  95.392  1.00  0.00           H
ATOM   4481 HG22 THR X 288      18.715  -6.969  96.977  1.00  0.00           H
ATOM   4482 HG23 THR X 288      17.457  -7.882  96.116  1.00  0.00           H
ATOM   4483  OG1 THR X 288      18.795  -4.882  95.411  1.00  0.00           O
ATOM   4484  HG1 THR X 288      18.596  -4.012  95.766  1.00  0.00           H
ATOM   4485  C   THR X 288      16.371  -4.690  93.618  1.00  0.00           C
ATOM   4486  O   THR X 288      15.389  -4.182  94.259  1.00  0.00           O
ATOM   4487  N   ASP X 289      16.924  -4.102  92.599  1.00  0.00           N
ATOM   4488  H   ASP X 289      17.830  -4.454  92.326  1.00  0.00           H
ATOM   4489  CA  ASP X 289      16.485  -2.803  91.980  1.00  0.00           C
ATOM   4490  HA  ASP X 289      15.414  -2.701  92.153  1.00  0.00           H
ATOM   4491  CB  ASP X 289      17.070  -1.673  92.746  1.00  0.00           C
ATOM   4492  HB2 ASP X 289      16.685  -1.608  93.764  1.00  0.00           H
ATOM   4493  HB3 ASP X 289      18.143  -1.864  92.783  1.00  0.00           H
ATOM   4494  CG  ASP X 289      16.857  -0.293  92.152  1.00  0.00           C
ATOM   4495  OD1 ASP X 289      17.758   0.599  92.143  1.00  0.00           O
ATOM   4496  OD2 ASP X 289      15.785  -0.101  91.581  1.00  0.00           O
ATOM   4497  C   ASP X 289      16.805  -2.663  90.497  1.00  0.00           C
ATOM   4498  O   ASP X 289      17.984  -2.709  90.113  1.00  0.00           O
ATOM   4499  N   TYR X 290      15.789  -2.464  89.626  1.00  0.00           N
ATOM   4500  H   TYR X 290      14.847  -2.472  89.991  1.00  0.00           H
ATOM   4501  CA  TYR X 290      15.881  -2.332  88.187  1.00  0.00           C
ATOM   4502  HA  TYR X 290      16.792  -1.810  87.894  1.00  0.00           H
ATOM   4503  CB  TYR X 290      15.841  -3.677  87.526  1.00  0.00           C
ATOM   4504  HB2 TYR X 290      16.087  -3.431  86.492  1.00  0.00           H
ATOM   4505  HB3 TYR X 290      16.679  -4.273  87.889  1.00  0.00           H
ATOM   4506  CG  TYR X 290      14.527  -4.434  87.408  1.00  0.00           C
ATOM   4507  CD1 TYR X 290      14.202  -5.400  88.395  1.00  0.00           C
ATOM   4508  HD1 TYR X 290      14.811  -5.521  89.279  1.00  0.00           H
ATOM   4509  CE1 TYR X 290      13.081  -6.219  88.212  1.00  0.00           C
ATOM   4510  HE1 TYR X 290      12.936  -7.038  88.900  1.00  0.00           H
ATOM   4511  CZ  TYR X 290      12.145  -5.994  87.157  1.00  0.00           C
ATOM   4512  OH  TYR X 290      11.039  -6.745  86.956  1.00  0.00           O
ATOM   4513  HH  TYR X 290      10.753  -7.264  87.711  1.00  0.00           H
ATOM   4514  CE2 TYR X 290      12.396  -4.892  86.319  1.00  0.00           C
ATOM   4515  HE2 TYR X 290      11.719  -4.670  85.507  1.00  0.00           H
ATOM   4516  CD2 TYR X 290      13.562  -4.122  86.405  1.00  0.00           C
ATOM   4517  HD2 TYR X 290      13.788  -3.235  85.832  1.00  0.00           H
ATOM   4518  C   TYR X 290      14.692  -1.474  87.643  1.00  0.00           C
ATOM   4519  O   TYR X 290      13.617  -1.471  88.224  1.00  0.00           O
ATOM   4520  N   THR X 291      14.882  -0.764  86.540  1.00  0.00           N
ATOM   4521  H   THR X 291      15.811  -0.793  86.143  1.00  0.00           H
ATOM   4522  CA  THR X 291      13.866   0.047  85.876  1.00  0.00           C
ATOM   4523  HA  THR X 291      12.869  -0.154  86.267  1.00  0.00           H
ATOM   4524  CB  THR X 291      14.113   1.546  86.025  1.00  0.00           C
ATOM   4525  HB  THR X 291      15.069   1.842  85.593  1.00  0.00           H
ATOM   4526  CG2 THR X 291      13.037   2.454  85.450  1.00  0.00           C
ATOM   4527 HG21 THR X 291      13.175   3.469  85.823  1.00  0.00           H
ATOM   4528 HG22 THR X 291      13.183   2.480  84.370  1.00  0.00           H
ATOM   4529 HG23 THR X 291      12.044   2.155  85.788  1.00  0.00           H
ATOM   4530  OG1 THR X 291      13.922   1.879  87.420  1.00  0.00           O
ATOM   4531  HG1 THR X 291      14.693   1.707  87.965  1.00  0.00           H
ATOM   4532  C   THR X 291      13.757  -0.112  84.362  1.00  0.00           C
ATOM   4533  O   THR X 291      14.839  -0.154  83.780  1.00  0.00           O
ATOM   4534  N   ILE X 292      12.518  -0.279  83.816  1.00  0.00           N
ATOM   4535  H   ILE X 292      11.727  -0.379  84.436  1.00  0.00           H
ATOM   4536  CA  ILE X 292      12.255  -0.345  82.404  1.00  0.00           C
ATOM   4537  HA  ILE X 292      13.143  -0.740  81.910  1.00  0.00           H
ATOM   4538  CB  ILE X 292      11.125  -1.377  82.166  1.00  0.00           C
ATOM   4539  HB  ILE X 292      10.248  -0.981  82.674  1.00  0.00           H
ATOM   4540  CG2 ILE X 292      10.741  -1.350  80.711  1.00  0.00           C
ATOM   4541 HG21 ILE X 292      11.621  -1.777  80.230  1.00  0.00           H
ATOM   4542 HG22 ILE X 292       9.874  -1.995  80.569  1.00  0.00           H
ATOM   4543 HG23 ILE X 292      10.526  -0.348  80.339  1.00  0.00           H
ATOM   4544  CG1 ILE X 292      11.430  -2.897  82.731  1.00  0.00           C
ATOM   4545 HG12 ILE X 292      12.193  -3.454  82.187  1.00  0.00           H
ATOM   4546 HG13 ILE X 292      11.851  -2.879  83.736  1.00  0.00           H
ATOM   4547  CD1 ILE X 292      10.223  -3.828  82.930  1.00  0.00           C
ATOM   4548 HD11 ILE X 292      10.640  -4.746  83.346  1.00  0.00           H
ATOM   4549 HD12 ILE X 292       9.430  -3.295  83.455  1.00  0.00           H
ATOM   4550 HD13 ILE X 292       9.766  -4.065  81.970  1.00  0.00           H
ATOM   4551  C   ILE X 292      11.987   1.059  81.833  1.00  0.00           C
ATOM   4552  O   ILE X 292      10.990   1.730  82.038  1.00  0.00           O
ATOM   4553  N   LEU X 293      13.072   1.554  81.174  1.00  0.00           N
ATOM   4554  H   LEU X 293      13.847   0.919  81.040  1.00  0.00           H
ATOM   4555  CA  LEU X 293      13.188   2.857  80.486  1.00  0.00           C
ATOM   4556  HA  LEU X 293      12.764   3.617  81.143  1.00  0.00           H
ATOM   4557  CB  LEU X 293      14.661   3.281  80.242  1.00  0.00           C
ATOM   4558  HB2 LEU X 293      15.321   2.464  79.951  1.00  0.00           H
ATOM   4559  HB3 LEU X 293      14.808   4.134  79.580  1.00  0.00           H
ATOM   4560  CG  LEU X 293      15.227   3.867  81.609  1.00  0.00           C
ATOM   4561  HG  LEU X 293      15.099   3.136  82.408  1.00  0.00           H
ATOM   4562  CD1 LEU X 293      16.690   4.182  81.505  1.00  0.00           C
ATOM   4563 HD11 LEU X 293      17.137   4.369  82.482  1.00  0.00           H
ATOM   4564 HD12 LEU X 293      17.151   3.291  81.081  1.00  0.00           H
ATOM   4565 HD13 LEU X 293      16.881   5.093  80.937  1.00  0.00           H
ATOM   4566  CD2 LEU X 293      14.623   5.226  81.928  1.00  0.00           C
ATOM   4567 HD21 LEU X 293      15.021   5.660  82.845  1.00  0.00           H
ATOM   4568 HD22 LEU X 293      14.777   5.956  81.133  1.00  0.00           H
ATOM   4569 HD23 LEU X 293      13.575   5.175  82.223  1.00  0.00           H
ATOM   4570  C   LEU X 293      12.477   3.080  79.176  1.00  0.00           C
ATOM   4571  O   LEU X 293      12.483   4.208  78.674  1.00  0.00           O
ATOM   4572  N   GLY X 294      11.782   1.990  78.752  1.00  0.00           N
ATOM   4573  H   GLY X 294      11.942   1.110  79.220  1.00  0.00           H
ATOM   4574  CA  GLY X 294      11.119   1.924  77.458  1.00  0.00           C
ATOM   4575  HA2 GLY X 294      10.100   2.283  77.603  1.00  0.00           H
ATOM   4576  HA3 GLY X 294      11.694   2.421  76.676  1.00  0.00           H
ATOM   4577  C   GLY X 294      11.078   0.401  76.988  1.00  0.00           C
ATOM   4578  O   GLY X 294      11.933  -0.417  77.322  1.00  0.00           O
ATOM   4579  N   THR X 295      10.058   0.026  76.184  1.00  0.00           N
ATOM   4580  H   THR X 295       9.272   0.622  75.965  1.00  0.00           H
ATOM   4581  CA  THR X 295       9.905  -1.300  75.581  1.00  0.00           C
ATOM   4582  HA  THR X 295      10.902  -1.737  75.642  1.00  0.00           H
ATOM   4583  CB  THR X 295       8.897  -2.111  76.406  1.00  0.00           C
ATOM   4584  HB  THR X 295       8.893  -3.150  76.078  1.00  0.00           H
ATOM   4585  CG2 THR X 295       9.042  -2.007  77.939  1.00  0.00           C
ATOM   4586 HG21 THR X 295       8.277  -2.627  78.407  1.00  0.00           H
ATOM   4587 HG22 THR X 295      10.025  -2.330  78.285  1.00  0.00           H
ATOM   4588 HG23 THR X 295       9.008  -0.986  78.317  1.00  0.00           H
ATOM   4589  OG1 THR X 295       7.563  -1.620  76.270  1.00  0.00           O
ATOM   4590  HG1 THR X 295       7.054  -2.359  75.929  1.00  0.00           H
ATOM   4591  C   THR X 295       9.533  -1.235  74.071  1.00  0.00           C
ATOM   4592  O   THR X 295       9.057  -0.225  73.550  1.00  0.00           O
ATOM   4593  N   VAL X 296       9.839  -2.322  73.373  1.00  0.00           N
ATOM   4594  H   VAL X 296      10.356  -3.010  73.903  1.00  0.00           H
ATOM   4595  CA  VAL X 296       9.626  -2.432  71.847  1.00  0.00           C
ATOM   4596  HA  VAL X 296       8.659  -1.964  71.662  1.00  0.00           H
ATOM   4597  CB  VAL X 296      10.795  -1.669  71.233  1.00  0.00           C
ATOM   4598  HB  VAL X 296      10.992  -0.781  71.835  1.00  0.00           H
ATOM   4599  CG1 VAL X 296      12.103  -2.527  71.034  1.00  0.00           C
ATOM   4600 HG11 VAL X 296      12.018  -3.191  70.173  1.00  0.00           H
ATOM   4601 HG12 VAL X 296      12.975  -1.882  70.926  1.00  0.00           H
ATOM   4602 HG13 VAL X 296      12.425  -3.065  71.926  1.00  0.00           H
ATOM   4603  CG2 VAL X 296      10.587  -1.232  69.747  1.00  0.00           C
ATOM   4604 HG21 VAL X 296      11.493  -0.729  69.413  1.00  0.00           H
ATOM   4605 HG22 VAL X 296      10.533  -2.033  69.010  1.00  0.00           H
ATOM   4606 HG23 VAL X 296       9.766  -0.515  69.725  1.00  0.00           H
ATOM   4607  C   VAL X 296       9.601  -3.899  71.351  1.00  0.00           C
ATOM   4608  O   VAL X 296      10.215  -4.765  71.990  1.00  0.00           O
ATOM   4609  N   LYS X 297       8.977  -4.139  70.178  1.00  0.00           N
ATOM   4610  H   LYS X 297       8.487  -3.353  69.774  1.00  0.00           H
ATOM   4611  CA  LYS X 297       8.857  -5.410  69.500  1.00  0.00           C
ATOM   4612  HA  LYS X 297       8.539  -6.208  70.170  1.00  0.00           H
ATOM   4613  CB  LYS X 297       7.750  -5.351  68.459  1.00  0.00           C
ATOM   4614  HB2 LYS X 297       6.794  -5.261  68.975  1.00  0.00           H
ATOM   4615  HB3 LYS X 297       7.847  -4.463  67.836  1.00  0.00           H
ATOM   4616  CG  LYS X 297       7.729  -6.593  67.559  1.00  0.00           C
ATOM   4617  HG2 LYS X 297       8.687  -6.798  67.080  1.00  0.00           H
ATOM   4618  HG3 LYS X 297       7.342  -7.419  68.155  1.00  0.00           H
ATOM   4619  CD  LYS X 297       6.734  -6.277  66.361  1.00  0.00           C
ATOM   4620  HD2 LYS X 297       5.825  -5.866  66.800  1.00  0.00           H
ATOM   4621  HD3 LYS X 297       7.206  -5.515  65.742  1.00  0.00           H
ATOM   4622  CE  LYS X 297       6.515  -7.495  65.474  1.00  0.00           C
ATOM   4623  HE2 LYS X 297       7.478  -7.824  65.082  1.00  0.00           H
ATOM   4624  HE3 LYS X 297       6.067  -8.279  66.085  1.00  0.00           H
ATOM   4625  NZ  LYS X 297       5.595  -7.157  64.360  1.00  0.00           N
ATOM   4626  HZ1 LYS X 297       5.304  -7.953  63.811  1.00  0.00           H
ATOM   4627  HZ2 LYS X 297       4.767  -6.774  64.796  1.00  0.00           H
ATOM   4628  HZ3 LYS X 297       5.994  -6.527  63.680  1.00  0.00           H
ATOM   4629  C   LYS X 297      10.167  -5.766  68.897  1.00  0.00           C
ATOM   4630  O   LYS X 297      10.701  -5.012  68.107  1.00  0.00           O
ATOM   4631  N   GLY X 298      10.792  -6.959  69.040  1.00  0.00           N
ATOM   4632  H   GLY X 298      10.357  -7.703  69.566  1.00  0.00           H
ATOM   4633  CA  GLY X 298      12.129  -7.290  68.594  1.00  0.00           C
ATOM   4634  HA2 GLY X 298      12.872  -6.906  69.293  1.00  0.00           H
ATOM   4635  HA3 GLY X 298      12.172  -8.379  68.557  1.00  0.00           H
ATOM   4636  C   GLY X 298      12.463  -6.939  67.103  1.00  0.00           C
ATOM   4637  O   GLY X 298      13.509  -6.401  66.883  1.00  0.00           O
ATOM   4638  N   ALA X 299      11.539  -7.116  66.167  1.00  0.00           N
ATOM   4639  H   ALA X 299      10.741  -7.620  66.530  1.00  0.00           H
ATOM   4640  CA  ALA X 299      11.806  -6.915  64.688  1.00  0.00           C
ATOM   4641  HA  ALA X 299      12.548  -7.615  64.304  1.00  0.00           H
ATOM   4642  CB  ALA X 299      10.495  -7.131  63.857  1.00  0.00           C
ATOM   4643  HB1 ALA X 299       9.834  -6.343  64.220  1.00  0.00           H
ATOM   4644  HB2 ALA X 299      10.585  -7.084  62.772  1.00  0.00           H
ATOM   4645  HB3 ALA X 299      10.222  -8.161  64.078  1.00  0.00           H
ATOM   4646  C   ALA X 299      12.188  -5.450  64.388  1.00  0.00           C
ATOM   4647  O   ALA X 299      12.822  -5.083  63.352  1.00  0.00           O
ATOM   4648  N   GLU X 300      11.944  -4.481  65.260  1.00  0.00           N
ATOM   4649  H   GLU X 300      11.714  -4.809  66.187  1.00  0.00           H
ATOM   4650  CA  GLU X 300      12.307  -3.077  65.127  1.00  0.00           C
ATOM   4651  HA  GLU X 300      12.066  -2.789  64.103  1.00  0.00           H
ATOM   4652  CB  GLU X 300      11.381  -2.203  65.983  1.00  0.00           C
ATOM   4653  HB2 GLU X 300      11.493  -2.730  66.931  1.00  0.00           H
ATOM   4654  HB3 GLU X 300      11.776  -1.196  66.120  1.00  0.00           H
ATOM   4655  CG  GLU X 300       9.907  -2.041  65.591  1.00  0.00           C
ATOM   4656  HG2 GLU X 300       9.613  -3.031  65.244  1.00  0.00           H
ATOM   4657  HG3 GLU X 300       9.361  -1.668  66.457  1.00  0.00           H
ATOM   4658  CD  GLU X 300       9.800  -1.069  64.410  1.00  0.00           C
ATOM   4659  OE1 GLU X 300       8.760  -0.517  64.116  1.00  0.00           O
ATOM   4660  OE2 GLU X 300      10.739  -0.952  63.612  1.00  0.00           O
ATOM   4661  C   GLU X 300      13.804  -2.790  65.442  1.00  0.00           C
ATOM   4662  O   GLU X 300      14.260  -1.694  65.193  1.00  0.00           O
ATOM   4663  N   LEU X 301      14.498  -3.776  65.987  1.00  0.00           N
ATOM   4664  H   LEU X 301      14.003  -4.563  66.383  1.00  0.00           H
ATOM   4665  CA  LEU X 301      15.942  -3.771  66.295  1.00  0.00           C
ATOM   4666  HA  LEU X 301      16.361  -2.765  66.302  1.00  0.00           H
ATOM   4667  CB  LEU X 301      16.167  -4.300  67.645  1.00  0.00           C
ATOM   4668  HB2 LEU X 301      16.042  -5.381  67.588  1.00  0.00           H
ATOM   4669  HB3 LEU X 301      17.163  -4.004  67.975  1.00  0.00           H
ATOM   4670  CG  LEU X 301      15.303  -3.864  68.802  1.00  0.00           C
ATOM   4671  HG  LEU X 301      14.311  -4.190  68.492  1.00  0.00           H
ATOM   4672  CD1 LEU X 301      15.535  -4.614  70.142  1.00  0.00           C
ATOM   4673 HD11 LEU X 301      16.511  -4.393  70.573  1.00  0.00           H
ATOM   4674 HD12 LEU X 301      14.731  -4.531  70.873  1.00  0.00           H
ATOM   4675 HD13 LEU X 301      15.626  -5.683  69.946  1.00  0.00           H
ATOM   4676  CD2 LEU X 301      15.363  -2.364  69.018  1.00  0.00           C
ATOM   4677 HD21 LEU X 301      14.814  -1.912  68.192  1.00  0.00           H
ATOM   4678 HD22 LEU X 301      14.909  -2.088  69.970  1.00  0.00           H
ATOM   4679 HD23 LEU X 301      16.392  -2.009  68.980  1.00  0.00           H
ATOM   4680  C   LEU X 301      16.745  -4.658  65.301  1.00  0.00           C
ATOM   4681  O   LEU X 301      17.895  -4.946  65.623  1.00  0.00           O
ATOM   4682  N   GLU X 302      16.079  -5.137  64.275  1.00  0.00           N
ATOM   4683  H   GLU X 302      15.074  -5.028  64.264  1.00  0.00           H
ATOM   4684  CA  GLU X 302      16.775  -5.796  63.143  1.00  0.00           C
ATOM   4685  HA  GLU X 302      17.092  -6.736  63.595  1.00  0.00           H
ATOM   4686  CB  GLU X 302      15.868  -6.011  61.915  1.00  0.00           C
ATOM   4687  HB2 GLU X 302      15.044  -6.662  62.208  1.00  0.00           H
ATOM   4688  HB3 GLU X 302      15.473  -5.033  61.643  1.00  0.00           H
ATOM   4689  CG  GLU X 302      16.565  -6.697  60.674  1.00  0.00           C
ATOM   4690  HG2 GLU X 302      17.552  -6.291  60.450  1.00  0.00           H
ATOM   4691  HG3 GLU X 302      16.904  -7.684  60.987  1.00  0.00           H
ATOM   4692  CD  GLU X 302      15.608  -6.768  59.409  1.00  0.00           C
ATOM   4693  OE1 GLU X 302      16.019  -6.281  58.333  1.00  0.00           O
ATOM   4694  OE2 GLU X 302      14.543  -7.446  59.549  1.00  0.00           O
ATOM   4695  C   GLU X 302      18.047  -4.974  62.671  1.00  0.00           C
ATOM   4696  O   GLU X 302      17.872  -3.815  62.353  1.00  0.00           O
ATOM   4697  N   LEU X 303      19.147  -5.642  62.484  1.00  0.00           N
ATOM   4698  H   LEU X 303      19.290  -6.455  63.067  1.00  0.00           H
ATOM   4699  CA  LEU X 303      20.396  -5.180  61.896  1.00  0.00           C
ATOM   4700  HA  LEU X 303      21.154  -5.927  62.129  1.00  0.00           H
ATOM   4701  CB  LEU X 303      20.365  -5.027  60.323  1.00  0.00           C
ATOM   4702  HB2 LEU X 303      19.360  -4.656  60.122  1.00  0.00           H
ATOM   4703  HB3 LEU X 303      21.105  -4.306  59.975  1.00  0.00           H
ATOM   4704  CG  LEU X 303      20.519  -6.389  59.536  1.00  0.00           C
ATOM   4705  HG  LEU X 303      19.828  -7.086  60.012  1.00  0.00           H
ATOM   4706  CD1 LEU X 303      20.098  -6.329  58.062  1.00  0.00           C
ATOM   4707 HD11 LEU X 303      20.748  -5.610  57.563  1.00  0.00           H
ATOM   4708 HD12 LEU X 303      20.189  -7.293  57.563  1.00  0.00           H
ATOM   4709 HD13 LEU X 303      19.043  -6.066  57.989  1.00  0.00           H
ATOM   4710  CD2 LEU X 303      21.952  -6.768  59.373  1.00  0.00           C
ATOM   4711 HD21 LEU X 303      22.017  -7.732  58.869  1.00  0.00           H
ATOM   4712 HD22 LEU X 303      22.509  -5.928  58.958  1.00  0.00           H
ATOM   4713 HD23 LEU X 303      22.299  -6.909  60.396  1.00  0.00           H
ATOM   4714  C   LEU X 303      21.205  -4.054  62.585  1.00  0.00           C
ATOM   4715  O   LEU X 303      22.290  -3.744  62.102  1.00  0.00           O
ATOM   4716  N   LEU X 304      20.718  -3.558  63.730  1.00  0.00           N
ATOM   4717  H   LEU X 304      19.838  -3.896  64.093  1.00  0.00           H
ATOM   4718  CA  LEU X 304      21.502  -2.703  64.616  1.00  0.00           C
ATOM   4719  HA  LEU X 304      21.996  -1.979  63.969  1.00  0.00           H
ATOM   4720  CB  LEU X 304      20.587  -1.898  65.522  1.00  0.00           C
ATOM   4721  HB2 LEU X 304      20.167  -2.578  66.262  1.00  0.00           H
ATOM   4722  HB3 LEU X 304      21.303  -1.212  65.975  1.00  0.00           H
ATOM   4723  CG  LEU X 304      19.372  -1.055  64.943  1.00  0.00           C
ATOM   4724  HG  LEU X 304      18.637  -1.702  64.465  1.00  0.00           H
ATOM   4725  CD1 LEU X 304      18.683  -0.249  66.006  1.00  0.00           C
ATOM   4726 HD11 LEU X 304      17.837   0.347  65.665  1.00  0.00           H
ATOM   4727 HD12 LEU X 304      18.279  -0.946  66.740  1.00  0.00           H
ATOM   4728 HD13 LEU X 304      19.327   0.507  66.453  1.00  0.00           H
ATOM   4729  CD2 LEU X 304      19.887  -0.070  63.920  1.00  0.00           C
ATOM   4730 HD21 LEU X 304      20.356  -0.677  63.146  1.00  0.00           H
ATOM   4731 HD22 LEU X 304      19.059   0.416  63.403  1.00  0.00           H
ATOM   4732 HD23 LEU X 304      20.459   0.763  64.329  1.00  0.00           H
ATOM   4733  C   LEU X 304      22.602  -3.382  65.442  1.00  0.00           C
ATOM   4734  O   LEU X 304      22.487  -4.582  65.770  1.00  0.00           O
ATOM   4735  N   ARG X 305      23.772  -2.746  65.558  1.00  0.00           N
ATOM   4736  H   ARG X 305      23.811  -1.836  65.122  1.00  0.00           H
ATOM   4737  CA  ARG X 305      25.079  -3.370  65.846  1.00  0.00           C
ATOM   4738  HA  ARG X 305      25.022  -4.448  65.694  1.00  0.00           H
ATOM   4739  CB  ARG X 305      26.163  -2.900  64.810  1.00  0.00           C
ATOM   4740  HB2 ARG X 305      26.175  -1.814  64.891  1.00  0.00           H
ATOM   4741  HB3 ARG X 305      27.142  -3.305  65.067  1.00  0.00           H
ATOM   4742  CG  ARG X 305      25.814  -3.324  63.350  1.00  0.00           C
ATOM   4743  HG2 ARG X 305      25.615  -4.384  63.193  1.00  0.00           H
ATOM   4744  HG3 ARG X 305      25.043  -2.728  62.863  1.00  0.00           H
ATOM   4745  CD  ARG X 305      27.055  -3.048  62.471  1.00  0.00           C
ATOM   4746  HD2 ARG X 305      26.893  -2.855  61.411  1.00  0.00           H
ATOM   4747  HD3 ARG X 305      27.528  -2.160  62.889  1.00  0.00           H
ATOM   4748  NE  ARG X 305      28.098  -4.170  62.345  1.00  0.00           N
ATOM   4749  HE  ARG X 305      29.008  -4.061  62.770  1.00  0.00           H
ATOM   4750  CZ  ARG X 305      27.990  -5.256  61.623  1.00  0.00           C
ATOM   4751  NH1 ARG X 305      26.929  -5.578  60.882  1.00  0.00           N
ATOM   4752 HH11 ARG X 305      26.078  -5.036  60.913  1.00  0.00           H
ATOM   4753 HH12 ARG X 305      26.934  -6.395  60.288  1.00  0.00           H
ATOM   4754  NH2 ARG X 305      28.917  -6.094  61.742  1.00  0.00           N
ATOM   4755 HH21 ARG X 305      29.595  -6.003  62.485  1.00  0.00           H
ATOM   4756 HH22 ARG X 305      28.978  -6.900  61.138  1.00  0.00           H
ATOM   4757  C   ARG X 305      25.709  -3.203  67.248  1.00  0.00           C
ATOM   4758  O   ARG X 305      25.497  -2.210  67.952  1.00  0.00           O
ATOM   4759  N   PHE X 306      26.406  -4.298  67.559  1.00  0.00           N
ATOM   4760  H   PHE X 306      26.564  -4.992  66.842  1.00  0.00           H
ATOM   4761  CA  PHE X 306      26.948  -4.568  68.920  1.00  0.00           C
ATOM   4762  HA  PHE X 306      27.062  -3.607  69.419  1.00  0.00           H
ATOM   4763  CB  PHE X 306      26.046  -5.525  69.649  1.00  0.00           C
ATOM   4764  HB2 PHE X 306      26.050  -6.411  69.013  1.00  0.00           H
ATOM   4765  HB3 PHE X 306      26.504  -5.795  70.601  1.00  0.00           H
ATOM   4766  CG  PHE X 306      24.625  -5.145  69.834  1.00  0.00           C
ATOM   4767  CD1 PHE X 306      24.199  -4.542  71.035  1.00  0.00           C
ATOM   4768  HD1 PHE X 306      25.040  -4.307  71.670  1.00  0.00           H
ATOM   4769  CE1 PHE X 306      22.849  -4.200  71.192  1.00  0.00           C
ATOM   4770  HE1 PHE X 306      22.552  -3.699  72.101  1.00  0.00           H
ATOM   4771  CZ  PHE X 306      21.918  -4.416  70.118  1.00  0.00           C
ATOM   4772  HZ  PHE X 306      20.891  -4.107  70.241  1.00  0.00           H
ATOM   4773  CE2 PHE X 306      22.311  -5.181  68.994  1.00  0.00           C
ATOM   4774  HE2 PHE X 306      21.562  -5.403  68.248  1.00  0.00           H
ATOM   4775  CD2 PHE X 306      23.672  -5.477  68.771  1.00  0.00           C
ATOM   4776  HD2 PHE X 306      24.069  -6.036  67.936  1.00  0.00           H
ATOM   4777  C   PHE X 306      28.414  -5.048  68.914  1.00  0.00           C
ATOM   4778  O   PHE X 306      28.769  -5.935  68.181  1.00  0.00           O
ATOM   4779  N   THR X 307      29.249  -4.539  69.750  1.00  0.00           N
ATOM   4780  H   THR X 307      28.871  -3.989  70.507  1.00  0.00           H
ATOM   4781  CA  THR X 307      30.724  -4.864  69.882  1.00  0.00           C
ATOM   4782  HA  THR X 307      31.182  -4.958  68.896  1.00  0.00           H
ATOM   4783  CB  THR X 307      31.504  -3.700  70.501  1.00  0.00           C
ATOM   4784  HB  THR X 307      31.263  -3.584  71.558  1.00  0.00           H
ATOM   4785  CG2 THR X 307      33.037  -3.833  70.340  1.00  0.00           C
ATOM   4786 HG21 THR X 307      33.481  -4.774  70.661  1.00  0.00           H
ATOM   4787 HG22 THR X 307      33.248  -3.750  69.274  1.00  0.00           H
ATOM   4788 HG23 THR X 307      33.536  -3.059  70.924  1.00  0.00           H
ATOM   4789  OG1 THR X 307      31.199  -2.473  69.824  1.00  0.00           O
ATOM   4790  HG1 THR X 307      30.548  -2.015  70.362  1.00  0.00           H
ATOM   4791  C   THR X 307      30.872  -6.165  70.663  1.00  0.00           C
ATOM   4792  O   THR X 307      30.249  -6.283  71.718  1.00  0.00           O
ATOM   4793  N   HIE X 308      31.785  -7.055  70.243  1.00  0.00           N
ATOM   4794  H   HIE X 308      32.203  -6.950  69.331  1.00  0.00           H
ATOM   4795  CA  HIE X 308      32.043  -8.309  70.890  1.00  0.00           C
ATOM   4796  HA  HIE X 308      31.043  -8.683  71.106  1.00  0.00           H
ATOM   4797  CB  HIE X 308      32.688  -9.286  69.917  1.00  0.00           C
ATOM   4798  HB2 HIE X 308      32.056  -9.483  69.052  1.00  0.00           H
ATOM   4799  HB3 HIE X 308      33.631  -8.839  69.602  1.00  0.00           H
ATOM   4800  CG  HIE X 308      32.974 -10.728  70.454  1.00  0.00           C
ATOM   4801  ND1 HIE X 308      33.941 -11.001  71.446  1.00  0.00           N
ATOM   4802  CE1 HIE X 308      33.881 -12.319  71.677  1.00  0.00           C
ATOM   4803  HE1 HIE X 308      34.414 -12.908  72.408  1.00  0.00           H
ATOM   4804  NE2 HIE X 308      32.902 -12.831  70.923  1.00  0.00           N
ATOM   4805  HE2 HIE X 308      32.653 -13.808  70.981  1.00  0.00           H
ATOM   4806  CD2 HIE X 308      32.293 -11.882  70.169  1.00  0.00           C
ATOM   4807  HD2 HIE X 308      31.420 -11.891  69.534  1.00  0.00           H
ATOM   4808  C   HIE X 308      32.777  -8.252  72.197  1.00  0.00           C
ATOM   4809  O   HIE X 308      33.781  -7.487  72.321  1.00  0.00           O
ATOM   4810  N   PRO X 309      32.445  -8.938  73.299  1.00  0.00           N
ATOM   4811  CD  PRO X 309      31.186  -9.753  73.457  1.00  0.00           C
ATOM   4812  HD2 PRO X 309      31.459 -10.775  73.193  1.00  0.00           H
ATOM   4813  HD3 PRO X 309      30.327  -9.497  72.837  1.00  0.00           H
ATOM   4814  CG  PRO X 309      30.836  -9.589  74.954  1.00  0.00           C
ATOM   4815  HG2 PRO X 309      30.329 -10.504  75.263  1.00  0.00           H
ATOM   4816  HG3 PRO X 309      30.313  -8.650  75.132  1.00  0.00           H
ATOM   4817  CB  PRO X 309      32.164  -9.439  75.602  1.00  0.00           C
ATOM   4818  HB2 PRO X 309      32.583 -10.430  75.784  1.00  0.00           H
ATOM   4819  HB3 PRO X 309      32.197  -8.863  76.526  1.00  0.00           H
ATOM   4820  CA  PRO X 309      33.006  -8.643  74.610  1.00  0.00           C
ATOM   4821  HA  PRO X 309      32.782  -7.578  74.661  1.00  0.00           H
ATOM   4822  C   PRO X 309      34.496  -8.843  74.800  1.00  0.00           C
ATOM   4823  O   PRO X 309      35.068  -8.369  75.835  1.00  0.00           O
ATOM   4824  N   PHE X 310      35.166  -9.475  73.867  1.00  0.00           N
ATOM   4825  H   PHE X 310      34.619  -9.916  73.141  1.00  0.00           H
ATOM   4826  CA  PHE X 310      36.645  -9.543  73.849  1.00  0.00           C
ATOM   4827  HA  PHE X 310      37.044  -8.650  74.330  1.00  0.00           H
ATOM   4828  CB  PHE X 310      37.103 -10.711  74.698  1.00  0.00           C
ATOM   4829  HB2 PHE X 310      38.180 -10.732  74.534  1.00  0.00           H
ATOM   4830  HB3 PHE X 310      37.008 -10.432  75.747  1.00  0.00           H
ATOM   4831  CG  PHE X 310      36.460 -12.034  74.335  1.00  0.00           C
ATOM   4832  CD1 PHE X 310      35.328 -12.444  75.055  1.00  0.00           C
ATOM   4833  HD1 PHE X 310      34.759 -11.676  75.557  1.00  0.00           H
ATOM   4834  CE1 PHE X 310      34.888 -13.774  74.879  1.00  0.00           C
ATOM   4835  HE1 PHE X 310      34.066 -14.150  75.470  1.00  0.00           H
ATOM   4836  CZ  PHE X 310      35.601 -14.752  74.094  1.00  0.00           C
ATOM   4837  HZ  PHE X 310      35.317 -15.794  74.090  1.00  0.00           H
ATOM   4838  CE2 PHE X 310      36.760 -14.260  73.431  1.00  0.00           C
ATOM   4839  HE2 PHE X 310      37.334 -14.936  72.815  1.00  0.00           H
ATOM   4840  CD2 PHE X 310      37.190 -12.948  73.547  1.00  0.00           C
ATOM   4841  HD2 PHE X 310      38.142 -12.655  73.132  1.00  0.00           H
ATOM   4842  C   PHE X 310      37.233  -9.601  72.475  1.00  0.00           C
ATOM   4843  O   PHE X 310      38.312  -9.052  72.316  1.00  0.00           O
ATOM   4844  N   MET X 311      36.552 -10.037  71.417  1.00  0.00           N
ATOM   4845  H   MET X 311      35.678 -10.533  71.522  1.00  0.00           H
ATOM   4846  CA  MET X 311      37.172 -10.170  70.080  1.00  0.00           C
ATOM   4847  HA  MET X 311      38.232 -10.376  70.232  1.00  0.00           H
ATOM   4848  CB  MET X 311      36.518 -11.332  69.310  1.00  0.00           C
ATOM   4849  HB2 MET X 311      35.495 -11.034  69.080  1.00  0.00           H
ATOM   4850  HB3 MET X 311      37.014 -11.498  68.353  1.00  0.00           H
ATOM   4851  CG  MET X 311      36.493 -12.714  69.957  1.00  0.00           C
ATOM   4852  HG2 MET X 311      36.232 -12.732  71.015  1.00  0.00           H
ATOM   4853  HG3 MET X 311      35.694 -13.288  69.488  1.00  0.00           H
ATOM   4854  SD  MET X 311      38.008 -13.761  69.937  1.00  0.00           S
ATOM   4855  CE  MET X 311      38.029 -14.444  68.259  1.00  0.00           C
ATOM   4856  HE1 MET X 311      38.859 -15.143  68.160  1.00  0.00           H
ATOM   4857  HE2 MET X 311      37.176 -15.120  68.219  1.00  0.00           H
ATOM   4858  HE3 MET X 311      38.155 -13.747  67.430  1.00  0.00           H
ATOM   4859  C   MET X 311      37.093  -8.852  69.210  1.00  0.00           C
ATOM   4860  O   MET X 311      37.639  -8.772  68.074  1.00  0.00           O
ATOM   4861  N   GLY X 312      36.607  -7.771  69.800  1.00  0.00           N
ATOM   4862  H   GLY X 312      36.257  -7.949  70.730  1.00  0.00           H
ATOM   4863  CA  GLY X 312      36.730  -6.461  69.185  1.00  0.00           C
ATOM   4864  HA2 GLY X 312      36.463  -5.697  69.916  1.00  0.00           H
ATOM   4865  HA3 GLY X 312      37.781  -6.339  68.928  1.00  0.00           H
ATOM   4866  C   GLY X 312      35.952  -5.987  67.982  1.00  0.00           C
ATOM   4867  O   GLY X 312      35.695  -4.818  67.841  1.00  0.00           O
ATOM   4868  N   PHE X 313      35.633  -6.871  67.034  1.00  0.00           N
ATOM   4869  H   PHE X 313      35.869  -7.839  67.199  1.00  0.00           H
ATOM   4870  CA  PHE X 313      34.732  -6.670  65.968  1.00  0.00           C
ATOM   4871  HA  PHE X 313      34.978  -5.768  65.407  1.00  0.00           H
ATOM   4872  CB  PHE X 313      34.850  -7.817  65.045  1.00  0.00           C
ATOM   4873  HB2 PHE X 313      34.170  -7.600  64.222  1.00  0.00           H
ATOM   4874  HB3 PHE X 313      35.835  -7.796  64.578  1.00  0.00           H
ATOM   4875  CG  PHE X 313      34.662  -9.201  65.599  1.00  0.00           C
ATOM   4876  CD1 PHE X 313      35.654 -10.206  65.608  1.00  0.00           C
ATOM   4877  HD1 PHE X 313      36.562 -10.007  65.057  1.00  0.00           H
ATOM   4878  CE1 PHE X 313      35.425 -11.510  66.055  1.00  0.00           C
ATOM   4879  HE1 PHE X 313      36.201 -12.246  65.909  1.00  0.00           H
ATOM   4880  CZ  PHE X 313      34.120 -11.923  66.555  1.00  0.00           C
ATOM   4881  HZ  PHE X 313      33.979 -12.941  66.886  1.00  0.00           H
ATOM   4882  CE2 PHE X 313      33.079 -11.004  66.448  1.00  0.00           C
ATOM   4883  HE2 PHE X 313      32.071 -11.294  66.704  1.00  0.00           H
ATOM   4884  CD2 PHE X 313      33.405  -9.639  66.022  1.00  0.00           C
ATOM   4885  HD2 PHE X 313      32.593  -8.929  65.969  1.00  0.00           H
ATOM   4886  C   PHE X 313      33.238  -6.486  66.477  1.00  0.00           C
ATOM   4887  O   PHE X 313      32.899  -6.936  67.587  1.00  0.00           O
ATOM   4888  N   ASP X 314      32.486  -5.689  65.775  1.00  0.00           N
ATOM   4889  H   ASP X 314      32.853  -5.362  64.892  1.00  0.00           H
ATOM   4890  CA  ASP X 314      31.057  -5.577  65.909  1.00  0.00           C
ATOM   4891  HA  ASP X 314      30.801  -5.822  66.939  1.00  0.00           H
ATOM   4892  CB  ASP X 314      30.577  -4.130  65.613  1.00  0.00           C
ATOM   4893  HB2 ASP X 314      29.508  -4.142  65.825  1.00  0.00           H
ATOM   4894  HB3 ASP X 314      30.847  -3.485  66.448  1.00  0.00           H
ATOM   4895  CG  ASP X 314      30.918  -3.560  64.201  1.00  0.00           C
ATOM   4896  OD1 ASP X 314      30.751  -4.276  63.197  1.00  0.00           O
ATOM   4897  OD2 ASP X 314      31.224  -2.364  64.088  1.00  0.00           O
ATOM   4898  C   ASP X 314      30.270  -6.604  65.106  1.00  0.00           C
ATOM   4899  O   ASP X 314      30.822  -7.202  64.172  1.00  0.00           O
ATOM   4900  N   VAL X 315      28.993  -6.869  65.574  1.00  0.00           N
ATOM   4901  H   VAL X 315      28.683  -6.432  66.431  1.00  0.00           H
ATOM   4902  CA  VAL X 315      28.089  -7.875  64.963  1.00  0.00           C
ATOM   4903  HA  VAL X 315      28.436  -7.951  63.933  1.00  0.00           H
ATOM   4904  CB  VAL X 315      28.213  -9.241  65.638  1.00  0.00           C
ATOM   4905  HB  VAL X 315      27.555  -9.909  65.082  1.00  0.00           H
ATOM   4906  CG1 VAL X 315      29.638  -9.903  65.684  1.00  0.00           C
ATOM   4907 HG11 VAL X 315      30.131  -9.851  64.713  1.00  0.00           H
ATOM   4908 HG12 VAL X 315      30.221  -9.295  66.376  1.00  0.00           H
ATOM   4909 HG13 VAL X 315      29.683 -10.937  66.025  1.00  0.00           H
ATOM   4910  CG2 VAL X 315      27.585  -9.352  67.055  1.00  0.00           C
ATOM   4911 HG21 VAL X 315      27.638 -10.423  67.242  1.00  0.00           H
ATOM   4912 HG22 VAL X 315      28.182  -8.796  67.779  1.00  0.00           H
ATOM   4913 HG23 VAL X 315      26.526  -9.094  67.031  1.00  0.00           H
ATOM   4914  C   VAL X 315      26.680  -7.246  64.951  1.00  0.00           C
ATOM   4915  O   VAL X 315      26.289  -6.589  65.902  1.00  0.00           O
ATOM   4916  N   PRO X 316      25.811  -7.628  64.027  1.00  0.00           N
ATOM   4917  CD  PRO X 316      26.093  -8.430  62.870  1.00  0.00           C
ATOM   4918  HD2 PRO X 316      26.530  -9.359  63.235  1.00  0.00           H
ATOM   4919  HD3 PRO X 316      26.759  -7.952  62.151  1.00  0.00           H
ATOM   4920  CG  PRO X 316      24.789  -8.832  62.214  1.00  0.00           C
ATOM   4921  HG2 PRO X 316      24.333  -9.779  62.506  1.00  0.00           H
ATOM   4922  HG3 PRO X 316      24.843  -8.764  61.127  1.00  0.00           H
ATOM   4923  CB  PRO X 316      23.937  -7.603  62.639  1.00  0.00           C
ATOM   4924  HB2 PRO X 316      22.892  -7.903  62.717  1.00  0.00           H
ATOM   4925  HB3 PRO X 316      24.183  -6.805  61.938  1.00  0.00           H
ATOM   4926  CA  PRO X 316      24.437  -7.315  64.106  1.00  0.00           C
ATOM   4927  HA  PRO X 316      24.316  -6.261  64.356  1.00  0.00           H
ATOM   4928  C   PRO X 316      23.541  -8.173  65.053  1.00  0.00           C
ATOM   4929  O   PRO X 316      23.819  -9.381  65.235  1.00  0.00           O
ATOM   4930  N   ALA X 317      22.391  -7.574  65.476  1.00  0.00           N
ATOM   4931  H   ALA X 317      22.376  -6.564  65.487  1.00  0.00           H
ATOM   4932  CA  ALA X 317      21.187  -8.394  65.827  1.00  0.00           C
ATOM   4933  HA  ALA X 317      21.466  -9.305  66.356  1.00  0.00           H
ATOM   4934  CB  ALA X 317      20.337  -7.557  66.867  1.00  0.00           C
ATOM   4935  HB1 ALA X 317      20.263  -6.532  66.508  1.00  0.00           H
ATOM   4936  HB2 ALA X 317      19.340  -7.950  67.069  1.00  0.00           H
ATOM   4937  HB3 ALA X 317      20.941  -7.533  67.773  1.00  0.00           H
ATOM   4938  C   ALA X 317      20.364  -8.827  64.654  1.00  0.00           C
ATOM   4939  O   ALA X 317      20.132  -8.044  63.736  1.00  0.00           O
ATOM   4940  N   ILE X 318      19.900 -10.090  64.743  1.00  0.00           N
ATOM   4941  H   ILE X 318      19.945 -10.393  65.706  1.00  0.00           H
ATOM   4942  CA  ILE X 318      19.192 -10.835  63.652  1.00  0.00           C
ATOM   4943  HA  ILE X 318      18.888 -10.091  62.915  1.00  0.00           H
ATOM   4944  CB  ILE X 318      20.189 -11.743  62.835  1.00  0.00           C
ATOM   4945  HB  ILE X 318      19.609 -12.203  62.035  1.00  0.00           H
ATOM   4946  CG2 ILE X 318      21.223 -10.926  62.073  1.00  0.00           C
ATOM   4947 HG21 ILE X 318      20.754 -10.111  61.523  1.00  0.00           H
ATOM   4948 HG22 ILE X 318      21.956 -10.488  62.751  1.00  0.00           H
ATOM   4949 HG23 ILE X 318      21.664 -11.604  61.343  1.00  0.00           H
ATOM   4950  CG1 ILE X 318      20.619 -12.940  63.637  1.00  0.00           C
ATOM   4951 HG12 ILE X 318      21.460 -12.705  64.289  1.00  0.00           H
ATOM   4952 HG13 ILE X 318      19.733 -13.364  64.108  1.00  0.00           H
ATOM   4953  CD1 ILE X 318      21.314 -13.958  62.702  1.00  0.00           C
ATOM   4954 HD11 ILE X 318      22.312 -13.617  62.422  1.00  0.00           H
ATOM   4955 HD12 ILE X 318      21.579 -14.916  63.148  1.00  0.00           H
ATOM   4956 HD13 ILE X 318      20.748 -14.232  61.812  1.00  0.00           H
ATOM   4957  C   ILE X 318      17.894 -11.454  64.191  1.00  0.00           C
ATOM   4958  O   ILE X 318      17.754 -11.785  65.411  1.00  0.00           O
ATOM   4959  N   LEU X 319      16.905 -11.614  63.324  1.00  0.00           N
ATOM   4960  H   LEU X 319      16.971 -11.280  62.373  1.00  0.00           H
ATOM   4961  CA  LEU X 319      15.638 -12.165  63.719  1.00  0.00           C
ATOM   4962  HA  LEU X 319      15.375 -11.915  64.748  1.00  0.00           H
ATOM   4963  CB  LEU X 319      14.566 -11.520  62.805  1.00  0.00           C
ATOM   4964  HB2 LEU X 319      14.653 -11.899  61.786  1.00  0.00           H
ATOM   4965  HB3 LEU X 319      13.603 -11.837  63.206  1.00  0.00           H
ATOM   4966  CG  LEU X 319      14.598 -10.004  62.690  1.00  0.00           C
ATOM   4967  HG  LEU X 319      15.487  -9.653  62.166  1.00  0.00           H
ATOM   4968  CD1 LEU X 319      13.264  -9.591  62.044  1.00  0.00           C
ATOM   4969 HD11 LEU X 319      13.267  -8.522  61.828  1.00  0.00           H
ATOM   4970 HD12 LEU X 319      13.256 -10.036  61.050  1.00  0.00           H
ATOM   4971 HD13 LEU X 319      12.487 -10.011  62.683  1.00  0.00           H
ATOM   4972  CD2 LEU X 319      14.741  -9.264  63.998  1.00  0.00           C
ATOM   4973 HD21 LEU X 319      14.181  -9.732  64.807  1.00  0.00           H
ATOM   4974 HD22 LEU X 319      15.795  -9.277  64.278  1.00  0.00           H
ATOM   4975 HD23 LEU X 319      14.356  -8.249  63.895  1.00  0.00           H
ATOM   4976  C   LEU X 319      15.631 -13.665  63.536  1.00  0.00           C
ATOM   4977  O   LEU X 319      15.292 -14.222  62.481  1.00  0.00           O
ATOM   4978  N   GLY X 320      16.119 -14.355  64.518  1.00  0.00           N
ATOM   4979  H   GLY X 320      16.542 -13.863  65.292  1.00  0.00           H
ATOM   4980  CA  GLY X 320      16.220 -15.825  64.678  1.00  0.00           C
ATOM   4981  HA2 GLY X 320      16.753 -16.170  63.792  1.00  0.00           H
ATOM   4982  HA3 GLY X 320      16.892 -15.965  65.525  1.00  0.00           H
ATOM   4983  C   GLY X 320      14.931 -16.486  65.028  1.00  0.00           C
ATOM   4984  O   GLY X 320      14.419 -16.327  66.109  1.00  0.00           O
ATOM   4985  N   ASP X 321      14.288 -17.152  64.076  1.00  0.00           N
ATOM   4986  H   ASP X 321      14.705 -17.265  63.162  1.00  0.00           H
ATOM   4987  CA  ASP X 321      13.023 -17.885  64.309  1.00  0.00           C
ATOM   4988  HA  ASP X 321      12.294 -17.161  64.672  1.00  0.00           H
ATOM   4989  CB  ASP X 321      12.609 -18.427  62.965  1.00  0.00           C
ATOM   4990  HB2 ASP X 321      13.342 -19.103  62.523  1.00  0.00           H
ATOM   4991  HB3 ASP X 321      11.717 -19.039  63.097  1.00  0.00           H
ATOM   4992  CG  ASP X 321      12.315 -17.435  61.813  1.00  0.00           C
ATOM   4993  OD1 ASP X 321      12.624 -17.716  60.658  1.00  0.00           O
ATOM   4994  OD2 ASP X 321      11.801 -16.339  62.051  1.00  0.00           O
ATOM   4995  C   ASP X 321      13.127 -19.055  65.321  1.00  0.00           C
ATOM   4996  O   ASP X 321      12.107 -19.613  65.803  1.00  0.00           O
ATOM   4997  N   HID X 322      14.357 -19.568  65.661  1.00  0.00           N
ATOM   4998  H   HID X 322      15.099 -19.214  65.075  1.00  0.00           H
ATOM   4999  CA  HID X 322      14.601 -20.494  66.732  1.00  0.00           C
ATOM   5000  HA  HID X 322      13.820 -21.251  66.811  1.00  0.00           H
ATOM   5001  CB  HID X 322      15.942 -21.199  66.414  1.00  0.00           C
ATOM   5002  HB2 HID X 322      16.062 -22.061  67.069  1.00  0.00           H
ATOM   5003  HB3 HID X 322      15.903 -21.687  65.441  1.00  0.00           H
ATOM   5004  CG  HID X 322      17.147 -20.262  66.540  1.00  0.00           C
ATOM   5005  ND1 HID X 322      17.603 -19.366  65.559  1.00  0.00           N
ATOM   5006  HD1 HID X 322      17.200 -19.224  64.644  1.00  0.00           H
ATOM   5007  CE1 HID X 322      18.745 -18.790  65.989  1.00  0.00           C
ATOM   5008  HE1 HID X 322      19.297 -17.994  65.512  1.00  0.00           H
ATOM   5009  NE2 HID X 322      19.025 -19.259  67.213  1.00  0.00           N
ATOM   5010  CD2 HID X 322      17.998 -20.160  67.530  1.00  0.00           C
ATOM   5011  HD2 HID X 322      18.016 -20.771  68.420  1.00  0.00           H
ATOM   5012  C   HID X 322      14.720 -19.880  68.158  1.00  0.00           C
ATOM   5013  O   HID X 322      14.898 -20.695  69.049  1.00  0.00           O
ATOM   5014  N   VAL X 323      14.746 -18.516  68.358  1.00  0.00           N
ATOM   5015  H   VAL X 323      14.759 -17.915  67.547  1.00  0.00           H
ATOM   5016  CA  VAL X 323      14.718 -17.883  69.666  1.00  0.00           C
ATOM   5017  HA  VAL X 323      15.512 -18.383  70.222  1.00  0.00           H
ATOM   5018  CB  VAL X 323      15.109 -16.360  69.695  1.00  0.00           C
ATOM   5019  HB  VAL X 323      14.529 -15.816  68.950  1.00  0.00           H
ATOM   5020  CG1 VAL X 323      14.887 -15.737  71.040  1.00  0.00           C
ATOM   5021 HG11 VAL X 323      15.290 -14.727  71.106  1.00  0.00           H
ATOM   5022 HG12 VAL X 323      13.847 -15.815  71.356  1.00  0.00           H
ATOM   5023 HG13 VAL X 323      15.526 -16.275  71.741  1.00  0.00           H
ATOM   5024  CG2 VAL X 323      16.582 -16.303  69.311  1.00  0.00           C
ATOM   5025 HG21 VAL X 323      16.843 -16.873  68.419  1.00  0.00           H
ATOM   5026 HG22 VAL X 323      16.720 -15.244  69.094  1.00  0.00           H
ATOM   5027 HG23 VAL X 323      17.183 -16.633  70.157  1.00  0.00           H
ATOM   5028  C   VAL X 323      13.404 -18.220  70.374  1.00  0.00           C
ATOM   5029  O   VAL X 323      12.289 -18.057  69.807  1.00  0.00           O
ATOM   5030  N   THR X 324      13.478 -18.652  71.622  1.00  0.00           N
ATOM   5031  H   THR X 324      14.400 -18.720  72.028  1.00  0.00           H
ATOM   5032  CA  THR X 324      12.389 -18.969  72.470  1.00  0.00           C
ATOM   5033  HA  THR X 324      11.430 -18.763  71.994  1.00  0.00           H
ATOM   5034  CB  THR X 324      12.343 -20.475  72.801  1.00  0.00           C
ATOM   5035  HB  THR X 324      12.264 -20.957  71.826  1.00  0.00           H
ATOM   5036  CG2 THR X 324      13.470 -21.061  73.670  1.00  0.00           C
ATOM   5037 HG21 THR X 324      13.418 -20.739  74.711  1.00  0.00           H
ATOM   5038 HG22 THR X 324      13.494 -22.149  73.607  1.00  0.00           H
ATOM   5039 HG23 THR X 324      14.453 -20.707  73.362  1.00  0.00           H
ATOM   5040  OG1 THR X 324      11.109 -20.862  73.444  1.00  0.00           O
ATOM   5041  HG1 THR X 324      10.326 -20.645  72.934  1.00  0.00           H
ATOM   5042  C   THR X 324      12.406 -18.096  73.780  1.00  0.00           C
ATOM   5043  O   THR X 324      13.473 -17.758  74.269  1.00  0.00           O
ATOM   5044  N   LEU X 325      11.210 -17.868  74.424  1.00  0.00           N
ATOM   5045  H   LEU X 325      10.327 -17.943  73.938  1.00  0.00           H
ATOM   5046  CA  LEU X 325      11.071 -17.368  75.766  1.00  0.00           C
ATOM   5047  HA  LEU X 325      11.730 -16.505  75.853  1.00  0.00           H
ATOM   5048  CB  LEU X 325       9.617 -16.815  76.025  1.00  0.00           C
ATOM   5049  HB2 LEU X 325       8.906 -17.629  75.888  1.00  0.00           H
ATOM   5050  HB3 LEU X 325       9.487 -16.638  77.092  1.00  0.00           H
ATOM   5051  CG  LEU X 325       9.178 -15.567  75.257  1.00  0.00           C
ATOM   5052  HG  LEU X 325       9.340 -15.709  74.188  1.00  0.00           H
ATOM   5053  CD1 LEU X 325       7.750 -15.306  75.688  1.00  0.00           C
ATOM   5054 HD11 LEU X 325       7.131 -16.200  75.618  1.00  0.00           H
ATOM   5055 HD12 LEU X 325       7.781 -14.965  76.724  1.00  0.00           H
ATOM   5056 HD13 LEU X 325       7.326 -14.496  75.095  1.00  0.00           H
ATOM   5057  CD2 LEU X 325      10.019 -14.352  75.576  1.00  0.00           C
ATOM   5058 HD21 LEU X 325      11.091 -14.433  75.394  1.00  0.00           H
ATOM   5059 HD22 LEU X 325       9.587 -13.525  75.014  1.00  0.00           H
ATOM   5060 HD23 LEU X 325       9.854 -14.134  76.632  1.00  0.00           H
ATOM   5061  C   LEU X 325      11.556 -18.437  76.811  1.00  0.00           C
ATOM   5062  O   LEU X 325      11.894 -17.965  77.884  1.00  0.00           O
[truncated: 755,245 more chars]
