# Supplementary material for: Negative catalysis by the editing domain of class I aminoacyl-tRNA synthetases
Source: Nucleic Acids Res. 2022 Mar 31;50(7):4029–41. doi: 10.1093/nar/gkac207 (PMC9023258; doi:10.1093/nar/gkac207)
Supplement: gkac207_Supplemental_Files [file gkac207_supplemental_files.zip › WT-IleRS-Val2A.pdb]

CRYST1    0.000    0.000    0.000  90.00  90.00  90.00 P 1           1
ATOM      1  N   MET X   1     -31.300 -95.871  86.940  1.00  0.00           N
ATOM      2  H1  MET X   1     -30.391 -95.549  87.243  1.00  0.00           H
ATOM      3  H2  MET X   1     -31.168 -96.800  86.570  1.00  0.00           H
ATOM      4  H3  MET X   1     -31.874 -95.920  87.769  1.00  0.00           H
ATOM      5  CA  MET X   1     -31.899 -94.950  85.890  1.00  0.00           C
ATOM      6  HA  MET X   1     -32.583 -94.226  86.334  1.00  0.00           H
ATOM      7  CB  MET X   1     -30.712 -94.085  85.281  1.00  0.00           C
ATOM      8  HB2 MET X   1     -31.091 -93.160  84.841  1.00  0.00           H
ATOM      9  HB3 MET X   1     -30.162 -93.672  86.128  1.00  0.00           H
ATOM     10  CG  MET X   1     -29.745 -94.885  84.366  1.00  0.00           C
ATOM     11  HG2 MET X   1     -30.326 -95.421  83.614  1.00  0.00           H
ATOM     12  HG3 MET X   1     -29.090 -94.208  83.818  1.00  0.00           H
ATOM     13  SD  MET X   1     -28.917 -96.291  85.142  1.00  0.00           S
ATOM     14  CE  MET X   1     -27.349 -95.518  85.296  1.00  0.00           C
ATOM     15  HE1 MET X   1     -26.994 -95.295  84.290  1.00  0.00           H
ATOM     16  HE2 MET X   1     -27.367 -94.625  85.922  1.00  0.00           H
ATOM     17  HE3 MET X   1     -26.628 -96.161  85.801  1.00  0.00           H
ATOM     18  C   MET X   1     -32.704 -95.665  84.765  1.00  0.00           C
ATOM     19  O   MET X   1     -32.236 -96.549  84.047  1.00  0.00           O
ATOM     20  N   SER X   2     -33.892 -95.193  84.550  1.00  0.00           N
ATOM     21  H   SER X   2     -34.342 -94.408  84.998  1.00  0.00           H
ATOM     22  CA  SER X   2     -34.737 -95.786  83.468  1.00  0.00           C
ATOM     23  HA  SER X   2     -34.843 -96.851  83.680  1.00  0.00           H
ATOM     24  CB  SER X   2     -36.168 -95.275  83.605  1.00  0.00           C
ATOM     25  HB2 SER X   2     -36.581 -95.466  82.615  1.00  0.00           H
ATOM     26  HB3 SER X   2     -36.773 -95.777  84.359  1.00  0.00           H
ATOM     27  OG  SER X   2     -36.023 -93.930  83.853  1.00  0.00           O
ATOM     28  HG  SER X   2     -36.760 -93.679  84.416  1.00  0.00           H
ATOM     29  C   SER X   2     -34.368 -95.500  82.031  1.00  0.00           C
ATOM     30  O   SER X   2     -33.894 -94.431  81.822  1.00  0.00           O
ATOM     31  N   ASP X   3     -34.673 -96.269  81.021  1.00  0.00           N
ATOM     32  H   ASP X   3     -35.123 -97.164  81.152  1.00  0.00           H
ATOM     33  CA  ASP X   3     -34.363 -95.918  79.587  1.00  0.00           C
ATOM     34  HA  ASP X   3     -33.295 -95.705  79.537  1.00  0.00           H
ATOM     35  CB  ASP X   3     -34.477 -97.147  78.687  1.00  0.00           C
ATOM     36  HB2 ASP X   3     -35.433 -97.624  78.905  1.00  0.00           H
ATOM     37  HB3 ASP X   3     -34.418 -96.944  77.617  1.00  0.00           H
ATOM     38  CG  ASP X   3     -33.494 -98.216  79.091  1.00  0.00           C
ATOM     39  OD1 ASP X   3     -32.380 -97.976  79.539  1.00  0.00           O
ATOM     40  OD2 ASP X   3     -33.918 -99.389  79.094  1.00  0.00           O
ATOM     41  C   ASP X   3     -35.164 -94.714  79.032  1.00  0.00           C
ATOM     42  O   ASP X   3     -34.674 -94.028  78.168  1.00  0.00           O
ATOM     43  N   TYR X   4     -36.199 -94.274  79.756  1.00  0.00           N
ATOM     44  H   TYR X   4     -36.504 -94.746  80.595  1.00  0.00           H
ATOM     45  CA  TYR X   4     -36.832 -92.951  79.492  1.00  0.00           C
ATOM     46  HA  TYR X   4     -37.170 -92.984  78.455  1.00  0.00           H
ATOM     47  CB  TYR X   4     -37.949 -92.689  80.575  1.00  0.00           C
ATOM     48  HB2 TYR X   4     -37.454 -92.341  81.480  1.00  0.00           H
ATOM     49  HB3 TYR X   4     -38.591 -91.881  80.229  1.00  0.00           H
ATOM     50  CG  TYR X   4     -38.775 -93.953  80.783  1.00  0.00           C
ATOM     51  CD1 TYR X   4     -39.351 -94.663  79.702  1.00  0.00           C
ATOM     52  HD1 TYR X   4     -39.194 -94.352  78.678  1.00  0.00           H
ATOM     53  CE1 TYR X   4     -40.097 -95.727  79.956  1.00  0.00           C
ATOM     54  HE1 TYR X   4     -40.504 -96.161  79.054  1.00  0.00           H
ATOM     55  CZ  TYR X   4     -40.325 -96.121  81.335  1.00  0.00           C
ATOM     56  OH  TYR X   4     -41.187 -97.203  81.630  1.00  0.00           O
ATOM     57  HH  TYR X   4     -41.611 -97.051  82.479  1.00  0.00           H
ATOM     58  CE2 TYR X   4     -39.846 -95.420  82.470  1.00  0.00           C
ATOM     59  HE2 TYR X   4     -39.923 -95.829  83.468  1.00  0.00           H
ATOM     60  CD2 TYR X   4     -39.076 -94.270  82.171  1.00  0.00           C
ATOM     61  HD2 TYR X   4     -38.706 -93.705  83.014  1.00  0.00           H
ATOM     62  C   TYR X   4     -35.799 -91.886  79.618  1.00  0.00           C
ATOM     63  O   TYR X   4     -35.750 -91.015  78.740  1.00  0.00           O
ATOM     64  N   LYS X   5     -34.986 -91.954  80.678  1.00  0.00           N
ATOM     65  H   LYS X   5     -35.046 -92.684  81.374  1.00  0.00           H
ATOM     66  CA  LYS X   5     -33.893 -91.015  80.888  1.00  0.00           C
ATOM     67  HA  LYS X   5     -34.369 -90.044  81.032  1.00  0.00           H
ATOM     68  CB  LYS X   5     -33.322 -91.327  82.229  1.00  0.00           C
ATOM     69  HB2 LYS X   5     -33.042 -92.368  82.395  1.00  0.00           H
ATOM     70  HB3 LYS X   5     -32.352 -90.833  82.294  1.00  0.00           H
ATOM     71  CG  LYS X   5     -34.356 -90.836  83.309  1.00  0.00           C
ATOM     72  HG2 LYS X   5     -34.550 -89.763  83.284  1.00  0.00           H
ATOM     73  HG3 LYS X   5     -35.317 -91.324  83.153  1.00  0.00           H
ATOM     74  CD  LYS X   5     -33.737 -91.063  84.703  1.00  0.00           C
ATOM     75  HD2 LYS X   5     -33.508 -92.118  84.843  1.00  0.00           H
ATOM     76  HD3 LYS X   5     -32.760 -90.592  84.823  1.00  0.00           H
ATOM     77  CE  LYS X   5     -34.641 -90.435  85.796  1.00  0.00           C
ATOM     78  HE2 LYS X   5     -34.166 -90.568  86.768  1.00  0.00           H
ATOM     79  HE3 LYS X   5     -34.689 -89.374  85.555  1.00  0.00           H
ATOM     80  NZ  LYS X   5     -35.892 -91.112  85.862  1.00  0.00           N
ATOM     81  HZ1 LYS X   5     -35.733 -92.108  85.937  1.00  0.00           H
ATOM     82  HZ2 LYS X   5     -36.436 -90.755  86.634  1.00  0.00           H
ATOM     83  HZ3 LYS X   5     -36.360 -90.942  84.983  1.00  0.00           H
ATOM     84  C   LYS X   5     -32.938 -90.964  79.663  1.00  0.00           C
ATOM     85  O   LYS X   5     -32.405 -89.876  79.353  1.00  0.00           O
ATOM     86  N   SER X   6     -32.680 -92.097  79.005  1.00  0.00           N
ATOM     87  H   SER X   6     -33.216 -92.914  79.262  1.00  0.00           H
ATOM     88  CA  SER X   6     -31.685 -92.135  77.881  1.00  0.00           C
ATOM     89  HA  SER X   6     -30.893 -91.475  78.232  1.00  0.00           H
ATOM     90  CB  SER X   6     -31.166 -93.535  77.532  1.00  0.00           C
ATOM     91  HB2 SER X   6     -30.337 -93.402  76.838  1.00  0.00           H
ATOM     92  HB3 SER X   6     -30.726 -94.077  78.368  1.00  0.00           H
ATOM     93  OG  SER X   6     -32.160 -94.462  77.055  1.00  0.00           O
ATOM     94  HG  SER X   6     -32.928 -94.423  77.630  1.00  0.00           H
ATOM     95  C   SER X   6     -32.189 -91.558  76.573  1.00  0.00           C
ATOM     96  O   SER X   6     -31.359 -91.296  75.713  1.00  0.00           O
ATOM     97  N   THR X   7     -33.432 -91.360  76.433  1.00  0.00           N
ATOM     98  H   THR X   7     -34.110 -91.591  77.145  1.00  0.00           H
ATOM     99  CA  THR X   7     -34.095 -90.843  75.234  1.00  0.00           C
ATOM    100  HA  THR X   7     -33.605 -91.310  74.381  1.00  0.00           H
ATOM    101  CB  THR X   7     -35.605 -91.016  75.222  1.00  0.00           C
ATOM    102  HB  THR X   7     -35.930 -90.733  74.223  1.00  0.00           H
ATOM    103  CG2 THR X   7     -36.131 -92.410  75.404  1.00  0.00           C
ATOM    104 HG21 THR X   7     -35.660 -93.148  74.754  1.00  0.00           H
ATOM    105 HG22 THR X   7     -36.099 -92.600  76.476  1.00  0.00           H
ATOM    106 HG23 THR X   7     -37.187 -92.451  75.134  1.00  0.00           H
ATOM    107  OG1 THR X   7     -36.249 -90.148  76.080  1.00  0.00           O
ATOM    108  HG1 THR X   7     -35.945 -90.308  76.977  1.00  0.00           H
ATOM    109  C   THR X   7     -33.774 -89.361  74.919  1.00  0.00           C
ATOM    110  O   THR X   7     -33.936 -88.940  73.779  1.00  0.00           O
ATOM    111  N   LEU X   8     -33.121 -88.667  75.862  1.00  0.00           N
ATOM    112  H   LEU X   8     -32.851 -89.102  76.734  1.00  0.00           H
ATOM    113  CA  LEU X   8     -32.950 -87.174  75.818  1.00  0.00           C
ATOM    114  HA  LEU X   8     -33.847 -86.738  75.375  1.00  0.00           H
ATOM    115  CB  LEU X   8     -32.764 -86.583  77.251  1.00  0.00           C
ATOM    116  HB2 LEU X   8     -31.912 -87.130  77.655  1.00  0.00           H
ATOM    117  HB3 LEU X   8     -32.548 -85.516  77.202  1.00  0.00           H
ATOM    118  CG  LEU X   8     -33.868 -86.745  78.220  1.00  0.00           C
ATOM    119  HG  LEU X   8     -34.096 -87.803  78.353  1.00  0.00           H
ATOM    120  CD1 LEU X   8     -33.531 -86.239  79.631  1.00  0.00           C
ATOM    121 HD11 LEU X   8     -33.129 -85.229  79.712  1.00  0.00           H
ATOM    122 HD12 LEU X   8     -34.339 -86.435  80.335  1.00  0.00           H
ATOM    123 HD13 LEU X   8     -32.641 -86.769  79.969  1.00  0.00           H
ATOM    124  CD2 LEU X   8     -35.124 -86.005  77.747  1.00  0.00           C
ATOM    125 HD21 LEU X   8     -35.959 -86.304  78.380  1.00  0.00           H
ATOM    126 HD22 LEU X   8     -35.028 -84.926  77.882  1.00  0.00           H
ATOM    127 HD23 LEU X   8     -35.439 -86.249  76.734  1.00  0.00           H
ATOM    128  C   LEU X   8     -31.818 -86.667  74.893  1.00  0.00           C
ATOM    129  O   LEU X   8     -30.731 -87.262  74.783  1.00  0.00           O
ATOM    130  N   ASN X   9     -32.113 -85.622  74.203  1.00  0.00           N
ATOM    131  H   ASN X   9     -33.030 -85.272  74.444  1.00  0.00           H
ATOM    132  CA  ASN X   9     -31.184 -84.960  73.213  1.00  0.00           C
ATOM    133  HA  ASN X   9     -30.512 -85.646  72.699  1.00  0.00           H
ATOM    134  CB  ASN X   9     -32.030 -84.274  72.155  1.00  0.00           C
ATOM    135  HB2 ASN X   9     -32.780 -83.620  72.597  1.00  0.00           H
ATOM    136  HB3 ASN X   9     -31.350 -83.768  71.469  1.00  0.00           H
ATOM    137  CG  ASN X   9     -32.673 -85.249  71.158  1.00  0.00           C
ATOM    138  OD1 ASN X   9     -32.039 -86.109  70.590  1.00  0.00           O
ATOM    139  ND2 ASN X   9     -33.999 -85.240  71.014  1.00  0.00           N
ATOM    140 HD21 ASN X   9     -34.452 -86.097  70.731  1.00  0.00           H
ATOM    141 HD22 ASN X   9     -34.487 -84.621  71.646  1.00  0.00           H
ATOM    142  C   ASN X   9     -30.120 -84.022  73.924  1.00  0.00           C
ATOM    143  O   ASN X   9     -30.036 -82.828  73.574  1.00  0.00           O
ATOM    144  N   LEU X  10     -29.404 -84.504  74.962  1.00  0.00           N
ATOM    145  H   LEU X  10     -29.517 -85.477  75.208  1.00  0.00           H
ATOM    146  CA  LEU X  10     -28.569 -83.630  75.818  1.00  0.00           C
ATOM    147  HA  LEU X  10     -29.200 -82.820  76.185  1.00  0.00           H
ATOM    148  CB  LEU X  10     -28.091 -84.580  76.984  1.00  0.00           C
ATOM    149  HB2 LEU X  10     -27.571 -85.449  76.581  1.00  0.00           H
ATOM    150  HB3 LEU X  10     -27.525 -83.921  77.643  1.00  0.00           H
ATOM    151  CG  LEU X  10     -29.197 -85.139  77.888  1.00  0.00           C
ATOM    152  HG  LEU X  10     -29.921 -85.723  77.321  1.00  0.00           H
ATOM    153  CD1 LEU X  10     -28.681 -86.019  78.910  1.00  0.00           C
ATOM    154 HD11 LEU X  10     -27.951 -85.436  79.472  1.00  0.00           H
ATOM    155 HD12 LEU X  10     -29.441 -86.431  79.572  1.00  0.00           H
ATOM    156 HD13 LEU X  10     -28.280 -86.852  78.332  1.00  0.00           H
ATOM    157  CD2 LEU X  10     -29.910 -84.012  78.623  1.00  0.00           C
ATOM    158 HD21 LEU X  10     -29.209 -83.498  79.280  1.00  0.00           H
ATOM    159 HD22 LEU X  10     -30.287 -83.271  77.920  1.00  0.00           H
ATOM    160 HD23 LEU X  10     -30.769 -84.509  79.075  1.00  0.00           H
ATOM    161  C   LEU X  10     -27.297 -83.013  75.187  1.00  0.00           C
ATOM    162  O   LEU X  10     -26.537 -83.719  74.543  1.00  0.00           O
ATOM    163  N   PRO X  11     -27.096 -81.666  75.202  1.00  0.00           N
ATOM    164  CD  PRO X  11     -27.885 -80.774  76.025  1.00  0.00           C
ATOM    165  HD2 PRO X  11     -27.998 -81.080  77.065  1.00  0.00           H
ATOM    166  HD3 PRO X  11     -28.844 -80.598  75.538  1.00  0.00           H
ATOM    167  CG  PRO X  11     -27.092 -79.479  76.045  1.00  0.00           C
ATOM    168  HG2 PRO X  11     -26.396 -79.662  76.864  1.00  0.00           H
ATOM    169  HG3 PRO X  11     -27.807 -78.672  76.201  1.00  0.00           H
ATOM    170  CB  PRO X  11     -26.464 -79.446  74.673  1.00  0.00           C
ATOM    171  HB2 PRO X  11     -25.637 -78.747  74.557  1.00  0.00           H
ATOM    172  HB3 PRO X  11     -27.197 -79.135  73.927  1.00  0.00           H
ATOM    173  CA  PRO X  11     -26.135 -80.910  74.398  1.00  0.00           C
ATOM    174  HA  PRO X  11     -26.220 -81.162  73.341  1.00  0.00           H
ATOM    175  C   PRO X  11     -24.717 -81.295  74.724  1.00  0.00           C
ATOM    176  O   PRO X  11     -24.199 -81.037  75.778  1.00  0.00           O
ATOM    177  N   GLU X  12     -23.940 -81.698  73.734  1.00  0.00           N
ATOM    178  H   GLU X  12     -24.372 -81.625  72.824  1.00  0.00           H
ATOM    179  CA  GLU X  12     -22.436 -81.934  73.829  1.00  0.00           C
ATOM    180  HA  GLU X  12     -21.959 -81.120  74.373  1.00  0.00           H
ATOM    181  CB  GLU X  12     -22.182 -83.207  74.728  1.00  0.00           C
ATOM    182  HB2 GLU X  12     -22.682 -83.231  75.696  1.00  0.00           H
ATOM    183  HB3 GLU X  12     -22.618 -84.111  74.302  1.00  0.00           H
ATOM    184  CG  GLU X  12     -20.788 -83.628  74.965  1.00  0.00           C
ATOM    185  HG2 GLU X  12     -20.713 -84.611  75.427  1.00  0.00           H
ATOM    186  HG3 GLU X  12     -20.331 -83.890  74.011  1.00  0.00           H
ATOM    187  CD  GLU X  12     -19.993 -82.512  75.638  1.00  0.00           C
ATOM    188  OE1 GLU X  12     -19.391 -81.682  74.910  1.00  0.00           O
ATOM    189  OE2 GLU X  12     -20.107 -82.436  76.884  1.00  0.00           O
ATOM    190  C   GLU X  12     -21.738 -81.995  72.439  1.00  0.00           C
ATOM    191  O   GLU X  12     -22.410 -82.034  71.390  1.00  0.00           O
ATOM    192  N   THR X  13     -20.449 -81.769  72.279  1.00  0.00           N
ATOM    193  H   THR X  13     -19.811 -81.462  73.001  1.00  0.00           H
ATOM    194  CA  THR X  13     -19.772 -81.809  71.014  1.00  0.00           C
ATOM    195  HA  THR X  13     -20.181 -82.525  70.301  1.00  0.00           H
ATOM    196  CB  THR X  13     -19.781 -80.411  70.386  1.00  0.00           C
ATOM    197  HB  THR X  13     -20.832 -80.130  70.307  1.00  0.00           H
ATOM    198  CG2 THR X  13     -19.199 -79.276  71.312  1.00  0.00           C
ATOM    199 HG21 THR X  13     -18.151 -79.504  71.507  1.00  0.00           H
ATOM    200 HG22 THR X  13     -19.319 -78.335  70.774  1.00  0.00           H
ATOM    201 HG23 THR X  13     -19.766 -79.298  72.241  1.00  0.00           H
ATOM    202  OG1 THR X  13     -19.194 -80.328  69.115  1.00  0.00           O
ATOM    203  HG1 THR X  13     -19.801 -80.879  68.616  1.00  0.00           H
ATOM    204  C   THR X  13     -18.324 -82.241  71.255  1.00  0.00           C
ATOM    205  O   THR X  13     -17.851 -82.147  72.416  1.00  0.00           O
ATOM    206  N   GLY X  14     -17.604 -82.531  70.198  1.00  0.00           N
ATOM    207  H   GLY X  14     -18.137 -82.647  69.347  1.00  0.00           H
ATOM    208  CA  GLY X  14     -16.119 -82.739  70.275  1.00  0.00           C
ATOM    209  HA2 GLY X  14     -15.924 -83.336  71.164  1.00  0.00           H
ATOM    210  HA3 GLY X  14     -15.842 -83.267  69.364  1.00  0.00           H
ATOM    211  C   GLY X  14     -15.232 -81.492  70.324  1.00  0.00           C
ATOM    212  O   GLY X  14     -14.084 -81.627  70.658  1.00  0.00           O
ATOM    213  N   PHE X  15     -15.791 -80.312  70.153  1.00  0.00           N
ATOM    214  H   PHE X  15     -16.786 -80.270  69.986  1.00  0.00           H
ATOM    215  CA  PHE X  15     -15.083 -79.062  69.991  1.00  0.00           C
ATOM    216  HA  PHE X  15     -14.404 -79.257  69.162  1.00  0.00           H
ATOM    217  CB  PHE X  15     -16.114 -78.012  69.584  1.00  0.00           C
ATOM    218  HB2 PHE X  15     -16.383 -78.156  68.537  1.00  0.00           H
ATOM    219  HB3 PHE X  15     -17.066 -78.031  70.114  1.00  0.00           H
ATOM    220  CG  PHE X  15     -15.523 -76.560  69.566  1.00  0.00           C
ATOM    221  CD1 PHE X  15     -15.443 -75.814  70.786  1.00  0.00           C
ATOM    222  HD1 PHE X  15     -15.771 -76.354  71.663  1.00  0.00           H
ATOM    223  CE1 PHE X  15     -14.904 -74.563  70.970  1.00  0.00           C
ATOM    224  HE1 PHE X  15     -14.772 -74.023  71.896  1.00  0.00           H
ATOM    225  CZ  PHE X  15     -14.371 -73.953  69.820  1.00  0.00           C
ATOM    226  HZ  PHE X  15     -13.847 -73.010  69.855  1.00  0.00           H
ATOM    227  CE2 PHE X  15     -14.643 -74.556  68.563  1.00  0.00           C
ATOM    228  HE2 PHE X  15     -14.339 -74.059  67.653  1.00  0.00           H
ATOM    229  CD2 PHE X  15     -15.127 -75.880  68.462  1.00  0.00           C
ATOM    230  HD2 PHE X  15     -15.185 -76.365  67.499  1.00  0.00           H
ATOM    231  C   PHE X  15     -14.266 -78.683  71.242  1.00  0.00           C
ATOM    232  O   PHE X  15     -14.754 -78.729  72.388  1.00  0.00           O
ATOM    233  N   PRO X  16     -12.945 -78.421  71.036  1.00  0.00           N
ATOM    234  CD  PRO X  16     -12.215 -78.139  69.745  1.00  0.00           C
ATOM    235  HD2 PRO X  16     -12.655 -77.343  69.146  1.00  0.00           H
ATOM    236  HD3 PRO X  16     -12.129 -79.002  69.084  1.00  0.00           H
ATOM    237  CG  PRO X  16     -10.785 -77.694  70.130  1.00  0.00           C
ATOM    238  HG2 PRO X  16     -10.764 -76.619  70.305  1.00  0.00           H
ATOM    239  HG3 PRO X  16     -10.046 -78.012  69.396  1.00  0.00           H
ATOM    240  CB  PRO X  16     -10.537 -78.285  71.531  1.00  0.00           C
ATOM    241  HB2 PRO X  16      -9.906 -77.600  72.096  1.00  0.00           H
ATOM    242  HB3 PRO X  16     -10.102 -79.274  71.388  1.00  0.00           H
ATOM    243  CA  PRO X  16     -11.960 -78.415  72.125  1.00  0.00           C
ATOM    244  HA  PRO X  16     -12.051 -79.397  72.588  1.00  0.00           H
ATOM    245  C   PRO X  16     -12.245 -77.217  73.055  1.00  0.00           C
ATOM    246  O   PRO X  16     -12.779 -76.127  72.713  1.00  0.00           O
ATOM    247  N   MET X  17     -11.831 -77.463  74.305  1.00  0.00           N
ATOM    248  H   MET X  17     -11.154 -78.200  74.436  1.00  0.00           H
ATOM    249  CA  MET X  17     -12.274 -76.729  75.570  1.00  0.00           C
ATOM    250  HA  MET X  17     -12.421 -75.673  75.347  1.00  0.00           H
ATOM    251  CB  MET X  17     -13.706 -77.246  75.960  1.00  0.00           C
ATOM    252  HB2 MET X  17     -14.249 -76.639  76.684  1.00  0.00           H
ATOM    253  HB3 MET X  17     -14.283 -77.207  75.035  1.00  0.00           H
ATOM    254  CG  MET X  17     -13.649 -78.738  76.457  1.00  0.00           C
ATOM    255  HG2 MET X  17     -12.978 -79.431  75.950  1.00  0.00           H
ATOM    256  HG3 MET X  17     -13.081 -78.721  77.386  1.00  0.00           H
ATOM    257  SD  MET X  17     -15.227 -79.664  76.862  1.00  0.00           S
ATOM    258  CE  MET X  17     -14.442 -80.905  77.934  1.00  0.00           C
ATOM    259  HE1 MET X  17     -13.873 -80.370  78.695  1.00  0.00           H
ATOM    260  HE2 MET X  17     -15.201 -81.506  78.435  1.00  0.00           H
ATOM    261  HE3 MET X  17     -13.793 -81.571  77.365  1.00  0.00           H
ATOM    262  C   MET X  17     -11.226 -76.810  76.790  1.00  0.00           C
ATOM    263  O   MET X  17     -11.568 -76.212  77.836  1.00  0.00           O
ATOM    264  N   ARG X  18     -10.174 -77.604  76.676  1.00  0.00           N
ATOM    265  H   ARG X  18     -10.062 -78.063  75.783  1.00  0.00           H
ATOM    266  CA  ARG X  18      -9.175 -77.654  77.786  1.00  0.00           C
ATOM    267  HA  ARG X  18      -9.561 -77.263  78.728  1.00  0.00           H
ATOM    268  CB  ARG X  18      -8.811 -79.153  78.051  1.00  0.00           C
ATOM    269  HB2 ARG X  18      -8.242 -79.501  77.187  1.00  0.00           H
ATOM    270  HB3 ARG X  18      -8.148 -79.218  78.914  1.00  0.00           H
ATOM    271  CG  ARG X  18      -9.961 -80.158  78.191  1.00  0.00           C
ATOM    272  HG2 ARG X  18     -10.625 -80.116  77.329  1.00  0.00           H
ATOM    273  HG3 ARG X  18      -9.404 -81.087  78.314  1.00  0.00           H
ATOM    274  CD  ARG X  18     -10.726 -79.902  79.473  1.00  0.00           C
ATOM    275  HD2 ARG X  18     -10.123 -79.458  80.265  1.00  0.00           H
ATOM    276  HD3 ARG X  18     -11.457 -79.138  79.209  1.00  0.00           H
ATOM    277  NE  ARG X  18     -11.420 -81.085  79.920  1.00  0.00           N
ATOM    278  HE  ARG X  18     -11.184 -81.948  79.449  1.00  0.00           H
ATOM    279  CZ  ARG X  18     -12.520 -81.125  80.702  1.00  0.00           C
ATOM    280  NH1 ARG X  18     -13.027 -80.040  81.221  1.00  0.00           N
ATOM    281 HH11 ARG X  18     -12.606 -79.122  81.174  1.00  0.00           H
ATOM    282 HH12 ARG X  18     -13.846 -80.185  81.795  1.00  0.00           H
ATOM    283  NH2 ARG X  18     -13.042 -82.304  80.996  1.00  0.00           N
ATOM    284 HH21 ARG X  18     -12.426 -83.071  80.768  1.00  0.00           H
ATOM    285 HH22 ARG X  18     -13.737 -82.413  81.722  1.00  0.00           H
ATOM    286  C   ARG X  18      -7.993 -76.790  77.373  1.00  0.00           C
ATOM    287  O   ARG X  18      -8.061 -75.945  76.446  1.00  0.00           O
ATOM    288  N   GLY X  19      -6.884 -77.004  78.035  1.00  0.00           N
ATOM    289  H   GLY X  19      -6.796 -77.789  78.663  1.00  0.00           H
ATOM    290  CA  GLY X  19      -5.580 -76.306  77.780  1.00  0.00           C
ATOM    291  HA2 GLY X  19      -5.637 -75.235  77.981  1.00  0.00           H
ATOM    292  HA3 GLY X  19      -4.922 -76.738  78.534  1.00  0.00           H
ATOM    293  C   GLY X  19      -4.768 -76.588  76.530  1.00  0.00           C
ATOM    294  O   GLY X  19      -5.380 -76.869  75.485  1.00  0.00           O
ATOM    295  N   ASP X  20      -3.469 -76.349  76.578  1.00  0.00           N
ATOM    296  H   ASP X  20      -3.031 -76.130  77.459  1.00  0.00           H
ATOM    297  CA  ASP X  20      -2.630 -76.680  75.356  1.00  0.00           C
ATOM    298  HA  ASP X  20      -1.690 -76.158  75.537  1.00  0.00           H
ATOM    299  CB  ASP X  20      -2.333 -78.185  75.275  1.00  0.00           C
ATOM    300  HB2 ASP X  20      -3.211 -78.679  74.861  1.00  0.00           H
ATOM    301  HB3 ASP X  20      -1.474 -78.204  74.606  1.00  0.00           H
ATOM    302  CG  ASP X  20      -1.820 -78.822  76.603  1.00  0.00           C
ATOM    303  OD1 ASP X  20      -1.078 -79.842  76.438  1.00  0.00           O
ATOM    304  OD2 ASP X  20      -2.160 -78.409  77.771  1.00  0.00           O
ATOM    305  C   ASP X  20      -3.108 -75.911  74.057  1.00  0.00           C
ATOM    306  O   ASP X  20      -2.936 -76.390  72.956  1.00  0.00           O
ATOM    307  N   LEU X  21      -3.701 -74.747  74.183  1.00  0.00           N
ATOM    308  H   LEU X  21      -3.970 -74.528  75.132  1.00  0.00           H
ATOM    309  CA  LEU X  21      -4.037 -73.831  73.124  1.00  0.00           C
ATOM    310  HA  LEU X  21      -4.688 -74.314  72.394  1.00  0.00           H
ATOM    311  CB  LEU X  21      -5.031 -72.780  73.685  1.00  0.00           C
ATOM    312  HB2 LEU X  21      -5.893 -73.354  74.025  1.00  0.00           H
ATOM    313  HB3 LEU X  21      -4.553 -72.180  74.459  1.00  0.00           H
ATOM    314  CG  LEU X  21      -5.625 -71.768  72.663  1.00  0.00           C
ATOM    315  HG  LEU X  21      -4.796 -71.261  72.170  1.00  0.00           H
ATOM    316  CD1 LEU X  21      -6.405 -72.367  71.496  1.00  0.00           C
ATOM    317 HD11 LEU X  21      -7.154 -71.640  71.184  1.00  0.00           H
ATOM    318 HD12 LEU X  21      -5.797 -72.274  70.596  1.00  0.00           H
ATOM    319 HD13 LEU X  21      -6.846 -73.357  71.604  1.00  0.00           H
ATOM    320  CD2 LEU X  21      -6.597 -70.789  73.387  1.00  0.00           C
ATOM    321 HD21 LEU X  21      -6.098 -70.208  74.162  1.00  0.00           H
ATOM    322 HD22 LEU X  21      -7.074 -70.115  72.676  1.00  0.00           H
ATOM    323 HD23 LEU X  21      -7.407 -71.373  73.825  1.00  0.00           H
ATOM    324  C   LEU X  21      -2.846 -73.196  72.429  1.00  0.00           C
ATOM    325  O   LEU X  21      -2.822 -73.361  71.193  1.00  0.00           O
ATOM    326  N   ALA X  22      -1.812 -72.721  73.153  1.00  0.00           N
ATOM    327  H   ALA X  22      -1.813 -72.718  74.163  1.00  0.00           H
ATOM    328  CA  ALA X  22      -0.565 -72.261  72.510  1.00  0.00           C
ATOM    329  HA  ALA X  22      -0.821 -71.550  71.724  1.00  0.00           H
ATOM    330  CB  ALA X  22       0.245 -71.497  73.564  1.00  0.00           C
ATOM    331  HB1 ALA X  22      -0.147 -70.505  73.789  1.00  0.00           H
ATOM    332  HB2 ALA X  22       0.202 -72.081  74.484  1.00  0.00           H
ATOM    333  HB3 ALA X  22       1.293 -71.443  73.274  1.00  0.00           H
ATOM    334  C   ALA X  22       0.268 -73.421  71.854  1.00  0.00           C
ATOM    335  O   ALA X  22       1.050 -73.185  70.899  1.00  0.00           O
ATOM    336  N   LYS X  23      -0.122 -74.671  72.188  1.00  0.00           N
ATOM    337  H   LYS X  23      -0.577 -74.740  73.086  1.00  0.00           H
ATOM    338  CA  LYS X  23       0.421 -75.878  71.570  1.00  0.00           C
ATOM    339  HA  LYS X  23       1.432 -75.677  71.215  1.00  0.00           H
ATOM    340  CB  LYS X  23       0.493 -77.045  72.588  1.00  0.00           C
ATOM    341  HB2 LYS X  23       1.261 -76.844  73.334  1.00  0.00           H
ATOM    342  HB3 LYS X  23      -0.517 -77.192  72.968  1.00  0.00           H
ATOM    343  CG  LYS X  23       0.880 -78.427  72.033  1.00  0.00           C
ATOM    344  HG2 LYS X  23       0.179 -78.825  71.297  1.00  0.00           H
ATOM    345  HG3 LYS X  23       1.860 -78.299  71.576  1.00  0.00           H
ATOM    346  CD  LYS X  23       1.105 -79.426  73.162  1.00  0.00           C
ATOM    347  HD2 LYS X  23       1.675 -79.066  74.018  1.00  0.00           H
ATOM    348  HD3 LYS X  23       0.148 -79.667  73.624  1.00  0.00           H
ATOM    349  CE  LYS X  23       1.669 -80.815  72.791  1.00  0.00           C
ATOM    350  HE2 LYS X  23       1.435 -81.555  73.556  1.00  0.00           H
ATOM    351  HE3 LYS X  23       1.117 -81.103  71.896  1.00  0.00           H
ATOM    352  NZ  LYS X  23       3.114 -80.804  72.617  1.00  0.00           N
ATOM    353  HZ1 LYS X  23       3.404 -80.381  71.745  1.00  0.00           H
ATOM    354  HZ2 LYS X  23       3.598 -80.424  73.417  1.00  0.00           H
ATOM    355  HZ3 LYS X  23       3.558 -81.703  72.493  1.00  0.00           H
ATOM    356  C   LYS X  23      -0.461 -76.172  70.292  1.00  0.00           C
ATOM    357  O   LYS X  23       0.195 -76.441  69.302  1.00  0.00           O
ATOM    358  N   ARG X  24      -1.786 -76.106  70.265  1.00  0.00           N
ATOM    359  H   ARG X  24      -2.240 -75.887  71.142  1.00  0.00           H
ATOM    360  CA  ARG X  24      -2.584 -76.391  69.008  1.00  0.00           C
ATOM    361  HA  ARG X  24      -2.288 -77.373  68.641  1.00  0.00           H
ATOM    362  CB  ARG X  24      -4.052 -76.515  69.476  1.00  0.00           C
ATOM    363  HB2 ARG X  24      -4.170 -77.298  70.226  1.00  0.00           H
ATOM    364  HB3 ARG X  24      -4.275 -75.702  70.168  1.00  0.00           H
ATOM    365  CG  ARG X  24      -5.154 -76.483  68.521  1.00  0.00           C
ATOM    366  HG2 ARG X  24      -6.055 -76.573  69.127  1.00  0.00           H
ATOM    367  HG3 ARG X  24      -5.124 -75.489  68.077  1.00  0.00           H
ATOM    368  CD  ARG X  24      -5.292 -77.599  67.486  1.00  0.00           C
ATOM    369  HD2 ARG X  24      -4.407 -77.416  66.877  1.00  0.00           H
ATOM    370  HD3 ARG X  24      -5.228 -78.613  67.883  1.00  0.00           H
ATOM    371  NE  ARG X  24      -6.531 -77.337  66.643  1.00  0.00           N
ATOM    372  HE  ARG X  24      -7.349 -77.024  67.145  1.00  0.00           H
ATOM    373  CZ  ARG X  24      -6.774 -77.788  65.453  1.00  0.00           C
ATOM    374  NH1 ARG X  24      -5.791 -78.187  64.717  1.00  0.00           N
ATOM    375 HH11 ARG X  24      -4.847 -77.910  64.942  1.00  0.00           H
ATOM    376 HH12 ARG X  24      -5.925 -78.554  63.785  1.00  0.00           H
ATOM    377  NH2 ARG X  24      -7.933 -77.815  65.032  1.00  0.00           N
ATOM    378 HH21 ARG X  24      -8.635 -77.852  65.758  1.00  0.00           H
ATOM    379 HH22 ARG X  24      -8.055 -78.291  64.150  1.00  0.00           H
ATOM    380  C   ARG X  24      -2.476 -75.287  67.899  1.00  0.00           C
ATOM    381  O   ARG X  24      -2.512 -75.689  66.683  1.00  0.00           O
ATOM    382  N   GLU X  25      -2.401 -73.985  68.204  1.00  0.00           N
ATOM    383  H   GLU X  25      -2.438 -73.768  69.189  1.00  0.00           H
ATOM    384  CA  GLU X  25      -2.295 -72.889  67.289  1.00  0.00           C
ATOM    385  HA  GLU X  25      -3.261 -72.866  66.785  1.00  0.00           H
ATOM    386  CB  GLU X  25      -2.087 -71.649  68.210  1.00  0.00           C
ATOM    387  HB2 GLU X  25      -1.323 -71.846  68.963  1.00  0.00           H
ATOM    388  HB3 GLU X  25      -1.607 -70.894  67.589  1.00  0.00           H
ATOM    389  CG  GLU X  25      -3.427 -71.165  68.802  1.00  0.00           C
ATOM    390  HG2 GLU X  25      -4.268 -71.112  68.111  1.00  0.00           H
ATOM    391  HG3 GLU X  25      -3.709 -71.901  69.555  1.00  0.00           H
ATOM    392  CD  GLU X  25      -3.174 -69.788  69.503  1.00  0.00           C
ATOM    393  OE1 GLU X  25      -4.080 -68.980  69.818  1.00  0.00           O
ATOM    394  OE2 GLU X  25      -1.972 -69.401  69.587  1.00  0.00           O
ATOM    395  C   GLU X  25      -1.185 -73.033  66.130  1.00  0.00           C
ATOM    396  O   GLU X  25      -1.616 -72.891  64.986  1.00  0.00           O
ATOM    397  N   PRO X  26       0.071 -73.372  66.428  1.00  0.00           N
ATOM    398  CD  PRO X  26       0.666 -73.426  67.787  1.00  0.00           C
ATOM    399  HD2 PRO X  26       0.162 -74.073  68.505  1.00  0.00           H
ATOM    400  HD3 PRO X  26       0.826 -72.430  68.203  1.00  0.00           H
ATOM    401  CG  PRO X  26       2.111 -73.970  67.582  1.00  0.00           C
ATOM    402  HG2 PRO X  26       2.060 -75.052  67.704  1.00  0.00           H
ATOM    403  HG3 PRO X  26       2.875 -73.456  68.163  1.00  0.00           H
ATOM    404  CB  PRO X  26       2.427 -73.587  66.151  1.00  0.00           C
ATOM    405  HB2 PRO X  26       3.230 -74.238  65.805  1.00  0.00           H
ATOM    406  HB3 PRO X  26       2.792 -72.561  66.193  1.00  0.00           H
ATOM    407  CA  PRO X  26       1.066 -73.664  65.422  1.00  0.00           C
ATOM    408  HA  PRO X  26       1.074 -72.824  64.727  1.00  0.00           H
ATOM    409  C   PRO X  26       0.912 -74.929  64.616  1.00  0.00           C
ATOM    410  O   PRO X  26       1.568 -75.060  63.576  1.00  0.00           O
ATOM    411  N   GLY X  27      -0.084 -75.807  64.993  1.00  0.00           N
ATOM    412  H   GLY X  27      -0.563 -75.604  65.859  1.00  0.00           H
ATOM    413  CA  GLY X  27      -0.487 -76.983  64.161  1.00  0.00           C
ATOM    414  HA2 GLY X  27       0.266 -77.328  63.451  1.00  0.00           H
ATOM    415  HA3 GLY X  27      -0.941 -77.737  64.802  1.00  0.00           H
ATOM    416  C   GLY X  27      -1.682 -76.666  63.150  1.00  0.00           C
ATOM    417  O   GLY X  27      -1.712 -77.206  62.084  1.00  0.00           O
ATOM    418  N   MET X  28      -2.364 -75.571  63.413  1.00  0.00           N
ATOM    419  H   MET X  28      -2.210 -75.047  64.262  1.00  0.00           H
ATOM    420  CA  MET X  28      -3.338 -74.980  62.507  1.00  0.00           C
ATOM    421  HA  MET X  28      -3.873 -75.666  61.849  1.00  0.00           H
ATOM    422  CB  MET X  28      -4.404 -74.182  63.266  1.00  0.00           C
ATOM    423  HB2 MET X  28      -3.911 -73.285  63.640  1.00  0.00           H
ATOM    424  HB3 MET X  28      -5.229 -73.903  62.608  1.00  0.00           H
ATOM    425  CG  MET X  28      -5.058 -74.966  64.402  1.00  0.00           C
ATOM    426  HG2 MET X  28      -5.640 -75.753  63.924  1.00  0.00           H
ATOM    427  HG3 MET X  28      -4.328 -75.510  65.003  1.00  0.00           H
ATOM    428  SD  MET X  28      -6.087 -74.074  65.508  1.00  0.00           S
ATOM    429  CE  MET X  28      -7.611 -74.272  64.646  1.00  0.00           C
ATOM    430  HE1 MET X  28      -7.450 -73.971  63.611  1.00  0.00           H
ATOM    431  HE2 MET X  28      -7.931 -75.309  64.735  1.00  0.00           H
ATOM    432  HE3 MET X  28      -8.380 -73.638  65.092  1.00  0.00           H
ATOM    433  C   MET X  28      -2.451 -74.107  61.583  1.00  0.00           C
ATOM    434  O   MET X  28      -2.662 -74.133  60.328  1.00  0.00           O
ATOM    435  N   LEU X  29      -1.281 -73.535  62.038  1.00  0.00           N
ATOM    436  H   LEU X  29      -1.125 -73.528  63.036  1.00  0.00           H
ATOM    437  CA  LEU X  29      -0.343 -72.849  61.204  1.00  0.00           C
ATOM    438  HA  LEU X  29      -0.885 -72.080  60.652  1.00  0.00           H
ATOM    439  CB  LEU X  29       0.658 -72.057  62.074  1.00  0.00           C
ATOM    440  HB2 LEU X  29       0.136 -71.524  62.870  1.00  0.00           H
ATOM    441  HB3 LEU X  29       1.341 -72.799  62.487  1.00  0.00           H
ATOM    442  CG  LEU X  29       1.531 -71.077  61.258  1.00  0.00           C
ATOM    443  HG  LEU X  29       1.978 -71.698  60.483  1.00  0.00           H
ATOM    444  CD1 LEU X  29       0.779 -69.934  60.606  1.00  0.00           C
ATOM    445 HD11 LEU X  29       1.497 -69.269  60.123  1.00  0.00           H
ATOM    446 HD12 LEU X  29       0.058 -70.293  59.871  1.00  0.00           H
ATOM    447 HD13 LEU X  29       0.199 -69.397  61.355  1.00  0.00           H
ATOM    448  CD2 LEU X  29       2.661 -70.471  62.037  1.00  0.00           C
ATOM    449 HD21 LEU X  29       2.322 -69.621  62.630  1.00  0.00           H
ATOM    450 HD22 LEU X  29       3.071 -71.178  62.758  1.00  0.00           H
ATOM    451 HD23 LEU X  29       3.476 -70.174  61.374  1.00  0.00           H
ATOM    452  C   LEU X  29       0.308 -73.799  60.167  1.00  0.00           C
ATOM    453  O   LEU X  29       0.245 -73.591  58.947  1.00  0.00           O
ATOM    454  N   ALA X  30       0.652 -74.995  60.631  1.00  0.00           N
ATOM    455  H   ALA X  30       0.549 -75.100  61.632  1.00  0.00           H
ATOM    456  CA  ALA X  30       1.051 -76.123  59.876  1.00  0.00           C
ATOM    457  HA  ALA X  30       1.781 -75.809  59.131  1.00  0.00           H
ATOM    458  CB  ALA X  30       1.834 -77.113  60.701  1.00  0.00           C
ATOM    459  HB1 ALA X  30       1.173 -77.618  61.408  1.00  0.00           H
ATOM    460  HB2 ALA X  30       2.314 -77.814  60.018  1.00  0.00           H
ATOM    461  HB3 ALA X  30       2.693 -76.622  61.156  1.00  0.00           H
ATOM    462  C   ALA X  30      -0.124 -76.752  59.044  1.00  0.00           C
ATOM    463  O   ALA X  30       0.168 -77.746  58.361  1.00  0.00           O
ATOM    464  N   ARG X  31      -1.333 -76.315  58.915  1.00  0.00           N
ATOM    465  H   ARG X  31      -1.601 -75.488  59.432  1.00  0.00           H
ATOM    466  CA  ARG X  31      -2.179 -76.661  57.750  1.00  0.00           C
ATOM    467  HA  ARG X  31      -1.701 -77.437  57.150  1.00  0.00           H
ATOM    468  CB  ARG X  31      -3.563 -77.130  58.186  1.00  0.00           C
ATOM    469  HB2 ARG X  31      -3.334 -77.991  58.815  1.00  0.00           H
ATOM    470  HB3 ARG X  31      -3.980 -76.365  58.842  1.00  0.00           H
ATOM    471  CG  ARG X  31      -4.499 -77.383  57.074  1.00  0.00           C
ATOM    472  HG2 ARG X  31      -5.519 -77.367  57.461  1.00  0.00           H
ATOM    473  HG3 ARG X  31      -4.572 -76.716  56.216  1.00  0.00           H
ATOM    474  CD  ARG X  31      -4.186 -78.744  56.546  1.00  0.00           C
ATOM    475  HD2 ARG X  31      -3.818 -79.315  57.399  1.00  0.00           H
ATOM    476  HD3 ARG X  31      -5.165 -79.177  56.332  1.00  0.00           H
ATOM    477  NE  ARG X  31      -3.292 -78.706  55.379  1.00  0.00           N
ATOM    478  HE  ARG X  31      -3.346 -77.889  54.789  1.00  0.00           H
ATOM    479  CZ  ARG X  31      -2.196 -79.408  55.216  1.00  0.00           C
ATOM    480  NH1 ARG X  31      -1.872 -80.372  56.032  1.00  0.00           N
ATOM    481 HH11 ARG X  31      -2.470 -80.632  56.803  1.00  0.00           H
ATOM    482 HH12 ARG X  31      -1.073 -80.941  55.791  1.00  0.00           H
ATOM    483  NH2 ARG X  31      -1.314 -79.047  54.279  1.00  0.00           N
ATOM    484 HH21 ARG X  31      -1.557 -78.267  53.685  1.00  0.00           H
ATOM    485 HH22 ARG X  31      -0.405 -79.485  54.260  1.00  0.00           H
ATOM    486  C   ARG X  31      -2.187 -75.433  56.814  1.00  0.00           C
ATOM    487  O   ARG X  31      -2.029 -75.568  55.620  1.00  0.00           O
ATOM    488  N   TRP X  32      -2.389 -74.250  57.333  1.00  0.00           N
ATOM    489  H   TRP X  32      -2.485 -74.126  58.331  1.00  0.00           H
ATOM    490  CA  TRP X  32      -2.545 -72.979  56.569  1.00  0.00           C
ATOM    491  HA  TRP X  32      -3.511 -72.931  56.067  1.00  0.00           H
ATOM    492  CB  TRP X  32      -2.566 -71.778  57.590  1.00  0.00           C
ATOM    493  HB2 TRP X  32      -1.612 -71.719  58.111  1.00  0.00           H
ATOM    494  HB3 TRP X  32      -2.696 -70.889  56.974  1.00  0.00           H
ATOM    495  CG  TRP X  32      -3.689 -71.693  58.635  1.00  0.00           C
ATOM    496  CD1 TRP X  32      -4.614 -72.661  58.873  1.00  0.00           C
ATOM    497  HD1 TRP X  32      -4.620 -73.606  58.350  1.00  0.00           H
ATOM    498  NE1 TRP X  32      -5.483 -72.202  59.855  1.00  0.00           N
ATOM    499  HE1 TRP X  32      -6.250 -72.746  60.224  1.00  0.00           H
ATOM    500  CE2 TRP X  32      -5.132 -70.925  60.266  1.00  0.00           C
ATOM    501  CZ2 TRP X  32      -5.610 -70.034  61.280  1.00  0.00           C
ATOM    502  HZ2 TRP X  32      -6.529 -70.376  61.733  1.00  0.00           H
ATOM    503  CH2 TRP X  32      -4.940 -68.782  61.475  1.00  0.00           C
ATOM    504  HH2 TRP X  32      -5.283 -68.089  62.228  1.00  0.00           H
ATOM    505  CZ3 TRP X  32      -3.822 -68.437  60.702  1.00  0.00           C
ATOM    506  HZ3 TRP X  32      -3.403 -67.446  60.797  1.00  0.00           H
ATOM    507  CE3 TRP X  32      -3.459 -69.293  59.658  1.00  0.00           C
ATOM    508  HE3 TRP X  32      -2.682 -69.005  58.966  1.00  0.00           H
ATOM    509  CD2 TRP X  32      -3.973 -70.600  59.558  1.00  0.00           C
ATOM    510  C   TRP X  32      -1.356 -72.851  55.595  1.00  0.00           C
ATOM    511  O   TRP X  32      -1.490 -72.389  54.459  1.00  0.00           O
ATOM    512  N   THR X  33      -0.081 -72.985  56.019  1.00  0.00           N
ATOM    513  H   THR X  33      -0.017 -73.239  56.994  1.00  0.00           H
ATOM    514  CA  THR X  33       1.171 -72.528  55.394  1.00  0.00           C
ATOM    515  HA  THR X  33       1.115 -71.568  54.878  1.00  0.00           H
ATOM    516  CB  THR X  33       2.300 -72.404  56.456  1.00  0.00           C
ATOM    517  HB  THR X  33       3.281 -72.381  55.981  1.00  0.00           H
ATOM    518  CG2 THR X  33       2.116 -71.169  57.388  1.00  0.00           C
ATOM    519 HG21 THR X  33       1.051 -70.955  57.313  1.00  0.00           H
ATOM    520 HG22 THR X  33       2.545 -71.322  58.378  1.00  0.00           H
ATOM    521 HG23 THR X  33       2.703 -70.340  56.992  1.00  0.00           H
ATOM    522  OG1 THR X  33       2.384 -73.519  57.352  1.00  0.00           O
ATOM    523  HG1 THR X  33       1.629 -73.411  57.934  1.00  0.00           H
ATOM    524  C   THR X  33       1.734 -73.562  54.344  1.00  0.00           C
ATOM    525  O   THR X  33       2.419 -73.143  53.448  1.00  0.00           O
ATOM    526  N   ASP X  34       1.440 -74.859  54.555  1.00  0.00           N
ATOM    527  H   ASP X  34       0.912 -75.068  55.391  1.00  0.00           H
ATOM    528  CA  ASP X  34       1.788 -75.916  53.573  1.00  0.00           C
ATOM    529  HA  ASP X  34       2.746 -75.806  53.065  1.00  0.00           H
ATOM    530  CB  ASP X  34       1.899 -77.277  54.175  1.00  0.00           C
ATOM    531  HB2 ASP X  34       0.959 -77.544  54.656  1.00  0.00           H
ATOM    532  HB3 ASP X  34       2.011 -78.012  53.378  1.00  0.00           H
ATOM    533  CG  ASP X  34       3.053 -77.565  55.069  1.00  0.00           C
ATOM    534  OD1 ASP X  34       4.065 -76.813  55.151  1.00  0.00           O
ATOM    535  OD2 ASP X  34       2.958 -78.538  55.788  1.00  0.00           O
ATOM    536  C   ASP X  34       0.609 -75.899  52.440  1.00  0.00           C
ATOM    537  O   ASP X  34       0.890 -76.401  51.350  1.00  0.00           O
ATOM    538  N   ASP X  35      -0.532 -75.251  52.678  1.00  0.00           N
ATOM    539  H   ASP X  35      -0.577 -74.822  53.592  1.00  0.00           H
ATOM    540  CA  ASP X  35      -1.536 -74.951  51.666  1.00  0.00           C
ATOM    541  HA  ASP X  35      -1.587 -75.741  50.916  1.00  0.00           H
ATOM    542  CB  ASP X  35      -2.997 -74.741  52.103  1.00  0.00           C
ATOM    543  HB2 ASP X  35      -3.165 -73.869  52.735  1.00  0.00           H
ATOM    544  HB3 ASP X  35      -3.499 -74.523  51.161  1.00  0.00           H
ATOM    545  CG  ASP X  35      -3.627 -75.953  52.814  1.00  0.00           C
ATOM    546  OD1 ASP X  35      -2.975 -77.003  53.103  1.00  0.00           O
ATOM    547  OD2 ASP X  35      -4.810 -75.814  53.200  1.00  0.00           O
ATOM    548  C   ASP X  35      -1.068 -73.687  50.872  1.00  0.00           C
ATOM    549  O   ASP X  35      -1.464 -73.458  49.728  1.00  0.00           O
ATOM    550  N   ASP X  36      -0.225 -72.865  51.471  1.00  0.00           N
ATOM    551  H   ASP X  36       0.361 -73.197  52.221  1.00  0.00           H
ATOM    552  CA  ASP X  36      -0.147 -71.398  51.231  1.00  0.00           C
ATOM    553  HA  ASP X  36       0.387 -70.820  51.987  1.00  0.00           H
ATOM    554  CB  ASP X  36       0.595 -70.964  49.905  1.00  0.00           C
ATOM    555  HB2 ASP X  36       1.642 -71.259  49.983  1.00  0.00           H
ATOM    556  HB3 ASP X  36       0.209 -71.484  49.028  1.00  0.00           H
ATOM    557  CG  ASP X  36       0.561 -69.436  49.581  1.00  0.00           C
ATOM    558  OD1 ASP X  36       0.694 -69.186  48.371  1.00  0.00           O
ATOM    559  OD2 ASP X  36       0.551 -68.534  50.508  1.00  0.00           O
ATOM    560  C   ASP X  36      -1.534 -70.784  51.241  1.00  0.00           C
ATOM    561  O   ASP X  36      -2.069 -70.355  50.214  1.00  0.00           O
ATOM    562  N   LEU X  37      -2.278 -70.755  52.384  1.00  0.00           N
ATOM    563  H   LEU X  37      -1.996 -71.236  53.225  1.00  0.00           H
ATOM    564  CA  LEU X  37      -3.599 -70.139  52.445  1.00  0.00           C
ATOM    565  HA  LEU X  37      -4.177 -70.806  51.805  1.00  0.00           H
ATOM    566  CB  LEU X  37      -3.960 -70.173  53.909  1.00  0.00           C
ATOM    567  HB2 LEU X  37      -3.820 -71.207  54.226  1.00  0.00           H
ATOM    568  HB3 LEU X  37      -3.232 -69.641  54.522  1.00  0.00           H
ATOM    569  CG  LEU X  37      -5.379 -69.769  54.317  1.00  0.00           C
ATOM    570  HG  LEU X  37      -5.494 -68.690  54.206  1.00  0.00           H
ATOM    571  CD1 LEU X  37      -6.305 -70.533  53.412  1.00  0.00           C
ATOM    572 HD11 LEU X  37      -6.001 -71.576  53.498  1.00  0.00           H
ATOM    573 HD12 LEU X  37      -7.303 -70.504  53.851  1.00  0.00           H
ATOM    574 HD13 LEU X  37      -6.314 -70.117  52.405  1.00  0.00           H
ATOM    575  CD2 LEU X  37      -5.656 -70.344  55.723  1.00  0.00           C
ATOM    576 HD21 LEU X  37      -4.953 -69.874  56.412  1.00  0.00           H
ATOM    577 HD22 LEU X  37      -6.668 -70.109  56.056  1.00  0.00           H
ATOM    578 HD23 LEU X  37      -5.549 -71.428  55.685  1.00  0.00           H
ATOM    579  C   LEU X  37      -3.731 -68.760  51.845  1.00  0.00           C
ATOM    580  O   LEU X  37      -4.755 -68.523  51.250  1.00  0.00           O
ATOM    581  N   TYR X  38      -2.649 -67.939  51.928  1.00  0.00           N
ATOM    582  H   TYR X  38      -1.804 -68.462  52.106  1.00  0.00           H
ATOM    583  CA  TYR X  38      -2.734 -66.559  51.439  1.00  0.00           C
ATOM    584  HA  TYR X  38      -3.512 -66.029  51.989  1.00  0.00           H
ATOM    585  CB  TYR X  38      -1.362 -65.919  51.600  1.00  0.00           C
ATOM    586  HB2 TYR X  38      -1.083 -65.853  52.651  1.00  0.00           H
ATOM    587  HB3 TYR X  38      -0.630 -66.552  51.099  1.00  0.00           H
ATOM    588  CG  TYR X  38      -1.277 -64.560  51.131  1.00  0.00           C
ATOM    589  CD1 TYR X  38      -0.681 -64.347  49.885  1.00  0.00           C
ATOM    590  HD1 TYR X  38      -0.179 -65.103  49.301  1.00  0.00           H
ATOM    591  CE1 TYR X  38      -0.508 -63.072  49.333  1.00  0.00           C
ATOM    592  HE1 TYR X  38       0.014 -63.003  48.390  1.00  0.00           H
ATOM    593  CZ  TYR X  38      -1.008 -61.998  50.050  1.00  0.00           C
ATOM    594  OH  TYR X  38      -0.976 -60.715  49.609  1.00  0.00           O
ATOM    595  HH  TYR X  38      -0.590 -60.619  48.737  1.00  0.00           H
ATOM    596  CE2 TYR X  38      -1.573 -62.217  51.369  1.00  0.00           C
ATOM    597  HE2 TYR X  38      -1.731 -61.383  52.037  1.00  0.00           H
ATOM    598  CD2 TYR X  38      -1.785 -63.505  51.864  1.00  0.00           C
ATOM    599  HD2 TYR X  38      -2.253 -63.610  52.831  1.00  0.00           H
ATOM    600  C   TYR X  38      -3.073 -66.489  49.952  1.00  0.00           C
ATOM    601  O   TYR X  38      -3.916 -65.756  49.505  1.00  0.00           O
ATOM    602  N   GLY X  39      -2.427 -67.356  49.170  1.00  0.00           N
ATOM    603  H   GLY X  39      -1.773 -67.979  49.621  1.00  0.00           H
ATOM    604  CA  GLY X  39      -2.782 -67.567  47.806  1.00  0.00           C
ATOM    605  HA2 GLY X  39      -2.698 -66.594  47.322  1.00  0.00           H
ATOM    606  HA3 GLY X  39      -1.935 -68.068  47.338  1.00  0.00           H
ATOM    607  C   GLY X  39      -4.121 -68.227  47.528  1.00  0.00           C
ATOM    608  O   GLY X  39      -4.882 -67.856  46.634  1.00  0.00           O
ATOM    609  N   ILE X  40      -4.504 -69.138  48.410  1.00  0.00           N
ATOM    610  H   ILE X  40      -3.961 -69.328  49.241  1.00  0.00           H
ATOM    611  CA  ILE X  40      -5.748 -69.881  48.236  1.00  0.00           C
ATOM    612  HA  ILE X  40      -5.878 -70.214  47.207  1.00  0.00           H
ATOM    613  CB  ILE X  40      -5.800 -71.076  49.216  1.00  0.00           C
ATOM    614  HB  ILE X  40      -5.646 -70.724  50.236  1.00  0.00           H
ATOM    615  CG2 ILE X  40      -7.153 -71.815  49.266  1.00  0.00           C
ATOM    616 HG21 ILE X  40      -7.391 -72.184  48.269  1.00  0.00           H
ATOM    617 HG22 ILE X  40      -7.066 -72.697  49.899  1.00  0.00           H
ATOM    618 HG23 ILE X  40      -7.875 -71.206  49.809  1.00  0.00           H
ATOM    619  CG1 ILE X  40      -4.647 -71.997  48.849  1.00  0.00           C
ATOM    620 HG12 ILE X  40      -3.700 -71.457  48.837  1.00  0.00           H
ATOM    621 HG13 ILE X  40      -4.645 -72.805  49.581  1.00  0.00           H
ATOM    622  CD1 ILE X  40      -4.801 -72.648  47.456  1.00  0.00           C
ATOM    623 HD11 ILE X  40      -4.698 -71.817  46.758  1.00  0.00           H
ATOM    624 HD12 ILE X  40      -4.095 -73.465  47.312  1.00  0.00           H
ATOM    625 HD13 ILE X  40      -5.807 -73.028  47.273  1.00  0.00           H
ATOM    626  C   ILE X  40      -6.974 -68.837  48.404  1.00  0.00           C
ATOM    627  O   ILE X  40      -8.054 -68.972  47.780  1.00  0.00           O
ATOM    628  N   ILE X  41      -6.785 -67.787  49.230  1.00  0.00           N
ATOM    629  H   ILE X  41      -6.008 -67.836  49.875  1.00  0.00           H
ATOM    630  CA  ILE X  41      -7.751 -66.650  49.419  1.00  0.00           C
ATOM    631  HA  ILE X  41      -8.742 -66.995  49.713  1.00  0.00           H
ATOM    632  CB  ILE X  41      -7.333 -65.788  50.695  1.00  0.00           C
ATOM    633  HB  ILE X  41      -6.257 -65.626  50.680  1.00  0.00           H
ATOM    634  CG2 ILE X  41      -7.985 -64.359  50.786  1.00  0.00           C
ATOM    635 HG21 ILE X  41      -7.528 -63.729  51.547  1.00  0.00           H
ATOM    636 HG22 ILE X  41      -7.850 -63.872  49.819  1.00  0.00           H
ATOM    637 HG23 ILE X  41      -9.050 -64.467  50.988  1.00  0.00           H
ATOM    638  CG1 ILE X  41      -7.680 -66.629  51.981  1.00  0.00           C
ATOM    639 HG12 ILE X  41      -8.709 -66.478  52.307  1.00  0.00           H
ATOM    640 HG13 ILE X  41      -7.363 -67.661  51.837  1.00  0.00           H
ATOM    641  CD1 ILE X  41      -6.855 -66.180  53.241  1.00  0.00           C
ATOM    642 HD11 ILE X  41      -7.056 -65.184  53.639  1.00  0.00           H
ATOM    643 HD12 ILE X  41      -6.907 -66.914  54.045  1.00  0.00           H
ATOM    644 HD13 ILE X  41      -5.797 -66.003  53.059  1.00  0.00           H
ATOM    645  C   ILE X  41      -7.697 -65.844  48.163  1.00  0.00           C
ATOM    646  O   ILE X  41      -8.733 -65.608  47.623  1.00  0.00           O
ATOM    647  N   ARG X  42      -6.491 -65.556  47.637  1.00  0.00           N
ATOM    648  H   ARG X  42      -5.707 -65.600  48.274  1.00  0.00           H
ATOM    649  CA  ARG X  42      -6.296 -64.696  46.463  1.00  0.00           C
ATOM    650  HA  ARG X  42      -6.899 -63.789  46.495  1.00  0.00           H
ATOM    651  CB  ARG X  42      -4.809 -64.338  46.311  1.00  0.00           C
ATOM    652  HB2 ARG X  42      -4.149 -65.204  46.354  1.00  0.00           H
ATOM    653  HB3 ARG X  42      -4.651 -63.907  45.321  1.00  0.00           H
ATOM    654  CG  ARG X  42      -4.464 -63.295  47.353  1.00  0.00           C
ATOM    655  HG2 ARG X  42      -5.371 -62.783  47.677  1.00  0.00           H
ATOM    656  HG3 ARG X  42      -4.060 -63.820  48.219  1.00  0.00           H
ATOM    657  CD  ARG X  42      -3.503 -62.225  46.951  1.00  0.00           C
ATOM    658  HD2 ARG X  42      -3.054 -61.762  47.830  1.00  0.00           H
ATOM    659  HD3 ARG X  42      -2.603 -62.633  46.492  1.00  0.00           H
ATOM    660  NE  ARG X  42      -4.077 -61.228  46.123  1.00  0.00           N
ATOM    661  HE  ARG X  42      -5.033 -60.975  46.327  1.00  0.00           H
ATOM    662  CZ  ARG X  42      -3.427 -60.510  45.216  1.00  0.00           C
ATOM    663  NH1 ARG X  42      -2.165 -60.641  45.021  1.00  0.00           N
ATOM    664 HH11 ARG X  42      -1.768 -61.517  45.330  1.00  0.00           H
ATOM    665 HH12 ARG X  42      -1.634 -59.939  44.527  1.00  0.00           H
ATOM    666  NH2 ARG X  42      -4.077 -59.691  44.420  1.00  0.00           N
ATOM    667 HH21 ARG X  42      -5.076 -59.548  44.439  1.00  0.00           H
ATOM    668 HH22 ARG X  42      -3.621 -59.191  43.669  1.00  0.00           H
ATOM    669  C   ARG X  42      -6.911 -65.337  45.187  1.00  0.00           C
ATOM    670  O   ARG X  42      -7.554 -64.589  44.402  1.00  0.00           O
ATOM    671  N   ALA X  43      -6.777 -66.654  45.001  1.00  0.00           N
ATOM    672  H   ALA X  43      -6.204 -67.112  45.697  1.00  0.00           H
ATOM    673  CA  ALA X  43      -7.443 -67.510  44.045  1.00  0.00           C
ATOM    674  HA  ALA X  43      -7.361 -67.024  43.072  1.00  0.00           H
ATOM    675  CB  ALA X  43      -6.750 -68.873  43.973  1.00  0.00           C
ATOM    676  HB1 ALA X  43      -7.233 -69.346  43.120  1.00  0.00           H
ATOM    677  HB2 ALA X  43      -5.664 -68.799  43.908  1.00  0.00           H
ATOM    678  HB3 ALA X  43      -7.128 -69.357  44.875  1.00  0.00           H
ATOM    679  C   ALA X  43      -8.977 -67.589  44.169  1.00  0.00           C
ATOM    680  O   ALA X  43      -9.662 -67.787  43.212  1.00  0.00           O
ATOM    681  N   ALA X  44      -9.516 -67.431  45.379  1.00  0.00           N
ATOM    682  H   ALA X  44      -8.935 -67.140  46.153  1.00  0.00           H
ATOM    683  CA  ALA X  44     -10.945 -67.548  45.605  1.00  0.00           C
ATOM    684  HA  ALA X  44     -11.317 -68.396  45.028  1.00  0.00           H
ATOM    685  CB  ALA X  44     -11.359 -67.874  47.114  1.00  0.00           C
ATOM    686  HB1 ALA X  44     -12.418 -68.123  47.198  1.00  0.00           H
ATOM    687  HB2 ALA X  44     -10.639 -68.578  47.532  1.00  0.00           H
ATOM    688  HB3 ALA X  44     -11.265 -66.942  47.672  1.00  0.00           H
ATOM    689  C   ALA X  44     -11.638 -66.300  45.154  1.00  0.00           C
ATOM    690  O   ALA X  44     -12.690 -66.363  44.595  1.00  0.00           O
ATOM    691  N   LYS X  45     -10.964 -65.155  45.320  1.00  0.00           N
ATOM    692  H   LYS X  45     -10.048 -65.339  45.706  1.00  0.00           H
ATOM    693  CA  LYS X  45     -11.411 -63.756  45.112  1.00  0.00           C
ATOM    694  HA  LYS X  45     -12.469 -63.605  45.321  1.00  0.00           H
ATOM    695  CB  LYS X  45     -10.543 -62.807  46.121  1.00  0.00           C
ATOM    696  HB2 LYS X  45      -9.534 -63.085  45.813  1.00  0.00           H
ATOM    697  HB3 LYS X  45     -10.672 -61.763  45.836  1.00  0.00           H
ATOM    698  CG  LYS X  45     -10.865 -63.149  47.679  1.00  0.00           C
ATOM    699  HG2 LYS X  45     -10.714 -64.187  47.978  1.00  0.00           H
ATOM    700  HG3 LYS X  45     -10.222 -62.525  48.298  1.00  0.00           H
ATOM    701  CD  LYS X  45     -12.342 -62.769  48.028  1.00  0.00           C
ATOM    702  HD2 LYS X  45     -12.445 -61.686  47.965  1.00  0.00           H
ATOM    703  HD3 LYS X  45     -12.961 -63.298  47.305  1.00  0.00           H
ATOM    704  CE  LYS X  45     -12.531 -63.317  49.468  1.00  0.00           C
ATOM    705  HE2 LYS X  45     -12.533 -64.406  49.399  1.00  0.00           H
ATOM    706  HE3 LYS X  45     -11.740 -62.938  50.114  1.00  0.00           H
ATOM    707  NZ  LYS X  45     -13.890 -62.875  49.899  1.00  0.00           N
ATOM    708  HZ1 LYS X  45     -14.495 -62.814  49.094  1.00  0.00           H
ATOM    709  HZ2 LYS X  45     -14.277 -63.446  50.636  1.00  0.00           H
ATOM    710  HZ3 LYS X  45     -13.832 -61.964  50.331  1.00  0.00           H
ATOM    711  C   LYS X  45     -11.235 -63.224  43.652  1.00  0.00           C
ATOM    712  O   LYS X  45     -11.592 -62.082  43.401  1.00  0.00           O
ATOM    713  N   LYS X  46     -10.816 -64.115  42.772  1.00  0.00           N
ATOM    714  H   LYS X  46     -10.434 -64.967  43.154  1.00  0.00           H
ATOM    715  CA  LYS X  46     -10.584 -63.735  41.337  1.00  0.00           C
ATOM    716  HA  LYS X  46      -9.757 -63.028  41.307  1.00  0.00           H
ATOM    717  CB  LYS X  46     -10.025 -64.887  40.428  1.00  0.00           C
ATOM    718  HB2 LYS X  46      -9.661 -64.498  39.476  1.00  0.00           H
ATOM    719  HB3 LYS X  46      -9.156 -65.340  40.906  1.00  0.00           H
ATOM    720  CG  LYS X  46     -11.060 -65.929  40.097  1.00  0.00           C
ATOM    721  HG2 LYS X  46     -11.552 -66.317  40.990  1.00  0.00           H
ATOM    722  HG3 LYS X  46     -11.748 -65.409  39.431  1.00  0.00           H
ATOM    723  CD  LYS X  46     -10.530 -67.127  39.303  1.00  0.00           C
ATOM    724  HD2 LYS X  46      -9.764 -66.706  38.653  1.00  0.00           H
ATOM    725  HD3 LYS X  46     -10.013 -67.818  39.968  1.00  0.00           H
ATOM    726  CE  LYS X  46     -11.652 -67.812  38.478  1.00  0.00           C
ATOM    727  HE2 LYS X  46     -12.297 -67.182  37.865  1.00  0.00           H
ATOM    728  HE3 LYS X  46     -11.117 -68.516  37.842  1.00  0.00           H
ATOM    729  NZ  LYS X  46     -12.529 -68.586  39.383  1.00  0.00           N
ATOM    730  HZ1 LYS X  46     -12.073 -69.107  40.117  1.00  0.00           H
ATOM    731  HZ2 LYS X  46     -13.272 -68.152  39.912  1.00  0.00           H
ATOM    732  HZ3 LYS X  46     -13.004 -69.253  38.790  1.00  0.00           H
ATOM    733  C   LYS X  46     -11.791 -63.135  40.742  1.00  0.00           C
ATOM    734  O   LYS X  46     -12.874 -63.544  40.879  1.00  0.00           O
ATOM    735  N   GLY X  47     -11.582 -62.008  40.091  1.00  0.00           N
ATOM    736  H   GLY X  47     -10.631 -61.670  40.055  1.00  0.00           H
ATOM    737  CA  GLY X  47     -12.519 -61.086  39.402  1.00  0.00           C
ATOM    738  HA2 GLY X  47     -11.962 -60.455  38.708  1.00  0.00           H
ATOM    739  HA3 GLY X  47     -13.142 -61.744  38.798  1.00  0.00           H
ATOM    740  C   GLY X  47     -13.377 -60.119  40.304  1.00  0.00           C
ATOM    741  O   GLY X  47     -14.177 -59.361  39.758  1.00  0.00           O
ATOM    742  N   LYS X  48     -13.117 -60.053  41.602  1.00  0.00           N
ATOM    743  H   LYS X  48     -12.300 -60.530  41.955  1.00  0.00           H
ATOM    744  CA  LYS X  48     -13.863 -59.130  42.451  1.00  0.00           C
ATOM    745  HA  LYS X  48     -14.715 -58.730  41.901  1.00  0.00           H
ATOM    746  CB  LYS X  48     -14.267 -59.843  43.783  1.00  0.00           C
ATOM    747  HB2 LYS X  48     -13.333 -60.075  44.297  1.00  0.00           H
ATOM    748  HB3 LYS X  48     -14.826 -59.198  44.460  1.00  0.00           H
ATOM    749  CG  LYS X  48     -15.163 -61.023  43.556  1.00  0.00           C
ATOM    750  HG2 LYS X  48     -15.954 -60.685  42.888  1.00  0.00           H
ATOM    751  HG3 LYS X  48     -14.576 -61.829  43.114  1.00  0.00           H
ATOM    752  CD  LYS X  48     -15.875 -61.401  44.828  1.00  0.00           C
ATOM    753  HD2 LYS X  48     -15.183 -61.320  45.665  1.00  0.00           H
ATOM    754  HD3 LYS X  48     -16.650 -60.678  45.076  1.00  0.00           H
ATOM    755  CE  LYS X  48     -16.412 -62.818  44.689  1.00  0.00           C
ATOM    756  HE2 LYS X  48     -16.967 -62.812  43.751  1.00  0.00           H
ATOM    757  HE3 LYS X  48     -15.509 -63.430  44.689  1.00  0.00           H
ATOM    758  NZ  LYS X  48     -17.308 -63.207  45.848  1.00  0.00           N
ATOM    759  HZ1 LYS X  48     -18.046 -62.523  45.932  1.00  0.00           H
ATOM    760  HZ2 LYS X  48     -17.872 -64.038  45.741  1.00  0.00           H
ATOM    761  HZ3 LYS X  48     -16.763 -63.290  46.695  1.00  0.00           H
ATOM    762  C   LYS X  48     -13.109 -57.777  42.662  1.00  0.00           C
ATOM    763  O   LYS X  48     -11.913 -57.646  42.342  1.00  0.00           O
ATOM    764  N   LYS X  49     -13.797 -56.842  43.320  1.00  0.00           N
ATOM    765  H   LYS X  49     -14.706 -57.066  43.701  1.00  0.00           H
ATOM    766  CA  LYS X  49     -13.181 -55.649  43.971  1.00  0.00           C
ATOM    767  HA  LYS X  49     -12.796 -55.102  43.111  1.00  0.00           H
ATOM    768  CB  LYS X  49     -14.164 -54.708  44.750  1.00  0.00           C
ATOM    769  HB2 LYS X  49     -13.452 -54.005  45.183  1.00  0.00           H
ATOM    770  HB3 LYS X  49     -14.803 -54.208  44.023  1.00  0.00           H
ATOM    771  CG  LYS X  49     -15.099 -55.293  45.847  1.00  0.00           C
ATOM    772  HG2 LYS X  49     -15.495 -56.247  45.498  1.00  0.00           H
ATOM    773  HG3 LYS X  49     -14.518 -55.491  46.747  1.00  0.00           H
ATOM    774  CD  LYS X  49     -16.342 -54.399  46.138  1.00  0.00           C
ATOM    775  HD2 LYS X  49     -16.025 -53.413  46.478  1.00  0.00           H
ATOM    776  HD3 LYS X  49     -16.868 -54.290  45.190  1.00  0.00           H
ATOM    777  CE  LYS X  49     -17.354 -54.928  47.134  1.00  0.00           C
ATOM    778  HE2 LYS X  49     -17.710 -55.892  46.768  1.00  0.00           H
ATOM    779  HE3 LYS X  49     -16.832 -55.094  48.076  1.00  0.00           H
ATOM    780  NZ  LYS X  49     -18.458 -54.020  47.371  1.00  0.00           N
ATOM    781  HZ1 LYS X  49     -18.916 -53.999  46.471  1.00  0.00           H
ATOM    782  HZ2 LYS X  49     -19.061 -54.401  48.088  1.00  0.00           H
ATOM    783  HZ3 LYS X  49     -18.127 -53.096  47.605  1.00  0.00           H
ATOM    784  C   LYS X  49     -11.978 -55.955  44.757  1.00  0.00           C
ATOM    785  O   LYS X  49     -11.772 -57.119  45.195  1.00  0.00           O
ATOM    786  N   THR X  50     -11.116 -54.974  45.016  1.00  0.00           N
ATOM    787  H   THR X  50     -11.226 -54.051  44.619  1.00  0.00           H
ATOM    788  CA  THR X  50      -9.789 -55.217  45.605  1.00  0.00           C
ATOM    789  HA  THR X  50      -9.831 -56.033  46.328  1.00  0.00           H
ATOM    790  CB  THR X  50      -8.829 -55.556  44.514  1.00  0.00           C
ATOM    791  HB  THR X  50      -9.402 -56.360  44.050  1.00  0.00           H
ATOM    792  CG2 THR X  50      -8.479 -54.485  43.516  1.00  0.00           C
ATOM    793 HG21 THR X  50      -7.803 -53.740  43.940  1.00  0.00           H
ATOM    794 HG22 THR X  50      -7.960 -54.992  42.701  1.00  0.00           H
ATOM    795 HG23 THR X  50      -9.351 -53.919  43.193  1.00  0.00           H
ATOM    796  OG1 THR X  50      -7.578 -55.948  44.956  1.00  0.00           O
ATOM    797  HG1 THR X  50      -7.768 -56.573  45.661  1.00  0.00           H
ATOM    798  C   THR X  50      -9.267 -54.012  46.389  1.00  0.00           C
ATOM    799  O   THR X  50      -9.721 -52.916  46.141  1.00  0.00           O
ATOM    800  N   PHE X  51      -8.367 -54.130  47.434  1.00  0.00           N
ATOM    801  H   PHE X  51      -7.966 -55.053  47.517  1.00  0.00           H
ATOM    802  CA  PHE X  51      -7.760 -53.077  48.278  1.00  0.00           C
ATOM    803  HA  PHE X  51      -7.548 -52.191  47.677  1.00  0.00           H
ATOM    804  CB  PHE X  51      -8.900 -52.834  49.286  1.00  0.00           C
ATOM    805  HB2 PHE X  51      -9.852 -52.613  48.806  1.00  0.00           H
ATOM    806  HB3 PHE X  51      -9.184 -53.739  49.826  1.00  0.00           H
ATOM    807  CG  PHE X  51      -8.567 -51.847  50.345  1.00  0.00           C
ATOM    808  CD1 PHE X  51      -8.198 -52.244  51.603  1.00  0.00           C
ATOM    809  HD1 PHE X  51      -7.955 -53.285  51.751  1.00  0.00           H
ATOM    810  CE1 PHE X  51      -8.156 -51.262  52.690  1.00  0.00           C
ATOM    811  HE1 PHE X  51      -7.899 -51.530  53.704  1.00  0.00           H
ATOM    812  CZ  PHE X  51      -8.203 -49.902  52.387  1.00  0.00           C
ATOM    813  HZ  PHE X  51      -7.948 -49.198  53.163  1.00  0.00           H
ATOM    814  CE2 PHE X  51      -8.376 -49.521  51.031  1.00  0.00           C
ATOM    815  HE2 PHE X  51      -8.361 -48.480  50.747  1.00  0.00           H
ATOM    816  CD2 PHE X  51      -8.536 -50.499  50.031  1.00  0.00           C
ATOM    817  HD2 PHE X  51      -8.868 -50.139  49.068  1.00  0.00           H
ATOM    818  C   PHE X  51      -6.399 -53.337  48.949  1.00  0.00           C
ATOM    819  O   PHE X  51      -6.316 -54.253  49.830  1.00  0.00           O
ATOM    820  N   ILE X  52      -5.360 -52.625  48.473  1.00  0.00           N
ATOM    821  H   ILE X  52      -5.576 -51.861  47.847  1.00  0.00           H
ATOM    822  CA  ILE X  52      -3.935 -52.873  48.833  1.00  0.00           C
ATOM    823  HA  ILE X  52      -3.635 -53.916  48.918  1.00  0.00           H
ATOM    824  CB  ILE X  52      -3.080 -52.306  47.655  1.00  0.00           C
ATOM    825  HB  ILE X  52      -3.509 -51.328  47.431  1.00  0.00           H
ATOM    826  CG2 ILE X  52      -1.567 -52.288  47.850  1.00  0.00           C
ATOM    827 HG21 ILE X  52      -1.242 -51.578  48.609  1.00  0.00           H
ATOM    828 HG22 ILE X  52      -1.147 -53.252  48.133  1.00  0.00           H
ATOM    829 HG23 ILE X  52      -1.034 -51.990  46.946  1.00  0.00           H
ATOM    830  CG1 ILE X  52      -3.051 -53.107  46.331  1.00  0.00           C
ATOM    831 HG12 ILE X  52      -2.581 -52.478  45.575  1.00  0.00           H
ATOM    832 HG13 ILE X  52      -2.575 -54.080  46.447  1.00  0.00           H
ATOM    833  CD1 ILE X  52      -4.412 -53.372  45.600  1.00  0.00           C
ATOM    834 HD11 ILE X  52      -5.060 -52.498  45.669  1.00  0.00           H
ATOM    835 HD12 ILE X  52      -4.134 -53.639  44.580  1.00  0.00           H
ATOM    836 HD13 ILE X  52      -4.928 -54.183  46.115  1.00  0.00           H
ATOM    837  C   ILE X  52      -3.585 -52.171  50.163  1.00  0.00           C
ATOM    838  O   ILE X  52      -3.715 -50.912  50.297  1.00  0.00           O
ATOM    839  N   LEU X  53      -3.005 -52.985  51.084  1.00  0.00           N
ATOM    840  H   LEU X  53      -2.914 -53.965  50.863  1.00  0.00           H
ATOM    841  CA  LEU X  53      -2.543 -52.439  52.418  1.00  0.00           C
ATOM    842  HA  LEU X  53      -2.670 -51.358  52.481  1.00  0.00           H
ATOM    843  CB  LEU X  53      -3.430 -53.046  53.541  1.00  0.00           C
ATOM    844  HB2 LEU X  53      -4.484 -52.821  53.377  1.00  0.00           H
ATOM    845  HB3 LEU X  53      -3.357 -54.131  53.454  1.00  0.00           H
ATOM    846  CG  LEU X  53      -3.053 -52.657  54.936  1.00  0.00           C
ATOM    847  HG  LEU X  53      -2.039 -52.931  55.225  1.00  0.00           H
ATOM    848  CD1 LEU X  53      -2.954 -51.162  55.330  1.00  0.00           C
ATOM    849 HD11 LEU X  53      -1.998 -50.727  55.041  1.00  0.00           H
ATOM    850 HD12 LEU X  53      -3.833 -50.694  54.887  1.00  0.00           H
ATOM    851 HD13 LEU X  53      -2.964 -51.010  56.410  1.00  0.00           H
ATOM    852  CD2 LEU X  53      -3.983 -53.330  55.981  1.00  0.00           C
ATOM    853 HD21 LEU X  53      -5.038 -53.123  55.811  1.00  0.00           H
ATOM    854 HD22 LEU X  53      -3.869 -54.411  55.895  1.00  0.00           H
ATOM    855 HD23 LEU X  53      -3.863 -53.059  57.029  1.00  0.00           H
ATOM    856  C   LEU X  53      -1.060 -52.656  52.583  1.00  0.00           C
ATOM    857  O   LEU X  53      -0.554 -53.633  52.026  1.00  0.00           O
ATOM    858  N   HID X  54      -0.269 -51.751  53.238  1.00  0.00           N
ATOM    859  H   HID X  54      -0.732 -51.019  53.756  1.00  0.00           H
ATOM    860  CA  HID X  54       1.147 -51.622  53.141  1.00  0.00           C
ATOM    861  HA  HID X  54       1.666 -52.483  52.721  1.00  0.00           H
ATOM    862  CB  HID X  54       1.461 -50.438  52.215  1.00  0.00           C
ATOM    863  HB2 HID X  54       0.628 -50.334  51.519  1.00  0.00           H
ATOM    864  HB3 HID X  54       1.616 -49.571  52.857  1.00  0.00           H
ATOM    865  CG  HID X  54       2.624 -50.657  51.292  1.00  0.00           C
ATOM    866  ND1 HID X  54       3.922 -50.764  51.639  1.00  0.00           N
ATOM    867  HD1 HID X  54       4.286 -50.677  52.578  1.00  0.00           H
ATOM    868  CE1 HID X  54       4.716 -51.057  50.546  1.00  0.00           C
ATOM    869  HE1 HID X  54       5.759 -51.313  50.431  1.00  0.00           H
ATOM    870  NE2 HID X  54       3.962 -51.285  49.503  1.00  0.00           N
ATOM    871  CD2 HID X  54       2.649 -51.042  49.966  1.00  0.00           C
ATOM    872  HD2 HID X  54       1.743 -51.213  49.404  1.00  0.00           H
ATOM    873  C   HID X  54       1.826 -51.510  54.579  1.00  0.00           C
ATOM    874  O   HID X  54       1.316 -50.867  55.508  1.00  0.00           O
ATOM    875  N   ASP X  55       3.096 -51.974  54.664  1.00  0.00           N
ATOM    876  H   ASP X  55       3.410 -52.662  53.996  1.00  0.00           H
ATOM    877  CA  ASP X  55       4.079 -51.395  55.642  1.00  0.00           C
ATOM    878  HA  ASP X  55       3.524 -51.038  56.510  1.00  0.00           H
ATOM    879  CB  ASP X  55       5.128 -52.477  56.073  1.00  0.00           C
ATOM    880  HB2 ASP X  55       5.598 -52.877  55.174  1.00  0.00           H
ATOM    881  HB3 ASP X  55       6.026 -52.001  56.465  1.00  0.00           H
ATOM    882  CG  ASP X  55       4.646 -53.565  56.965  1.00  0.00           C
ATOM    883  OD1 ASP X  55       5.444 -54.417  57.377  1.00  0.00           O
ATOM    884  OD2 ASP X  55       3.465 -53.604  57.402  1.00  0.00           O
ATOM    885  C   ASP X  55       4.816 -50.223  55.121  1.00  0.00           C
ATOM    886  O   ASP X  55       5.309 -50.269  53.990  1.00  0.00           O
ATOM    887  N   GLY X  56       5.002 -49.224  55.977  1.00  0.00           N
ATOM    888  H   GLY X  56       4.501 -49.253  56.854  1.00  0.00           H
ATOM    889  CA  GLY X  56       6.267 -48.426  56.032  1.00  0.00           C
ATOM    890  HA2 GLY X  56       6.561 -48.338  54.987  1.00  0.00           H
ATOM    891  HA3 GLY X  56       6.039 -47.432  56.422  1.00  0.00           H
ATOM    892  C   GLY X  56       7.319 -49.253  56.818  1.00  0.00           C
ATOM    893  O   GLY X  56       6.955 -49.956  57.788  1.00  0.00           O
ATOM    894  N   PRO X  57       8.629 -49.186  56.475  1.00  0.00           N
ATOM    895  CD  PRO X  57       9.152 -48.214  55.557  1.00  0.00           C
ATOM    896  HD2 PRO X  57       9.151 -47.214  55.993  1.00  0.00           H
ATOM    897  HD3 PRO X  57       8.586 -48.188  54.627  1.00  0.00           H
ATOM    898  CG  PRO X  57      10.589 -48.642  55.249  1.00  0.00           C
ATOM    899  HG2 PRO X  57      11.301 -48.053  55.828  1.00  0.00           H
ATOM    900  HG3 PRO X  57      10.813 -48.597  54.183  1.00  0.00           H
ATOM    901  CB  PRO X  57      10.694 -50.079  55.704  1.00  0.00           C
ATOM    902  HB2 PRO X  57      11.697 -50.395  55.988  1.00  0.00           H
ATOM    903  HB3 PRO X  57      10.363 -50.706  54.876  1.00  0.00           H
ATOM    904  CA  PRO X  57       9.672 -50.206  56.797  1.00  0.00           C
ATOM    905  HA  PRO X  57       9.272 -51.216  56.701  1.00  0.00           H
ATOM    906  C   PRO X  57      10.294 -49.940  58.204  1.00  0.00           C
ATOM    907  O   PRO X  57      10.974 -48.923  58.391  1.00  0.00           O
ATOM    908  N   PRO X  58      10.103 -50.794  59.208  1.00  0.00           N
ATOM    909  CD  PRO X  58       9.091 -51.847  59.328  1.00  0.00           C
ATOM    910  HD2 PRO X  58       9.542 -52.709  58.837  1.00  0.00           H
ATOM    911  HD3 PRO X  58       8.155 -51.553  58.850  1.00  0.00           H
ATOM    912  CG  PRO X  58       8.842 -52.055  60.798  1.00  0.00           C
ATOM    913  HG2 PRO X  58       8.459 -53.074  60.859  1.00  0.00           H
ATOM    914  HG3 PRO X  58       8.074 -51.489  61.325  1.00  0.00           H
ATOM    915  CB  PRO X  58      10.189 -51.714  61.439  1.00  0.00           C
ATOM    916  HB2 PRO X  58      10.752 -52.646  61.497  1.00  0.00           H
ATOM    917  HB3 PRO X  58      10.171 -51.309  62.450  1.00  0.00           H
ATOM    918  CA  PRO X  58      10.855 -50.748  60.453  1.00  0.00           C
ATOM    919  HA  PRO X  58      10.854 -49.750  60.895  1.00  0.00           H
ATOM    920  C   PRO X  58      12.278 -51.255  60.144  1.00  0.00           C
ATOM    921  O   PRO X  58      12.524 -51.876  59.166  1.00  0.00           O
ATOM    922  N   TYR X  59      13.226 -51.106  60.985  1.00  0.00           N
ATOM    923  H   TYR X  59      13.109 -50.555  61.823  1.00  0.00           H
ATOM    924  CA  TYR X  59      14.642 -51.695  60.891  1.00  0.00           C
ATOM    925  HA  TYR X  59      14.911 -51.482  59.857  1.00  0.00           H
ATOM    926  CB  TYR X  59      15.568 -50.819  61.727  1.00  0.00           C
ATOM    927  HB2 TYR X  59      15.386 -49.795  61.403  1.00  0.00           H
ATOM    928  HB3 TYR X  59      15.165 -50.879  62.738  1.00  0.00           H
ATOM    929  CG  TYR X  59      17.046 -51.145  61.575  1.00  0.00           C
ATOM    930  CD1 TYR X  59      17.702 -51.503  62.696  1.00  0.00           C
ATOM    931  HD1 TYR X  59      17.127 -51.414  63.606  1.00  0.00           H
ATOM    932  CE1 TYR X  59      19.042 -51.770  62.791  1.00  0.00           C
ATOM    933  HE1 TYR X  59      19.453 -51.797  63.788  1.00  0.00           H
ATOM    934  CZ  TYR X  59      19.757 -51.869  61.582  1.00  0.00           C
ATOM    935  OH  TYR X  59      21.039 -52.166  61.647  1.00  0.00           O
ATOM    936  HH  TYR X  59      21.493 -52.030  60.812  1.00  0.00           H
ATOM    937  CE2 TYR X  59      19.126 -51.485  60.367  1.00  0.00           C
ATOM    938  HE2 TYR X  59      19.589 -51.659  59.407  1.00  0.00           H
ATOM    939  CD2 TYR X  59      17.807 -51.041  60.359  1.00  0.00           C
ATOM    940  HD2 TYR X  59      17.319 -50.837  59.417  1.00  0.00           H
ATOM    941  C   TYR X  59      14.872 -53.209  61.157  1.00  0.00           C
ATOM    942  O   TYR X  59      14.387 -53.744  62.142  1.00  0.00           O
ATOM    943  N   ALA X  60      15.646 -53.832  60.337  1.00  0.00           N
ATOM    944  H   ALA X  60      15.844 -53.339  59.477  1.00  0.00           H
ATOM    945  CA  ALA X  60      15.843 -55.335  60.248  1.00  0.00           C
ATOM    946  HA  ALA X  60      14.856 -55.766  60.066  1.00  0.00           H
ATOM    947  CB  ALA X  60      16.732 -55.584  59.034  1.00  0.00           C
ATOM    948  HB1 ALA X  60      16.242 -55.372  58.082  1.00  0.00           H
ATOM    949  HB2 ALA X  60      17.706 -55.108  59.140  1.00  0.00           H
ATOM    950  HB3 ALA X  60      17.001 -56.638  58.959  1.00  0.00           H
ATOM    951  C   ALA X  60      16.374 -56.016  61.504  1.00  0.00           C
ATOM    952  O   ALA X  60      16.124 -57.223  61.633  1.00  0.00           O
ATOM    953  N   ASN X  61      17.171 -55.371  62.250  1.00  0.00           N
ATOM    954  H   ASN X  61      17.486 -54.467  61.925  1.00  0.00           H
ATOM    955  CA  ASN X  61      17.743 -55.846  63.493  1.00  0.00           C
ATOM    956  HA  ASN X  61      18.198 -56.788  63.185  1.00  0.00           H
ATOM    957  CB  ASN X  61      18.915 -54.906  63.956  1.00  0.00           C
ATOM    958  HB2 ASN X  61      19.383 -54.340  63.149  1.00  0.00           H
ATOM    959  HB3 ASN X  61      18.355 -54.228  64.599  1.00  0.00           H
ATOM    960  CG  ASN X  61      19.996 -55.647  64.749  1.00  0.00           C
ATOM    961  OD1 ASN X  61      20.763 -56.502  64.362  1.00  0.00           O
ATOM    962  ND2 ASN X  61      20.068 -55.269  66.032  1.00  0.00           N
ATOM    963 HD21 ASN X  61      20.882 -55.523  66.573  1.00  0.00           H
ATOM    964 HD22 ASN X  61      19.545 -54.533  66.485  1.00  0.00           H
ATOM    965  C   ASN X  61      16.620 -56.162  64.546  1.00  0.00           C
ATOM    966  O   ASN X  61      15.511 -55.595  64.586  1.00  0.00           O
ATOM    967  N   GLY X  62      16.926 -57.107  65.411  1.00  0.00           N
ATOM    968  H   GLY X  62      17.822 -57.564  65.319  1.00  0.00           H
ATOM    969  CA  GLY X  62      16.161 -57.515  66.681  1.00  0.00           C
ATOM    970  HA2 GLY X  62      16.742 -57.976  67.483  1.00  0.00           H
ATOM    971  HA3 GLY X  62      15.707 -56.564  66.952  1.00  0.00           H
ATOM    972  C   GLY X  62      15.062 -58.562  66.506  1.00  0.00           C
ATOM    973  O   GLY X  62      15.001 -59.419  65.597  1.00  0.00           O
ATOM    974  N   SER X  63      14.121 -58.591  67.468  1.00  0.00           N
ATOM    975  H   SER X  63      14.267 -58.098  68.339  1.00  0.00           H
ATOM    976  CA  SER X  63      12.988 -59.494  67.528  1.00  0.00           C
ATOM    977  HA  SER X  63      12.835 -60.101  66.636  1.00  0.00           H
ATOM    978  CB  SER X  63      13.137 -60.483  68.725  1.00  0.00           C
ATOM    979  HB2 SER X  63      12.435 -61.314  68.784  1.00  0.00           H
ATOM    980  HB3 SER X  63      14.078 -61.025  68.619  1.00  0.00           H
ATOM    981  OG  SER X  63      12.950 -59.779  69.908  1.00  0.00           O
ATOM    982  HG  SER X  63      13.344 -60.326  70.590  1.00  0.00           H
ATOM    983  C   SER X  63      11.703 -58.658  67.773  1.00  0.00           C
ATOM    984  O   SER X  63      11.769 -57.617  68.479  1.00  0.00           O
ATOM    985  N   ILE X  64      10.595 -59.111  67.113  1.00  0.00           N
ATOM    986  H   ILE X  64      10.710 -59.952  66.566  1.00  0.00           H
ATOM    987  CA  ILE X  64       9.324 -58.340  67.053  1.00  0.00           C
ATOM    988  HA  ILE X  64       9.500 -57.406  66.519  1.00  0.00           H
ATOM    989  CB  ILE X  64       8.094 -58.977  66.322  1.00  0.00           C
ATOM    990  HB  ILE X  64       7.428 -58.132  66.142  1.00  0.00           H
ATOM    991  CG2 ILE X  64       8.440 -59.360  64.919  1.00  0.00           C
ATOM    992 HG21 ILE X  64       7.633 -59.814  64.344  1.00  0.00           H
ATOM    993 HG22 ILE X  64       8.866 -58.574  64.295  1.00  0.00           H
ATOM    994 HG23 ILE X  64       9.151 -60.184  64.980  1.00  0.00           H
ATOM    995  CG1 ILE X  64       7.263 -60.038  67.116  1.00  0.00           C
ATOM    996 HG12 ILE X  64       7.862 -60.950  67.127  1.00  0.00           H
ATOM    997 HG13 ILE X  64       7.086 -59.706  68.139  1.00  0.00           H
ATOM    998  CD1 ILE X  64       5.970 -60.249  66.382  1.00  0.00           C
ATOM    999 HD11 ILE X  64       6.142 -60.732  65.422  1.00  0.00           H
ATOM   1000 HD12 ILE X  64       5.425 -60.924  67.044  1.00  0.00           H
ATOM   1001 HD13 ILE X  64       5.392 -59.329  66.295  1.00  0.00           H
ATOM   1002  C   ILE X  64       8.917 -57.844  68.438  1.00  0.00           C
ATOM   1003  O   ILE X  64       8.978 -58.638  69.397  1.00  0.00           O
ATOM   1004  N   HIE X  65       8.537 -56.574  68.595  1.00  0.00           N
ATOM   1005  H   HIE X  65       8.636 -55.924  67.828  1.00  0.00           H
ATOM   1006  CA  HIE X  65       8.099 -55.836  69.751  1.00  0.00           C
ATOM   1007  HA  HIE X  65       8.614 -56.296  70.594  1.00  0.00           H
ATOM   1008  CB  HIE X  65       8.667 -54.427  69.586  1.00  0.00           C
ATOM   1009  HB2 HIE X  65       9.728 -54.515  69.357  1.00  0.00           H
ATOM   1010  HB3 HIE X  65       8.166 -53.879  68.788  1.00  0.00           H
ATOM   1011  CG  HIE X  65       8.467 -53.561  70.859  1.00  0.00           C
ATOM   1012  ND1 HIE X  65       7.517 -52.562  71.024  1.00  0.00           N
ATOM   1013  CE1 HIE X  65       7.838 -52.041  72.178  1.00  0.00           C
ATOM   1014  HE1 HIE X  65       7.321 -51.185  72.585  1.00  0.00           H
ATOM   1015  NE2 HIE X  65       8.813 -52.660  72.768  1.00  0.00           N
ATOM   1016  HE2 HIE X  65       9.286 -52.262  73.567  1.00  0.00           H
ATOM   1017  CD2 HIE X  65       9.208 -53.667  71.957  1.00  0.00           C
ATOM   1018  HD2 HIE X  65      10.031 -54.308  72.237  1.00  0.00           H
ATOM   1019  C   HIE X  65       6.604 -55.918  69.915  1.00  0.00           C
ATOM   1020  O   HIE X  65       5.869 -56.319  68.969  1.00  0.00           O
ATOM   1021  N   ILE X  66       6.129 -55.546  71.068  1.00  0.00           N
ATOM   1022  H   ILE X  66       6.747 -55.278  71.819  1.00  0.00           H
ATOM   1023  CA  ILE X  66       4.687 -55.360  71.233  1.00  0.00           C
ATOM   1024  HA  ILE X  66       4.197 -56.287  70.936  1.00  0.00           H
ATOM   1025  CB  ILE X  66       4.457 -55.255  72.724  1.00  0.00           C
ATOM   1026  HB  ILE X  66       4.972 -56.060  73.249  1.00  0.00           H
ATOM   1027  CG2 ILE X  66       5.218 -54.014  73.350  1.00  0.00           C
ATOM   1028 HG21 ILE X  66       4.803 -53.106  72.913  1.00  0.00           H
ATOM   1029 HG22 ILE X  66       5.289 -54.057  74.436  1.00  0.00           H
ATOM   1030 HG23 ILE X  66       6.225 -53.937  72.943  1.00  0.00           H
ATOM   1031  CG1 ILE X  66       3.059 -55.277  73.236  1.00  0.00           C
ATOM   1032 HG12 ILE X  66       3.158 -55.052  74.298  1.00  0.00           H
ATOM   1033 HG13 ILE X  66       2.336 -54.594  72.793  1.00  0.00           H
ATOM   1034  CD1 ILE X  66       2.547 -56.694  72.999  1.00  0.00           C
ATOM   1035 HD11 ILE X  66       2.369 -56.940  71.952  1.00  0.00           H
ATOM   1036 HD12 ILE X  66       3.199 -57.455  73.425  1.00  0.00           H
ATOM   1037 HD13 ILE X  66       1.590 -56.864  73.494  1.00  0.00           H
ATOM   1038  C   ILE X  66       4.110 -54.289  70.334  1.00  0.00           C
ATOM   1039  O   ILE X  66       3.149 -54.568  69.574  1.00  0.00           O
ATOM   1040  N   GLY X  67       4.722 -53.131  70.259  1.00  0.00           N
ATOM   1041  H   GLY X  67       5.325 -52.856  71.021  1.00  0.00           H
ATOM   1042  CA  GLY X  67       4.372 -52.111  69.256  1.00  0.00           C
ATOM   1043  HA2 GLY X  67       3.346 -51.798  69.438  1.00  0.00           H
ATOM   1044  HA3 GLY X  67       5.080 -51.285  69.306  1.00  0.00           H
ATOM   1045  C   GLY X  67       4.256 -52.701  67.826  1.00  0.00           C
ATOM   1046  O   GLY X  67       3.229 -52.359  67.191  1.00  0.00           O
ATOM   1047  N   HIE X  68       5.134 -53.699  67.482  1.00  0.00           N
ATOM   1048  H   HIE X  68       5.828 -54.010  68.147  1.00  0.00           H
ATOM   1049  CA  HIE X  68       4.985 -54.393  66.190  1.00  0.00           C
ATOM   1050  HA  HIE X  68       4.944 -53.687  65.361  1.00  0.00           H
ATOM   1051  CB  HIE X  68       6.230 -55.274  65.888  1.00  0.00           C
ATOM   1052  HB2 HIE X  68       6.242 -56.161  66.523  1.00  0.00           H
ATOM   1053  HB3 HIE X  68       6.052 -55.576  64.855  1.00  0.00           H
ATOM   1054  CG  HIE X  68       7.546 -54.551  65.933  1.00  0.00           C
ATOM   1055  ND1 HIE X  68       8.849 -55.115  66.027  1.00  0.00           N
ATOM   1056  CE1 HIE X  68       9.696 -54.099  66.115  1.00  0.00           C
ATOM   1057  HE1 HIE X  68      10.773 -54.086  66.203  1.00  0.00           H
ATOM   1058  NE2 HIE X  68       9.000 -52.964  66.151  1.00  0.00           N
ATOM   1059  HE2 HIE X  68       9.461 -52.137  66.506  1.00  0.00           H
ATOM   1060  CD2 HIE X  68       7.698 -53.211  65.866  1.00  0.00           C
ATOM   1061  HD2 HIE X  68       6.869 -52.520  65.817  1.00  0.00           H
ATOM   1062  C   HIE X  68       3.759 -55.228  66.058  1.00  0.00           C
ATOM   1063  O   HIE X  68       3.033 -55.263  65.076  1.00  0.00           O
ATOM   1064  N   SER X  69       3.525 -55.940  67.168  1.00  0.00           N
ATOM   1065  H   SER X  69       4.138 -55.692  67.934  1.00  0.00           H
ATOM   1066  CA  SER X  69       2.381 -56.813  67.358  1.00  0.00           C
ATOM   1067  HA  SER X  69       2.422 -57.554  66.560  1.00  0.00           H
ATOM   1068  CB  SER X  69       2.341 -57.523  68.776  1.00  0.00           C
ATOM   1069  HB2 SER X  69       2.310 -56.791  69.584  1.00  0.00           H
ATOM   1070  HB3 SER X  69       1.519 -58.229  68.891  1.00  0.00           H
ATOM   1071  OG  SER X  69       3.480 -58.121  68.917  1.00  0.00           O
ATOM   1072  HG  SER X  69       4.073 -57.417  68.649  1.00  0.00           H
ATOM   1073  C   SER X  69       1.070 -56.111  67.171  1.00  0.00           C
ATOM   1074  O   SER X  69       0.197 -56.560  66.420  1.00  0.00           O
ATOM   1075  N   VAL X  70       0.908 -54.916  67.768  1.00  0.00           N
ATOM   1076  H   VAL X  70       1.731 -54.595  68.259  1.00  0.00           H
ATOM   1077  CA  VAL X  70      -0.288 -54.054  67.540  1.00  0.00           C
ATOM   1078  HA  VAL X  70      -1.233 -54.571  67.707  1.00  0.00           H
ATOM   1079  CB  VAL X  70      -0.081 -52.686  68.351  1.00  0.00           C
ATOM   1080  HB  VAL X  70       0.883 -52.266  68.059  1.00  0.00           H
ATOM   1081  CG1 VAL X  70      -1.157 -51.626  68.006  1.00  0.00           C
ATOM   1082 HG11 VAL X  70      -2.183 -51.915  68.234  1.00  0.00           H
ATOM   1083 HG12 VAL X  70      -1.019 -50.671  68.512  1.00  0.00           H
ATOM   1084 HG13 VAL X  70      -1.062 -51.363  66.951  1.00  0.00           H
ATOM   1085  CG2 VAL X  70      -0.112 -53.071  69.852  1.00  0.00           C
ATOM   1086 HG21 VAL X  70       0.705 -53.732  70.142  1.00  0.00           H
ATOM   1087 HG22 VAL X  70      -0.184 -52.207  70.511  1.00  0.00           H
ATOM   1088 HG23 VAL X  70      -0.973 -53.719  70.017  1.00  0.00           H
ATOM   1089  C   VAL X  70      -0.390 -53.710  66.009  1.00  0.00           C
ATOM   1090  O   VAL X  70      -1.508 -53.807  65.470  1.00  0.00           O
ATOM   1091  N   ASN X  71       0.723 -53.262  65.387  1.00  0.00           N
ATOM   1092  H   ASN X  71       1.596 -53.458  65.855  1.00  0.00           H
ATOM   1093  CA  ASN X  71       0.689 -52.816  64.007  1.00  0.00           C
ATOM   1094  HA  ASN X  71      -0.042 -52.010  63.934  1.00  0.00           H
ATOM   1095  CB  ASN X  71       2.015 -52.122  63.652  1.00  0.00           C
ATOM   1096  HB2 ASN X  71       2.341 -51.374  64.374  1.00  0.00           H
ATOM   1097  HB3 ASN X  71       2.762 -52.913  63.605  1.00  0.00           H
ATOM   1098  CG  ASN X  71       1.930 -51.615  62.266  1.00  0.00           C
ATOM   1099  OD1 ASN X  71       2.033 -52.310  61.298  1.00  0.00           O
ATOM   1100  ND2 ASN X  71       1.768 -50.355  62.076  1.00  0.00           N
ATOM   1101 HD21 ASN X  71       1.466 -50.082  61.150  1.00  0.00           H
ATOM   1102 HD22 ASN X  71       1.606 -49.788  62.896  1.00  0.00           H
ATOM   1103  C   ASN X  71       0.251 -53.981  63.079  1.00  0.00           C
ATOM   1104  O   ASN X  71      -0.808 -53.937  62.415  1.00  0.00           O
ATOM   1105  N   LYS X  72       1.089 -55.036  62.939  1.00  0.00           N
ATOM   1106  H   LYS X  72       1.863 -55.040  63.589  1.00  0.00           H
ATOM   1107  CA  LYS X  72       0.840 -56.235  62.059  1.00  0.00           C
ATOM   1108  HA  LYS X  72       0.783 -55.833  61.047  1.00  0.00           H
ATOM   1109  CB  LYS X  72       2.079 -57.225  62.112  1.00  0.00           C
ATOM   1110  HB2 LYS X  72       2.789 -56.861  62.853  1.00  0.00           H
ATOM   1111  HB3 LYS X  72       1.752 -58.122  62.639  1.00  0.00           H
ATOM   1112  CG  LYS X  72       2.696 -57.539  60.755  1.00  0.00           C
ATOM   1113  HG2 LYS X  72       3.061 -58.565  60.803  1.00  0.00           H
ATOM   1114  HG3 LYS X  72       1.966 -57.441  59.952  1.00  0.00           H
ATOM   1115  CD  LYS X  72       3.902 -56.607  60.518  1.00  0.00           C
ATOM   1116  HD2 LYS X  72       4.794 -56.905  61.069  1.00  0.00           H
ATOM   1117  HD3 LYS X  72       4.165 -56.849  59.488  1.00  0.00           H
ATOM   1118  CE  LYS X  72       3.663 -55.108  60.771  1.00  0.00           C
ATOM   1119  HE2 LYS X  72       2.815 -54.665  60.249  1.00  0.00           H
ATOM   1120  HE3 LYS X  72       3.520 -54.884  61.829  1.00  0.00           H
ATOM   1121  NZ  LYS X  72       4.850 -54.436  60.322  1.00  0.00           N
ATOM   1122  HZ1 LYS X  72       5.077 -54.548  59.343  1.00  0.00           H
ATOM   1123  HZ2 LYS X  72       4.788 -53.431  60.413  1.00  0.00           H
ATOM   1124  HZ3 LYS X  72       5.649 -54.843  60.785  1.00  0.00           H
ATOM   1125  C   LYS X  72      -0.545 -56.893  62.342  1.00  0.00           C
ATOM   1126  O   LYS X  72      -1.071 -57.362  61.376  1.00  0.00           O
ATOM   1127  N   ILE X  73      -0.948 -56.912  63.580  1.00  0.00           N
ATOM   1128  H   ILE X  73      -0.347 -56.479  64.267  1.00  0.00           H
ATOM   1129  CA  ILE X  73      -2.311 -57.409  63.937  1.00  0.00           C
ATOM   1130  HA  ILE X  73      -2.453 -58.358  63.419  1.00  0.00           H
ATOM   1131  CB  ILE X  73      -2.456 -57.833  65.396  1.00  0.00           C
ATOM   1132  HB  ILE X  73      -2.213 -57.031  66.092  1.00  0.00           H
ATOM   1133  CG2 ILE X  73      -3.942 -58.125  65.668  1.00  0.00           C
ATOM   1134 HG21 ILE X  73      -4.465 -57.174  65.764  1.00  0.00           H
ATOM   1135 HG22 ILE X  73      -4.173 -58.847  64.885  1.00  0.00           H
ATOM   1136 HG23 ILE X  73      -4.083 -58.582  66.648  1.00  0.00           H
ATOM   1137  CG1 ILE X  73      -1.493 -58.987  65.786  1.00  0.00           C
ATOM   1138 HG12 ILE X  73      -1.683 -59.846  65.141  1.00  0.00           H
ATOM   1139 HG13 ILE X  73      -0.459 -58.827  65.481  1.00  0.00           H
ATOM   1140  CD1 ILE X  73      -1.599 -59.403  67.240  1.00  0.00           C
ATOM   1141 HD11 ILE X  73      -2.560 -59.919  67.264  1.00  0.00           H
ATOM   1142 HD12 ILE X  73      -0.813 -60.140  67.397  1.00  0.00           H
ATOM   1143 HD13 ILE X  73      -1.502 -58.558  67.922  1.00  0.00           H
ATOM   1144  C   ILE X  73      -3.474 -56.437  63.542  1.00  0.00           C
ATOM   1145  O   ILE X  73      -4.386 -56.942  62.897  1.00  0.00           O
ATOM   1146  N   LEU X  74      -3.326 -55.096  63.805  1.00  0.00           N
ATOM   1147  H   LEU X  74      -2.490 -54.612  64.100  1.00  0.00           H
ATOM   1148  CA  LEU X  74      -4.421 -54.241  63.382  1.00  0.00           C
ATOM   1149  HA  LEU X  74      -5.387 -54.506  63.815  1.00  0.00           H
ATOM   1150  CB  LEU X  74      -4.177 -52.804  63.863  1.00  0.00           C
ATOM   1151  HB2 LEU X  74      -3.165 -52.487  63.612  1.00  0.00           H
ATOM   1152  HB3 LEU X  74      -4.850 -52.205  63.248  1.00  0.00           H
ATOM   1153  CG  LEU X  74      -4.453 -52.502  65.385  1.00  0.00           C
ATOM   1154  HG  LEU X  74      -3.930 -53.256  65.972  1.00  0.00           H
ATOM   1155  CD1 LEU X  74      -3.758 -51.193  65.950  1.00  0.00           C
ATOM   1156 HD11 LEU X  74      -4.266 -50.348  65.484  1.00  0.00           H
ATOM   1157 HD12 LEU X  74      -3.936 -51.121  67.023  1.00  0.00           H
ATOM   1158 HD13 LEU X  74      -2.700 -51.205  65.686  1.00  0.00           H
ATOM   1159  CD2 LEU X  74      -5.960 -52.537  65.866  1.00  0.00           C
ATOM   1160 HD21 LEU X  74      -6.094 -52.415  66.942  1.00  0.00           H
ATOM   1161 HD22 LEU X  74      -6.545 -51.757  65.380  1.00  0.00           H
ATOM   1162 HD23 LEU X  74      -6.260 -53.584  65.832  1.00  0.00           H
ATOM   1163  C   LEU X  74      -4.576 -54.221  61.854  1.00  0.00           C
ATOM   1164  O   LEU X  74      -5.681 -54.216  61.313  1.00  0.00           O
ATOM   1165  N   LYS X  75      -3.467 -54.269  61.027  1.00  0.00           N
ATOM   1166  H   LYS X  75      -2.536 -54.317  61.415  1.00  0.00           H
ATOM   1167  CA  LYS X  75      -3.539 -54.462  59.574  1.00  0.00           C
ATOM   1168  HA  LYS X  75      -4.116 -53.629  59.170  1.00  0.00           H
ATOM   1169  CB  LYS X  75      -2.125 -54.651  59.030  1.00  0.00           C
ATOM   1170  HB2 LYS X  75      -1.527 -55.205  59.753  1.00  0.00           H
ATOM   1171  HB3 LYS X  75      -2.168 -55.144  58.059  1.00  0.00           H
ATOM   1172  CG  LYS X  75      -1.459 -53.216  58.940  1.00  0.00           C
ATOM   1173  HG2 LYS X  75      -1.883 -52.743  58.053  1.00  0.00           H
ATOM   1174  HG3 LYS X  75      -1.710 -52.670  59.849  1.00  0.00           H
ATOM   1175  CD  LYS X  75       0.084 -53.370  58.793  1.00  0.00           C
ATOM   1176  HD2 LYS X  75       0.563 -53.603  59.745  1.00  0.00           H
ATOM   1177  HD3 LYS X  75       0.338 -54.152  58.078  1.00  0.00           H
ATOM   1178  CE  LYS X  75       0.573 -51.994  58.279  1.00  0.00           C
ATOM   1179  HE2 LYS X  75       0.426 -51.872  57.206  1.00  0.00           H
ATOM   1180  HE3 LYS X  75       0.089 -51.148  58.768  1.00  0.00           H
ATOM   1181  NZ  LYS X  75       2.034 -51.796  58.566  1.00  0.00           N
ATOM   1182  HZ1 LYS X  75       2.299 -51.704  59.537  1.00  0.00           H
ATOM   1183  HZ2 LYS X  75       2.643 -52.456  58.105  1.00  0.00           H
ATOM   1184  HZ3 LYS X  75       2.305 -50.865  58.281  1.00  0.00           H
ATOM   1185  C   LYS X  75      -4.292 -55.791  59.167  1.00  0.00           C
ATOM   1186  O   LYS X  75      -4.974 -55.833  58.160  1.00  0.00           O
ATOM   1187  N   ASP X  76      -4.171 -56.752  60.083  1.00  0.00           N
ATOM   1188  H   ASP X  76      -3.726 -56.671  60.986  1.00  0.00           H
ATOM   1189  CA  ASP X  76      -4.742 -58.056  59.662  1.00  0.00           C
ATOM   1190  HA  ASP X  76      -4.731 -58.124  58.576  1.00  0.00           H
ATOM   1191  CB  ASP X  76      -3.888 -59.187  60.213  1.00  0.00           C
ATOM   1192  HB2 ASP X  76      -2.836 -59.007  59.993  1.00  0.00           H
ATOM   1193  HB3 ASP X  76      -3.951 -59.134  61.300  1.00  0.00           H
ATOM   1194  CG  ASP X  76      -4.307 -60.576  59.666  1.00  0.00           C
ATOM   1195  OD1 ASP X  76      -4.074 -60.906  58.458  1.00  0.00           O
ATOM   1196  OD2 ASP X  76      -4.681 -61.458  60.451  1.00  0.00           O
ATOM   1197  C   ASP X  76      -6.268 -58.242  59.982  1.00  0.00           C
ATOM   1198  O   ASP X  76      -7.022 -58.864  59.205  1.00  0.00           O
ATOM   1199  N   ILE X  77      -6.749 -57.661  61.071  1.00  0.00           N
ATOM   1200  H   ILE X  77      -6.141 -57.220  61.747  1.00  0.00           H
ATOM   1201  CA  ILE X  77      -8.209 -57.548  61.236  1.00  0.00           C
ATOM   1202  HA  ILE X  77      -8.692 -58.524  61.185  1.00  0.00           H
ATOM   1203  CB  ILE X  77      -8.495 -56.881  62.598  1.00  0.00           C
ATOM   1204  HB  ILE X  77      -8.072 -55.877  62.543  1.00  0.00           H
ATOM   1205  CG2 ILE X  77     -10.002 -56.881  62.922  1.00  0.00           C
ATOM   1206 HG21 ILE X  77     -10.422 -57.827  63.266  1.00  0.00           H
ATOM   1207 HG22 ILE X  77     -10.162 -56.199  63.756  1.00  0.00           H
ATOM   1208 HG23 ILE X  77     -10.567 -56.450  62.096  1.00  0.00           H
ATOM   1209  CG1 ILE X  77      -7.718 -57.626  63.781  1.00  0.00           C
ATOM   1210 HG12 ILE X  77      -8.294 -58.402  64.285  1.00  0.00           H
ATOM   1211 HG13 ILE X  77      -6.760 -58.055  63.487  1.00  0.00           H
ATOM   1212  CD1 ILE X  77      -7.560 -56.641  64.986  1.00  0.00           C
ATOM   1213 HD11 ILE X  77      -6.700 -55.977  64.888  1.00  0.00           H
ATOM   1214 HD12 ILE X  77      -8.477 -56.166  65.337  1.00  0.00           H
ATOM   1215 HD13 ILE X  77      -7.497 -57.343  65.817  1.00  0.00           H
ATOM   1216  C   ILE X  77      -8.846 -56.691  60.082  1.00  0.00           C
ATOM   1217  O   ILE X  77      -9.922 -57.015  59.585  1.00  0.00           O
ATOM   1218  N   ILE X  78      -8.087 -55.704  59.574  1.00  0.00           N
ATOM   1219  H   ILE X  78      -7.156 -55.536  59.928  1.00  0.00           H
ATOM   1220  CA  ILE X  78      -8.604 -54.892  58.427  1.00  0.00           C
ATOM   1221  HA  ILE X  78      -9.580 -54.569  58.790  1.00  0.00           H
ATOM   1222  CB  ILE X  78      -7.825 -53.585  58.270  1.00  0.00           C
ATOM   1223  HB  ILE X  78      -6.773 -53.827  58.426  1.00  0.00           H
ATOM   1224  CG2 ILE X  78      -7.951 -52.836  56.929  1.00  0.00           C
ATOM   1225 HG21 ILE X  78      -7.609 -53.445  56.091  1.00  0.00           H
ATOM   1226 HG22 ILE X  78      -8.953 -52.468  56.702  1.00  0.00           H
ATOM   1227 HG23 ILE X  78      -7.250 -52.001  56.911  1.00  0.00           H
ATOM   1228  CG1 ILE X  78      -8.068 -52.611  59.501  1.00  0.00           C
ATOM   1229 HG12 ILE X  78      -9.091 -52.247  59.399  1.00  0.00           H
ATOM   1230 HG13 ILE X  78      -7.960 -53.129  60.453  1.00  0.00           H
ATOM   1231  CD1 ILE X  78      -7.102 -51.444  59.530  1.00  0.00           C
ATOM   1232 HD11 ILE X  78      -7.116 -50.997  60.523  1.00  0.00           H
ATOM   1233 HD12 ILE X  78      -6.075 -51.686  59.258  1.00  0.00           H
ATOM   1234 HD13 ILE X  78      -7.394 -50.654  58.837  1.00  0.00           H
ATOM   1235  C   ILE X  78      -8.707 -55.724  57.114  1.00  0.00           C
ATOM   1236  O   ILE X  78      -9.834 -55.881  56.605  1.00  0.00           O
ATOM   1237  N   VAL X  79      -7.669 -56.334  56.517  1.00  0.00           N
ATOM   1238  H   VAL X  79      -6.759 -56.114  56.895  1.00  0.00           H
ATOM   1239  CA  VAL X  79      -7.765 -57.261  55.367  1.00  0.00           C
ATOM   1240  HA  VAL X  79      -8.213 -56.722  54.531  1.00  0.00           H
ATOM   1241  CB  VAL X  79      -6.436 -57.827  54.838  1.00  0.00           C
ATOM   1242  HB  VAL X  79      -6.553 -58.124  53.796  1.00  0.00           H
ATOM   1243  CG1 VAL X  79      -5.352 -56.724  54.653  1.00  0.00           C
ATOM   1244 HG11 VAL X  79      -4.478 -57.130  54.144  1.00  0.00           H
ATOM   1245 HG12 VAL X  79      -5.623 -55.839  54.075  1.00  0.00           H
ATOM   1246 HG13 VAL X  79      -4.845 -56.565  55.604  1.00  0.00           H
ATOM   1247  CG2 VAL X  79      -5.879 -58.960  55.696  1.00  0.00           C
ATOM   1248 HG21 VAL X  79      -4.865 -59.239  55.412  1.00  0.00           H
ATOM   1249 HG22 VAL X  79      -5.986 -58.636  56.731  1.00  0.00           H
ATOM   1250 HG23 VAL X  79      -6.448 -59.891  55.670  1.00  0.00           H
ATOM   1251  C   VAL X  79      -8.793 -58.383  55.535  1.00  0.00           C
ATOM   1252  O   VAL X  79      -9.330 -58.795  54.560  1.00  0.00           O
ATOM   1253  N   LYS X  80      -9.003 -58.949  56.725  1.00  0.00           N
ATOM   1254  H   LYS X  80      -8.473 -58.521  57.471  1.00  0.00           H
ATOM   1255  CA  LYS X  80      -9.879 -60.126  57.055  1.00  0.00           C
ATOM   1256  HA  LYS X  80      -9.708 -60.951  56.364  1.00  0.00           H
ATOM   1257  CB  LYS X  80      -9.510 -60.724  58.441  1.00  0.00           C
ATOM   1258  HB2 LYS X  80      -9.201 -59.959  59.152  1.00  0.00           H
ATOM   1259  HB3 LYS X  80     -10.387 -61.266  58.794  1.00  0.00           H
ATOM   1260  CG  LYS X  80      -8.356 -61.743  58.271  1.00  0.00           C
ATOM   1261  HG2 LYS X  80      -8.696 -62.475  57.540  1.00  0.00           H
ATOM   1262  HG3 LYS X  80      -7.519 -61.171  57.867  1.00  0.00           H
ATOM   1263  CD  LYS X  80      -8.040 -62.459  59.529  1.00  0.00           C
ATOM   1264  HD2 LYS X  80      -7.739 -61.704  60.256  1.00  0.00           H
ATOM   1265  HD3 LYS X  80      -8.982 -62.902  59.848  1.00  0.00           H
ATOM   1266  CE  LYS X  80      -7.136 -63.680  59.435  1.00  0.00           C
ATOM   1267  HE2 LYS X  80      -6.864 -64.108  60.401  1.00  0.00           H
ATOM   1268  HE3 LYS X  80      -7.622 -64.438  58.821  1.00  0.00           H
ATOM   1269  NZ  LYS X  80      -5.830 -63.329  58.788  1.00  0.00           N
ATOM   1270  HZ1 LYS X  80      -5.965 -63.038  57.831  1.00  0.00           H
ATOM   1271  HZ2 LYS X  80      -5.388 -62.565  59.278  1.00  0.00           H
ATOM   1272  HZ3 LYS X  80      -5.288 -64.181  58.805  1.00  0.00           H
ATOM   1273  C   LYS X  80     -11.319 -59.684  56.921  1.00  0.00           C
ATOM   1274  O   LYS X  80     -12.183 -60.438  56.466  1.00  0.00           O
ATOM   1275  N   SER X  81     -11.642 -58.421  57.352  1.00  0.00           N
ATOM   1276  H   SER X  81     -10.835 -57.920  57.693  1.00  0.00           H
ATOM   1277  CA  SER X  81     -12.999 -57.851  57.262  1.00  0.00           C
ATOM   1278  HA  SER X  81     -13.769 -58.617  57.353  1.00  0.00           H
ATOM   1279  CB  SER X  81     -13.157 -56.878  58.443  1.00  0.00           C
ATOM   1280  HB2 SER X  81     -14.176 -56.493  58.498  1.00  0.00           H
ATOM   1281  HB3 SER X  81     -13.019 -57.434  59.369  1.00  0.00           H
ATOM   1282  OG  SER X  81     -12.218 -55.872  58.416  1.00  0.00           O
ATOM   1283  HG  SER X  81     -11.324 -56.103  58.679  1.00  0.00           H
ATOM   1284  C   SER X  81     -13.343 -57.108  55.925  1.00  0.00           C
ATOM   1285  O   SER X  81     -14.388 -57.409  55.417  1.00  0.00           O
ATOM   1286  N   LYS X  82     -12.412 -56.448  55.272  1.00  0.00           N
ATOM   1287  H   LYS X  82     -11.549 -56.241  55.754  1.00  0.00           H
ATOM   1288  CA  LYS X  82     -12.404 -56.241  53.809  1.00  0.00           C
ATOM   1289  HA  LYS X  82     -13.297 -55.665  53.563  1.00  0.00           H
ATOM   1290  CB  LYS X  82     -11.205 -55.374  53.386  1.00  0.00           C
ATOM   1291  HB2 LYS X  82     -10.247 -55.871  53.545  1.00  0.00           H
ATOM   1292  HB3 LYS X  82     -11.333 -55.190  52.319  1.00  0.00           H
ATOM   1293  CG  LYS X  82     -11.210 -53.992  54.023  1.00  0.00           C
ATOM   1294  HG2 LYS X  82     -11.422 -54.044  55.091  1.00  0.00           H
ATOM   1295  HG3 LYS X  82     -10.150 -53.757  53.919  1.00  0.00           H
ATOM   1296  CD  LYS X  82     -11.991 -52.874  53.173  1.00  0.00           C
ATOM   1297  HD2 LYS X  82     -11.549 -52.866  52.176  1.00  0.00           H
ATOM   1298  HD3 LYS X  82     -13.055 -53.110  53.158  1.00  0.00           H
ATOM   1299  CE  LYS X  82     -11.757 -51.489  53.821  1.00  0.00           C
ATOM   1300  HE2 LYS X  82     -10.796 -51.405  54.328  1.00  0.00           H
ATOM   1301  HE3 LYS X  82     -11.619 -50.691  53.090  1.00  0.00           H
ATOM   1302  NZ  LYS X  82     -12.786 -51.253  54.867  1.00  0.00           N
ATOM   1303  HZ1 LYS X  82     -12.785 -51.952  55.596  1.00  0.00           H
ATOM   1304  HZ2 LYS X  82     -12.622 -50.317  55.212  1.00  0.00           H
ATOM   1305  HZ3 LYS X  82     -13.729 -51.214  54.505  1.00  0.00           H
ATOM   1306  C   LYS X  82     -12.540 -57.615  53.082  1.00  0.00           C
ATOM   1307  O   LYS X  82     -13.312 -57.748  52.090  1.00  0.00           O
ATOM   1308  N   GLY X  83     -11.826 -58.620  53.560  1.00  0.00           N
ATOM   1309  H   GLY X  83     -11.212 -58.450  54.343  1.00  0.00           H
ATOM   1310  CA  GLY X  83     -11.949 -60.024  53.052  1.00  0.00           C
ATOM   1311  HA2 GLY X  83     -11.525 -60.062  52.048  1.00  0.00           H
ATOM   1312  HA3 GLY X  83     -11.377 -60.642  53.745  1.00  0.00           H
ATOM   1313  C   GLY X  83     -13.388 -60.567  52.939  1.00  0.00           C
ATOM   1314  O   GLY X  83     -13.902 -60.754  51.842  1.00  0.00           O
ATOM   1315  N   LEU X  84     -14.128 -60.746  54.058  1.00  0.00           N
ATOM   1316  H   LEU X  84     -13.654 -60.648  54.943  1.00  0.00           H
ATOM   1317  CA  LEU X  84     -15.539 -61.154  54.068  1.00  0.00           C
ATOM   1318  HA  LEU X  84     -15.803 -61.995  53.427  1.00  0.00           H
ATOM   1319  CB  LEU X  84     -15.838 -61.569  55.556  1.00  0.00           C
ATOM   1320  HB2 LEU X  84     -15.528 -60.637  56.031  1.00  0.00           H
ATOM   1321  HB3 LEU X  84     -16.895 -61.762  55.747  1.00  0.00           H
ATOM   1322  CG  LEU X  84     -14.903 -62.684  56.084  1.00  0.00           C
ATOM   1323  HG  LEU X  84     -13.907 -62.457  55.702  1.00  0.00           H
ATOM   1324  CD1 LEU X  84     -14.915 -62.817  57.582  1.00  0.00           C
ATOM   1325 HD11 LEU X  84     -14.095 -63.450  57.926  1.00  0.00           H
ATOM   1326 HD12 LEU X  84     -14.748 -61.826  58.005  1.00  0.00           H
ATOM   1327 HD13 LEU X  84     -15.888 -63.151  57.941  1.00  0.00           H
ATOM   1328  CD2 LEU X  84     -15.236 -64.064  55.498  1.00  0.00           C
ATOM   1329 HD21 LEU X  84     -15.035 -64.016  54.430  1.00  0.00           H
ATOM   1330 HD22 LEU X  84     -14.593 -64.851  55.892  1.00  0.00           H
ATOM   1331 HD23 LEU X  84     -16.257 -64.400  55.679  1.00  0.00           H
ATOM   1332  C   LEU X  84     -16.446 -60.057  53.454  1.00  0.00           C
ATOM   1333  O   LEU X  84     -17.572 -60.375  53.033  1.00  0.00           O
ATOM   1334  N   SER X  85     -16.082 -58.810  53.349  1.00  0.00           N
ATOM   1335  H   SER X  85     -15.172 -58.545  53.696  1.00  0.00           H
ATOM   1336  CA  SER X  85     -16.877 -57.790  52.577  1.00  0.00           C
ATOM   1337  HA  SER X  85     -17.940 -57.857  52.810  1.00  0.00           H
ATOM   1338  CB  SER X  85     -16.464 -56.423  52.991  1.00  0.00           C
ATOM   1339  HB2 SER X  85     -15.440 -56.184  52.707  1.00  0.00           H
ATOM   1340  HB3 SER X  85     -17.036 -55.705  52.402  1.00  0.00           H
ATOM   1341  OG  SER X  85     -16.606 -56.258  54.314  1.00  0.00           O
ATOM   1342  HG  SER X  85     -15.904 -56.680  54.816  1.00  0.00           H
ATOM   1343  C   SER X  85     -16.696 -57.966  51.006  1.00  0.00           C
ATOM   1344  O   SER X  85     -17.316 -57.243  50.260  1.00  0.00           O
ATOM   1345  N   GLY X  86     -15.821 -58.925  50.558  1.00  0.00           N
ATOM   1346  H   GLY X  86     -15.288 -59.459  51.227  1.00  0.00           H
ATOM   1347  CA  GLY X  86     -15.692 -59.477  49.195  1.00  0.00           C
ATOM   1348  HA2 GLY X  86     -15.846 -60.538  49.391  1.00  0.00           H
ATOM   1349  HA3 GLY X  86     -16.477 -59.107  48.533  1.00  0.00           H
ATOM   1350  C   GLY X  86     -14.353 -59.235  48.523  1.00  0.00           C
ATOM   1351  O   GLY X  86     -14.166 -59.719  47.400  1.00  0.00           O
ATOM   1352  N   TYR X  87     -13.468 -58.487  49.131  1.00  0.00           N
ATOM   1353  H   TYR X  87     -13.581 -58.155  50.079  1.00  0.00           H
ATOM   1354  CA  TYR X  87     -12.306 -57.843  48.407  1.00  0.00           C
ATOM   1355  HA  TYR X  87     -12.675 -57.605  47.409  1.00  0.00           H
ATOM   1356  CB  TYR X  87     -11.924 -56.561  49.105  1.00  0.00           C
ATOM   1357  HB2 TYR X  87     -11.518 -56.747  50.099  1.00  0.00           H
ATOM   1358  HB3 TYR X  87     -11.054 -56.190  48.561  1.00  0.00           H
ATOM   1359  CG  TYR X  87     -12.834 -55.361  49.141  1.00  0.00           C
ATOM   1360  CD1 TYR X  87     -14.056 -55.347  49.863  1.00  0.00           C
ATOM   1361  HD1 TYR X  87     -14.352 -56.127  50.550  1.00  0.00           H
ATOM   1362  CE1 TYR X  87     -14.896 -54.221  49.912  1.00  0.00           C
ATOM   1363  HE1 TYR X  87     -15.838 -54.255  50.441  1.00  0.00           H
ATOM   1364  CZ  TYR X  87     -14.689 -53.198  49.001  1.00  0.00           C
ATOM   1365  OH  TYR X  87     -15.592 -52.162  48.843  1.00  0.00           O
ATOM   1366  HH  TYR X  87     -16.322 -52.158  49.467  1.00  0.00           H
ATOM   1367  CE2 TYR X  87     -13.419 -53.195  48.294  1.00  0.00           C
ATOM   1368  HE2 TYR X  87     -13.134 -52.315  47.736  1.00  0.00           H
ATOM   1369  CD2 TYR X  87     -12.529 -54.243  48.394  1.00  0.00           C
ATOM   1370  HD2 TYR X  87     -11.577 -54.105  47.900  1.00  0.00           H
ATOM   1371  C   TYR X  87     -11.125 -58.896  48.311  1.00  0.00           C
ATOM   1372  O   TYR X  87     -10.732 -59.592  49.248  1.00  0.00           O
ATOM   1373  N   ASP X  88     -10.437 -58.849  47.162  1.00  0.00           N
ATOM   1374  H   ASP X  88     -10.932 -58.474  46.364  1.00  0.00           H
ATOM   1375  CA  ASP X  88      -9.051 -59.310  47.107  1.00  0.00           C
ATOM   1376  HA  ASP X  88      -8.872 -60.239  47.651  1.00  0.00           H
ATOM   1377  CB  ASP X  88      -8.697 -59.466  45.627  1.00  0.00           C
ATOM   1378  HB2 ASP X  88      -9.400 -60.116  45.108  1.00  0.00           H
ATOM   1379  HB3 ASP X  88      -8.911 -58.575  45.037  1.00  0.00           H
ATOM   1380  CG  ASP X  88      -7.305 -60.164  45.483  1.00  0.00           C
ATOM   1381  OD1 ASP X  88      -6.634 -60.514  46.494  1.00  0.00           O
ATOM   1382  OD2 ASP X  88      -6.859 -60.216  44.318  1.00  0.00           O
ATOM   1383  C   ASP X  88      -8.254 -58.274  47.806  1.00  0.00           C
ATOM   1384  O   ASP X  88      -8.025 -57.173  47.289  1.00  0.00           O
ATOM   1385  N   SER X  89      -7.764 -58.471  49.009  1.00  0.00           N
ATOM   1386  H   SER X  89      -7.897 -59.381  49.429  1.00  0.00           H
ATOM   1387  CA  SER X  89      -7.119 -57.453  49.823  1.00  0.00           C
ATOM   1388  HA  SER X  89      -7.136 -56.515  49.267  1.00  0.00           H
ATOM   1389  CB  SER X  89      -8.129 -57.105  51.009  1.00  0.00           C
ATOM   1390  HB2 SER X  89      -9.162 -56.881  50.745  1.00  0.00           H
ATOM   1391  HB3 SER X  89      -8.049 -57.999  51.628  1.00  0.00           H
ATOM   1392  OG  SER X  89      -7.675 -55.943  51.654  1.00  0.00           O
ATOM   1393  HG  SER X  89      -7.387 -55.361  50.947  1.00  0.00           H
ATOM   1394  C   SER X  89      -5.701 -57.853  50.151  1.00  0.00           C
ATOM   1395  O   SER X  89      -5.542 -58.474  51.200  1.00  0.00           O
ATOM   1396  N   PRO X  90      -4.741 -57.855  49.203  1.00  0.00           N
ATOM   1397  CD  PRO X  90      -4.983 -57.351  47.878  1.00  0.00           C
ATOM   1398  HD2 PRO X  90      -5.532 -56.419  48.009  1.00  0.00           H
ATOM   1399  HD3 PRO X  90      -5.510 -58.090  47.273  1.00  0.00           H
ATOM   1400  CG  PRO X  90      -3.597 -57.123  47.336  1.00  0.00           C
ATOM   1401  HG2 PRO X  90      -3.298 -56.090  47.512  1.00  0.00           H
ATOM   1402  HG3 PRO X  90      -3.545 -57.305  46.262  1.00  0.00           H
ATOM   1403  CB  PRO X  90      -2.688 -58.098  48.090  1.00  0.00           C
ATOM   1404  HB2 PRO X  90      -1.671 -57.707  48.160  1.00  0.00           H
ATOM   1405  HB3 PRO X  90      -2.666 -59.006  47.488  1.00  0.00           H
ATOM   1406  CA  PRO X  90      -3.374 -58.187  49.449  1.00  0.00           C
ATOM   1407  HA  PRO X  90      -3.197 -59.184  49.855  1.00  0.00           H
ATOM   1408  C   PRO X  90      -2.709 -57.212  50.439  1.00  0.00           C
ATOM   1409  O   PRO X  90      -2.834 -55.983  50.350  1.00  0.00           O
ATOM   1410  N   TYR X  91      -1.975 -57.764  51.464  1.00  0.00           N
ATOM   1411  H   TYR X  91      -1.912 -58.771  51.525  1.00  0.00           H
ATOM   1412  CA  TYR X  91      -1.225 -56.938  52.430  1.00  0.00           C
ATOM   1413  HA  TYR X  91      -1.507 -55.896  52.276  1.00  0.00           H
ATOM   1414  CB  TYR X  91      -1.488 -57.447  53.839  1.00  0.00           C
ATOM   1415  HB2 TYR X  91      -2.419 -56.975  54.151  1.00  0.00           H
ATOM   1416  HB3 TYR X  91      -1.454 -58.534  53.784  1.00  0.00           H
ATOM   1417  CG  TYR X  91      -0.466 -56.999  54.880  1.00  0.00           C
ATOM   1418  CD1 TYR X  91      -0.095 -57.923  55.834  1.00  0.00           C
ATOM   1419  HD1 TYR X  91      -0.543 -58.904  55.888  1.00  0.00           H
ATOM   1420  CE1 TYR X  91       0.717 -57.467  56.911  1.00  0.00           C
ATOM   1421  HE1 TYR X  91       0.814 -58.046  57.818  1.00  0.00           H
ATOM   1422  CZ  TYR X  91       1.308 -56.226  56.853  1.00  0.00           C
ATOM   1423  OH  TYR X  91       2.206 -55.800  57.807  1.00  0.00           O
ATOM   1424  HH  TYR X  91       2.618 -54.977  57.531  1.00  0.00           H
ATOM   1425  CE2 TYR X  91       1.066 -55.353  55.755  1.00  0.00           C
ATOM   1426  HE2 TYR X  91       1.500 -54.364  55.730  1.00  0.00           H
ATOM   1427  CD2 TYR X  91       0.055 -55.694  54.838  1.00  0.00           C
ATOM   1428  HD2 TYR X  91      -0.105 -55.034  53.999  1.00  0.00           H
ATOM   1429  C   TYR X  91       0.296 -57.164  52.077  1.00  0.00           C
ATOM   1430  O   TYR X  91       0.765 -58.299  52.046  1.00  0.00           O
ATOM   1431  N   VAL X  92       1.008 -56.061  51.869  1.00  0.00           N
ATOM   1432  H   VAL X  92       0.536 -55.171  51.785  1.00  0.00           H
ATOM   1433  CA  VAL X  92       2.473 -56.062  51.550  1.00  0.00           C
ATOM   1434  HA  VAL X  92       2.734 -57.094  51.307  1.00  0.00           H
ATOM   1435  CB  VAL X  92       2.846 -55.394  50.205  1.00  0.00           C
ATOM   1436  HB  VAL X  92       2.597 -54.331  50.231  1.00  0.00           H
ATOM   1437  CG1 VAL X  92       4.333 -55.589  49.801  1.00  0.00           C
ATOM   1438 HG11 VAL X  92       4.497 -56.567  49.347  1.00  0.00           H
ATOM   1439 HG12 VAL X  92       4.593 -54.867  49.027  1.00  0.00           H
ATOM   1440 HG13 VAL X  92       5.091 -55.483  50.578  1.00  0.00           H
ATOM   1441  CG2 VAL X  92       2.010 -56.017  49.021  1.00  0.00           C
ATOM   1442 HG21 VAL X  92       0.933 -55.940  49.172  1.00  0.00           H
ATOM   1443 HG22 VAL X  92       2.241 -55.544  48.066  1.00  0.00           H
ATOM   1444 HG23 VAL X  92       2.260 -57.078  49.012  1.00  0.00           H
ATOM   1445  C   VAL X  92       3.497 -55.588  52.688  1.00  0.00           C
ATOM   1446  O   VAL X  92       3.737 -54.392  52.826  1.00  0.00           O
ATOM   1447  N   PRO X  93       4.012 -56.518  53.461  1.00  0.00           N
ATOM   1448  CD  PRO X  93       3.700 -57.900  53.474  1.00  0.00           C
ATOM   1449  HD2 PRO X  93       4.049 -58.359  52.551  1.00  0.00           H
ATOM   1450  HD3 PRO X  93       2.627 -58.052  53.599  1.00  0.00           H
ATOM   1451  CG  PRO X  93       4.339 -58.579  54.633  1.00  0.00           C
ATOM   1452  HG2 PRO X  93       5.231 -59.088  54.266  1.00  0.00           H
ATOM   1453  HG3 PRO X  93       3.641 -59.305  55.051  1.00  0.00           H
ATOM   1454  CB  PRO X  93       4.652 -57.492  55.599  1.00  0.00           C
ATOM   1455  HB2 PRO X  93       5.540 -57.707  56.196  1.00  0.00           H
ATOM   1456  HB3 PRO X  93       3.847 -57.306  56.312  1.00  0.00           H
ATOM   1457  CA  PRO X  93       4.864 -56.300  54.675  1.00  0.00           C
ATOM   1458  HA  PRO X  93       4.590 -55.358  55.148  1.00  0.00           H
ATOM   1459  C   PRO X  93       6.353 -56.178  54.212  1.00  0.00           C
ATOM   1460  O   PRO X  93       6.742 -56.658  53.153  1.00  0.00           O
ATOM   1461  N   GLY X  94       7.212 -55.563  55.035  1.00  0.00           N
ATOM   1462  H   GLY X  94       6.857 -55.178  55.898  1.00  0.00           H
ATOM   1463  CA  GLY X  94       8.583 -55.207  54.662  1.00  0.00           C
ATOM   1464  HA2 GLY X  94       9.190 -56.097  54.496  1.00  0.00           H
ATOM   1465  HA3 GLY X  94       8.560 -54.695  53.700  1.00  0.00           H
ATOM   1466  C   GLY X  94       9.414 -54.322  55.591  1.00  0.00           C
ATOM   1467  O   GLY X  94       8.914 -53.947  56.635  1.00  0.00           O
ATOM   1468  N   TRP X  95      10.671 -54.013  55.245  1.00  0.00           N
ATOM   1469  H   TRP X  95      10.997 -54.504  54.425  1.00  0.00           H
ATOM   1470  CA  TRP X  95      11.842 -53.760  56.092  1.00  0.00           C
ATOM   1471  HA  TRP X  95      11.370 -53.252  56.933  1.00  0.00           H
ATOM   1472  CB  TRP X  95      12.493 -55.050  56.589  1.00  0.00           C
ATOM   1473  HB2 TRP X  95      12.609 -55.726  55.741  1.00  0.00           H
ATOM   1474  HB3 TRP X  95      13.552 -54.918  56.809  1.00  0.00           H
ATOM   1475  CG  TRP X  95      11.808 -55.688  57.751  1.00  0.00           C
ATOM   1476  CD1 TRP X  95      12.040 -55.443  59.022  1.00  0.00           C
ATOM   1477  HD1 TRP X  95      12.746 -54.720  59.399  1.00  0.00           H
ATOM   1478  NE1 TRP X  95      11.491 -56.419  59.818  1.00  0.00           N
ATOM   1479  HE1 TRP X  95      11.891 -56.722  60.696  1.00  0.00           H
ATOM   1480  CE2 TRP X  95      10.644 -57.246  59.100  1.00  0.00           C
ATOM   1481  CZ2 TRP X  95       9.790 -58.290  59.464  1.00  0.00           C
ATOM   1482  HZ2 TRP X  95       9.757 -58.576  60.505  1.00  0.00           H
ATOM   1483  CH2 TRP X  95       9.242 -59.051  58.446  1.00  0.00           C
ATOM   1484  HH2 TRP X  95       8.621 -59.907  58.670  1.00  0.00           H
ATOM   1485  CZ3 TRP X  95       9.471 -58.719  57.080  1.00  0.00           C
ATOM   1486  HZ3 TRP X  95       8.965 -59.320  56.339  1.00  0.00           H
ATOM   1487  CE3 TRP X  95      10.239 -57.627  56.733  1.00  0.00           C
ATOM   1488  HE3 TRP X  95      10.396 -57.334  55.704  1.00  0.00           H
ATOM   1489  CD2 TRP X  95      10.843 -56.840  57.715  1.00  0.00           C
ATOM   1490  C   TRP X  95      12.944 -52.900  55.502  1.00  0.00           C
ATOM   1491  O   TRP X  95      13.239 -53.052  54.329  1.00  0.00           O
ATOM   1492  N   ASP X  96      13.587 -52.067  56.354  1.00  0.00           N
ATOM   1493  H   ASP X  96      13.251 -52.012  57.305  1.00  0.00           H
ATOM   1494  CA  ASP X  96      14.734 -51.123  56.228  1.00  0.00           C
ATOM   1495  HA  ASP X  96      14.654 -50.749  55.207  1.00  0.00           H
ATOM   1496  CB  ASP X  96      14.529 -49.926  57.238  1.00  0.00           C
ATOM   1497  HB2 ASP X  96      13.509 -49.614  57.016  1.00  0.00           H
ATOM   1498  HB3 ASP X  96      14.465 -50.285  58.265  1.00  0.00           H
ATOM   1499  CG  ASP X  96      15.485 -48.700  57.199  1.00  0.00           C
ATOM   1500  OD1 ASP X  96      15.307 -47.885  58.168  1.00  0.00           O
ATOM   1501  OD2 ASP X  96      16.233 -48.462  56.236  1.00  0.00           O
ATOM   1502  C   ASP X  96      16.048 -51.811  56.618  1.00  0.00           C
ATOM   1503  O   ASP X  96      16.086 -52.295  57.736  1.00  0.00           O
ATOM   1504  N   CYS X  97      17.104 -51.815  55.807  1.00  0.00           N
ATOM   1505  H   CYS X  97      17.072 -51.258  54.965  1.00  0.00           H
ATOM   1506  CA  CYS X  97      18.231 -52.664  56.086  1.00  0.00           C
ATOM   1507  HA  CYS X  97      17.908 -53.248  56.946  1.00  0.00           H
ATOM   1508  CB  CYS X  97      18.292 -53.711  54.948  1.00  0.00           C
ATOM   1509  HB2 CYS X  97      18.379 -53.211  53.983  1.00  0.00           H
ATOM   1510  HB3 CYS X  97      19.159 -54.371  54.964  1.00  0.00           H
ATOM   1511  SG  CYS X  97      16.796 -54.763  55.001  1.00  0.00           S
ATOM   1512  HG  CYS X  97      16.054 -53.673  55.215  1.00  0.00           H
ATOM   1513  C   CYS X  97      19.706 -52.141  56.344  1.00  0.00           C
ATOM   1514  O   CYS X  97      20.408 -52.836  57.095  1.00  0.00           O
ATOM   1515  N   HIE X  98      20.069 -50.981  55.808  1.00  0.00           N
ATOM   1516  H   HIE X  98      19.438 -50.354  55.329  1.00  0.00           H
ATOM   1517  CA  HIE X  98      21.479 -50.660  55.685  1.00  0.00           C
ATOM   1518  HA  HIE X  98      21.991 -51.622  55.627  1.00  0.00           H
ATOM   1519  CB  HIE X  98      21.819 -49.843  54.414  1.00  0.00           C
ATOM   1520  HB2 HIE X  98      21.226 -48.928  54.369  1.00  0.00           H
ATOM   1521  HB3 HIE X  98      22.856 -49.543  54.258  1.00  0.00           H
ATOM   1522  CG  HIE X  98      21.404 -50.539  53.125  1.00  0.00           C
ATOM   1523  ND1 HIE X  98      20.217 -50.365  52.408  1.00  0.00           N
ATOM   1524  CE1 HIE X  98      20.336 -51.215  51.408  1.00  0.00           C
ATOM   1525  HE1 HIE X  98      19.539 -51.150  50.682  1.00  0.00           H
ATOM   1526  NE2 HIE X  98      21.428 -52.001  51.488  1.00  0.00           N
ATOM   1527  HE2 HIE X  98      21.773 -52.703  50.848  1.00  0.00           H
ATOM   1528  CD2 HIE X  98      22.090 -51.546  52.573  1.00  0.00           C
ATOM   1529  HD2 HIE X  98      23.035 -51.917  52.941  1.00  0.00           H
ATOM   1530  C   HIE X  98      22.068 -49.942  56.909  1.00  0.00           C
ATOM   1531  O   HIE X  98      23.029 -49.207  56.816  1.00  0.00           O
ATOM   1532  N   GLY X  99      21.395 -50.063  58.064  1.00  0.00           N
ATOM   1533  H   GLY X  99      20.551 -50.615  58.006  1.00  0.00           H
ATOM   1534  CA  GLY X  99      21.514 -49.163  59.248  1.00  0.00           C
ATOM   1535  HA2 GLY X  99      21.677 -48.150  58.884  1.00  0.00           H
ATOM   1536  HA3 GLY X  99      20.627 -49.243  59.876  1.00  0.00           H
ATOM   1537  C   GLY X  99      22.731 -49.691  60.045  1.00  0.00           C
ATOM   1538  O   GLY X  99      23.158 -50.829  59.967  1.00  0.00           O
ATOM   1539  N   LEU X 100      23.211 -48.849  60.991  1.00  0.00           N
ATOM   1540  H   LEU X 100      22.786 -47.935  61.071  1.00  0.00           H
ATOM   1541  CA  LEU X 100      24.501 -48.908  61.718  1.00  0.00           C
ATOM   1542  HA  LEU X 100      25.275 -49.133  60.982  1.00  0.00           H
ATOM   1543  CB  LEU X 100      24.945 -47.523  62.419  1.00  0.00           C
ATOM   1544  HB2 LEU X 100      25.334 -46.955  61.576  1.00  0.00           H
ATOM   1545  HB3 LEU X 100      24.054 -47.107  62.888  1.00  0.00           H
ATOM   1546  CG  LEU X 100      26.162 -47.627  63.362  1.00  0.00           C
ATOM   1547  HG  LEU X 100      26.034 -48.459  64.054  1.00  0.00           H
ATOM   1548  CD1 LEU X 100      27.480 -47.777  62.644  1.00  0.00           C
ATOM   1549 HD11 LEU X 100      27.611 -48.799  62.287  1.00  0.00           H
ATOM   1550 HD12 LEU X 100      27.575 -47.029  61.857  1.00  0.00           H
ATOM   1551 HD13 LEU X 100      28.263 -47.609  63.384  1.00  0.00           H
ATOM   1552  CD2 LEU X 100      26.054 -46.272  64.135  1.00  0.00           C
ATOM   1553 HD21 LEU X 100      25.062 -45.996  64.493  1.00  0.00           H
ATOM   1554 HD22 LEU X 100      26.832 -46.104  64.881  1.00  0.00           H
ATOM   1555 HD23 LEU X 100      26.247 -45.586  63.311  1.00  0.00           H
ATOM   1556  C   LEU X 100      24.717 -50.057  62.727  1.00  0.00           C
ATOM   1557  O   LEU X 100      25.736 -50.742  62.620  1.00  0.00           O
ATOM   1558  N   PRO X 101      23.739 -50.437  63.485  1.00  0.00           N
ATOM   1559  CD  PRO X 101      22.487 -49.686  63.804  1.00  0.00           C
ATOM   1560  HD2 PRO X 101      21.791 -49.796  62.974  1.00  0.00           H
ATOM   1561  HD3 PRO X 101      22.667 -48.619  63.934  1.00  0.00           H
ATOM   1562  CG  PRO X 101      21.957 -50.259  65.088  1.00  0.00           C
ATOM   1563  HG2 PRO X 101      20.889 -50.161  65.282  1.00  0.00           H
ATOM   1564  HG3 PRO X 101      22.481 -49.748  65.895  1.00  0.00           H
ATOM   1565  CB  PRO X 101      22.486 -51.736  65.013  1.00  0.00           C
ATOM   1566  HB2 PRO X 101      21.819 -52.374  64.435  1.00  0.00           H
ATOM   1567  HB3 PRO X 101      22.648 -52.177  65.996  1.00  0.00           H
ATOM   1568  CA  PRO X 101      23.880 -51.598  64.388  1.00  0.00           C
ATOM   1569  HA  PRO X 101      24.535 -51.344  65.220  1.00  0.00           H
ATOM   1570  C   PRO X 101      24.348 -52.971  63.812  1.00  0.00           C
ATOM   1571  O   PRO X 101      25.077 -53.624  64.548  1.00  0.00           O
ATOM   1572  N   ILE X 102      23.963 -53.388  62.576  1.00  0.00           N
ATOM   1573  H   ILE X 102      23.167 -52.941  62.145  1.00  0.00           H
ATOM   1574  CA  ILE X 102      24.582 -54.529  61.939  1.00  0.00           C
ATOM   1575  HA  ILE X 102      24.650 -55.319  62.686  1.00  0.00           H
ATOM   1576  CB  ILE X 102      23.670 -55.021  60.729  1.00  0.00           C
ATOM   1577  HB  ILE X 102      23.352 -54.127  60.191  1.00  0.00           H
ATOM   1578  CG2 ILE X 102      24.491 -55.839  59.672  1.00  0.00           C
ATOM   1579 HG21 ILE X 102      24.974 -56.683  60.165  1.00  0.00           H
ATOM   1580 HG22 ILE X 102      23.771 -56.199  58.936  1.00  0.00           H
ATOM   1581 HG23 ILE X 102      25.224 -55.287  59.084  1.00  0.00           H
ATOM   1582  CG1 ILE X 102      22.387 -55.777  61.097  1.00  0.00           C
ATOM   1583 HG12 ILE X 102      22.640 -56.834  61.172  1.00  0.00           H
ATOM   1584 HG13 ILE X 102      22.026 -55.416  62.060  1.00  0.00           H
ATOM   1585  CD1 ILE X 102      21.256 -55.617  60.098  1.00  0.00           C
ATOM   1586 HD11 ILE X 102      20.923 -54.635  59.762  1.00  0.00           H
ATOM   1587 HD12 ILE X 102      21.643 -56.109  59.206  1.00  0.00           H
ATOM   1588 HD13 ILE X 102      20.398 -56.198  60.439  1.00  0.00           H
ATOM   1589  C   ILE X 102      25.997 -54.221  61.466  1.00  0.00           C
ATOM   1590  O   ILE X 102      26.846 -55.072  61.416  1.00  0.00           O
ATOM   1591  N   GLU X 103      26.315 -52.983  61.047  1.00  0.00           N
ATOM   1592  H   GLU X 103      25.596 -52.330  60.768  1.00  0.00           H
ATOM   1593  CA  GLU X 103      27.724 -52.732  60.593  1.00  0.00           C
ATOM   1594  HA  GLU X 103      28.027 -53.519  59.901  1.00  0.00           H
ATOM   1595  CB  GLU X 103      27.800 -51.266  59.958  1.00  0.00           C
ATOM   1596  HB2 GLU X 103      26.981 -51.204  59.241  1.00  0.00           H
ATOM   1597  HB3 GLU X 103      27.661 -50.505  60.725  1.00  0.00           H
ATOM   1598  CG  GLU X 103      29.164 -51.046  59.299  1.00  0.00           C
ATOM   1599  HG2 GLU X 103      29.963 -51.169  60.032  1.00  0.00           H
ATOM   1600  HG3 GLU X 103      29.347 -51.900  58.646  1.00  0.00           H
ATOM   1601  CD  GLU X 103      29.309 -49.838  58.511  1.00  0.00           C
ATOM   1602  OE1 GLU X 103      28.463 -49.582  57.679  1.00  0.00           O
ATOM   1603  OE2 GLU X 103      30.389 -49.181  58.615  1.00  0.00           O
ATOM   1604  C   GLU X 103      28.699 -52.839  61.819  1.00  0.00           C
ATOM   1605  O   GLU X 103      29.868 -53.220  61.658  1.00  0.00           O
ATOM   1606  N   LEU X 104      28.184 -52.500  63.022  1.00  0.00           N
ATOM   1607  H   LEU X 104      27.255 -52.106  63.045  1.00  0.00           H
ATOM   1608  CA  LEU X 104      28.831 -52.746  64.292  1.00  0.00           C
ATOM   1609  HA  LEU X 104      29.847 -52.357  64.221  1.00  0.00           H
ATOM   1610  CB  LEU X 104      28.093 -52.022  65.439  1.00  0.00           C
ATOM   1611  HB2 LEU X 104      27.046 -52.300  65.305  1.00  0.00           H
ATOM   1612  HB3 LEU X 104      28.206 -52.435  66.441  1.00  0.00           H
ATOM   1613  CG  LEU X 104      28.153 -50.483  65.538  1.00  0.00           C
ATOM   1614  HG  LEU X 104      27.748 -50.047  64.624  1.00  0.00           H
ATOM   1615  CD1 LEU X 104      27.475 -49.960  66.801  1.00  0.00           C
ATOM   1616 HD11 LEU X 104      27.816 -50.444  67.715  1.00  0.00           H
ATOM   1617 HD12 LEU X 104      27.528 -48.877  66.919  1.00  0.00           H
ATOM   1618 HD13 LEU X 104      26.418 -50.230  66.796  1.00  0.00           H
ATOM   1619  CD2 LEU X 104      29.613 -50.101  65.814  1.00  0.00           C
ATOM   1620 HD21 LEU X 104      30.309 -50.418  65.039  1.00  0.00           H
ATOM   1621 HD22 LEU X 104      29.645 -49.011  65.792  1.00  0.00           H
ATOM   1622 HD23 LEU X 104      29.976 -50.441  66.783  1.00  0.00           H
ATOM   1623  C   LEU X 104      28.991 -54.255  64.510  1.00  0.00           C
ATOM   1624  O   LEU X 104      30.059 -54.818  64.784  1.00  0.00           O
ATOM   1625  N   LYS X 105      27.900 -55.065  64.273  1.00  0.00           N
ATOM   1626  H   LYS X 105      27.043 -54.541  64.174  1.00  0.00           H
ATOM   1627  CA  LYS X 105      27.912 -56.544  64.347  1.00  0.00           C
ATOM   1628  HA  LYS X 105      28.325 -56.906  65.289  1.00  0.00           H
ATOM   1629  CB  LYS X 105      26.554 -57.221  64.008  1.00  0.00           C
ATOM   1630  HB2 LYS X 105      26.354 -56.918  62.981  1.00  0.00           H
ATOM   1631  HB3 LYS X 105      26.733 -58.291  63.885  1.00  0.00           H
ATOM   1632  CG  LYS X 105      25.529 -56.974  65.067  1.00  0.00           C
ATOM   1633  HG2 LYS X 105      25.909 -57.318  66.030  1.00  0.00           H
ATOM   1634  HG3 LYS X 105      25.375 -55.907  65.235  1.00  0.00           H
ATOM   1635  CD  LYS X 105      24.200 -57.692  64.767  1.00  0.00           C
ATOM   1636  HD2 LYS X 105      23.664 -57.229  63.939  1.00  0.00           H
ATOM   1637  HD3 LYS X 105      24.378 -58.753  64.591  1.00  0.00           H
ATOM   1638  CE  LYS X 105      23.381 -57.701  66.042  1.00  0.00           C
ATOM   1639  HE2 LYS X 105      24.072 -58.149  66.757  1.00  0.00           H
ATOM   1640  HE3 LYS X 105      23.013 -56.708  66.302  1.00  0.00           H
ATOM   1641  NZ  LYS X 105      22.139 -58.562  65.817  1.00  0.00           N
ATOM   1642  HZ1 LYS X 105      21.510 -58.228  65.099  1.00  0.00           H
ATOM   1643  HZ2 LYS X 105      22.533 -59.358  65.335  1.00  0.00           H
ATOM   1644  HZ3 LYS X 105      21.685 -58.917  66.645  1.00  0.00           H
ATOM   1645  C   LYS X 105      28.951 -57.157  63.396  1.00  0.00           C
ATOM   1646  O   LYS X 105      29.623 -58.089  63.904  1.00  0.00           O
ATOM   1647  N   VAL X 106      29.153 -56.780  62.120  1.00  0.00           N
ATOM   1648  H   VAL X 106      28.439 -56.210  61.689  1.00  0.00           H
ATOM   1649  CA  VAL X 106      30.246 -57.385  61.329  1.00  0.00           C
ATOM   1650  HA  VAL X 106      30.236 -58.462  61.491  1.00  0.00           H
ATOM   1651  CB  VAL X 106      29.964 -57.373  59.787  1.00  0.00           C
ATOM   1652  HB  VAL X 106      29.890 -56.341  59.445  1.00  0.00           H
ATOM   1653  CG1 VAL X 106      30.982 -58.084  58.907  1.00  0.00           C
ATOM   1654 HG11 VAL X 106      30.617 -57.896  57.897  1.00  0.00           H
ATOM   1655 HG12 VAL X 106      31.957 -57.622  59.064  1.00  0.00           H
ATOM   1656 HG13 VAL X 106      31.009 -59.170  59.011  1.00  0.00           H
ATOM   1657  CG2 VAL X 106      28.545 -57.990  59.455  1.00  0.00           C
ATOM   1658 HG21 VAL X 106      28.457 -58.089  58.373  1.00  0.00           H
ATOM   1659 HG22 VAL X 106      28.533 -58.944  59.981  1.00  0.00           H
ATOM   1660 HG23 VAL X 106      27.793 -57.278  59.792  1.00  0.00           H
ATOM   1661  C   VAL X 106      31.628 -56.777  61.598  1.00  0.00           C
ATOM   1662  O   VAL X 106      32.653 -57.465  61.429  1.00  0.00           O
ATOM   1663  N   GLU X 107      31.816 -55.566  62.214  1.00  0.00           N
ATOM   1664  H   GLU X 107      30.998 -54.978  62.286  1.00  0.00           H
ATOM   1665  CA  GLU X 107      33.097 -55.097  62.855  1.00  0.00           C
ATOM   1666  HA  GLU X 107      33.852 -55.222  62.080  1.00  0.00           H
ATOM   1667  CB  GLU X 107      32.997 -53.624  63.277  1.00  0.00           C
ATOM   1668  HB2 GLU X 107      33.158 -53.040  62.370  1.00  0.00           H
ATOM   1669  HB3 GLU X 107      31.993 -53.349  63.598  1.00  0.00           H
ATOM   1670  CG  GLU X 107      34.034 -53.222  64.289  1.00  0.00           C
ATOM   1671  HG2 GLU X 107      33.671 -53.587  65.251  1.00  0.00           H
ATOM   1672  HG3 GLU X 107      35.005 -53.709  64.207  1.00  0.00           H
ATOM   1673  CD  GLU X 107      34.303 -51.711  64.364  1.00  0.00           C
ATOM   1674  OE1 GLU X 107      33.609 -50.848  63.761  1.00  0.00           O
ATOM   1675  OE2 GLU X 107      35.388 -51.313  64.910  1.00  0.00           O
ATOM   1676  C   GLU X 107      33.426 -56.056  64.053  1.00  0.00           C
ATOM   1677  O   GLU X 107      34.588 -56.592  64.161  1.00  0.00           O
ATOM   1678  N   GLN X 108      32.413 -56.459  64.870  1.00  0.00           N
ATOM   1679  H   GLN X 108      31.557 -56.031  64.543  1.00  0.00           H
ATOM   1680  CA  GLN X 108      32.578 -57.454  65.935  1.00  0.00           C
ATOM   1681  HA  GLN X 108      33.470 -57.236  66.522  1.00  0.00           H
ATOM   1682  CB  GLN X 108      31.247 -57.496  66.796  1.00  0.00           C
ATOM   1683  HB2 GLN X 108      30.333 -57.335  66.222  1.00  0.00           H
ATOM   1684  HB3 GLN X 108      31.234 -58.438  67.340  1.00  0.00           H
ATOM   1685  CG  GLN X 108      31.286 -56.296  67.829  1.00  0.00           C
ATOM   1686  HG2 GLN X 108      31.336 -55.342  67.305  1.00  0.00           H
ATOM   1687  HG3 GLN X 108      30.313 -56.150  68.301  1.00  0.00           H
ATOM   1688  CD  GLN X 108      32.346 -56.366  68.916  1.00  0.00           C
ATOM   1689  OE1 GLN X 108      32.842 -57.447  69.226  1.00  0.00           O
ATOM   1690  NE2 GLN X 108      32.824 -55.252  69.313  1.00  0.00           N
ATOM   1691 HE21 GLN X 108      33.518 -55.175  70.043  1.00  0.00           H
ATOM   1692 HE22 GLN X 108      32.427 -54.403  68.938  1.00  0.00           H
ATOM   1693  C   GLN X 108      32.795 -58.888  65.312  1.00  0.00           C
ATOM   1694  O   GLN X 108      33.065 -59.795  66.096  1.00  0.00           O
ATOM   1695  N   GLU X 109      32.788 -59.153  63.987  1.00  0.00           N
ATOM   1696  H   GLU X 109      32.623 -58.380  63.357  1.00  0.00           H
ATOM   1697  CA  GLU X 109      33.258 -60.413  63.406  1.00  0.00           C
ATOM   1698  HA  GLU X 109      33.190 -61.240  64.113  1.00  0.00           H
ATOM   1699  CB  GLU X 109      32.293 -60.709  62.182  1.00  0.00           C
ATOM   1700  HB2 GLU X 109      32.082 -59.861  61.532  1.00  0.00           H
ATOM   1701  HB3 GLU X 109      32.771 -61.512  61.619  1.00  0.00           H
ATOM   1702  CG  GLU X 109      30.892 -61.107  62.589  1.00  0.00           C
ATOM   1703  HG2 GLU X 109      30.318 -60.299  63.042  1.00  0.00           H
ATOM   1704  HG3 GLU X 109      30.391 -61.421  61.673  1.00  0.00           H
ATOM   1705  CD  GLU X 109      30.852 -62.278  63.623  1.00  0.00           C
ATOM   1706  OE1 GLU X 109      31.614 -63.226  63.399  1.00  0.00           O
ATOM   1707  OE2 GLU X 109      29.826 -62.442  64.382  1.00  0.00           O
ATOM   1708  C   GLU X 109      34.651 -60.313  62.846  1.00  0.00           C
ATOM   1709  O   GLU X 109      35.465 -61.302  62.927  1.00  0.00           O
ATOM   1710  N   TYR X 110      34.983 -59.152  62.285  1.00  0.00           N
ATOM   1711  H   TYR X 110      34.373 -58.362  62.125  1.00  0.00           H
ATOM   1712  CA  TYR X 110      36.084 -59.159  61.324  1.00  0.00           C
ATOM   1713  HA  TYR X 110      36.634 -60.099  61.316  1.00  0.00           H
ATOM   1714  CB  TYR X 110      35.471 -58.881  59.877  1.00  0.00           C
ATOM   1715  HB2 TYR X 110      34.767 -58.050  59.855  1.00  0.00           H
ATOM   1716  HB3 TYR X 110      36.289 -58.528  59.250  1.00  0.00           H
ATOM   1717  CG  TYR X 110      34.751 -60.038  59.184  1.00  0.00           C
ATOM   1718  CD1 TYR X 110      34.948 -61.413  59.532  1.00  0.00           C
ATOM   1719  HD1 TYR X 110      35.569 -61.720  60.360  1.00  0.00           H
ATOM   1720  CE1 TYR X 110      34.189 -62.392  58.927  1.00  0.00           C
ATOM   1721  HE1 TYR X 110      34.348 -63.393  59.302  1.00  0.00           H
ATOM   1722  CZ  TYR X 110      33.428 -62.157  57.809  1.00  0.00           C
ATOM   1723  OH  TYR X 110      32.768 -63.096  57.065  1.00  0.00           O
ATOM   1724  HH  TYR X 110      32.957 -63.966  57.428  1.00  0.00           H
ATOM   1725  CE2 TYR X 110      33.430 -60.752  57.280  1.00  0.00           C
ATOM   1726  HE2 TYR X 110      32.862 -60.521  56.393  1.00  0.00           H
ATOM   1727  CD2 TYR X 110      34.117 -59.771  57.953  1.00  0.00           C
ATOM   1728  HD2 TYR X 110      34.025 -58.795  57.497  1.00  0.00           H
ATOM   1729  C   TYR X 110      37.078 -58.009  61.443  1.00  0.00           C
ATOM   1730  O   TYR X 110      38.177 -57.965  60.888  1.00  0.00           O
ATOM   1731  N   GLY X 111      36.849 -57.031  62.342  1.00  0.00           N
ATOM   1732  H   GLY X 111      36.008 -57.105  62.896  1.00  0.00           H
ATOM   1733  CA  GLY X 111      37.550 -55.819  62.496  1.00  0.00           C
ATOM   1734  HA2 GLY X 111      37.050 -55.336  63.336  1.00  0.00           H
ATOM   1735  HA3 GLY X 111      38.602 -55.966  62.742  1.00  0.00           H
ATOM   1736  C   GLY X 111      37.340 -54.834  61.348  1.00  0.00           C
ATOM   1737  O   GLY X 111      36.206 -54.844  60.794  1.00  0.00           O
ATOM   1738  N   LYS X 112      38.345 -54.158  60.810  1.00  0.00           N
ATOM   1739  H   LYS X 112      39.287 -54.254  61.160  1.00  0.00           H
ATOM   1740  CA  LYS X 112      38.140 -53.160  59.746  1.00  0.00           C
ATOM   1741  HA  LYS X 112      37.090 -52.907  59.895  1.00  0.00           H
ATOM   1742  CB  LYS X 112      39.018 -51.938  59.874  1.00  0.00           C
ATOM   1743  HB2 LYS X 112      38.698 -51.145  59.198  1.00  0.00           H
ATOM   1744  HB3 LYS X 112      38.882 -51.668  60.920  1.00  0.00           H
ATOM   1745  CG  LYS X 112      40.541 -52.169  59.561  1.00  0.00           C
ATOM   1746  HG2 LYS X 112      40.878 -52.836  60.356  1.00  0.00           H
ATOM   1747  HG3 LYS X 112      40.785 -52.591  58.586  1.00  0.00           H
ATOM   1748  CD  LYS X 112      41.225 -50.791  59.602  1.00  0.00           C
ATOM   1749  HD2 LYS X 112      40.889 -50.197  60.453  1.00  0.00           H
ATOM   1750  HD3 LYS X 112      42.286 -50.871  59.837  1.00  0.00           H
ATOM   1751  CE  LYS X 112      41.055 -49.980  58.255  1.00  0.00           C
ATOM   1752  HE2 LYS X 112      40.001 -49.762  58.080  1.00  0.00           H
ATOM   1753  HE3 LYS X 112      41.623 -49.051  58.311  1.00  0.00           H
ATOM   1754  NZ  LYS X 112      41.732 -50.620  57.066  1.00  0.00           N
ATOM   1755  HZ1 LYS X 112      41.972 -49.922  56.377  1.00  0.00           H
ATOM   1756  HZ2 LYS X 112      42.601 -51.068  57.320  1.00  0.00           H
ATOM   1757  HZ3 LYS X 112      41.119 -51.307  56.650  1.00  0.00           H
ATOM   1758  C   LYS X 112      38.281 -53.819  58.357  1.00  0.00           C
ATOM   1759  O   LYS X 112      39.009 -54.840  58.311  1.00  0.00           O
ATOM   1760  N   PRO X 113      37.731 -53.331  57.249  1.00  0.00           N
ATOM   1761  CD  PRO X 113      36.613 -52.393  57.255  1.00  0.00           C
ATOM   1762  HD2 PRO X 113      36.793 -51.477  57.820  1.00  0.00           H
ATOM   1763  HD3 PRO X 113      35.781 -52.993  57.626  1.00  0.00           H
ATOM   1764  CG  PRO X 113      36.473 -52.125  55.785  1.00  0.00           C
ATOM   1765  HG2 PRO X 113      37.233 -51.369  55.588  1.00  0.00           H
ATOM   1766  HG3 PRO X 113      35.503 -51.779  55.427  1.00  0.00           H
ATOM   1767  CB  PRO X 113      36.856 -53.389  55.046  1.00  0.00           C
ATOM   1768  HB2 PRO X 113      37.310 -53.148  54.084  1.00  0.00           H
ATOM   1769  HB3 PRO X 113      36.092 -54.156  54.928  1.00  0.00           H
ATOM   1770  CA  PRO X 113      37.927 -53.998  56.004  1.00  0.00           C
ATOM   1771  HA  PRO X 113      37.746 -55.061  56.161  1.00  0.00           H
ATOM   1772  C   PRO X 113      39.346 -53.714  55.561  1.00  0.00           C
ATOM   1773  O   PRO X 113      39.990 -52.719  55.912  1.00  0.00           O
ATOM   1774  N   GLY X 114      40.007 -54.594  54.755  1.00  0.00           N
ATOM   1775  H   GLY X 114      39.432 -55.372  54.464  1.00  0.00           H
ATOM   1776  CA  GLY X 114      41.406 -54.430  54.197  1.00  0.00           C
ATOM   1777  HA2 GLY X 114      41.447 -55.001  53.267  1.00  0.00           H
ATOM   1778  HA3 GLY X 114      41.620 -53.364  54.126  1.00  0.00           H
ATOM   1779  C   GLY X 114      42.479 -55.087  55.126  1.00  0.00           C
ATOM   1780  O   GLY X 114      43.568 -55.512  54.766  1.00  0.00           O
ATOM   1781  N   GLU X 115      42.246 -55.087  56.438  1.00  0.00           N
ATOM   1782  H   GLU X 115      41.368 -54.663  56.700  1.00  0.00           H
ATOM   1783  CA  GLU X 115      43.188 -55.615  57.458  1.00  0.00           C
ATOM   1784  HA  GLU X 115      44.237 -55.376  57.283  1.00  0.00           H
ATOM   1785  CB  GLU X 115      42.761 -54.935  58.724  1.00  0.00           C
ATOM   1786  HB2 GLU X 115      42.778 -53.868  58.502  1.00  0.00           H
ATOM   1787  HB3 GLU X 115      41.732 -55.202  58.962  1.00  0.00           H
ATOM   1788  CG  GLU X 115      43.605 -55.221  59.987  1.00  0.00           C
ATOM   1789  HG2 GLU X 115      43.220 -54.598  60.795  1.00  0.00           H
ATOM   1790  HG3 GLU X 115      43.330 -56.187  60.410  1.00  0.00           H
ATOM   1791  CD  GLU X 115      45.099 -55.019  59.810  1.00  0.00           C
ATOM   1792  OE1 GLU X 115      45.495 -53.987  59.160  1.00  0.00           O
ATOM   1793  OE2 GLU X 115      45.903 -55.753  60.458  1.00  0.00           O
ATOM   1794  C   GLU X 115      43.139 -57.192  57.549  1.00  0.00           C
ATOM   1795  O   GLU X 115      44.159 -57.766  58.007  1.00  0.00           O
ATOM   1796  N   LYS X 116      42.083 -57.886  57.115  1.00  0.00           N
ATOM   1797  H   LYS X 116      41.277 -57.318  56.894  1.00  0.00           H
ATOM   1798  CA  LYS X 116      42.098 -59.341  57.170  1.00  0.00           C
ATOM   1799  HA  LYS X 116      43.068 -59.683  56.809  1.00  0.00           H
ATOM   1800  CB  LYS X 116      41.915 -59.814  58.670  1.00  0.00           C
ATOM   1801  HB2 LYS X 116      42.480 -59.103  59.273  1.00  0.00           H
ATOM   1802  HB3 LYS X 116      40.892 -59.676  59.015  1.00  0.00           H
ATOM   1803  CG  LYS X 116      42.252 -61.293  58.900  1.00  0.00           C
ATOM   1804  HG2 LYS X 116      41.773 -61.546  59.846  1.00  0.00           H
ATOM   1805  HG3 LYS X 116      41.698 -61.911  58.194  1.00  0.00           H
ATOM   1806  CD  LYS X 116      43.706 -61.668  58.910  1.00  0.00           C
ATOM   1807  HD2 LYS X 116      44.297 -61.454  58.019  1.00  0.00           H
ATOM   1808  HD3 LYS X 116      44.224 -61.122  59.698  1.00  0.00           H
ATOM   1809  CE  LYS X 116      43.860 -63.206  59.208  1.00  0.00           C
ATOM   1810  HE2 LYS X 116      43.163 -63.443  60.011  1.00  0.00           H
ATOM   1811  HE3 LYS X 116      43.447 -63.832  58.416  1.00  0.00           H
ATOM   1812  NZ  LYS X 116      45.172 -63.600  59.623  1.00  0.00           N
ATOM   1813  HZ1 LYS X 116      45.304 -64.599  59.676  1.00  0.00           H
ATOM   1814  HZ2 LYS X 116      45.950 -63.125  59.190  1.00  0.00           H
ATOM   1815  HZ3 LYS X 116      45.334 -63.338  60.584  1.00  0.00           H
ATOM   1816  C   LYS X 116      41.065 -59.991  56.274  1.00  0.00           C
ATOM   1817  O   LYS X 116      41.043 -61.139  55.939  1.00  0.00           O
ATOM   1818  N   PHE X 117      40.017 -59.231  56.099  1.00  0.00           N
ATOM   1819  H   PHE X 117      39.960 -58.361  56.609  1.00  0.00           H
ATOM   1820  CA  PHE X 117      38.801 -59.561  55.261  1.00  0.00           C
ATOM   1821  HA  PHE X 117      38.979 -60.444  54.648  1.00  0.00           H
ATOM   1822  CB  PHE X 117      37.603 -59.867  56.149  1.00  0.00           C
ATOM   1823  HB2 PHE X 117      37.409 -59.008  56.791  1.00  0.00           H
ATOM   1824  HB3 PHE X 117      36.649 -59.958  55.629  1.00  0.00           H
ATOM   1825  CG  PHE X 117      37.605 -61.109  57.059  1.00  0.00           C
ATOM   1826  CD1 PHE X 117      38.200 -61.015  58.340  1.00  0.00           C
ATOM   1827  HD1 PHE X 117      38.736 -60.139  58.673  1.00  0.00           H
ATOM   1828  CE1 PHE X 117      38.306 -62.175  59.122  1.00  0.00           C
ATOM   1829  HE1 PHE X 117      38.702 -62.077  60.121  1.00  0.00           H
ATOM   1830  CZ  PHE X 117      37.755 -63.385  58.659  1.00  0.00           C
ATOM   1831  HZ  PHE X 117      37.820 -64.276  59.268  1.00  0.00           H
ATOM   1832  CE2 PHE X 117      37.069 -63.448  57.425  1.00  0.00           C
ATOM   1833  HE2 PHE X 117      36.690 -64.408  57.108  1.00  0.00           H
ATOM   1834  CD2 PHE X 117      36.995 -62.297  56.624  1.00  0.00           C
ATOM   1835  HD2 PHE X 117      36.541 -62.377  55.648  1.00  0.00           H
ATOM   1836  C   PHE X 117      38.503 -58.354  54.303  1.00  0.00           C
ATOM   1837  O   PHE X 117      38.709 -57.196  54.672  1.00  0.00           O
ATOM   1838  N   THR X 118      38.097 -58.612  53.020  1.00  0.00           N
ATOM   1839  H   THR X 118      38.043 -59.607  52.859  1.00  0.00           H
ATOM   1840  CA  THR X 118      37.607 -57.616  52.042  1.00  0.00           C
ATOM   1841  HA  THR X 118      38.335 -56.811  51.933  1.00  0.00           H
ATOM   1842  CB  THR X 118      37.467 -58.219  50.625  1.00  0.00           C
ATOM   1843  HB  THR X 118      37.068 -57.426  49.993  1.00  0.00           H
ATOM   1844  CG2 THR X 118      38.755 -58.633  49.932  1.00  0.00           C
ATOM   1845 HG21 THR X 118      39.528 -57.866  49.941  1.00  0.00           H
ATOM   1846 HG22 THR X 118      39.110 -59.568  50.367  1.00  0.00           H
ATOM   1847 HG23 THR X 118      38.554 -58.876  48.887  1.00  0.00           H
ATOM   1848  OG1 THR X 118      36.565 -59.251  50.607  1.00  0.00           O
ATOM   1849  HG1 THR X 118      36.839 -59.988  51.159  1.00  0.00           H
ATOM   1850  C   THR X 118      36.215 -57.091  52.493  1.00  0.00           C
ATOM   1851  O   THR X 118      35.444 -57.750  53.183  1.00  0.00           O
ATOM   1852  N   ALA X 119      35.926 -55.819  52.048  1.00  0.00           N
ATOM   1853  H   ALA X 119      36.558 -55.326  51.436  1.00  0.00           H
ATOM   1854  CA  ALA X 119      34.672 -55.117  52.427  1.00  0.00           C
ATOM   1855  HA  ALA X 119      34.601 -55.142  53.515  1.00  0.00           H
ATOM   1856  CB  ALA X 119      34.736 -53.701  51.925  1.00  0.00           C
ATOM   1857  HB1 ALA X 119      34.900 -53.676  50.846  1.00  0.00           H
ATOM   1858  HB2 ALA X 119      33.795 -53.207  52.165  1.00  0.00           H
ATOM   1859  HB3 ALA X 119      35.574 -53.091  52.262  1.00  0.00           H
ATOM   1860  C   ALA X 119      33.413 -55.721  51.695  1.00  0.00           C
ATOM   1861  O   ALA X 119      32.288 -55.582  52.162  1.00  0.00           O
ATOM   1862  N   ALA X 120      33.602 -56.386  50.564  1.00  0.00           N
ATOM   1863  H   ALA X 120      34.529 -56.407  50.163  1.00  0.00           H
ATOM   1864  CA  ALA X 120      32.540 -57.245  49.993  1.00  0.00           C
ATOM   1865  HA  ALA X 120      31.647 -56.628  49.902  1.00  0.00           H
ATOM   1866  CB  ALA X 120      33.115 -57.657  48.653  1.00  0.00           C
ATOM   1867  HB1 ALA X 120      34.012 -58.234  48.879  1.00  0.00           H
ATOM   1868  HB2 ALA X 120      32.398 -58.147  47.993  1.00  0.00           H
ATOM   1869  HB3 ALA X 120      33.512 -56.893  47.987  1.00  0.00           H
ATOM   1870  C   ALA X 120      32.226 -58.433  50.973  1.00  0.00           C
ATOM   1871  O   ALA X 120      31.057 -58.601  51.231  1.00  0.00           O
ATOM   1872  N   GLU X 121      33.220 -59.225  51.315  1.00  0.00           N
ATOM   1873  H   GLU X 121      34.120 -59.000  50.917  1.00  0.00           H
ATOM   1874  CA  GLU X 121      32.997 -60.219  52.413  1.00  0.00           C
ATOM   1875  HA  GLU X 121      32.252 -60.919  52.035  1.00  0.00           H
ATOM   1876  CB  GLU X 121      34.267 -61.066  52.635  1.00  0.00           C
ATOM   1877  HB2 GLU X 121      34.549 -61.575  51.713  1.00  0.00           H
ATOM   1878  HB3 GLU X 121      35.081 -60.422  52.968  1.00  0.00           H
ATOM   1879  CG  GLU X 121      34.108 -62.143  53.776  1.00  0.00           C
ATOM   1880  HG2 GLU X 121      34.439 -61.662  54.698  1.00  0.00           H
ATOM   1881  HG3 GLU X 121      33.020 -62.198  53.787  1.00  0.00           H
ATOM   1882  CD  GLU X 121      34.852 -63.437  53.324  1.00  0.00           C
ATOM   1883  OE1 GLU X 121      34.133 -64.389  52.993  1.00  0.00           O
ATOM   1884  OE2 GLU X 121      36.031 -63.297  53.164  1.00  0.00           O
ATOM   1885  C   GLU X 121      32.308 -59.664  53.758  1.00  0.00           C
ATOM   1886  O   GLU X 121      31.341 -60.285  54.204  1.00  0.00           O
ATOM   1887  N   PHE X 122      32.572 -58.373  54.072  1.00  0.00           N
ATOM   1888  H   PHE X 122      33.360 -57.964  53.587  1.00  0.00           H
ATOM   1889  CA  PHE X 122      31.950 -57.662  55.124  1.00  0.00           C
ATOM   1890  HA  PHE X 122      31.988 -58.283  56.021  1.00  0.00           H
ATOM   1891  CB  PHE X 122      32.709 -56.364  55.374  1.00  0.00           C
ATOM   1892  HB2 PHE X 122      33.752 -56.627  55.199  1.00  0.00           H
ATOM   1893  HB3 PHE X 122      32.522 -55.614  54.606  1.00  0.00           H
ATOM   1894  CG  PHE X 122      32.537 -55.590  56.709  1.00  0.00           C
ATOM   1895  CD1 PHE X 122      31.345 -54.921  56.990  1.00  0.00           C
ATOM   1896  HD1 PHE X 122      30.493 -55.020  56.336  1.00  0.00           H
ATOM   1897  CE1 PHE X 122      31.165 -54.250  58.214  1.00  0.00           C
ATOM   1898  HE1 PHE X 122      30.182 -53.906  58.500  1.00  0.00           H
ATOM   1899  CZ  PHE X 122      32.184 -54.100  59.152  1.00  0.00           C
ATOM   1900  HZ  PHE X 122      32.080 -53.570  60.085  1.00  0.00           H
ATOM   1901  CE2 PHE X 122      33.373 -54.788  58.900  1.00  0.00           C
ATOM   1902  HE2 PHE X 122      34.114 -54.736  59.684  1.00  0.00           H
ATOM   1903  CD2 PHE X 122      33.527 -55.472  57.660  1.00  0.00           C
ATOM   1904  HD2 PHE X 122      34.479 -55.898  57.385  1.00  0.00           H
ATOM   1905  C   PHE X 122      30.459 -57.402  54.792  1.00  0.00           C
ATOM   1906  O   PHE X 122      29.654 -57.681  55.692  1.00  0.00           O
ATOM   1907  N   ARG X 123      30.136 -56.978  53.602  1.00  0.00           N
ATOM   1908  H   ARG X 123      30.867 -56.937  52.905  1.00  0.00           H
ATOM   1909  CA  ARG X 123      28.800 -56.633  53.183  1.00  0.00           C
ATOM   1910  HA  ARG X 123      28.226 -56.006  53.865  1.00  0.00           H
ATOM   1911  CB  ARG X 123      28.964 -55.804  51.905  1.00  0.00           C
ATOM   1912  HB2 ARG X 123      29.744 -56.157  51.231  1.00  0.00           H
ATOM   1913  HB3 ARG X 123      28.029 -55.830  51.346  1.00  0.00           H
ATOM   1914  CG  ARG X 123      29.130 -54.322  52.385  1.00  0.00           C
ATOM   1915  HG2 ARG X 123      28.406 -54.061  53.157  1.00  0.00           H
ATOM   1916  HG3 ARG X 123      30.030 -54.161  52.978  1.00  0.00           H
ATOM   1917  CD  ARG X 123      29.006 -53.414  51.094  1.00  0.00           C
ATOM   1918  HD2 ARG X 123      28.114 -53.676  50.526  1.00  0.00           H
ATOM   1919  HD3 ARG X 123      28.962 -52.373  51.417  1.00  0.00           H
ATOM   1920  NE  ARG X 123      30.187 -53.603  50.237  1.00  0.00           N
ATOM   1921  HE  ARG X 123      30.044 -54.312  49.534  1.00  0.00           H
ATOM   1922  CZ  ARG X 123      31.273 -52.889  50.365  1.00  0.00           C
ATOM   1923  NH1 ARG X 123      31.465 -51.988  51.277  1.00  0.00           N
ATOM   1924 HH11 ARG X 123      30.751 -51.672  51.915  1.00  0.00           H
ATOM   1925 HH12 ARG X 123      32.328 -51.466  51.228  1.00  0.00           H
ATOM   1926  NH2 ARG X 123      32.261 -52.908  49.500  1.00  0.00           N
ATOM   1927 HH21 ARG X 123      32.214 -53.672  48.842  1.00  0.00           H
ATOM   1928 HH22 ARG X 123      32.951 -52.188  49.341  1.00  0.00           H
ATOM   1929  C   ARG X 123      27.889 -57.866  52.958  1.00  0.00           C
ATOM   1930  O   ARG X 123      26.734 -57.893  53.376  1.00  0.00           O
ATOM   1931  N   ALA X 124      28.445 -58.871  52.331  1.00  0.00           N
ATOM   1932  H   ALA X 124      29.382 -58.765  51.970  1.00  0.00           H
ATOM   1933  CA  ALA X 124      27.901 -60.244  52.245  1.00  0.00           C
ATOM   1934  HA  ALA X 124      26.995 -60.220  51.639  1.00  0.00           H
ATOM   1935  CB  ALA X 124      28.934 -61.074  51.448  1.00  0.00           C
ATOM   1936  HB1 ALA X 124      29.841 -61.172  52.044  1.00  0.00           H
ATOM   1937  HB2 ALA X 124      28.497 -61.997  51.066  1.00  0.00           H
ATOM   1938  HB3 ALA X 124      29.117 -60.451  50.572  1.00  0.00           H
ATOM   1939  C   ALA X 124      27.530 -60.939  53.589  1.00  0.00           C
ATOM   1940  O   ALA X 124      26.507 -61.621  53.668  1.00  0.00           O
ATOM   1941  N   LYS X 125      28.322 -60.709  54.629  1.00  0.00           N
ATOM   1942  H   LYS X 125      29.147 -60.147  54.481  1.00  0.00           H
ATOM   1943  CA  LYS X 125      27.927 -60.995  56.036  1.00  0.00           C
ATOM   1944  HA  LYS X 125      27.539 -62.014  56.051  1.00  0.00           H
ATOM   1945  CB  LYS X 125      29.206 -60.888  56.857  1.00  0.00           C
ATOM   1946  HB2 LYS X 125      30.026 -61.415  56.369  1.00  0.00           H
ATOM   1947  HB3 LYS X 125      29.679 -59.926  57.059  1.00  0.00           H
ATOM   1948  CG  LYS X 125      29.048 -61.426  58.309  1.00  0.00           C
ATOM   1949  HG2 LYS X 125      30.045 -61.364  58.743  1.00  0.00           H
ATOM   1950  HG3 LYS X 125      28.253 -60.822  58.747  1.00  0.00           H
ATOM   1951  CD  LYS X 125      28.574 -62.826  58.523  1.00  0.00           C
ATOM   1952  HD2 LYS X 125      28.654 -63.032  59.590  1.00  0.00           H
ATOM   1953  HD3 LYS X 125      27.546 -62.959  58.183  1.00  0.00           H
ATOM   1954  CE  LYS X 125      29.487 -63.841  57.728  1.00  0.00           C
ATOM   1955  HE2 LYS X 125      30.521 -63.503  57.659  1.00  0.00           H
ATOM   1956  HE3 LYS X 125      29.651 -64.714  58.359  1.00  0.00           H
ATOM   1957  NZ  LYS X 125      28.937 -64.296  56.482  1.00  0.00           N
ATOM   1958  HZ1 LYS X 125      28.058 -64.761  56.657  1.00  0.00           H
ATOM   1959  HZ2 LYS X 125      28.849 -63.604  55.751  1.00  0.00           H
ATOM   1960  HZ3 LYS X 125      29.503 -65.047  56.114  1.00  0.00           H
ATOM   1961  C   LYS X 125      26.872 -60.018  56.568  1.00  0.00           C
ATOM   1962  O   LYS X 125      26.032 -60.527  57.316  1.00  0.00           O
ATOM   1963  N   CYS X 126      26.851 -58.712  56.311  1.00  0.00           N
ATOM   1964  H   CYS X 126      27.564 -58.414  55.660  1.00  0.00           H
ATOM   1965  CA  CYS X 126      25.732 -57.838  56.738  1.00  0.00           C
ATOM   1966  HA  CYS X 126      25.631 -57.929  57.820  1.00  0.00           H
ATOM   1967  CB  CYS X 126      25.964 -56.364  56.437  1.00  0.00           C
ATOM   1968  HB2 CYS X 126      25.826 -56.169  55.372  1.00  0.00           H
ATOM   1969  HB3 CYS X 126      25.162 -55.768  56.872  1.00  0.00           H
ATOM   1970  SG  CYS X 126      27.483 -55.879  57.174  1.00  0.00           S
ATOM   1971  HG  CYS X 126      28.329 -56.814  56.732  1.00  0.00           H
ATOM   1972  C   CYS X 126      24.328 -58.175  56.139  1.00  0.00           C
ATOM   1973  O   CYS X 126      23.321 -58.215  56.830  1.00  0.00           O
ATOM   1974  N   ARG X 127      24.352 -58.608  54.854  1.00  0.00           N
ATOM   1975  H   ARG X 127      25.162 -58.316  54.327  1.00  0.00           H
ATOM   1976  CA  ARG X 127      23.150 -59.218  54.148  1.00  0.00           C
ATOM   1977  HA  ARG X 127      22.294 -58.545  54.098  1.00  0.00           H
ATOM   1978  CB  ARG X 127      23.616 -59.453  52.630  1.00  0.00           C
ATOM   1979  HB2 ARG X 127      24.541 -60.025  52.712  1.00  0.00           H
ATOM   1980  HB3 ARG X 127      22.833 -60.030  52.137  1.00  0.00           H
ATOM   1981  CG  ARG X 127      23.816 -58.228  51.831  1.00  0.00           C
ATOM   1982  HG2 ARG X 127      22.841 -57.796  51.607  1.00  0.00           H
ATOM   1983  HG3 ARG X 127      24.470 -57.562  52.397  1.00  0.00           H
ATOM   1984  CD  ARG X 127      24.604 -58.481  50.589  1.00  0.00           C
ATOM   1985  HD2 ARG X 127      25.604 -58.845  50.822  1.00  0.00           H
ATOM   1986  HD3 ARG X 127      24.071 -59.168  49.933  1.00  0.00           H
ATOM   1987  NE  ARG X 127      24.773 -57.241  49.877  1.00  0.00           N
ATOM   1988  HE  ARG X 127      25.704 -56.857  49.946  1.00  0.00           H
ATOM   1989  CZ  ARG X 127      23.901 -56.574  49.201  1.00  0.00           C
ATOM   1990  NH1 ARG X 127      22.727 -56.933  48.888  1.00  0.00           N
ATOM   1991 HH11 ARG X 127      22.468 -57.874  49.153  1.00  0.00           H
ATOM   1992 HH12 ARG X 127      22.214 -56.285  48.308  1.00  0.00           H
ATOM   1993  NH2 ARG X 127      24.327 -55.453  48.792  1.00  0.00           N
ATOM   1994 HH21 ARG X 127      25.310 -55.224  48.760  1.00  0.00           H
ATOM   1995 HH22 ARG X 127      23.704 -54.927  48.198  1.00  0.00           H
ATOM   1996  C   ARG X 127      22.737 -60.446  54.821  1.00  0.00           C
ATOM   1997  O   ARG X 127      21.529 -60.535  55.081  1.00  0.00           O
ATOM   1998  N   GLU X 128      23.638 -61.348  55.207  1.00  0.00           N
ATOM   1999  H   GLU X 128      24.628 -61.146  55.162  1.00  0.00           H
ATOM   2000  CA  GLU X 128      23.316 -62.620  55.888  1.00  0.00           C
ATOM   2001  HA  GLU X 128      22.560 -63.118  55.282  1.00  0.00           H
ATOM   2002  CB  GLU X 128      24.587 -63.517  56.046  1.00  0.00           C
ATOM   2003  HB2 GLU X 128      24.713 -64.089  55.127  1.00  0.00           H
ATOM   2004  HB3 GLU X 128      25.454 -62.893  56.257  1.00  0.00           H
ATOM   2005  CG  GLU X 128      24.392 -64.567  57.204  1.00  0.00           C
ATOM   2006  HG2 GLU X 128      24.523 -64.074  58.168  1.00  0.00           H
ATOM   2007  HG3 GLU X 128      23.371 -64.935  57.091  1.00  0.00           H
ATOM   2008  CD  GLU X 128      25.300 -65.799  57.078  1.00  0.00           C
ATOM   2009  OE1 GLU X 128      26.466 -65.509  56.669  1.00  0.00           O
ATOM   2010  OE2 GLU X 128      24.976 -66.918  57.517  1.00  0.00           O
ATOM   2011  C   GLU X 128      22.608 -62.199  57.246  1.00  0.00           C
ATOM   2012  O   GLU X 128      21.494 -62.697  57.493  1.00  0.00           O
ATOM   2013  N   TYR X 129      23.276 -61.376  58.075  1.00  0.00           N
ATOM   2014  H   TYR X 129      24.231 -61.140  57.850  1.00  0.00           H
ATOM   2015  CA  TYR X 129      22.770 -60.982  59.422  1.00  0.00           C
ATOM   2016  HA  TYR X 129      22.477 -61.832  60.039  1.00  0.00           H
ATOM   2017  CB  TYR X 129      23.948 -60.262  60.084  1.00  0.00           C
ATOM   2018  HB2 TYR X 129      24.509 -59.674  59.357  1.00  0.00           H
ATOM   2019  HB3 TYR X 129      23.586 -59.718  60.957  1.00  0.00           H
ATOM   2020  CG  TYR X 129      24.942 -61.133  60.834  1.00  0.00           C
ATOM   2021  CD1 TYR X 129      25.786 -60.552  61.774  1.00  0.00           C
ATOM   2022  HD1 TYR X 129      25.696 -59.502  62.014  1.00  0.00           H
ATOM   2023  CE1 TYR X 129      26.750 -61.314  62.478  1.00  0.00           C
ATOM   2024  HE1 TYR X 129      27.415 -60.926  63.236  1.00  0.00           H
ATOM   2025  CZ  TYR X 129      26.958 -62.642  62.139  1.00  0.00           C
ATOM   2026  OH  TYR X 129      27.873 -63.384  62.729  1.00  0.00           O
ATOM   2027  HH  TYR X 129      28.382 -62.940  63.411  1.00  0.00           H
ATOM   2028  CE2 TYR X 129      26.187 -63.209  61.183  1.00  0.00           C
ATOM   2029  HE2 TYR X 129      26.435 -64.231  60.939  1.00  0.00           H
ATOM   2030  CD2 TYR X 129      25.207 -62.468  60.532  1.00  0.00           C
ATOM   2031  HD2 TYR X 129      24.567 -62.940  59.801  1.00  0.00           H
ATOM   2032  C   TYR X 129      21.491 -60.090  59.398  1.00  0.00           C
ATOM   2033  O   TYR X 129      20.818 -59.963  60.444  1.00  0.00           O
ATOM   2034  N   ALA X 130      21.074 -59.556  58.189  1.00  0.00           N
ATOM   2035  H   ALA X 130      21.491 -59.610  57.271  1.00  0.00           H
ATOM   2036  CA  ALA X 130      19.776 -58.924  58.053  1.00  0.00           C
ATOM   2037  HA  ALA X 130      19.466 -58.384  58.949  1.00  0.00           H
ATOM   2038  CB  ALA X 130      20.020 -57.836  57.046  1.00  0.00           C
ATOM   2039  HB1 ALA X 130      19.064 -57.394  56.764  1.00  0.00           H
ATOM   2040  HB2 ALA X 130      20.738 -57.099  57.406  1.00  0.00           H
ATOM   2041  HB3 ALA X 130      20.589 -58.268  56.222  1.00  0.00           H
ATOM   2042  C   ALA X 130      18.723 -59.884  57.610  1.00  0.00           C
ATOM   2043  O   ALA X 130      17.629 -59.873  58.243  1.00  0.00           O
ATOM   2044  N   ALA X 131      18.949 -60.675  56.542  1.00  0.00           N
ATOM   2045  H   ALA X 131      19.881 -60.640  56.153  1.00  0.00           H
ATOM   2046  CA  ALA X 131      18.089 -61.703  55.896  1.00  0.00           C
ATOM   2047  HA  ALA X 131      17.239 -61.144  55.511  1.00  0.00           H
ATOM   2048  CB  ALA X 131      18.868 -62.273  54.677  1.00  0.00           C
ATOM   2049  HB1 ALA X 131      19.212 -61.448  54.055  1.00  0.00           H
ATOM   2050  HB2 ALA X 131      19.747 -62.879  54.906  1.00  0.00           H
ATOM   2051  HB3 ALA X 131      18.167 -62.851  54.073  1.00  0.00           H
ATOM   2052  C   ALA X 131      17.697 -62.786  56.834  1.00  0.00           C
ATOM   2053  O   ALA X 131      16.512 -63.237  56.731  1.00  0.00           O
ATOM   2054  N   THR X 132      18.529 -63.171  57.807  1.00  0.00           N
ATOM   2055  H   THR X 132      19.484 -62.842  57.765  1.00  0.00           H
ATOM   2056  CA  THR X 132      18.185 -64.186  58.843  1.00  0.00           C
ATOM   2057  HA  THR X 132      17.528 -64.924  58.384  1.00  0.00           H
ATOM   2058  CB  THR X 132      19.532 -64.731  59.417  1.00  0.00           C
ATOM   2059  HB  THR X 132      19.360 -65.341  60.302  1.00  0.00           H
ATOM   2060  CG2 THR X 132      20.511 -65.521  58.533  1.00  0.00           C
ATOM   2061 HG21 THR X 132      20.057 -66.510  58.456  1.00  0.00           H
ATOM   2062 HG22 THR X 132      20.698 -65.199  57.509  1.00  0.00           H
ATOM   2063 HG23 THR X 132      21.381 -65.756  59.147  1.00  0.00           H
ATOM   2064  OG1 THR X 132      20.380 -63.657  59.844  1.00  0.00           O
ATOM   2065  HG1 THR X 132      20.913 -63.374  59.097  1.00  0.00           H
ATOM   2066  C   THR X 132      17.479 -63.610  60.095  1.00  0.00           C
ATOM   2067  O   THR X 132      16.616 -64.267  60.661  1.00  0.00           O
ATOM   2068  N   GLN X 133      17.691 -62.287  60.527  1.00  0.00           N
ATOM   2069  H   GLN X 133      18.459 -61.802  60.085  1.00  0.00           H
ATOM   2070  CA  GLN X 133      16.903 -61.583  61.530  1.00  0.00           C
ATOM   2071  HA  GLN X 133      16.855 -62.364  62.288  1.00  0.00           H
ATOM   2072  CB  GLN X 133      17.577 -60.388  62.158  1.00  0.00           C
ATOM   2073  HB2 GLN X 133      17.968 -59.744  61.371  1.00  0.00           H
ATOM   2074  HB3 GLN X 133      16.867 -59.777  62.717  1.00  0.00           H
ATOM   2075  CG  GLN X 133      18.686 -60.680  63.173  1.00  0.00           C
ATOM   2076  HG2 GLN X 133      18.201 -61.152  64.026  1.00  0.00           H
ATOM   2077  HG3 GLN X 133      19.453 -61.365  62.811  1.00  0.00           H
ATOM   2078  CD  GLN X 133      19.342 -59.449  63.665  1.00  0.00           C
ATOM   2079  OE1 GLN X 133      19.182 -58.875  64.738  1.00  0.00           O
ATOM   2080  NE2 GLN X 133      20.061 -58.877  62.761  1.00  0.00           N
ATOM   2081 HE21 GLN X 133      20.224 -57.939  63.097  1.00  0.00           H
ATOM   2082 HE22 GLN X 133      20.080 -59.225  61.814  1.00  0.00           H
ATOM   2083  C   GLN X 133      15.467 -61.307  60.992  1.00  0.00           C
ATOM   2084  O   GLN X 133      14.511 -61.736  61.591  1.00  0.00           O
ATOM   2085  N   VAL X 134      15.330 -60.748  59.776  1.00  0.00           N
ATOM   2086  H   VAL X 134      16.142 -60.471  59.243  1.00  0.00           H
ATOM   2087  CA  VAL X 134      13.999 -60.497  59.155  1.00  0.00           C
ATOM   2088  HA  VAL X 134      13.346 -59.869  59.763  1.00  0.00           H
ATOM   2089  CB  VAL X 134      14.271 -59.683  57.840  1.00  0.00           C
ATOM   2090  HB  VAL X 134      15.048 -60.250  57.330  1.00  0.00           H
ATOM   2091  CG1 VAL X 134      12.994 -59.528  57.023  1.00  0.00           C
ATOM   2092 HG11 VAL X 134      12.268 -59.087  57.706  1.00  0.00           H
ATOM   2093 HG12 VAL X 134      13.132 -58.762  56.261  1.00  0.00           H
ATOM   2094 HG13 VAL X 134      12.692 -60.455  56.539  1.00  0.00           H
ATOM   2095  CG2 VAL X 134      14.889 -58.367  58.216  1.00  0.00           C
ATOM   2096 HG21 VAL X 134      15.691 -58.414  58.953  1.00  0.00           H
ATOM   2097 HG22 VAL X 134      15.284 -57.928  57.301  1.00  0.00           H
ATOM   2098 HG23 VAL X 134      14.232 -57.738  58.820  1.00  0.00           H
ATOM   2099  C   VAL X 134      13.224 -61.811  58.863  1.00  0.00           C
ATOM   2100  O   VAL X 134      12.004 -61.715  58.951  1.00  0.00           O
ATOM   2101  N   ASP X 135      13.858 -62.948  58.658  1.00  0.00           N
ATOM   2102  H   ASP X 135      14.853 -63.022  58.500  1.00  0.00           H
ATOM   2103  CA  ASP X 135      13.126 -64.179  58.583  1.00  0.00           C
ATOM   2104  HA  ASP X 135      12.307 -63.999  57.887  1.00  0.00           H
ATOM   2105  CB  ASP X 135      14.054 -65.255  58.009  1.00  0.00           C
ATOM   2106  HB2 ASP X 135      14.032 -65.188  56.922  1.00  0.00           H
ATOM   2107  HB3 ASP X 135      15.057 -65.345  58.427  1.00  0.00           H
ATOM   2108  CG  ASP X 135      13.417 -66.564  58.279  1.00  0.00           C
ATOM   2109  OD1 ASP X 135      13.755 -67.202  59.326  1.00  0.00           O
ATOM   2110  OD2 ASP X 135      12.596 -67.025  57.467  1.00  0.00           O
ATOM   2111  C   ASP X 135      12.558 -64.573  59.956  1.00  0.00           C
ATOM   2112  O   ASP X 135      11.434 -65.021  60.002  1.00  0.00           O
ATOM   2113  N   GLY X 136      13.328 -64.412  61.041  1.00  0.00           N
ATOM   2114  H   GLY X 136      14.285 -64.158  60.843  1.00  0.00           H
ATOM   2115  CA  GLY X 136      12.826 -64.727  62.365  1.00  0.00           C
ATOM   2116  HA2 GLY X 136      12.390 -65.726  62.345  1.00  0.00           H
ATOM   2117  HA3 GLY X 136      13.600 -64.621  63.127  1.00  0.00           H
ATOM   2118  C   GLY X 136      11.734 -63.829  62.937  1.00  0.00           C
ATOM   2119  O   GLY X 136      11.058 -64.165  63.895  1.00  0.00           O
ATOM   2120  N   GLN X 137      11.708 -62.549  62.459  1.00  0.00           N
ATOM   2121  H   GLN X 137      12.397 -62.196  61.809  1.00  0.00           H
ATOM   2122  CA  GLN X 137      10.624 -61.607  62.669  1.00  0.00           C
ATOM   2123  HA  GLN X 137      10.418 -61.686  63.737  1.00  0.00           H
ATOM   2124  CB  GLN X 137      11.096 -60.176  62.475  1.00  0.00           C
ATOM   2125  HB2 GLN X 137      11.501 -60.144  61.463  1.00  0.00           H
ATOM   2126  HB3 GLN X 137      10.213 -59.538  62.414  1.00  0.00           H
ATOM   2127  CG  GLN X 137      12.050 -59.575  63.517  1.00  0.00           C
ATOM   2128  HG2 GLN X 137      11.359 -59.269  64.301  1.00  0.00           H
ATOM   2129  HG3 GLN X 137      12.770 -60.287  63.921  1.00  0.00           H
ATOM   2130  CD  GLN X 137      12.883 -58.458  62.945  1.00  0.00           C
ATOM   2131  OE1 GLN X 137      12.391 -57.592  62.216  1.00  0.00           O
ATOM   2132  NE2 GLN X 137      14.139 -58.417  63.134  1.00  0.00           N
ATOM   2133 HE21 GLN X 137      14.772 -57.826  62.614  1.00  0.00           H
ATOM   2134 HE22 GLN X 137      14.439 -58.920  63.957  1.00  0.00           H
ATOM   2135  C   GLN X 137       9.371 -61.956  61.872  1.00  0.00           C
ATOM   2136  O   GLN X 137       8.244 -61.897  62.367  1.00  0.00           O
ATOM   2137  N   ARG X 138       9.554 -62.422  60.628  1.00  0.00           N
ATOM   2138  H   ARG X 138      10.400 -62.082  60.192  1.00  0.00           H
ATOM   2139  CA  ARG X 138       8.502 -62.993  59.834  1.00  0.00           C
ATOM   2140  HA  ARG X 138       7.670 -62.299  59.719  1.00  0.00           H
ATOM   2141  CB  ARG X 138       9.020 -63.344  58.477  1.00  0.00           C
ATOM   2142  HB2 ARG X 138       9.393 -62.459  57.961  1.00  0.00           H
ATOM   2143  HB3 ARG X 138       9.694 -64.197  58.557  1.00  0.00           H
ATOM   2144  CG  ARG X 138       7.948 -63.858  57.422  1.00  0.00           C
ATOM   2145  HG2 ARG X 138       7.485 -64.793  57.737  1.00  0.00           H
ATOM   2146  HG3 ARG X 138       7.243 -63.029  57.466  1.00  0.00           H
ATOM   2147  CD  ARG X 138       8.647 -64.121  56.084  1.00  0.00           C
ATOM   2148  HD2 ARG X 138       7.975 -64.652  55.410  1.00  0.00           H
ATOM   2149  HD3 ARG X 138       8.816 -63.141  55.635  1.00  0.00           H
ATOM   2150  NE  ARG X 138       9.907 -64.910  56.005  1.00  0.00           N
ATOM   2151  HE  ARG X 138      10.014 -65.465  56.842  1.00  0.00           H
ATOM   2152  CZ  ARG X 138      10.637 -65.218  54.927  1.00  0.00           C
ATOM   2153  NH1 ARG X 138      10.306 -64.753  53.745  1.00  0.00           N
ATOM   2154 HH11 ARG X 138       9.404 -64.299  53.692  1.00  0.00           H
ATOM   2155 HH12 ARG X 138      10.989 -64.931  53.023  1.00  0.00           H
ATOM   2156  NH2 ARG X 138      11.612 -66.034  55.049  1.00  0.00           N
ATOM   2157 HH21 ARG X 138      11.835 -66.357  55.979  1.00  0.00           H
ATOM   2158 HH22 ARG X 138      12.209 -66.241  54.262  1.00  0.00           H
ATOM   2159  C   ARG X 138       7.810 -64.217  60.404  1.00  0.00           C
ATOM   2160  O   ARG X 138       6.597 -64.295  60.298  1.00  0.00           O
ATOM   2161  N   LYS X 139       8.511 -65.150  60.980  1.00  0.00           N
ATOM   2162  H   LYS X 139       9.516 -65.062  60.970  1.00  0.00           H
ATOM   2163  CA  LYS X 139       8.022 -66.349  61.784  1.00  0.00           C
ATOM   2164  HA  LYS X 139       7.334 -67.013  61.263  1.00  0.00           H
ATOM   2165  CB  LYS X 139       9.261 -67.242  62.116  1.00  0.00           C
ATOM   2166  HB2 LYS X 139      10.146 -66.613  62.207  1.00  0.00           H
ATOM   2167  HB3 LYS X 139       9.054 -67.728  63.070  1.00  0.00           H
ATOM   2168  CG  LYS X 139       9.598 -68.253  60.952  1.00  0.00           C
ATOM   2169  HG2 LYS X 139       8.747 -68.933  61.012  1.00  0.00           H
ATOM   2170  HG3 LYS X 139       9.510 -67.779  59.975  1.00  0.00           H
ATOM   2171  CD  LYS X 139      10.911 -68.912  61.288  1.00  0.00           C
ATOM   2172  HD2 LYS X 139      11.606 -68.076  61.373  1.00  0.00           H
ATOM   2173  HD3 LYS X 139      11.015 -69.290  62.306  1.00  0.00           H
ATOM   2174  CE  LYS X 139      11.335 -69.932  60.210  1.00  0.00           C
ATOM   2175  HE2 LYS X 139      12.233 -70.465  60.521  1.00  0.00           H
ATOM   2176  HE3 LYS X 139      10.537 -70.625  59.945  1.00  0.00           H
ATOM   2177  NZ  LYS X 139      11.784 -69.286  58.940  1.00  0.00           N
ATOM   2178  HZ1 LYS X 139      12.388 -68.476  58.954  1.00  0.00           H
ATOM   2179  HZ2 LYS X 139      12.090 -69.983  58.277  1.00  0.00           H
ATOM   2180  HZ3 LYS X 139      10.992 -68.847  58.495  1.00  0.00           H
ATOM   2181  C   LYS X 139       7.200 -65.917  63.074  1.00  0.00           C
ATOM   2182  O   LYS X 139       6.341 -66.738  63.372  1.00  0.00           O
ATOM   2183  N   ASP X 140       7.382 -64.747  63.715  1.00  0.00           N
ATOM   2184  H   ASP X 140       8.056 -64.073  63.379  1.00  0.00           H
ATOM   2185  CA  ASP X 140       6.551 -64.420  64.839  1.00  0.00           C
ATOM   2186  HA  ASP X 140       6.356 -65.297  65.456  1.00  0.00           H
ATOM   2187  CB  ASP X 140       7.301 -63.491  65.854  1.00  0.00           C
ATOM   2188  HB2 ASP X 140       7.821 -62.660  65.377  1.00  0.00           H
ATOM   2189  HB3 ASP X 140       6.611 -63.063  66.582  1.00  0.00           H
ATOM   2190  CG  ASP X 140       8.437 -64.206  66.559  1.00  0.00           C
ATOM   2191  OD1 ASP X 140       9.171 -63.534  67.307  1.00  0.00           O
ATOM   2192  OD2 ASP X 140       8.510 -65.452  66.563  1.00  0.00           O
ATOM   2193  C   ASP X 140       5.134 -63.909  64.352  1.00  0.00           C
ATOM   2194  O   ASP X 140       4.088 -64.470  64.718  1.00  0.00           O
ATOM   2195  N   PHE X 141       5.056 -62.991  63.371  1.00  0.00           N
ATOM   2196  H   PHE X 141       5.939 -62.806  62.917  1.00  0.00           H
ATOM   2197  CA  PHE X 141       3.779 -62.478  62.793  1.00  0.00           C
ATOM   2198  HA  PHE X 141       3.076 -62.146  63.556  1.00  0.00           H
ATOM   2199  CB  PHE X 141       4.124 -61.467  61.695  1.00  0.00           C
ATOM   2200  HB2 PHE X 141       4.648 -61.888  60.839  1.00  0.00           H
ATOM   2201  HB3 PHE X 141       3.199 -61.034  61.313  1.00  0.00           H
ATOM   2202  CG  PHE X 141       4.843 -60.203  62.174  1.00  0.00           C
ATOM   2203  CD1 PHE X 141       4.334 -59.458  63.275  1.00  0.00           C
ATOM   2204  HD1 PHE X 141       3.402 -59.761  63.729  1.00  0.00           H
ATOM   2205  CE1 PHE X 141       5.009 -58.300  63.741  1.00  0.00           C
ATOM   2206  HE1 PHE X 141       4.613 -57.755  64.585  1.00  0.00           H
ATOM   2207  CZ  PHE X 141       6.229 -57.976  63.124  1.00  0.00           C
ATOM   2208  HZ  PHE X 141       6.859 -57.193  63.518  1.00  0.00           H
ATOM   2209  CE2 PHE X 141       6.711 -58.686  62.027  1.00  0.00           C
ATOM   2210  HE2 PHE X 141       7.668 -58.430  61.597  1.00  0.00           H
ATOM   2211  CD2 PHE X 141       6.073 -59.802  61.549  1.00  0.00           C
ATOM   2212  HD2 PHE X 141       6.326 -60.218  60.586  1.00  0.00           H
ATOM   2213  C   PHE X 141       2.979 -63.542  62.115  1.00  0.00           C
ATOM   2214  O   PHE X 141       1.762 -63.562  62.354  1.00  0.00           O
ATOM   2215  N   ILE X 142       3.504 -64.443  61.316  1.00  0.00           N
ATOM   2216  H   ILE X 142       4.500 -64.357  61.175  1.00  0.00           H
ATOM   2217  CA  ILE X 142       2.778 -65.625  60.855  1.00  0.00           C
ATOM   2218  HA  ILE X 142       1.855 -65.182  60.476  1.00  0.00           H
ATOM   2219  CB  ILE X 142       3.571 -66.275  59.703  1.00  0.00           C
ATOM   2220  HB  ILE X 142       4.138 -65.514  59.168  1.00  0.00           H
ATOM   2221  CG2 ILE X 142       4.564 -67.357  60.201  1.00  0.00           C
ATOM   2222 HG21 ILE X 142       5.210 -67.608  59.360  1.00  0.00           H
ATOM   2223 HG22 ILE X 142       5.101 -66.865  61.011  1.00  0.00           H
ATOM   2224 HG23 ILE X 142       3.944 -68.182  60.552  1.00  0.00           H
ATOM   2225  CG1 ILE X 142       2.569 -66.779  58.683  1.00  0.00           C
ATOM   2226 HG12 ILE X 142       1.977 -67.545  59.185  1.00  0.00           H
ATOM   2227 HG13 ILE X 142       1.905 -66.005  58.295  1.00  0.00           H
ATOM   2228  CD1 ILE X 142       3.186 -67.316  57.422  1.00  0.00           C
ATOM   2229 HD11 ILE X 142       3.883 -66.658  56.903  1.00  0.00           H
ATOM   2230 HD12 ILE X 142       3.603 -68.302  57.631  1.00  0.00           H
ATOM   2231 HD13 ILE X 142       2.371 -67.476  56.715  1.00  0.00           H
ATOM   2232  C   ILE X 142       2.285 -66.561  61.955  1.00  0.00           C
ATOM   2233  O   ILE X 142       1.266 -67.132  61.740  1.00  0.00           O
ATOM   2234  N   ARG X 143       3.024 -66.652  63.140  1.00  0.00           N
ATOM   2235  H   ARG X 143       3.933 -66.215  63.199  1.00  0.00           H
ATOM   2236  CA  ARG X 143       2.531 -67.197  64.379  1.00  0.00           C
ATOM   2237  HA  ARG X 143       2.011 -68.125  64.138  1.00  0.00           H
ATOM   2238  CB  ARG X 143       3.755 -67.653  65.275  1.00  0.00           C
ATOM   2239  HB2 ARG X 143       4.171 -68.467  64.683  1.00  0.00           H
ATOM   2240  HB3 ARG X 143       4.551 -66.912  65.318  1.00  0.00           H
ATOM   2241  CG  ARG X 143       3.535 -68.148  66.663  1.00  0.00           C
ATOM   2242  HG2 ARG X 143       4.511 -68.396  67.083  1.00  0.00           H
ATOM   2243  HG3 ARG X 143       3.039 -67.348  67.210  1.00  0.00           H
ATOM   2244  CD  ARG X 143       2.759 -69.490  66.695  1.00  0.00           C
ATOM   2245  HD2 ARG X 143       1.857 -69.488  66.084  1.00  0.00           H
ATOM   2246  HD3 ARG X 143       3.471 -70.218  66.303  1.00  0.00           H
ATOM   2247  NE  ARG X 143       2.443 -69.883  68.050  1.00  0.00           N
ATOM   2248  HE  ARG X 143       3.176 -70.081  68.716  1.00  0.00           H
ATOM   2249  CZ  ARG X 143       1.237 -69.821  68.668  1.00  0.00           C
ATOM   2250  NH1 ARG X 143       0.267 -69.204  68.088  1.00  0.00           N
ATOM   2251 HH11 ARG X 143       0.378 -68.703  67.218  1.00  0.00           H
ATOM   2252 HH12 ARG X 143      -0.636 -69.408  68.494  1.00  0.00           H
ATOM   2253  NH2 ARG X 143       0.944 -70.172  69.859  1.00  0.00           N
ATOM   2254 HH21 ARG X 143       1.782 -70.326  70.402  1.00  0.00           H
ATOM   2255 HH22 ARG X 143       0.079 -69.908  70.308  1.00  0.00           H
ATOM   2256  C   ARG X 143       1.564 -66.404  65.215  1.00  0.00           C
ATOM   2257  O   ARG X 143       0.817 -67.022  66.045  1.00  0.00           O
ATOM   2258  N   LEU X 144       1.430 -65.107  64.920  1.00  0.00           N
ATOM   2259  H   LEU X 144       2.046 -64.621  64.283  1.00  0.00           H
ATOM   2260  CA  LEU X 144       0.270 -64.344  65.285  1.00  0.00           C
ATOM   2261  HA  LEU X 144      -0.077 -64.805  66.210  1.00  0.00           H
ATOM   2262  CB  LEU X 144       0.645 -62.891  65.560  1.00  0.00           C
ATOM   2263  HB2 LEU X 144       1.171 -62.532  64.675  1.00  0.00           H
ATOM   2264  HB3 LEU X 144      -0.223 -62.250  65.704  1.00  0.00           H
ATOM   2265  CG  LEU X 144       1.377 -62.664  66.880  1.00  0.00           C
ATOM   2266  HG  LEU X 144       2.319 -63.208  66.822  1.00  0.00           H
ATOM   2267  CD1 LEU X 144       1.933 -61.172  66.878  1.00  0.00           C
ATOM   2268 HD11 LEU X 144       1.450 -60.533  66.138  1.00  0.00           H
ATOM   2269 HD12 LEU X 144       1.667 -60.750  67.848  1.00  0.00           H
ATOM   2270 HD13 LEU X 144       3.020 -61.131  66.806  1.00  0.00           H
ATOM   2271  CD2 LEU X 144       0.509 -63.037  68.046  1.00  0.00           C
ATOM   2272 HD21 LEU X 144      -0.564 -62.929  67.885  1.00  0.00           H
ATOM   2273 HD22 LEU X 144       0.511 -64.065  68.410  1.00  0.00           H
ATOM   2274 HD23 LEU X 144       0.852 -62.435  68.888  1.00  0.00           H
ATOM   2275  C   LEU X 144      -0.891 -64.460  64.238  1.00  0.00           C
ATOM   2276  O   LEU X 144      -1.753 -63.613  64.303  1.00  0.00           O
ATOM   2277  N   GLY X 145      -0.841 -65.431  63.376  1.00  0.00           N
ATOM   2278  H   GLY X 145      -0.086 -66.101  63.400  1.00  0.00           H
ATOM   2279  CA  GLY X 145      -1.818 -65.747  62.356  1.00  0.00           C
ATOM   2280  HA2 GLY X 145      -1.617 -66.784  62.089  1.00  0.00           H
ATOM   2281  HA3 GLY X 145      -2.787 -65.963  62.805  1.00  0.00           H
ATOM   2282  C   GLY X 145      -2.009 -64.691  61.258  1.00  0.00           C
ATOM   2283  O   GLY X 145      -2.786 -64.863  60.381  1.00  0.00           O
ATOM   2284  N   VAL X 146      -1.221 -63.653  61.211  1.00  0.00           N
ATOM   2285  H   VAL X 146      -0.500 -63.657  61.918  1.00  0.00           H
ATOM   2286  CA  VAL X 146      -1.245 -62.577  60.192  1.00  0.00           C
ATOM   2287  HA  VAL X 146      -2.223 -62.114  60.055  1.00  0.00           H
ATOM   2288  CB  VAL X 146      -0.202 -61.411  60.484  1.00  0.00           C
ATOM   2289  HB  VAL X 146       0.751 -61.932  60.386  1.00  0.00           H
ATOM   2290  CG1 VAL X 146      -0.184 -60.307  59.365  1.00  0.00           C
ATOM   2291 HG11 VAL X 146       0.439 -60.621  58.529  1.00  0.00           H
ATOM   2292 HG12 VAL X 146      -1.220 -60.210  59.039  1.00  0.00           H
ATOM   2293 HG13 VAL X 146       0.323 -59.426  59.760  1.00  0.00           H
ATOM   2294  CG2 VAL X 146      -0.340 -60.813  61.912  1.00  0.00           C
ATOM   2295 HG21 VAL X 146       0.555 -60.224  62.111  1.00  0.00           H
ATOM   2296 HG22 VAL X 146      -1.194 -60.135  61.909  1.00  0.00           H
ATOM   2297 HG23 VAL X 146      -0.416 -61.634  62.623  1.00  0.00           H
ATOM   2298  C   VAL X 146      -0.871 -63.231  58.830  1.00  0.00           C
ATOM   2299  O   VAL X 146       0.139 -63.891  58.793  1.00  0.00           O
ATOM   2300  N   LEU X 147      -1.677 -62.969  57.802  1.00  0.00           N
ATOM   2301  H   LEU X 147      -2.572 -62.521  57.932  1.00  0.00           H
ATOM   2302  CA  LEU X 147      -1.375 -63.477  56.447  1.00  0.00           C
ATOM   2303  HA  LEU X 147      -0.444 -64.044  56.421  1.00  0.00           H
ATOM   2304  CB  LEU X 147      -2.439 -64.514  55.986  1.00  0.00           C
ATOM   2305  HB2 LEU X 147      -3.432 -64.119  55.774  1.00  0.00           H
ATOM   2306  HB3 LEU X 147      -2.183 -64.856  54.983  1.00  0.00           H
ATOM   2307  CG  LEU X 147      -2.622 -65.794  56.844  1.00  0.00           C
ATOM   2308  HG  LEU X 147      -3.065 -65.572  57.815  1.00  0.00           H
ATOM   2309  CD1 LEU X 147      -3.535 -66.794  56.040  1.00  0.00           C
ATOM   2310 HD11 LEU X 147      -3.407 -67.784  56.477  1.00  0.00           H
ATOM   2311 HD12 LEU X 147      -4.563 -66.484  56.235  1.00  0.00           H
ATOM   2312 HD13 LEU X 147      -3.192 -66.817  55.005  1.00  0.00           H
ATOM   2313  CD2 LEU X 147      -1.322 -66.586  57.019  1.00  0.00           C
ATOM   2314 HD21 LEU X 147      -0.801 -66.136  57.865  1.00  0.00           H
ATOM   2315 HD22 LEU X 147      -1.642 -67.563  57.378  1.00  0.00           H
ATOM   2316 HD23 LEU X 147      -0.634 -66.731  56.187  1.00  0.00           H
ATOM   2317  C   LEU X 147      -1.201 -62.319  55.372  1.00  0.00           C
ATOM   2318  O   LEU X 147      -2.182 -61.718  54.928  1.00  0.00           O
ATOM   2319  N   GLY X 148       0.038 -61.914  55.122  1.00  0.00           N
ATOM   2320  H   GLY X 148       0.793 -62.377  55.609  1.00  0.00           H
ATOM   2321  CA  GLY X 148       0.433 -61.048  54.103  1.00  0.00           C
ATOM   2322  HA2 GLY X 148      -0.394 -60.518  53.632  1.00  0.00           H
ATOM   2323  HA3 GLY X 148       1.085 -60.303  54.557  1.00  0.00           H
ATOM   2324  C   GLY X 148       1.220 -61.746  53.026  1.00  0.00           C
ATOM   2325  O   GLY X 148       1.388 -62.950  53.163  1.00  0.00           O
ATOM   2326  N   ASP X 149       1.915 -61.036  52.122  1.00  0.00           N
ATOM   2327  H   ASP X 149       1.753 -60.038  52.085  1.00  0.00           H
ATOM   2328  CA  ASP X 149       2.893 -61.576  51.157  1.00  0.00           C
ATOM   2329  HA  ASP X 149       2.463 -62.533  50.859  1.00  0.00           H
ATOM   2330  CB  ASP X 149       3.136 -60.479  50.011  1.00  0.00           C
ATOM   2331  HB2 ASP X 149       2.279 -59.809  49.934  1.00  0.00           H
ATOM   2332  HB3 ASP X 149       3.981 -59.833  50.247  1.00  0.00           H
ATOM   2333  CG  ASP X 149       3.265 -61.139  48.608  1.00  0.00           C
ATOM   2334  OD1 ASP X 149       3.813 -60.515  47.658  1.00  0.00           O
ATOM   2335  OD2 ASP X 149       2.834 -62.287  48.390  1.00  0.00           O
ATOM   2336  C   ASP X 149       4.259 -62.033  51.758  1.00  0.00           C
ATOM   2337  O   ASP X 149       5.353 -61.589  51.297  1.00  0.00           O
ATOM   2338  N   TRP X 150       4.239 -62.849  52.855  1.00  0.00           N
ATOM   2339  H   TRP X 150       3.326 -62.868  53.288  1.00  0.00           H
ATOM   2340  CA  TRP X 150       5.411 -63.280  53.618  1.00  0.00           C
ATOM   2341  HA  TRP X 150       5.815 -62.317  53.928  1.00  0.00           H
ATOM   2342  CB  TRP X 150       4.959 -64.023  54.872  1.00  0.00           C
ATOM   2343  HB2 TRP X 150       4.316 -64.855  54.582  1.00  0.00           H
ATOM   2344  HB3 TRP X 150       5.814 -64.350  55.461  1.00  0.00           H
ATOM   2345  CG  TRP X 150       4.152 -63.232  55.812  1.00  0.00           C
ATOM   2346  CD1 TRP X 150       2.932 -63.561  56.350  1.00  0.00           C
ATOM   2347  HD1 TRP X 150       2.249 -64.381  56.183  1.00  0.00           H
ATOM   2348  NE1 TRP X 150       2.667 -62.730  57.397  1.00  0.00           N
ATOM   2349  HE1 TRP X 150       1.857 -62.835  57.990  1.00  0.00           H
ATOM   2350  CE2 TRP X 150       3.554 -61.671  57.478  1.00  0.00           C
ATOM   2351  CZ2 TRP X 150       3.641 -60.615  58.381  1.00  0.00           C
ATOM   2352  HZ2 TRP X 150       2.878 -60.381  59.109  1.00  0.00           H
ATOM   2353  CH2 TRP X 150       4.826 -59.908  58.358  1.00  0.00           C
ATOM   2354  HH2 TRP X 150       4.821 -59.083  59.054  1.00  0.00           H
ATOM   2355  CZ3 TRP X 150       5.829 -60.221  57.449  1.00  0.00           C
ATOM   2356  HZ3 TRP X 150       6.778 -59.718  57.347  1.00  0.00           H
ATOM   2357  CE3 TRP X 150       5.679 -61.220  56.483  1.00  0.00           C
ATOM   2358  HE3 TRP X 150       6.425 -61.280  55.706  1.00  0.00           H
ATOM   2359  CD2 TRP X 150       4.565 -62.042  56.505  1.00  0.00           C
ATOM   2360  C   TRP X 150       6.503 -64.065  52.821  1.00  0.00           C
ATOM   2361  O   TRP X 150       7.660 -64.181  53.262  1.00  0.00           O
ATOM   2362  N   SER X 151       6.115 -64.674  51.676  1.00  0.00           N
ATOM   2363  H   SER X 151       5.148 -64.515  51.427  1.00  0.00           H
ATOM   2364  CA  SER X 151       7.108 -65.282  50.766  1.00  0.00           C
ATOM   2365  HA  SER X 151       7.801 -65.899  51.338  1.00  0.00           H
ATOM   2366  CB  SER X 151       6.537 -66.154  49.651  1.00  0.00           C
ATOM   2367  HB2 SER X 151       7.414 -66.642  49.230  1.00  0.00           H
ATOM   2368  HB3 SER X 151       5.876 -66.872  50.137  1.00  0.00           H
ATOM   2369  OG  SER X 151       5.899 -65.437  48.627  1.00  0.00           O
ATOM   2370  HG  SER X 151       5.211 -64.854  48.959  1.00  0.00           H
ATOM   2371  C   SER X 151       8.037 -64.221  50.096  1.00  0.00           C
ATOM   2372  O   SER X 151       9.167 -64.419  49.622  1.00  0.00           O
ATOM   2373  N   HID X 152       7.499 -63.003  49.969  1.00  0.00           N
ATOM   2374  H   HID X 152       6.642 -62.774  50.452  1.00  0.00           H
ATOM   2375  CA  HID X 152       8.065 -61.871  49.237  1.00  0.00           C
ATOM   2376  HA  HID X 152       9.138 -62.050  49.205  1.00  0.00           H
ATOM   2377  CB  HID X 152       7.436 -61.950  47.811  1.00  0.00           C
ATOM   2378  HB2 HID X 152       7.511 -62.923  47.324  1.00  0.00           H
ATOM   2379  HB3 HID X 152       6.422 -61.563  47.907  1.00  0.00           H
ATOM   2380  CG  HID X 152       8.067 -61.045  46.820  1.00  0.00           C
ATOM   2381  ND1 HID X 152       7.437 -60.679  45.638  1.00  0.00           N
ATOM   2382  HD1 HID X 152       6.439 -60.658  45.483  1.00  0.00           H
ATOM   2383  CE1 HID X 152       8.328 -59.928  44.959  1.00  0.00           C
ATOM   2384  HE1 HID X 152       7.995 -59.307  44.139  1.00  0.00           H
ATOM   2385  NE2 HID X 152       9.478 -59.871  45.558  1.00  0.00           N
ATOM   2386  CD2 HID X 152       9.415 -60.678  46.662  1.00  0.00           C
ATOM   2387  HD2 HID X 152      10.171 -60.827  47.419  1.00  0.00           H
ATOM   2388  C   HID X 152       7.957 -60.556  49.955  1.00  0.00           C
ATOM   2389  O   HID X 152       7.474 -59.594  49.326  1.00  0.00           O
ATOM   2390  N   PRO X 153       8.360 -60.413  51.218  1.00  0.00           N
ATOM   2391  CD  PRO X 153       9.008 -61.432  51.997  1.00  0.00           C
ATOM   2392  HD2 PRO X 153       9.897 -61.758  51.460  1.00  0.00           H
ATOM   2393  HD3 PRO X 153       8.282 -62.197  52.272  1.00  0.00           H
ATOM   2394  CG  PRO X 153       9.453 -60.806  53.281  1.00  0.00           C
ATOM   2395  HG2 PRO X 153      10.529 -60.667  53.184  1.00  0.00           H
ATOM   2396  HG3 PRO X 153       9.180 -61.510  54.066  1.00  0.00           H
ATOM   2397  CB  PRO X 153       8.642 -59.466  53.431  1.00  0.00           C
ATOM   2398  HB2 PRO X 153       9.307 -58.750  53.912  1.00  0.00           H
ATOM   2399  HB3 PRO X 153       7.673 -59.701  53.870  1.00  0.00           H
ATOM   2400  CA  PRO X 153       8.334 -59.097  51.951  1.00  0.00           C
ATOM   2401  HA  PRO X 153       7.321 -58.693  51.941  1.00  0.00           H
ATOM   2402  C   PRO X 153       9.365 -58.174  51.281  1.00  0.00           C
ATOM   2403  O   PRO X 153      10.397 -58.613  50.847  1.00  0.00           O
ATOM   2404  N   TYR X 154       9.026 -56.851  51.238  1.00  0.00           N
ATOM   2405  H   TYR X 154       8.287 -56.499  51.828  1.00  0.00           H
ATOM   2406  CA  TYR X 154      10.017 -55.966  50.643  1.00  0.00           C
ATOM   2407  HA  TYR X 154      10.406 -56.533  49.797  1.00  0.00           H
ATOM   2408  CB  TYR X 154       9.418 -54.676  50.015  1.00  0.00           C
ATOM   2409  HB2 TYR X 154      10.157 -54.220  49.355  1.00  0.00           H
ATOM   2410  HB3 TYR X 154       8.560 -54.908  49.383  1.00  0.00           H
ATOM   2411  CG  TYR X 154       9.082 -53.593  51.029  1.00  0.00           C
ATOM   2412  CD1 TYR X 154       7.717 -53.495  51.479  1.00  0.00           C
ATOM   2413  HD1 TYR X 154       7.082 -54.235  51.016  1.00  0.00           H
ATOM   2414  CE1 TYR X 154       7.268 -52.559  52.381  1.00  0.00           C
ATOM   2415  HE1 TYR X 154       6.238 -52.428  52.678  1.00  0.00           H
ATOM   2416  CZ  TYR X 154       8.257 -51.720  52.999  1.00  0.00           C
ATOM   2417  OH  TYR X 154       7.925 -50.777  53.944  1.00  0.00           O
ATOM   2418  HH  TYR X 154       6.995 -50.690  53.722  1.00  0.00           H
ATOM   2419  CE2 TYR X 154       9.601 -51.859  52.616  1.00  0.00           C
ATOM   2420  HE2 TYR X 154      10.370 -51.167  52.925  1.00  0.00           H
ATOM   2421  CD2 TYR X 154      10.030 -52.758  51.594  1.00  0.00           C
ATOM   2422  HD2 TYR X 154      11.040 -52.748  51.215  1.00  0.00           H
ATOM   2423  C   TYR X 154      11.344 -55.686  51.484  1.00  0.00           C
ATOM   2424  O   TYR X 154      11.299 -55.504  52.709  1.00  0.00           O
ATOM   2425  N   LEU X 155      12.417 -55.494  50.790  1.00  0.00           N
ATOM   2426  H   LEU X 155      12.345 -55.624  49.792  1.00  0.00           H
ATOM   2427  CA  LEU X 155      13.688 -55.379  51.461  1.00  0.00           C
ATOM   2428  HA  LEU X 155      13.564 -54.981  52.468  1.00  0.00           H
ATOM   2429  CB  LEU X 155      14.396 -56.789  51.634  1.00  0.00           C
ATOM   2430  HB2 LEU X 155      14.244 -57.346  50.710  1.00  0.00           H
ATOM   2431  HB3 LEU X 155      15.476 -56.777  51.775  1.00  0.00           H
ATOM   2432  CG  LEU X 155      13.830 -57.615  52.780  1.00  0.00           C
ATOM   2433  HG  LEU X 155      12.741 -57.651  52.767  1.00  0.00           H
ATOM   2434  CD1 LEU X 155      14.227 -59.106  52.678  1.00  0.00           C
ATOM   2435 HD11 LEU X 155      15.299 -59.254  52.813  1.00  0.00           H
ATOM   2436 HD12 LEU X 155      13.669 -59.742  53.364  1.00  0.00           H
ATOM   2437 HD13 LEU X 155      14.031 -59.484  51.675  1.00  0.00           H
ATOM   2438  CD2 LEU X 155      14.450 -57.049  54.084  1.00  0.00           C
ATOM   2439 HD21 LEU X 155      15.518 -57.251  54.167  1.00  0.00           H
ATOM   2440 HD22 LEU X 155      14.158 -55.999  54.122  1.00  0.00           H
ATOM   2441 HD23 LEU X 155      13.844 -57.381  54.929  1.00  0.00           H
ATOM   2442  C   LEU X 155      14.593 -54.413  50.697  1.00  0.00           C
ATOM   2443  O   LEU X 155      14.949 -54.633  49.541  1.00  0.00           O
ATOM   2444  N   THR X 156      15.129 -53.405  51.351  1.00  0.00           N
ATOM   2445  H   THR X 156      14.824 -53.104  52.266  1.00  0.00           H
ATOM   2446  CA  THR X 156      15.995 -52.549  50.622  1.00  0.00           C
ATOM   2447  HA  THR X 156      15.500 -52.098  49.761  1.00  0.00           H
ATOM   2448  CB  THR X 156      16.350 -51.339  51.501  1.00  0.00           C
ATOM   2449  HB  THR X 156      17.024 -50.738  50.892  1.00  0.00           H
ATOM   2450  CG2 THR X 156      15.200 -50.409  51.838  1.00  0.00           C
ATOM   2451 HG21 THR X 156      15.633 -49.417  51.979  1.00  0.00           H
ATOM   2452 HG22 THR X 156      14.505 -50.607  51.022  1.00  0.00           H
ATOM   2453 HG23 THR X 156      14.758 -50.779  52.763  1.00  0.00           H
ATOM   2454  OG1 THR X 156      17.013 -51.638  52.749  1.00  0.00           O
ATOM   2455  HG1 THR X 156      17.163 -50.755  53.093  1.00  0.00           H
ATOM   2456  C   THR X 156      17.313 -53.098  50.058  1.00  0.00           C
ATOM   2457  O   THR X 156      17.853 -52.512  49.108  1.00  0.00           O
ATOM   2458  N   MET X 157      17.763 -54.219  50.561  1.00  0.00           N
ATOM   2459  H   MET X 157      17.227 -54.574  51.338  1.00  0.00           H
ATOM   2460  CA  MET X 157      18.944 -54.999  50.222  1.00  0.00           C
ATOM   2461  HA  MET X 157      19.698 -54.238  50.024  1.00  0.00           H
ATOM   2462  CB  MET X 157      19.390 -55.813  51.441  1.00  0.00           C
ATOM   2463  HB2 MET X 157      20.364 -56.273  51.274  1.00  0.00           H
ATOM   2464  HB3 MET X 157      19.632 -55.061  52.191  1.00  0.00           H
ATOM   2465  CG  MET X 157      18.417 -56.829  51.909  1.00  0.00           C
ATOM   2466  HG2 MET X 157      17.583 -56.255  52.313  1.00  0.00           H
ATOM   2467  HG3 MET X 157      18.001 -57.481  51.143  1.00  0.00           H
ATOM   2468  SD  MET X 157      19.033 -57.903  53.303  1.00  0.00           S
ATOM   2469  CE  MET X 157      20.038 -59.052  52.348  1.00  0.00           C
ATOM   2470  HE1 MET X 157      20.668 -58.460  51.681  1.00  0.00           H
ATOM   2471  HE2 MET X 157      20.678 -59.705  52.939  1.00  0.00           H
ATOM   2472  HE3 MET X 157      19.337 -59.636  51.752  1.00  0.00           H
ATOM   2473  C   MET X 157      18.770 -55.971  49.101  1.00  0.00           C
ATOM   2474  O   MET X 157      19.734 -56.601  48.716  1.00  0.00           O
ATOM   2475  N   ASP X 158      17.604 -56.053  48.483  1.00  0.00           N
ATOM   2476  H   ASP X 158      16.870 -55.379  48.642  1.00  0.00           H
ATOM   2477  CA  ASP X 158      17.465 -56.727  47.150  1.00  0.00           C
ATOM   2478  HA  ASP X 158      17.685 -57.775  47.354  1.00  0.00           H
ATOM   2479  CB  ASP X 158      15.923 -56.742  46.856  1.00  0.00           C
ATOM   2480  HB2 ASP X 158      15.506 -57.602  47.378  1.00  0.00           H
ATOM   2481  HB3 ASP X 158      15.360 -55.915  47.290  1.00  0.00           H
ATOM   2482  CG  ASP X 158      15.710 -56.865  45.353  1.00  0.00           C
ATOM   2483  OD1 ASP X 158      16.475 -57.618  44.766  1.00  0.00           O
ATOM   2484  OD2 ASP X 158      14.766 -56.307  44.809  1.00  0.00           O
ATOM   2485  C   ASP X 158      18.356 -56.116  46.013  1.00  0.00           C
ATOM   2486  O   ASP X 158      18.286 -54.946  45.840  1.00  0.00           O
ATOM   2487  N   PHE X 159      19.108 -56.944  45.313  1.00  0.00           N
ATOM   2488  H   PHE X 159      18.962 -57.930  45.467  1.00  0.00           H
ATOM   2489  CA  PHE X 159      20.033 -56.463  44.216  1.00  0.00           C
ATOM   2490  HA  PHE X 159      20.894 -55.958  44.655  1.00  0.00           H
ATOM   2491  CB  PHE X 159      20.693 -57.652  43.454  1.00  0.00           C
ATOM   2492  HB2 PHE X 159      19.880 -58.259  43.055  1.00  0.00           H
ATOM   2493  HB3 PHE X 159      21.241 -57.317  42.574  1.00  0.00           H
ATOM   2494  CG  PHE X 159      21.576 -58.590  44.285  1.00  0.00           C
ATOM   2495  CD1 PHE X 159      22.023 -58.306  45.607  1.00  0.00           C
ATOM   2496  HD1 PHE X 159      21.690 -57.409  46.107  1.00  0.00           H
ATOM   2497  CE1 PHE X 159      22.654 -59.411  46.234  1.00  0.00           C
ATOM   2498  HE1 PHE X 159      23.017 -59.168  47.222  1.00  0.00           H
ATOM   2499  CZ  PHE X 159      23.002 -60.586  45.533  1.00  0.00           C
ATOM   2500  HZ  PHE X 159      23.573 -61.391  45.971  1.00  0.00           H
ATOM   2501  CE2 PHE X 159      22.589 -60.841  44.201  1.00  0.00           C
ATOM   2502  HE2 PHE X 159      22.772 -61.787  43.719  1.00  0.00           H
ATOM   2503  CD2 PHE X 159      21.841 -59.802  43.648  1.00  0.00           C
ATOM   2504  HD2 PHE X 159      21.383 -59.903  42.676  1.00  0.00           H
ATOM   2505  C   PHE X 159      19.247 -55.554  43.130  1.00  0.00           C
ATOM   2506  O   PHE X 159      19.810 -54.503  42.729  1.00  0.00           O
ATOM   2507  N   LYS X 160      17.960 -55.753  42.844  1.00  0.00           N
ATOM   2508  H   LYS X 160      17.538 -56.469  43.420  1.00  0.00           H
ATOM   2509  CA  LYS X 160      17.059 -54.836  42.122  1.00  0.00           C
ATOM   2510  HA  LYS X 160      17.660 -54.405  41.322  1.00  0.00           H
ATOM   2511  CB  LYS X 160      15.924 -55.708  41.471  1.00  0.00           C
ATOM   2512  HB2 LYS X 160      15.219 -55.974  42.259  1.00  0.00           H
ATOM   2513  HB3 LYS X 160      15.332 -55.125  40.764  1.00  0.00           H
ATOM   2514  CG  LYS X 160      16.430 -56.893  40.757  1.00  0.00           C
ATOM   2515  HG2 LYS X 160      17.091 -56.559  39.956  1.00  0.00           H
ATOM   2516  HG3 LYS X 160      17.103 -57.504  41.356  1.00  0.00           H
ATOM   2517  CD  LYS X 160      15.204 -57.830  40.289  1.00  0.00           C
ATOM   2518  HD2 LYS X 160      14.649 -57.312  39.506  1.00  0.00           H
ATOM   2519  HD3 LYS X 160      15.644 -58.710  39.820  1.00  0.00           H
ATOM   2520  CE  LYS X 160      14.252 -58.222  41.389  1.00  0.00           C
ATOM   2521  HE2 LYS X 160      13.672 -57.406  41.821  1.00  0.00           H
ATOM   2522  HE3 LYS X 160      13.534 -58.946  41.002  1.00  0.00           H
ATOM   2523  NZ  LYS X 160      14.842 -58.903  42.522  1.00  0.00           N
ATOM   2524  HZ1 LYS X 160      15.275 -58.305  43.212  1.00  0.00           H
ATOM   2525  HZ2 LYS X 160      14.074 -59.313  43.035  1.00  0.00           H
ATOM   2526  HZ3 LYS X 160      15.542 -59.582  42.257  1.00  0.00           H
ATOM   2527  C   LYS X 160      16.520 -53.601  42.753  1.00  0.00           C
ATOM   2528  O   LYS X 160      16.324 -52.530  42.196  1.00  0.00           O
ATOM   2529  N   THR X 161      16.372 -53.679  44.065  1.00  0.00           N
ATOM   2530  H   THR X 161      16.702 -54.529  44.496  1.00  0.00           H
ATOM   2531  CA  THR X 161      15.905 -52.629  44.992  1.00  0.00           C
ATOM   2532  HA  THR X 161      15.142 -52.014  44.514  1.00  0.00           H
ATOM   2533  CB  THR X 161      15.385 -53.190  46.259  1.00  0.00           C
ATOM   2534  HB  THR X 161      16.141 -53.850  46.686  1.00  0.00           H
ATOM   2535  CG2 THR X 161      15.073 -52.097  47.212  1.00  0.00           C
ATOM   2536 HG21 THR X 161      14.453 -52.469  48.026  1.00  0.00           H
ATOM   2537 HG22 THR X 161      15.973 -51.727  47.703  1.00  0.00           H
ATOM   2538 HG23 THR X 161      14.699 -51.255  46.632  1.00  0.00           H
ATOM   2539  OG1 THR X 161      14.193 -53.845  45.954  1.00  0.00           O
ATOM   2540  HG1 THR X 161      14.540 -54.639  45.542  1.00  0.00           H
ATOM   2541  C   THR X 161      17.136 -51.698  45.361  1.00  0.00           C
ATOM   2542  O   THR X 161      16.979 -50.456  45.197  1.00  0.00           O
ATOM   2543  N   GLU X 162      18.377 -52.236  45.407  1.00  0.00           N
ATOM   2544  H   GLU X 162      18.565 -53.224  45.495  1.00  0.00           H
ATOM   2545  CA  GLU X 162      19.537 -51.388  45.475  1.00  0.00           C
ATOM   2546  HA  GLU X 162      19.406 -50.644  46.261  1.00  0.00           H
ATOM   2547  CB  GLU X 162      20.749 -52.336  45.845  1.00  0.00           C
ATOM   2548  HB2 GLU X 162      20.700 -53.231  45.224  1.00  0.00           H
ATOM   2549  HB3 GLU X 162      21.662 -51.813  45.558  1.00  0.00           H
ATOM   2550  CG  GLU X 162      20.686 -52.722  47.326  1.00  0.00           C
ATOM   2551  HG2 GLU X 162      20.529 -51.839  47.945  1.00  0.00           H
ATOM   2552  HG3 GLU X 162      19.760 -53.281  47.451  1.00  0.00           H
ATOM   2553  CD  GLU X 162      21.878 -53.515  47.896  1.00  0.00           C
ATOM   2554  OE1 GLU X 162      22.677 -54.033  47.116  1.00  0.00           O
ATOM   2555  OE2 GLU X 162      22.024 -53.728  49.152  1.00  0.00           O
ATOM   2556  C   GLU X 162      19.719 -50.517  44.217  1.00  0.00           C
ATOM   2557  O   GLU X 162      19.966 -49.320  44.310  1.00  0.00           O
ATOM   2558  N   ALA X 163      19.367 -51.086  43.055  1.00  0.00           N
ATOM   2559  H   ALA X 163      19.334 -52.095  43.039  1.00  0.00           H
ATOM   2560  CA  ALA X 163      19.317 -50.290  41.811  1.00  0.00           C
ATOM   2561  HA  ALA X 163      20.227 -49.716  41.640  1.00  0.00           H
ATOM   2562  CB  ALA X 163      19.218 -51.353  40.699  1.00  0.00           C
ATOM   2563  HB1 ALA X 163      19.277 -50.848  39.733  1.00  0.00           H
ATOM   2564  HB2 ALA X 163      20.011 -52.086  40.834  1.00  0.00           H
ATOM   2565  HB3 ALA X 163      18.320 -51.962  40.593  1.00  0.00           H
ATOM   2566  C   ALA X 163      18.138 -49.274  41.689  1.00  0.00           C
ATOM   2567  O   ALA X 163      18.275 -48.217  41.073  1.00  0.00           O
ATOM   2568  N   ASN X 164      17.038 -49.635  42.349  1.00  0.00           N
ATOM   2569  H   ASN X 164      16.998 -50.504  42.862  1.00  0.00           H
ATOM   2570  CA  ASN X 164      15.910 -48.597  42.530  1.00  0.00           C
ATOM   2571  HA  ASN X 164      15.680 -48.210  41.537  1.00  0.00           H
ATOM   2572  CB  ASN X 164      14.641 -49.325  42.970  1.00  0.00           C
ATOM   2573  HB2 ASN X 164      14.780 -50.301  42.505  1.00  0.00           H
ATOM   2574  HB3 ASN X 164      14.662 -49.403  44.056  1.00  0.00           H
ATOM   2575  CG  ASN X 164      13.401 -48.676  42.443  1.00  0.00           C
ATOM   2576  OD1 ASN X 164      13.283 -48.222  41.329  1.00  0.00           O
ATOM   2577  ND2 ASN X 164      12.416 -48.470  43.216  1.00  0.00           N
ATOM   2578 HD21 ASN X 164      11.625 -48.110  42.703  1.00  0.00           H
ATOM   2579 HD22 ASN X 164      12.337 -48.937  44.108  1.00  0.00           H
ATOM   2580  C   ASN X 164      16.292 -47.426  43.573  1.00  0.00           C
ATOM   2581  O   ASN X 164      15.802 -46.291  43.389  1.00  0.00           O
ATOM   2582  N   ILE X 165      17.073 -47.691  44.596  1.00  0.00           N
ATOM   2583  H   ILE X 165      17.226 -48.653  44.860  1.00  0.00           H
ATOM   2584  CA  ILE X 165      17.407 -46.665  45.588  1.00  0.00           C
ATOM   2585  HA  ILE X 165      16.564 -46.103  45.990  1.00  0.00           H
ATOM   2586  CB  ILE X 165      18.175 -47.223  46.796  1.00  0.00           C
ATOM   2587  HB  ILE X 165      18.931 -47.837  46.305  1.00  0.00           H
ATOM   2588  CG2 ILE X 165      18.755 -46.098  47.632  1.00  0.00           C
ATOM   2589 HG21 ILE X 165      19.477 -45.497  47.079  1.00  0.00           H
ATOM   2590 HG22 ILE X 165      18.038 -45.435  48.117  1.00  0.00           H
ATOM   2591 HG23 ILE X 165      19.122 -46.507  48.574  1.00  0.00           H
ATOM   2592  CG1 ILE X 165      17.246 -48.020  47.721  1.00  0.00           C
ATOM   2593 HG12 ILE X 165      16.808 -47.305  48.417  1.00  0.00           H
ATOM   2594 HG13 ILE X 165      16.547 -48.593  47.113  1.00  0.00           H
ATOM   2595  CD1 ILE X 165      18.027 -49.114  48.530  1.00  0.00           C
ATOM   2596 HD11 ILE X 165      18.630 -48.636  49.304  1.00  0.00           H
ATOM   2597 HD12 ILE X 165      17.327 -49.771  49.047  1.00  0.00           H
ATOM   2598 HD13 ILE X 165      18.684 -49.717  47.904  1.00  0.00           H
ATOM   2599  C   ILE X 165      18.291 -45.615  44.813  1.00  0.00           C
ATOM   2600  O   ILE X 165      18.197 -44.427  45.119  1.00  0.00           O
ATOM   2601  N   ILE X 166      19.134 -46.136  43.865  1.00  0.00           N
ATOM   2602  H   ILE X 166      19.298 -47.131  43.800  1.00  0.00           H
ATOM   2603  CA  ILE X 166      19.956 -45.272  43.065  1.00  0.00           C
ATOM   2604  HA  ILE X 166      20.178 -44.347  43.599  1.00  0.00           H
ATOM   2605  CB  ILE X 166      21.273 -45.947  42.587  1.00  0.00           C
ATOM   2606  HB  ILE X 166      20.883 -46.835  42.091  1.00  0.00           H
ATOM   2607  CG2 ILE X 166      22.089 -45.219  41.510  1.00  0.00           C
ATOM   2608 HG21 ILE X 166      23.083 -45.656  41.410  1.00  0.00           H
ATOM   2609 HG22 ILE X 166      21.585 -45.325  40.551  1.00  0.00           H
ATOM   2610 HG23 ILE X 166      22.192 -44.185  41.840  1.00  0.00           H
ATOM   2611  CG1 ILE X 166      22.188 -46.313  43.811  1.00  0.00           C
ATOM   2612 HG12 ILE X 166      22.796 -45.552  44.299  1.00  0.00           H
ATOM   2613 HG13 ILE X 166      21.493 -46.680  44.565  1.00  0.00           H
ATOM   2614  CD1 ILE X 166      23.304 -47.385  43.529  1.00  0.00           C
ATOM   2615 HD11 ILE X 166      24.208 -46.929  43.123  1.00  0.00           H
ATOM   2616 HD12 ILE X 166      23.617 -47.874  44.451  1.00  0.00           H
ATOM   2617 HD13 ILE X 166      22.812 -48.088  42.857  1.00  0.00           H
ATOM   2618  C   ILE X 166      19.282 -44.638  41.910  1.00  0.00           C
ATOM   2619  O   ILE X 166      19.435 -43.439  41.707  1.00  0.00           O
ATOM   2620  N   ARG X 167      18.265 -45.307  41.279  1.00  0.00           N
ATOM   2621  H   ARG X 167      18.122 -46.283  41.500  1.00  0.00           H
ATOM   2622  CA  ARG X 167      17.480 -44.600  40.246  1.00  0.00           C
ATOM   2623  HA  ARG X 167      18.163 -44.111  39.549  1.00  0.00           H
ATOM   2624  CB  ARG X 167      16.669 -45.630  39.451  1.00  0.00           C
ATOM   2625  HB2 ARG X 167      16.189 -46.359  40.105  1.00  0.00           H
ATOM   2626  HB3 ARG X 167      15.948 -45.188  38.761  1.00  0.00           H
ATOM   2627  CG  ARG X 167      17.630 -46.383  38.485  1.00  0.00           C
ATOM   2628  HG2 ARG X 167      17.814 -45.730  37.633  1.00  0.00           H
ATOM   2629  HG3 ARG X 167      18.535 -46.558  39.066  1.00  0.00           H
ATOM   2630  CD  ARG X 167      17.054 -47.803  38.081  1.00  0.00           C
ATOM   2631  HD2 ARG X 167      16.967 -48.454  38.950  1.00  0.00           H
ATOM   2632  HD3 ARG X 167      16.000 -47.604  37.893  1.00  0.00           H
ATOM   2633  NE  ARG X 167      17.728 -48.344  36.874  1.00  0.00           N
ATOM   2634  HE  ARG X 167      18.124 -47.675  36.230  1.00  0.00           H
ATOM   2635  CZ  ARG X 167      17.934 -49.609  36.648  1.00  0.00           C
ATOM   2636  NH1 ARG X 167      17.595 -50.507  37.544  1.00  0.00           N
ATOM   2637 HH11 ARG X 167      17.105 -50.262  38.392  1.00  0.00           H
ATOM   2638 HH12 ARG X 167      17.639 -51.468  37.240  1.00  0.00           H
ATOM   2639  NH2 ARG X 167      18.395 -50.033  35.539  1.00  0.00           N
ATOM   2640 HH21 ARG X 167      18.602 -49.354  34.821  1.00  0.00           H
ATOM   2641 HH22 ARG X 167      18.592 -51.019  35.460  1.00  0.00           H
ATOM   2642  C   ARG X 167      16.646 -43.515  40.801  1.00  0.00           C
ATOM   2643  O   ARG X 167      16.727 -42.470  40.230  1.00  0.00           O
ATOM   2644  N   ALA X 168      15.932 -43.652  41.898  1.00  0.00           N
ATOM   2645  H   ALA X 168      15.859 -44.608  42.217  1.00  0.00           H
ATOM   2646  CA  ALA X 168      15.269 -42.691  42.697  1.00  0.00           C
ATOM   2647  HA  ALA X 168      14.398 -42.365  42.125  1.00  0.00           H
ATOM   2648  CB  ALA X 168      14.701 -43.245  43.931  1.00  0.00           C
ATOM   2649  HB1 ALA X 168      15.387 -43.861  44.514  1.00  0.00           H
ATOM   2650  HB2 ALA X 168      14.362 -42.444  44.587  1.00  0.00           H
ATOM   2651  HB3 ALA X 168      13.895 -43.924  43.657  1.00  0.00           H
ATOM   2652  C   ALA X 168      16.098 -41.385  42.981  1.00  0.00           C
ATOM   2653  O   ALA X 168      15.666 -40.257  42.817  1.00  0.00           O
ATOM   2654  N   LEU X 169      17.366 -41.610  43.289  1.00  0.00           N
ATOM   2655  H   LEU X 169      17.660 -42.573  43.206  1.00  0.00           H
ATOM   2656  CA  LEU X 169      18.263 -40.478  43.456  1.00  0.00           C
ATOM   2657  HA  LEU X 169      17.743 -39.782  44.111  1.00  0.00           H
ATOM   2658  CB  LEU X 169      19.506 -40.916  44.204  1.00  0.00           C
ATOM   2659  HB2 LEU X 169      19.354 -41.636  45.008  1.00  0.00           H
ATOM   2660  HB3 LEU X 169      20.080 -41.463  43.456  1.00  0.00           H
ATOM   2661  CG  LEU X 169      20.484 -39.804  44.685  1.00  0.00           C
ATOM   2662  HG  LEU X 169      20.789 -39.154  43.866  1.00  0.00           H
ATOM   2663  CD1 LEU X 169      20.013 -39.022  45.928  1.00  0.00           C
ATOM   2664 HD11 LEU X 169      20.051 -39.561  46.875  1.00  0.00           H
ATOM   2665 HD12 LEU X 169      20.755 -38.229  45.830  1.00  0.00           H
ATOM   2666 HD13 LEU X 169      19.016 -38.646  45.706  1.00  0.00           H
ATOM   2667  CD2 LEU X 169      21.818 -40.430  45.085  1.00  0.00           C
ATOM   2668 HD21 LEU X 169      22.527 -39.678  45.434  1.00  0.00           H
ATOM   2669 HD22 LEU X 169      21.631 -41.080  45.940  1.00  0.00           H
ATOM   2670 HD23 LEU X 169      22.250 -40.911  44.208  1.00  0.00           H
ATOM   2671  C   LEU X 169      18.545 -39.704  42.142  1.00  0.00           C
ATOM   2672  O   LEU X 169      18.376 -38.481  42.203  1.00  0.00           O
ATOM   2673  N   GLY X 170      18.650 -40.333  40.988  1.00  0.00           N
ATOM   2674  H   GLY X 170      18.487 -41.330  40.996  1.00  0.00           H
ATOM   2675  CA  GLY X 170      18.739 -39.700  39.704  1.00  0.00           C
ATOM   2676  HA2 GLY X 170      19.719 -39.242  39.574  1.00  0.00           H
ATOM   2677  HA3 GLY X 170      18.527 -40.404  38.898  1.00  0.00           H
ATOM   2678  C   GLY X 170      17.684 -38.607  39.356  1.00  0.00           C
ATOM   2679  O   GLY X 170      17.857 -37.420  38.982  1.00  0.00           O
ATOM   2680  N   LYS X 171      16.484 -38.933  39.746  1.00  0.00           N
ATOM   2681  H   LYS X 171      16.342 -39.820  40.206  1.00  0.00           H
ATOM   2682  CA  LYS X 171      15.253 -38.136  39.650  1.00  0.00           C
ATOM   2683  HA  LYS X 171      15.172 -37.726  38.643  1.00  0.00           H
ATOM   2684  CB  LYS X 171      14.019 -38.951  39.989  1.00  0.00           C
ATOM   2685  HB2 LYS X 171      14.085 -39.121  41.063  1.00  0.00           H
ATOM   2686  HB3 LYS X 171      13.135 -38.343  39.803  1.00  0.00           H
ATOM   2687  CG  LYS X 171      13.900 -40.329  39.349  1.00  0.00           C
ATOM   2688  HG2 LYS X 171      14.636 -40.991  39.804  1.00  0.00           H
ATOM   2689  HG3 LYS X 171      12.968 -40.799  39.663  1.00  0.00           H
ATOM   2690  CD  LYS X 171      13.890 -40.099  37.785  1.00  0.00           C
ATOM   2691  HD2 LYS X 171      13.050 -39.428  37.599  1.00  0.00           H
ATOM   2692  HD3 LYS X 171      14.796 -39.569  37.486  1.00  0.00           H
ATOM   2693  CE  LYS X 171      13.725 -41.418  36.968  1.00  0.00           C
ATOM   2694  HE2 LYS X 171      12.730 -41.860  37.048  1.00  0.00           H
ATOM   2695  HE3 LYS X 171      13.988 -41.060  35.973  1.00  0.00           H
ATOM   2696  NZ  LYS X 171      14.706 -42.425  37.385  1.00  0.00           N
ATOM   2697  HZ1 LYS X 171      15.673 -42.134  37.425  1.00  0.00           H
ATOM   2698  HZ2 LYS X 171      14.381 -42.775  38.275  1.00  0.00           H
ATOM   2699  HZ3 LYS X 171      14.635 -43.240  36.793  1.00  0.00           H
ATOM   2700  C   LYS X 171      15.351 -36.864  40.495  1.00  0.00           C
ATOM   2701  O   LYS X 171      14.771 -35.807  40.121  1.00  0.00           O
ATOM   2702  N   ILE X 172      16.112 -36.875  41.547  1.00  0.00           N
ATOM   2703  H   ILE X 172      16.770 -37.638  41.602  1.00  0.00           H
ATOM   2704  CA  ILE X 172      16.301 -35.710  42.439  1.00  0.00           C
ATOM   2705  HA  ILE X 172      15.430 -35.122  42.723  1.00  0.00           H
ATOM   2706  CB  ILE X 172      16.754 -36.315  43.862  1.00  0.00           C
ATOM   2707  HB  ILE X 172      16.822 -37.373  43.604  1.00  0.00           H
ATOM   2708  CG2 ILE X 172      18.084 -35.780  44.396  1.00  0.00           C
ATOM   2709 HG21 ILE X 172      18.127 -34.691  44.415  1.00  0.00           H
ATOM   2710 HG22 ILE X 172      18.134 -36.260  45.373  1.00  0.00           H
ATOM   2711 HG23 ILE X 172      18.915 -36.148  43.796  1.00  0.00           H
ATOM   2712  CG1 ILE X 172      15.737 -36.254  44.992  1.00  0.00           C
ATOM   2713 HG12 ILE X 172      16.036 -36.856  45.849  1.00  0.00           H
ATOM   2714 HG13 ILE X 172      15.552 -35.235  45.337  1.00  0.00           H
ATOM   2715  CD1 ILE X 172      14.452 -36.834  44.586  1.00  0.00           C
ATOM   2716 HD11 ILE X 172      13.993 -36.149  43.872  1.00  0.00           H
ATOM   2717 HD12 ILE X 172      14.644 -37.797  44.113  1.00  0.00           H
ATOM   2718 HD13 ILE X 172      13.777 -36.951  45.431  1.00  0.00           H
ATOM   2719  C   ILE X 172      17.363 -34.848  41.757  1.00  0.00           C
ATOM   2720  O   ILE X 172      17.264 -33.639  42.073  1.00  0.00           O
ATOM   2721  N   ILE X 173      18.326 -35.390  40.958  1.00  0.00           N
ATOM   2722  H   ILE X 173      18.096 -36.347  40.727  1.00  0.00           H
ATOM   2723  CA  ILE X 173      19.432 -34.649  40.334  1.00  0.00           C
ATOM   2724  HA  ILE X 173      19.876 -33.965  41.057  1.00  0.00           H
ATOM   2725  CB  ILE X 173      20.604 -35.604  39.922  1.00  0.00           C
ATOM   2726  HB  ILE X 173      20.377 -36.427  39.244  1.00  0.00           H
ATOM   2727  CG2 ILE X 173      21.789 -34.977  39.198  1.00  0.00           C
ATOM   2728 HG21 ILE X 173      22.589 -35.666  38.930  1.00  0.00           H
ATOM   2729 HG22 ILE X 173      21.498 -34.458  38.285  1.00  0.00           H
ATOM   2730 HG23 ILE X 173      22.157 -34.153  39.811  1.00  0.00           H
ATOM   2731  CG1 ILE X 173      21.152 -36.100  41.258  1.00  0.00           C
ATOM   2732 HG12 ILE X 173      21.827 -35.353  41.674  1.00  0.00           H
ATOM   2733 HG13 ILE X 173      20.324 -36.352  41.920  1.00  0.00           H
ATOM   2734  CD1 ILE X 173      21.891 -37.428  41.256  1.00  0.00           C
ATOM   2735 HD11 ILE X 173      22.717 -37.451  40.545  1.00  0.00           H
ATOM   2736 HD12 ILE X 173      22.271 -37.652  42.253  1.00  0.00           H
ATOM   2737 HD13 ILE X 173      21.177 -38.217  41.023  1.00  0.00           H
ATOM   2738  C   ILE X 173      18.933 -33.798  39.148  1.00  0.00           C
ATOM   2739  O   ILE X 173      19.216 -32.609  39.105  1.00  0.00           O
ATOM   2740  N   GLY X 174      18.130 -34.283  38.211  1.00  0.00           N
ATOM   2741  H   GLY X 174      18.054 -35.290  38.241  1.00  0.00           H
ATOM   2742  CA  GLY X 174      17.675 -33.533  37.046  1.00  0.00           C
ATOM   2743  HA2 GLY X 174      18.475 -32.906  36.655  1.00  0.00           H
ATOM   2744  HA3 GLY X 174      17.281 -34.253  36.329  1.00  0.00           H
ATOM   2745  C   GLY X 174      16.405 -32.748  37.372  1.00  0.00           C
ATOM   2746  O   GLY X 174      16.156 -31.754  36.766  1.00  0.00           O
ATOM   2747  N   ASN X 175      15.598 -33.026  38.410  1.00  0.00           N
ATOM   2748  H   ASN X 175      15.712 -33.912  38.883  1.00  0.00           H
ATOM   2749  CA  ASN X 175      14.706 -32.049  39.072  1.00  0.00           C
ATOM   2750  HA  ASN X 175      14.312 -31.471  38.238  1.00  0.00           H
ATOM   2751  CB  ASN X 175      13.503 -32.649  39.795  1.00  0.00           C
ATOM   2752  HB2 ASN X 175      13.945 -33.448  40.391  1.00  0.00           H
ATOM   2753  HB3 ASN X 175      13.123 -31.818  40.392  1.00  0.00           H
ATOM   2754  CG  ASN X 175      12.403 -33.250  38.985  1.00  0.00           C
ATOM   2755  OD1 ASN X 175      11.428 -32.588  38.600  1.00  0.00           O
ATOM   2756  ND2 ASN X 175      12.562 -34.545  38.592  1.00  0.00           N
ATOM   2757 HD21 ASN X 175      11.894 -34.851  37.899  1.00  0.00           H
ATOM   2758 HD22 ASN X 175      13.395 -35.092  38.755  1.00  0.00           H
ATOM   2759  C   ASN X 175      15.595 -31.027  39.953  1.00  0.00           C
ATOM   2760  O   ASN X 175      15.020 -30.119  40.479  1.00  0.00           O
ATOM   2761  N   GLY X 176      16.919 -31.080  40.008  1.00  0.00           N
ATOM   2762  H   GLY X 176      17.422 -31.835  39.564  1.00  0.00           H
ATOM   2763  CA  GLY X 176      17.734 -29.952  40.583  1.00  0.00           C
ATOM   2764  HA2 GLY X 176      18.737 -30.072  40.173  1.00  0.00           H
ATOM   2765  HA3 GLY X 176      17.482 -28.984  40.149  1.00  0.00           H
ATOM   2766  C   GLY X 176      17.658 -29.723  42.115  1.00  0.00           C
ATOM   2767  O   GLY X 176      18.064 -28.675  42.577  1.00  0.00           O
ATOM   2768  N   HID X 177      17.056 -30.608  42.884  1.00  0.00           N
ATOM   2769  H   HID X 177      16.792 -31.497  42.485  1.00  0.00           H
ATOM   2770  CA  HID X 177      17.091 -30.451  44.326  1.00  0.00           C
ATOM   2771  HA  HID X 177      16.848 -29.410  44.540  1.00  0.00           H
ATOM   2772  CB  HID X 177      16.094 -31.366  45.003  1.00  0.00           C
ATOM   2773  HB2 HID X 177      16.399 -32.413  44.992  1.00  0.00           H
ATOM   2774  HB3 HID X 177      15.967 -30.977  46.013  1.00  0.00           H
ATOM   2775  CG  HID X 177      14.719 -31.436  44.368  1.00  0.00           C
ATOM   2776  ND1 HID X 177      13.821 -30.355  44.452  1.00  0.00           N
ATOM   2777  HD1 HID X 177      14.007 -29.446  44.849  1.00  0.00           H
ATOM   2778  CE1 HID X 177      12.802 -30.633  43.618  1.00  0.00           C
ATOM   2779  HE1 HID X 177      12.025 -29.936  43.337  1.00  0.00           H
ATOM   2780  NE2 HID X 177      12.913 -31.807  43.075  1.00  0.00           N
ATOM   2781  CD2 HID X 177      14.185 -32.348  43.440  1.00  0.00           C
ATOM   2782  HD2 HID X 177      14.632 -33.271  43.100  1.00  0.00           H
ATOM   2783  C   HID X 177      18.473 -30.785  44.851  1.00  0.00           C
ATOM   2784  O   HID X 177      18.809 -30.286  45.882  1.00  0.00           O
ATOM   2785  N   LEU X 178      19.305 -31.624  44.213  1.00  0.00           N
ATOM   2786  H   LEU X 178      19.083 -31.947  43.282  1.00  0.00           H
ATOM   2787  CA  LEU X 178      20.669 -32.088  44.711  1.00  0.00           C
ATOM   2788  HA  LEU X 178      20.567 -32.423  45.743  1.00  0.00           H
ATOM   2789  CB  LEU X 178      21.056 -33.244  43.877  1.00  0.00           C
ATOM   2790  HB2 LEU X 178      20.212 -33.931  43.919  1.00  0.00           H
ATOM   2791  HB3 LEU X 178      21.199 -32.846  42.872  1.00  0.00           H
ATOM   2792  CG  LEU X 178      22.347 -34.090  44.213  1.00  0.00           C
ATOM   2793  HG  LEU X 178      22.288 -35.051  43.702  1.00  0.00           H
ATOM   2794  CD1 LEU X 178      23.700 -33.490  43.860  1.00  0.00           C
ATOM   2795 HD11 LEU X 178      24.433 -34.268  43.647  1.00  0.00           H
ATOM   2796 HD12 LEU X 178      23.462 -32.973  42.932  1.00  0.00           H
ATOM   2797 HD13 LEU X 178      23.951 -32.719  44.590  1.00  0.00           H
ATOM   2798  CD2 LEU X 178      22.507 -34.552  45.707  1.00  0.00           C
ATOM   2799 HD21 LEU X 178      23.325 -35.271  45.770  1.00  0.00           H
ATOM   2800 HD22 LEU X 178      22.835 -33.697  46.298  1.00  0.00           H
ATOM   2801 HD23 LEU X 178      21.567 -34.990  46.040  1.00  0.00           H
ATOM   2802  C   LEU X 178      21.684 -30.923  44.682  1.00  0.00           C
ATOM   2803  O   LEU X 178      21.632 -30.123  43.718  1.00  0.00           O
ATOM   2804  N   HID X 179      22.507 -30.767  45.714  1.00  0.00           N
ATOM   2805  H   HID X 179      22.425 -31.354  46.533  1.00  0.00           H
ATOM   2806  CA  HID X 179      23.570 -29.653  45.757  1.00  0.00           C
ATOM   2807  HA  HID X 179      24.025 -29.534  44.774  1.00  0.00           H
ATOM   2808  CB  HID X 179      22.888 -28.342  46.094  1.00  0.00           C
ATOM   2809  HB2 HID X 179      23.720 -27.642  46.165  1.00  0.00           H
ATOM   2810  HB3 HID X 179      22.338 -28.003  45.216  1.00  0.00           H
ATOM   2811  CG  HID X 179      22.056 -28.177  47.330  1.00  0.00           C
ATOM   2812  ND1 HID X 179      20.826 -28.761  47.432  1.00  0.00           N
ATOM   2813  HD1 HID X 179      20.348 -29.307  46.728  1.00  0.00           H
ATOM   2814  CE1 HID X 179      20.270 -28.369  48.552  1.00  0.00           C
ATOM   2815  HE1 HID X 179      19.217 -28.506  48.752  1.00  0.00           H
ATOM   2816  NE2 HID X 179      21.079 -27.493  49.255  1.00  0.00           N
ATOM   2817  CD2 HID X 179      22.248 -27.450  48.497  1.00  0.00           C
ATOM   2818  HD2 HID X 179      23.135 -26.892  48.760  1.00  0.00           H
ATOM   2819  C   HID X 179      24.658 -30.019  46.777  1.00  0.00           C
ATOM   2820  O   HID X 179      24.575 -30.910  47.583  1.00  0.00           O
ATOM   2821  N   LYS X 180      25.707 -29.268  46.816  1.00  0.00           N
ATOM   2822  H   LYS X 180      25.866 -28.481  46.201  1.00  0.00           H
ATOM   2823  CA  LYS X 180      26.593 -29.280  47.950  1.00  0.00           C
ATOM   2824  HA  LYS X 180      26.543 -30.255  48.434  1.00  0.00           H
ATOM   2825  CB  LYS X 180      28.065 -28.871  47.469  1.00  0.00           C
ATOM   2826  HB2 LYS X 180      28.010 -28.017  46.797  1.00  0.00           H
ATOM   2827  HB3 LYS X 180      28.554 -28.472  48.359  1.00  0.00           H
ATOM   2828  CG  LYS X 180      28.826 -29.993  46.796  1.00  0.00           C
ATOM   2829  HG2 LYS X 180      28.297 -30.492  45.983  1.00  0.00           H
ATOM   2830  HG3 LYS X 180      29.604 -29.377  46.346  1.00  0.00           H
ATOM   2831  CD  LYS X 180      29.494 -30.933  47.837  1.00  0.00           C
ATOM   2832  HD2 LYS X 180      30.278 -30.299  48.251  1.00  0.00           H
ATOM   2833  HD3 LYS X 180      28.678 -31.286  48.468  1.00  0.00           H
ATOM   2834  CE  LYS X 180      30.147 -32.190  47.164  1.00  0.00           C
ATOM   2835  HE2 LYS X 180      29.351 -32.842  46.804  1.00  0.00           H
ATOM   2836  HE3 LYS X 180      30.764 -31.868  46.324  1.00  0.00           H
ATOM   2837  NZ  LYS X 180      31.070 -33.007  47.993  1.00  0.00           N
ATOM   2838  HZ1 LYS X 180      30.527 -33.337  48.779  1.00  0.00           H
ATOM   2839  HZ2 LYS X 180      31.486 -33.814  47.551  1.00  0.00           H
ATOM   2840  HZ3 LYS X 180      31.834 -32.397  48.245  1.00  0.00           H
ATOM   2841  C   LYS X 180      26.091 -28.360  49.049  1.00  0.00           C
ATOM   2842  O   LYS X 180      25.557 -27.323  48.811  1.00  0.00           O
ATOM   2843  N   GLY X 181      26.588 -28.608  50.266  1.00  0.00           N
ATOM   2844  H   GLY X 181      27.082 -29.476  50.424  1.00  0.00           H
ATOM   2845  CA  GLY X 181      26.394 -27.749  51.442  1.00  0.00           C
ATOM   2846  HA2 GLY X 181      26.479 -26.726  51.078  1.00  0.00           H
ATOM   2847  HA3 GLY X 181      25.441 -28.021  51.898  1.00  0.00           H
ATOM   2848  C   GLY X 181      27.371 -27.900  52.575  1.00  0.00           C
ATOM   2849  O   GLY X 181      28.306 -28.642  52.385  1.00  0.00           O
ATOM   2850  N   ALA X 182      27.271 -27.155  53.682  1.00  0.00           N
ATOM   2851  H   ALA X 182      26.562 -26.440  53.765  1.00  0.00           H
ATOM   2852  CA  ALA X 182      28.318 -27.127  54.713  1.00  0.00           C
ATOM   2853  HA  ALA X 182      29.024 -27.932  54.508  1.00  0.00           H
ATOM   2854  CB  ALA X 182      29.166 -25.880  54.496  1.00  0.00           C
ATOM   2855  HB1 ALA X 182      28.756 -24.955  54.901  1.00  0.00           H
ATOM   2856  HB2 ALA X 182      30.083 -25.973  55.078  1.00  0.00           H
ATOM   2857  HB3 ALA X 182      29.383 -25.742  53.438  1.00  0.00           H
ATOM   2858  C   ALA X 182      27.787 -27.278  56.148  1.00  0.00           C
ATOM   2859  O   ALA X 182      28.562 -27.239  57.078  1.00  0.00           O
ATOM   2860  N   LYS X 183      26.445 -27.245  56.312  1.00  0.00           N
ATOM   2861  H   LYS X 183      25.889 -27.422  55.487  1.00  0.00           H
ATOM   2862  CA  LYS X 183      25.767 -27.074  57.632  1.00  0.00           C
ATOM   2863  HA  LYS X 183      25.657 -26.012  57.860  1.00  0.00           H
ATOM   2864  CB  LYS X 183      24.393 -27.681  57.505  1.00  0.00           C
ATOM   2865  HB2 LYS X 183      24.055 -27.607  56.471  1.00  0.00           H
ATOM   2866  HB3 LYS X 183      24.312 -28.718  57.830  1.00  0.00           H
ATOM   2867  CG  LYS X 183      23.303 -27.037  58.417  1.00  0.00           C
ATOM   2868  HG2 LYS X 183      23.520 -27.173  59.477  1.00  0.00           H
ATOM   2869  HG3 LYS X 183      23.220 -25.966  58.236  1.00  0.00           H
ATOM   2870  CD  LYS X 183      21.908 -27.668  58.236  1.00  0.00           C
ATOM   2871  HD2 LYS X 183      21.531 -27.467  57.232  1.00  0.00           H
ATOM   2872  HD3 LYS X 183      21.913 -28.749  58.371  1.00  0.00           H
ATOM   2873  CE  LYS X 183      20.924 -27.078  59.299  1.00  0.00           C
ATOM   2874  HE2 LYS X 183      21.030 -27.732  60.166  1.00  0.00           H
ATOM   2875  HE3 LYS X 183      21.263 -26.092  59.617  1.00  0.00           H
ATOM   2876  NZ  LYS X 183      19.562 -26.930  58.918  1.00  0.00           N
ATOM   2877  HZ1 LYS X 183      19.428 -26.343  58.107  1.00  0.00           H
ATOM   2878  HZ2 LYS X 183      19.085 -27.816  58.840  1.00  0.00           H
ATOM   2879  HZ3 LYS X 183      19.143 -26.490  59.724  1.00  0.00           H
ATOM   2880  C   LYS X 183      26.458 -27.803  58.810  1.00  0.00           C
ATOM   2881  O   LYS X 183      26.804 -28.963  58.584  1.00  0.00           O
ATOM   2882  N   PRO X 184      26.548 -27.363  60.045  1.00  0.00           N
ATOM   2883  CD  PRO X 184      26.195 -26.061  60.520  1.00  0.00           C
ATOM   2884  HD2 PRO X 184      25.192 -25.948  60.930  1.00  0.00           H
ATOM   2885  HD3 PRO X 184      26.375 -25.295  59.765  1.00  0.00           H
ATOM   2886  CG  PRO X 184      27.236 -25.757  61.635  1.00  0.00           C
ATOM   2887  HG2 PRO X 184      26.929 -25.007  62.362  1.00  0.00           H
ATOM   2888  HG3 PRO X 184      28.178 -25.448  61.182  1.00  0.00           H
ATOM   2889  CB  PRO X 184      27.359 -27.163  62.240  1.00  0.00           C
ATOM   2890  HB2 PRO X 184      26.465 -27.302  62.847  1.00  0.00           H
ATOM   2891  HB3 PRO X 184      28.263 -27.177  62.849  1.00  0.00           H
ATOM   2892  CA  PRO X 184      27.327 -28.055  61.085  1.00  0.00           C
ATOM   2893  HA  PRO X 184      28.352 -28.026  60.716  1.00  0.00           H
ATOM   2894  C   PRO X 184      26.916 -29.453  61.366  1.00  0.00           C
ATOM   2895  O   PRO X 184      25.797 -29.705  61.673  1.00  0.00           O
ATOM   2896  N   VAL X 185      27.810 -30.349  61.283  1.00  0.00           N
ATOM   2897  H   VAL X 185      28.758 -30.068  61.083  1.00  0.00           H
ATOM   2898  CA  VAL X 185      27.650 -31.765  61.575  1.00  0.00           C
ATOM   2899  HA  VAL X 185      26.579 -31.882  61.738  1.00  0.00           H
ATOM   2900  CB  VAL X 185      28.208 -32.671  60.388  1.00  0.00           C
ATOM   2901  HB  VAL X 185      27.739 -32.388  59.446  1.00  0.00           H
ATOM   2902  CG1 VAL X 185      29.771 -32.665  60.076  1.00  0.00           C
ATOM   2903 HG11 VAL X 185      29.905 -33.159  59.112  1.00  0.00           H
ATOM   2904 HG12 VAL X 185      30.213 -31.670  60.094  1.00  0.00           H
ATOM   2905 HG13 VAL X 185      30.374 -33.184  60.819  1.00  0.00           H
ATOM   2906  CG2 VAL X 185      27.847 -34.115  60.530  1.00  0.00           C
ATOM   2907 HG21 VAL X 185      28.215 -34.722  59.703  1.00  0.00           H
ATOM   2908 HG22 VAL X 185      28.162 -34.507  61.496  1.00  0.00           H
ATOM   2909 HG23 VAL X 185      26.759 -34.155  60.475  1.00  0.00           H
ATOM   2910  C   VAL X 185      28.284 -32.015  62.945  1.00  0.00           C
ATOM   2911  O   VAL X 185      29.313 -31.401  63.292  1.00  0.00           O
ATOM   2912  N   HIE X 186      27.851 -32.996  63.671  1.00  0.00           N
ATOM   2913  H   HIE X 186      26.954 -33.402  63.438  1.00  0.00           H
ATOM   2914  CA  HIE X 186      28.384 -33.668  64.883  1.00  0.00           C
ATOM   2915  HA  HIE X 186      28.344 -32.976  65.724  1.00  0.00           H
ATOM   2916  CB  HIE X 186      27.488 -34.824  65.374  1.00  0.00           C
ATOM   2917  HB2 HIE X 186      27.163 -35.487  64.572  1.00  0.00           H
ATOM   2918  HB3 HIE X 186      28.061 -35.414  66.091  1.00  0.00           H
ATOM   2919  CG  HIE X 186      26.244 -34.380  66.038  1.00  0.00           C
ATOM   2920  ND1 HIE X 186      26.134 -33.461  67.101  1.00  0.00           N
ATOM   2921  CE1 HIE X 186      24.839 -33.566  67.541  1.00  0.00           C
ATOM   2922  HE1 HIE X 186      24.456 -32.832  68.233  1.00  0.00           H
ATOM   2923  NE2 HIE X 186      24.168 -34.385  66.718  1.00  0.00           N
ATOM   2924  HE2 HIE X 186      23.162 -34.488  66.743  1.00  0.00           H
ATOM   2925  CD2 HIE X 186      25.027 -34.917  65.785  1.00  0.00           C
ATOM   2926  HD2 HIE X 186      24.787 -35.687  65.067  1.00  0.00           H
ATOM   2927  C   HIE X 186      29.807 -34.214  64.645  1.00  0.00           C
ATOM   2928  O   HIE X 186      29.984 -35.300  64.110  1.00  0.00           O
ATOM   2929  N   TRP X 187      30.826 -33.482  65.014  1.00  0.00           N
ATOM   2930  H   TRP X 187      30.726 -32.581  65.462  1.00  0.00           H
ATOM   2931  CA  TRP X 187      32.220 -33.741  64.656  1.00  0.00           C
ATOM   2932  HA  TRP X 187      32.288 -34.495  63.872  1.00  0.00           H
ATOM   2933  CB  TRP X 187      32.795 -32.425  64.041  1.00  0.00           C
ATOM   2934  HB2 TRP X 187      32.235 -32.224  63.127  1.00  0.00           H
ATOM   2935  HB3 TRP X 187      32.544 -31.574  64.676  1.00  0.00           H
ATOM   2936  CG  TRP X 187      34.240 -32.369  63.752  1.00  0.00           C
ATOM   2937  CD1 TRP X 187      35.326 -31.990  64.506  1.00  0.00           C
ATOM   2938  HD1 TRP X 187      35.329 -31.573  65.501  1.00  0.00           H
ATOM   2939  NE1 TRP X 187      36.484 -32.346  63.858  1.00  0.00           N
ATOM   2940  HE1 TRP X 187      37.371 -32.364  64.343  1.00  0.00           H
ATOM   2941  CE2 TRP X 187      36.268 -32.779  62.611  1.00  0.00           C
ATOM   2942  CZ2 TRP X 187      37.102 -32.973  61.498  1.00  0.00           C
ATOM   2943  HZ2 TRP X 187      38.161 -32.761  61.527  1.00  0.00           H
ATOM   2944  CH2 TRP X 187      36.546 -33.367  60.269  1.00  0.00           C
ATOM   2945  HH2 TRP X 187      37.149 -33.591  59.403  1.00  0.00           H
ATOM   2946  CZ3 TRP X 187      35.157 -33.661  60.190  1.00  0.00           C
ATOM   2947  HZ3 TRP X 187      34.714 -34.089  59.302  1.00  0.00           H
ATOM   2948  CE3 TRP X 187      34.336 -33.418  61.301  1.00  0.00           C
ATOM   2949  HE3 TRP X 187      33.278 -33.639  61.258  1.00  0.00           H
ATOM   2950  CD2 TRP X 187      34.881 -32.854  62.500  1.00  0.00           C
ATOM   2951  C   TRP X 187      33.064 -34.118  65.875  1.00  0.00           C
ATOM   2952  O   TRP X 187      33.228 -33.403  66.849  1.00  0.00           O
ATOM   2953  N   CYS X 188      33.468 -35.366  65.944  1.00  0.00           N
ATOM   2954  H   CYS X 188      33.220 -36.023  65.219  1.00  0.00           H
ATOM   2955  CA  CYS X 188      34.417 -35.775  67.001  1.00  0.00           C
ATOM   2956  HA  CYS X 188      34.023 -35.370  67.934  1.00  0.00           H
ATOM   2957  CB  CYS X 188      34.385 -37.367  67.175  1.00  0.00           C
ATOM   2958  HB2 CYS X 188      33.414 -37.550  67.635  1.00  0.00           H
ATOM   2959  HB3 CYS X 188      34.377 -37.953  66.255  1.00  0.00           H
ATOM   2960  SG  CYS X 188      35.707 -38.184  68.161  1.00  0.00           S
ATOM   2961  HG  CYS X 188      35.117 -39.309  68.580  1.00  0.00           H
ATOM   2962  C   CYS X 188      35.814 -35.137  66.753  1.00  0.00           C
ATOM   2963  O   CYS X 188      36.498 -35.443  65.841  1.00  0.00           O
ATOM   2964  N   VAL X 189      36.339 -34.354  67.692  1.00  0.00           N
ATOM   2965  H   VAL X 189      35.817 -34.209  68.545  1.00  0.00           H
ATOM   2966  CA  VAL X 189      37.664 -33.752  67.710  1.00  0.00           C
ATOM   2967  HA  VAL X 189      37.651 -33.372  66.688  1.00  0.00           H
ATOM   2968  CB  VAL X 189      37.775 -32.527  68.687  1.00  0.00           C
ATOM   2969  HB  VAL X 189      38.779 -32.143  68.500  1.00  0.00           H
ATOM   2970  CG1 VAL X 189      36.811 -31.413  68.375  1.00  0.00           C
ATOM   2971 HG11 VAL X 189      35.835 -31.866  68.547  1.00  0.00           H
ATOM   2972 HG12 VAL X 189      36.887 -30.488  68.947  1.00  0.00           H
ATOM   2973 HG13 VAL X 189      36.740 -31.019  67.362  1.00  0.00           H
ATOM   2974  CG2 VAL X 189      37.584 -32.962  70.183  1.00  0.00           C
ATOM   2975 HG21 VAL X 189      38.159 -33.818  70.535  1.00  0.00           H
ATOM   2976 HG22 VAL X 189      37.757 -32.024  70.711  1.00  0.00           H
ATOM   2977 HG23 VAL X 189      36.537 -33.176  70.398  1.00  0.00           H
ATOM   2978  C   VAL X 189      38.802 -34.784  68.045  1.00  0.00           C
ATOM   2979  O   VAL X 189      39.940 -34.573  67.556  1.00  0.00           O
ATOM   2980  N   ASP X 190      38.502 -35.959  68.555  1.00  0.00           N
ATOM   2981  H   ASP X 190      37.531 -36.077  68.814  1.00  0.00           H
ATOM   2982  CA  ASP X 190      39.547 -36.965  68.945  1.00  0.00           C
ATOM   2983  HA  ASP X 190      40.481 -36.468  69.203  1.00  0.00           H
ATOM   2984  CB  ASP X 190      39.117 -37.815  70.179  1.00  0.00           C
ATOM   2985  HB2 ASP X 190      38.268 -38.482  70.027  1.00  0.00           H
ATOM   2986  HB3 ASP X 190      40.007 -38.419  70.352  1.00  0.00           H
ATOM   2987  CG  ASP X 190      38.768 -36.983  71.361  1.00  0.00           C
ATOM   2988  OD1 ASP X 190      39.720 -36.615  72.142  1.00  0.00           O
ATOM   2989  OD2 ASP X 190      37.545 -36.676  71.549  1.00  0.00           O
ATOM   2990  C   ASP X 190      39.724 -37.985  67.821  1.00  0.00           C
ATOM   2991  O   ASP X 190      40.771 -38.577  67.537  1.00  0.00           O
ATOM   2992  N   CYS X 191      38.639 -38.283  67.035  1.00  0.00           N
ATOM   2993  H   CYS X 191      37.745 -38.065  67.449  1.00  0.00           H
ATOM   2994  CA  CYS X 191      38.744 -38.993  65.781  1.00  0.00           C
ATOM   2995  HA  CYS X 191      39.616 -39.646  65.812  1.00  0.00           H
ATOM   2996  CB  CYS X 191      37.451 -39.821  65.561  1.00  0.00           C
ATOM   2997  HB2 CYS X 191      36.563 -39.192  65.618  1.00  0.00           H
ATOM   2998  HB3 CYS X 191      37.444 -40.441  64.665  1.00  0.00           H
ATOM   2999  SG  CYS X 191      37.281 -41.109  66.868  1.00  0.00           S
ATOM   3000  HG  CYS X 191      38.380 -41.765  66.484  1.00  0.00           H
ATOM   3001  C   CYS X 191      38.927 -38.027  64.566  1.00  0.00           C
ATOM   3002  O   CYS X 191      39.460 -38.483  63.545  1.00  0.00           O
ATOM   3003  N   ARG X 192      38.600 -36.732  64.687  1.00  0.00           N
ATOM   3004  H   ARG X 192      38.217 -36.464  65.582  1.00  0.00           H
ATOM   3005  CA  ARG X 192      38.639 -35.752  63.562  1.00  0.00           C
ATOM   3006  HA  ARG X 192      38.165 -34.820  63.872  1.00  0.00           H
ATOM   3007  CB  ARG X 192      40.051 -35.402  63.153  1.00  0.00           C
ATOM   3008  HB2 ARG X 192      40.510 -36.201  62.568  1.00  0.00           H
ATOM   3009  HB3 ARG X 192      39.887 -34.601  62.432  1.00  0.00           H
ATOM   3010  CG  ARG X 192      40.951 -34.856  64.320  1.00  0.00           C
ATOM   3011  HG2 ARG X 192      41.600 -34.095  63.886  1.00  0.00           H
ATOM   3012  HG3 ARG X 192      40.329 -34.370  65.071  1.00  0.00           H
ATOM   3013  CD  ARG X 192      41.809 -35.955  64.850  1.00  0.00           C
ATOM   3014  HD2 ARG X 192      41.219 -36.861  64.977  1.00  0.00           H
ATOM   3015  HD3 ARG X 192      42.471 -36.185  64.014  1.00  0.00           H
ATOM   3016  NE  ARG X 192      42.395 -35.447  66.152  1.00  0.00           N
ATOM   3017  HE  ARG X 192      41.709 -34.824  66.553  1.00  0.00           H
ATOM   3018  CZ  ARG X 192      43.639 -35.545  66.639  1.00  0.00           C
ATOM   3019  NH1 ARG X 192      44.571 -36.140  66.015  1.00  0.00           N
ATOM   3020 HH11 ARG X 192      44.273 -36.446  65.101  1.00  0.00           H
ATOM   3021 HH12 ARG X 192      45.454 -36.268  66.491  1.00  0.00           H
ATOM   3022  NH2 ARG X 192      43.958 -35.021  67.767  1.00  0.00           N
ATOM   3023 HH21 ARG X 192      43.341 -34.359  68.218  1.00  0.00           H
ATOM   3024 HH22 ARG X 192      44.945 -35.008  67.978  1.00  0.00           H
ATOM   3025  C   ARG X 192      37.632 -36.075  62.381  1.00  0.00           C
ATOM   3026  O   ARG X 192      37.984 -35.929  61.188  1.00  0.00           O
ATOM   3027  N   SER X 193      36.444 -36.515  62.748  1.00  0.00           N
ATOM   3028  H   SER X 193      36.281 -36.541  63.745  1.00  0.00           H
ATOM   3029  CA  SER X 193      35.486 -37.009  61.829  1.00  0.00           C
ATOM   3030  HA  SER X 193      35.650 -36.386  60.950  1.00  0.00           H
ATOM   3031  CB  SER X 193      35.689 -38.505  61.492  1.00  0.00           C
ATOM   3032  HB2 SER X 193      34.764 -38.952  61.123  1.00  0.00           H
ATOM   3033  HB3 SER X 193      36.349 -38.526  60.624  1.00  0.00           H
ATOM   3034  OG  SER X 193      36.156 -39.207  62.634  1.00  0.00           O
ATOM   3035  HG  SER X 193      37.024 -39.534  62.385  1.00  0.00           H
ATOM   3036  C   SER X 193      34.022 -36.710  62.104  1.00  0.00           C
ATOM   3037  O   SER X 193      33.641 -36.468  63.228  1.00  0.00           O
ATOM   3038  N   ALA X 194      33.173 -36.847  61.084  1.00  0.00           N
ATOM   3039  H   ALA X 194      33.583 -37.245  60.250  1.00  0.00           H
ATOM   3040  CA  ALA X 194      31.794 -36.511  61.160  1.00  0.00           C
ATOM   3041  HA  ALA X 194      31.633 -35.758  61.931  1.00  0.00           H
ATOM   3042  CB  ALA X 194      31.309 -35.939  59.800  1.00  0.00           C
ATOM   3043  HB1 ALA X 194      31.387 -36.549  58.901  1.00  0.00           H
ATOM   3044  HB2 ALA X 194      30.265 -35.635  59.863  1.00  0.00           H
ATOM   3045  HB3 ALA X 194      31.817 -35.006  59.554  1.00  0.00           H
ATOM   3046  C   ALA X 194      30.944 -37.796  61.540  1.00  0.00           C
ATOM   3047  O   ALA X 194      31.100 -38.863  60.968  1.00  0.00           O
ATOM   3048  N   LEU X 195      29.987 -37.580  62.448  1.00  0.00           N
ATOM   3049  H   LEU X 195      29.883 -36.675  62.886  1.00  0.00           H
ATOM   3050  CA  LEU X 195      29.050 -38.543  62.973  1.00  0.00           C
ATOM   3051  HA  LEU X 195      29.355 -39.550  62.690  1.00  0.00           H
ATOM   3052  CB  LEU X 195      28.950 -38.502  64.507  1.00  0.00           C
ATOM   3053  HB2 LEU X 195      28.402 -37.590  64.740  1.00  0.00           H
ATOM   3054  HB3 LEU X 195      28.316 -39.336  64.808  1.00  0.00           H
ATOM   3055  CG  LEU X 195      30.288 -38.521  65.277  1.00  0.00           C
ATOM   3056  HG  LEU X 195      30.772 -37.594  64.966  1.00  0.00           H
ATOM   3057  CD1 LEU X 195      30.267 -38.386  66.810  1.00  0.00           C
ATOM   3058 HD11 LEU X 195      29.614 -39.140  67.247  1.00  0.00           H
ATOM   3059 HD12 LEU X 195      31.274 -38.364  67.231  1.00  0.00           H
ATOM   3060 HD13 LEU X 195      29.829 -37.437  67.120  1.00  0.00           H
ATOM   3061  CD2 LEU X 195      31.190 -39.693  64.905  1.00  0.00           C
ATOM   3062 HD21 LEU X 195      30.671 -40.648  64.971  1.00  0.00           H
ATOM   3063 HD22 LEU X 195      31.443 -39.572  63.852  1.00  0.00           H
ATOM   3064 HD23 LEU X 195      32.068 -39.777  65.545  1.00  0.00           H
ATOM   3065  C   LEU X 195      27.602 -38.402  62.479  1.00  0.00           C
ATOM   3066  O   LEU X 195      27.110 -37.322  62.327  1.00  0.00           O
ATOM   3067  N   ALA X 196      26.921 -39.543  62.257  1.00  0.00           N
ATOM   3068  H   ALA X 196      27.435 -40.408  62.168  1.00  0.00           H
ATOM   3069  CA  ALA X 196      25.486 -39.614  62.138  1.00  0.00           C
ATOM   3070  HA  ALA X 196      25.159 -38.916  61.368  1.00  0.00           H
ATOM   3071  CB  ALA X 196      25.253 -41.018  61.588  1.00  0.00           C
ATOM   3072  HB1 ALA X 196      25.904 -41.144  60.723  1.00  0.00           H
ATOM   3073  HB2 ALA X 196      25.438 -41.772  62.352  1.00  0.00           H
ATOM   3074  HB3 ALA X 196      24.224 -41.134  61.247  1.00  0.00           H
ATOM   3075  C   ALA X 196      24.731 -39.394  63.429  1.00  0.00           C
ATOM   3076  O   ALA X 196      25.322 -39.721  64.497  1.00  0.00           O
ATOM   3077  N   GLU X 197      23.470 -38.933  63.386  1.00  0.00           N
ATOM   3078  H   GLU X 197      22.984 -38.733  62.522  1.00  0.00           H
ATOM   3079  CA  GLU X 197      22.794 -38.518  64.621  1.00  0.00           C
ATOM   3080  HA  GLU X 197      23.373 -37.763  65.152  1.00  0.00           H
ATOM   3081  CB  GLU X 197      21.483 -37.899  64.189  1.00  0.00           C
ATOM   3082  HB2 GLU X 197      21.037 -38.575  63.460  1.00  0.00           H
ATOM   3083  HB3 GLU X 197      20.813 -37.814  65.044  1.00  0.00           H
ATOM   3084  CG  GLU X 197      21.512 -36.520  63.472  1.00  0.00           C
ATOM   3085  HG2 GLU X 197      22.227 -36.519  62.650  1.00  0.00           H
ATOM   3086  HG3 GLU X 197      20.535 -36.383  63.004  1.00  0.00           H
ATOM   3087  CD  GLU X 197      21.818 -35.349  64.517  1.00  0.00           C
ATOM   3088  OE1 GLU X 197      22.060 -34.144  64.140  1.00  0.00           O
ATOM   3089  OE2 GLU X 197      21.780 -35.605  65.752  1.00  0.00           O
ATOM   3090  C   GLU X 197      22.482 -39.667  65.594  1.00  0.00           C
ATOM   3091  O   GLU X 197      22.442 -39.452  66.772  1.00  0.00           O
ATOM   3092  N   ALA X 198      22.309 -40.908  65.067  1.00  0.00           N
ATOM   3093  H   ALA X 198      22.221 -41.055  64.071  1.00  0.00           H
ATOM   3094  CA  ALA X 198      22.302 -42.066  65.996  1.00  0.00           C
ATOM   3095  HA  ALA X 198      21.617 -41.759  66.785  1.00  0.00           H
ATOM   3096  CB  ALA X 198      21.558 -43.232  65.258  1.00  0.00           C
ATOM   3097  HB1 ALA X 198      20.596 -42.940  64.840  1.00  0.00           H
ATOM   3098  HB2 ALA X 198      22.109 -43.549  64.372  1.00  0.00           H
ATOM   3099  HB3 ALA X 198      21.474 -44.082  65.935  1.00  0.00           H
ATOM   3100  C   ALA X 198      23.635 -42.473  66.563  1.00  0.00           C
ATOM   3101  O   ALA X 198      23.660 -42.943  67.723  1.00  0.00           O
ATOM   3102  N   GLU X 199      24.705 -42.339  65.852  1.00  0.00           N
ATOM   3103  H   GLU X 199      24.635 -41.965  64.915  1.00  0.00           H
ATOM   3104  CA  GLU X 199      26.072 -42.817  66.196  1.00  0.00           C
ATOM   3105  HA  GLU X 199      26.033 -43.895  66.358  1.00  0.00           H
ATOM   3106  CB  GLU X 199      26.948 -42.592  64.930  1.00  0.00           C
ATOM   3107  HB2 GLU X 199      26.515 -43.269  64.195  1.00  0.00           H
ATOM   3108  HB3 GLU X 199      26.838 -41.563  64.592  1.00  0.00           H
ATOM   3109  CG  GLU X 199      28.397 -42.931  65.168  1.00  0.00           C
ATOM   3110  HG2 GLU X 199      28.836 -42.289  65.933  1.00  0.00           H
ATOM   3111  HG3 GLU X 199      28.600 -43.902  65.622  1.00  0.00           H
ATOM   3112  CD  GLU X 199      29.134 -42.921  63.875  1.00  0.00           C
ATOM   3113  OE1 GLU X 199      28.927 -41.993  63.019  1.00  0.00           O
ATOM   3114  OE2 GLU X 199      29.866 -43.867  63.452  1.00  0.00           O
ATOM   3115  C   GLU X 199      26.628 -42.053  67.386  1.00  0.00           C
ATOM   3116  O   GLU X 199      27.424 -42.629  68.100  1.00  0.00           O
ATOM   3117  N   VAL X 200      26.263 -40.759  67.593  1.00  0.00           N
ATOM   3118  H   VAL X 200      25.644 -40.348  66.909  1.00  0.00           H
ATOM   3119  CA  VAL X 200      26.365 -39.997  68.847  1.00  0.00           C
ATOM   3120  HA  VAL X 200      27.375 -39.898  69.241  1.00  0.00           H
ATOM   3121  CB  VAL X 200      25.816 -38.618  68.565  1.00  0.00           C
ATOM   3122  HB  VAL X 200      24.768 -38.742  68.291  1.00  0.00           H
ATOM   3123  CG1 VAL X 200      25.880 -37.588  69.700  1.00  0.00           C
ATOM   3124 HG11 VAL X 200      25.449 -38.001  70.612  1.00  0.00           H
ATOM   3125 HG12 VAL X 200      26.934 -37.397  69.905  1.00  0.00           H
ATOM   3126 HG13 VAL X 200      25.334 -36.698  69.390  1.00  0.00           H
ATOM   3127  CG2 VAL X 200      26.520 -37.912  67.362  1.00  0.00           C
ATOM   3128 HG21 VAL X 200      26.291 -38.487  66.465  1.00  0.00           H
ATOM   3129 HG22 VAL X 200      26.119 -36.901  67.283  1.00  0.00           H
ATOM   3130 HG23 VAL X 200      27.597 -37.812  67.503  1.00  0.00           H
ATOM   3131  C   VAL X 200      25.550 -40.585  70.075  1.00  0.00           C
ATOM   3132  O   VAL X 200      24.522 -41.227  70.009  1.00  0.00           O
ATOM   3133  N   GLU X 201      26.015 -40.286  71.303  1.00  0.00           N
ATOM   3134  H   GLU X 201      26.857 -39.729  71.347  1.00  0.00           H
ATOM   3135  CA  GLU X 201      25.480 -40.836  72.575  1.00  0.00           C
ATOM   3136  HA  GLU X 201      24.427 -41.076  72.430  1.00  0.00           H
ATOM   3137  CB  GLU X 201      26.230 -42.156  72.905  1.00  0.00           C
ATOM   3138  HB2 GLU X 201      26.049 -42.799  72.044  1.00  0.00           H
ATOM   3139  HB3 GLU X 201      27.289 -41.944  73.054  1.00  0.00           H
ATOM   3140  CG  GLU X 201      25.671 -42.904  74.178  1.00  0.00           C
ATOM   3141  HG2 GLU X 201      26.405 -43.686  74.377  1.00  0.00           H
ATOM   3142  HG3 GLU X 201      25.645 -42.222  75.028  1.00  0.00           H
ATOM   3143  CD  GLU X 201      24.331 -43.597  73.954  1.00  0.00           C
ATOM   3144  OE1 GLU X 201      23.510 -43.233  73.117  1.00  0.00           O
ATOM   3145  OE2 GLU X 201      23.948 -44.470  74.792  1.00  0.00           O
ATOM   3146  C   GLU X 201      25.510 -39.814  73.663  1.00  0.00           C
ATOM   3147  O   GLU X 201      26.525 -39.197  73.983  1.00  0.00           O
ATOM   3148  N   TYR X 202      24.370 -39.611  74.329  1.00  0.00           N
ATOM   3149  H   TYR X 202      23.468 -39.956  74.035  1.00  0.00           H
ATOM   3150  CA  TYR X 202      24.215 -38.428  75.211  1.00  0.00           C
ATOM   3151  HA  TYR X 202      24.899 -37.668  74.828  1.00  0.00           H
ATOM   3152  CB  TYR X 202      22.837 -37.852  74.967  1.00  0.00           C
ATOM   3153  HB2 TYR X 202      22.050 -38.582  75.170  1.00  0.00           H
ATOM   3154  HB3 TYR X 202      22.672 -37.106  75.744  1.00  0.00           H
ATOM   3155  CG  TYR X 202      22.650 -37.135  73.621  1.00  0.00           C
ATOM   3156  CD1 TYR X 202      22.592 -37.853  72.404  1.00  0.00           C
ATOM   3157  HD1 TYR X 202      22.608 -38.924  72.537  1.00  0.00           H
ATOM   3158  CE1 TYR X 202      22.341 -37.309  71.117  1.00  0.00           C
ATOM   3159  HE1 TYR X 202      22.395 -37.923  70.230  1.00  0.00           H
ATOM   3160  CZ  TYR X 202      22.001 -35.939  71.099  1.00  0.00           C
ATOM   3161  OH  TYR X 202      21.600 -35.285  69.936  1.00  0.00           O
ATOM   3162  HH  TYR X 202      21.537 -35.986  69.284  1.00  0.00           H
ATOM   3163  CE2 TYR X 202      22.299 -35.117  72.234  1.00  0.00           C
ATOM   3164  HE2 TYR X 202      22.320 -34.040  72.154  1.00  0.00           H
ATOM   3165  CD2 TYR X 202      22.594 -35.706  73.502  1.00  0.00           C
ATOM   3166  HD2 TYR X 202      22.735 -35.105  74.387  1.00  0.00           H
ATOM   3167  C   TYR X 202      24.562 -38.764  76.653  1.00  0.00           C
ATOM   3168  O   TYR X 202      24.178 -39.883  77.072  1.00  0.00           O
ATOM   3169  N   TYR X 203      25.265 -37.930  77.430  1.00  0.00           N
ATOM   3170  H   TYR X 203      25.716 -37.135  77.001  1.00  0.00           H
ATOM   3171  CA  TYR X 203      25.518 -38.105  78.783  1.00  0.00           C
ATOM   3172  HA  TYR X 203      24.770 -38.847  79.065  1.00  0.00           H
ATOM   3173  CB  TYR X 203      26.922 -38.527  79.072  1.00  0.00           C
ATOM   3174  HB2 TYR X 203      27.689 -37.799  78.812  1.00  0.00           H
ATOM   3175  HB3 TYR X 203      26.968 -38.493  80.161  1.00  0.00           H
ATOM   3176  CG  TYR X 203      27.320 -39.916  78.573  1.00  0.00           C
ATOM   3177  CD1 TYR X 203      27.229 -41.009  79.395  1.00  0.00           C
ATOM   3178  HD1 TYR X 203      27.022 -40.854  80.444  1.00  0.00           H
ATOM   3179  CE1 TYR X 203      27.534 -42.337  78.860  1.00  0.00           C
ATOM   3180  HE1 TYR X 203      27.355 -43.205  79.477  1.00  0.00           H
ATOM   3181  CZ  TYR X 203      27.938 -42.470  77.489  1.00  0.00           C
ATOM   3182  OH  TYR X 203      28.259 -43.646  76.969  1.00  0.00           O
ATOM   3183  HH  TYR X 203      27.835 -44.397  77.393  1.00  0.00           H
ATOM   3184  CE2 TYR X 203      27.936 -41.252  76.698  1.00  0.00           C
ATOM   3185  HE2 TYR X 203      28.232 -41.404  75.669  1.00  0.00           H
ATOM   3186  CD2 TYR X 203      27.707 -39.991  77.241  1.00  0.00           C
ATOM   3187  HD2 TYR X 203      27.712 -39.158  76.552  1.00  0.00           H
ATOM   3188  C   TYR X 203      25.142 -36.768  79.526  1.00  0.00           C
ATOM   3189  O   TYR X 203      25.548 -35.748  79.027  1.00  0.00           O
ATOM   3190  N   ASP X 204      24.542 -36.874  80.721  1.00  0.00           N
ATOM   3191  H   ASP X 204      24.013 -37.725  80.834  1.00  0.00           H
ATOM   3192  CA  ASP X 204      24.096 -35.793  81.560  1.00  0.00           C
ATOM   3193  HA  ASP X 204      23.705 -35.020  80.899  1.00  0.00           H
ATOM   3194  CB  ASP X 204      22.914 -36.205  82.510  1.00  0.00           C
ATOM   3195  HB2 ASP X 204      23.267 -37.138  82.950  1.00  0.00           H
ATOM   3196  HB3 ASP X 204      22.692 -35.475  83.288  1.00  0.00           H
ATOM   3197  CG  ASP X 204      21.515 -36.451  81.854  1.00  0.00           C
ATOM   3198  OD1 ASP X 204      20.655 -36.934  82.648  1.00  0.00           O
ATOM   3199  OD2 ASP X 204      21.218 -36.070  80.658  1.00  0.00           O
ATOM   3200  C   ASP X 204      25.288 -35.281  82.412  1.00  0.00           C
ATOM   3201  O   ASP X 204      25.326 -35.384  83.650  1.00  0.00           O
ATOM   3202  N   LYS X 205      26.277 -34.659  81.747  1.00  0.00           N
ATOM   3203  H   LYS X 205      26.159 -34.601  80.746  1.00  0.00           H
ATOM   3204  CA  LYS X 205      27.489 -34.117  82.389  1.00  0.00           C
ATOM   3205  HA  LYS X 205      27.845 -34.788  83.172  1.00  0.00           H
ATOM   3206  CB  LYS X 205      28.554 -33.735  81.321  1.00  0.00           C
ATOM   3207  HB2 LYS X 205      28.029 -33.024  80.683  1.00  0.00           H
ATOM   3208  HB3 LYS X 205      29.506 -33.341  81.675  1.00  0.00           H
ATOM   3209  CG  LYS X 205      28.907 -35.034  80.537  1.00  0.00           C
ATOM   3210  HG2 LYS X 205      28.113 -35.404  79.889  1.00  0.00           H
ATOM   3211  HG3 LYS X 205      29.832 -34.805  80.006  1.00  0.00           H
ATOM   3212  CD  LYS X 205      29.311 -36.248  81.365  1.00  0.00           C
ATOM   3213  HD2 LYS X 205      30.041 -35.933  82.110  1.00  0.00           H
ATOM   3214  HD3 LYS X 205      28.439 -36.727  81.810  1.00  0.00           H
ATOM   3215  CE  LYS X 205      30.106 -37.166  80.421  1.00  0.00           C
ATOM   3216  HE2 LYS X 205      29.371 -37.435  79.663  1.00  0.00           H
ATOM   3217  HE3 LYS X 205      30.945 -36.611  80.002  1.00  0.00           H
ATOM   3218  NZ  LYS X 205      30.636 -38.414  81.082  1.00  0.00           N
ATOM   3219  HZ1 LYS X 205      30.027 -38.853  81.757  1.00  0.00           H
ATOM   3220  HZ2 LYS X 205      30.881 -39.175  80.465  1.00  0.00           H
ATOM   3221  HZ3 LYS X 205      31.521 -38.228  81.533  1.00  0.00           H
ATOM   3222  C   LYS X 205      27.104 -32.739  83.017  1.00  0.00           C
ATOM   3223  O   LYS X 205      26.050 -32.130  82.696  1.00  0.00           O
ATOM   3224  N   THR X 206      27.838 -32.385  84.052  1.00  0.00           N
ATOM   3225  H   THR X 206      28.677 -32.948  84.092  1.00  0.00           H
ATOM   3226  CA  THR X 206      27.882 -31.026  84.665  1.00  0.00           C
ATOM   3227  HA  THR X 206      27.055 -30.405  84.321  1.00  0.00           H
ATOM   3228  CB  THR X 206      27.950 -30.885  86.202  1.00  0.00           C
ATOM   3229  HB  THR X 206      28.231 -29.866  86.473  1.00  0.00           H
ATOM   3230  CG2 THR X 206      26.631 -31.385  86.845  1.00  0.00           C
ATOM   3231 HG21 THR X 206      26.522 -32.440  86.596  1.00  0.00           H
ATOM   3232 HG22 THR X 206      26.827 -31.281  87.911  1.00  0.00           H
ATOM   3233 HG23 THR X 206      25.826 -30.709  86.551  1.00  0.00           H
ATOM   3234  OG1 THR X 206      29.010 -31.633  86.632  1.00  0.00           O
ATOM   3235  HG1 THR X 206      29.797 -31.088  86.715  1.00  0.00           H
ATOM   3236  C   THR X 206      29.040 -30.259  83.977  1.00  0.00           C
ATOM   3237  O   THR X 206      30.133 -30.841  83.745  1.00  0.00           O
ATOM   3238  N   SER X 207      28.789 -29.022  83.634  1.00  0.00           N
ATOM   3239  H   SER X 207      27.928 -28.605  83.955  1.00  0.00           H
ATOM   3240  CA  SER X 207      29.771 -28.205  82.959  1.00  0.00           C
ATOM   3241  HA  SER X 207      30.754 -28.514  83.313  1.00  0.00           H
ATOM   3242  CB  SER X 207      29.707 -28.512  81.380  1.00  0.00           C
ATOM   3243  HB2 SER X 207      29.714 -29.601  81.316  1.00  0.00           H
ATOM   3244  HB3 SER X 207      28.782 -28.056  81.027  1.00  0.00           H
ATOM   3245  OG  SER X 207      30.898 -28.039  80.724  1.00  0.00           O
ATOM   3246  HG  SER X 207      30.864 -28.337  79.814  1.00  0.00           H
ATOM   3247  C   SER X 207      29.518 -26.691  83.107  1.00  0.00           C
ATOM   3248  O   SER X 207      28.408 -26.287  83.452  1.00  0.00           O
ATOM   3249  N   PRO X 208      30.465 -25.744  82.822  1.00  0.00           N
ATOM   3250  CD  PRO X 208      31.928 -26.038  82.985  1.00  0.00           C
ATOM   3251  HD2 PRO X 208      32.328 -26.456  82.061  1.00  0.00           H
ATOM   3252  HD3 PRO X 208      32.149 -26.752  83.780  1.00  0.00           H
ATOM   3253  CG  PRO X 208      32.603 -24.681  83.094  1.00  0.00           C
ATOM   3254  HG2 PRO X 208      33.486 -24.748  82.458  1.00  0.00           H
ATOM   3255  HG3 PRO X 208      32.708 -24.476  84.161  1.00  0.00           H
ATOM   3256  CB  PRO X 208      31.665 -23.656  82.555  1.00  0.00           C
ATOM   3257  HB2 PRO X 208      31.606 -23.684  81.468  1.00  0.00           H
ATOM   3258  HB3 PRO X 208      31.907 -22.673  82.957  1.00  0.00           H
ATOM   3259  CA  PRO X 208      30.322 -24.336  83.004  1.00  0.00           C
ATOM   3260  HA  PRO X 208      30.054 -24.105  84.035  1.00  0.00           H
ATOM   3261  C   PRO X 208      29.168 -23.763  82.157  1.00  0.00           C
ATOM   3262  O   PRO X 208      28.751 -24.189  81.054  1.00  0.00           O
ATOM   3263  N   SER X 209      28.576 -22.756  82.710  1.00  0.00           N
ATOM   3264  H   SER X 209      29.034 -22.312  83.491  1.00  0.00           H
ATOM   3265  CA  SER X 209      27.570 -21.869  82.035  1.00  0.00           C
ATOM   3266  HA  SER X 209      27.702 -21.883  80.953  1.00  0.00           H
ATOM   3267  CB  SER X 209      26.144 -22.463  82.315  1.00  0.00           C
ATOM   3268  HB2 SER X 209      26.167 -23.439  81.831  1.00  0.00           H
ATOM   3269  HB3 SER X 209      26.138 -22.402  83.404  1.00  0.00           H
ATOM   3270  OG  SER X 209      25.025 -21.706  81.911  1.00  0.00           O
ATOM   3271  HG  SER X 209      24.806 -21.085  82.611  1.00  0.00           H
ATOM   3272  C   SER X 209      27.551 -20.398  82.485  1.00  0.00           C
ATOM   3273  O   SER X 209      28.055 -20.088  83.565  1.00  0.00           O
ATOM   3274  N   ILE X 210      27.149 -19.497  81.645  1.00  0.00           N
ATOM   3275  H   ILE X 210      26.855 -19.746  80.712  1.00  0.00           H
ATOM   3276  CA  ILE X 210      27.309 -18.037  81.916  1.00  0.00           C
ATOM   3277  HA  ILE X 210      27.263 -17.915  82.999  1.00  0.00           H
ATOM   3278  CB  ILE X 210      28.715 -17.566  81.455  1.00  0.00           C
ATOM   3279  HB  ILE X 210      29.384 -18.337  81.837  1.00  0.00           H
ATOM   3280  CG2 ILE X 210      28.929 -17.412  79.956  1.00  0.00           C
ATOM   3281 HG21 ILE X 210      28.472 -16.477  79.628  1.00  0.00           H
ATOM   3282 HG22 ILE X 210      29.985 -17.526  79.711  1.00  0.00           H
ATOM   3283 HG23 ILE X 210      28.306 -18.177  79.498  1.00  0.00           H
ATOM   3284  CG1 ILE X 210      29.149 -16.218  82.222  1.00  0.00           C
ATOM   3285 HG12 ILE X 210      28.473 -15.401  81.962  1.00  0.00           H
ATOM   3286 HG13 ILE X 210      29.136 -16.478  83.280  1.00  0.00           H
ATOM   3287  CD1 ILE X 210      30.668 -15.911  81.907  1.00  0.00           C
ATOM   3288 HD11 ILE X 210      31.255 -16.801  82.135  1.00  0.00           H
ATOM   3289 HD12 ILE X 210      30.952 -15.488  80.943  1.00  0.00           H
ATOM   3290 HD13 ILE X 210      31.014 -15.140  82.595  1.00  0.00           H
ATOM   3291  C   ILE X 210      26.156 -17.278  81.247  1.00  0.00           C
ATOM   3292  O   ILE X 210      25.753 -17.610  80.129  1.00  0.00           O
ATOM   3293  N   ASP X 211      25.632 -16.246  81.913  1.00  0.00           N
ATOM   3294  H   ASP X 211      25.947 -16.158  82.869  1.00  0.00           H
ATOM   3295  CA  ASP X 211      24.749 -15.200  81.437  1.00  0.00           C
ATOM   3296  HA  ASP X 211      24.543 -15.480  80.405  1.00  0.00           H
ATOM   3297  CB  ASP X 211      23.405 -15.102  82.301  1.00  0.00           C
ATOM   3298  HB2 ASP X 211      23.623 -14.556  83.220  1.00  0.00           H
ATOM   3299  HB3 ASP X 211      22.774 -14.382  81.780  1.00  0.00           H
ATOM   3300  CG  ASP X 211      22.537 -16.378  82.585  1.00  0.00           C
ATOM   3301  OD1 ASP X 211      23.075 -17.479  82.761  1.00  0.00           O
ATOM   3302  OD2 ASP X 211      21.300 -16.135  82.548  1.00  0.00           O
ATOM   3303  C   ASP X 211      25.475 -13.792  81.372  1.00  0.00           C
ATOM   3304  O   ASP X 211      26.218 -13.432  82.320  1.00  0.00           O
ATOM   3305  N   VAL X 212      25.473 -13.103  80.225  1.00  0.00           N
ATOM   3306  H   VAL X 212      24.879 -13.418  79.471  1.00  0.00           H
ATOM   3307  CA  VAL X 212      26.636 -12.220  79.882  1.00  0.00           C
ATOM   3308  HA  VAL X 212      26.856 -11.670  80.797  1.00  0.00           H
ATOM   3309  CB  VAL X 212      27.878 -13.034  79.400  1.00  0.00           C
ATOM   3310  HB  VAL X 212      28.205 -13.710  80.192  1.00  0.00           H
ATOM   3311  CG1 VAL X 212      27.646 -13.851  78.114  1.00  0.00           C
ATOM   3312 HG11 VAL X 212      27.507 -13.213  77.243  1.00  0.00           H
ATOM   3313 HG12 VAL X 212      28.526 -14.472  77.942  1.00  0.00           H
ATOM   3314 HG13 VAL X 212      26.776 -14.482  78.297  1.00  0.00           H
ATOM   3315  CG2 VAL X 212      29.108 -12.201  79.047  1.00  0.00           C
ATOM   3316 HG21 VAL X 212      29.857 -12.856  78.603  1.00  0.00           H
ATOM   3317 HG22 VAL X 212      28.863 -11.442  78.304  1.00  0.00           H
ATOM   3318 HG23 VAL X 212      29.553 -11.745  79.931  1.00  0.00           H
ATOM   3319  C   VAL X 212      26.127 -11.209  78.886  1.00  0.00           C
ATOM   3320  O   VAL X 212      25.206 -11.410  78.069  1.00  0.00           O
ATOM   3321  N   ALA X 213      26.597 -10.001  78.969  1.00  0.00           N
ATOM   3322  H   ALA X 213      27.223  -9.748  79.720  1.00  0.00           H
ATOM   3323  CA  ALA X 213      26.332  -8.842  78.198  1.00  0.00           C
ATOM   3324  HA  ALA X 213      25.366  -9.052  77.740  1.00  0.00           H
ATOM   3325  CB  ALA X 213      26.080  -7.755  79.248  1.00  0.00           C
ATOM   3326  HB1 ALA X 213      26.938  -7.455  79.849  1.00  0.00           H
ATOM   3327  HB2 ALA X 213      25.697  -6.856  78.763  1.00  0.00           H
ATOM   3328  HB3 ALA X 213      25.321  -8.066  79.967  1.00  0.00           H
ATOM   3329  C   ALA X 213      27.246  -8.462  76.986  1.00  0.00           C
ATOM   3330  O   ALA X 213      28.469  -8.769  77.053  1.00  0.00           O
ATOM   3331  N   PHE X 214      26.728  -7.815  75.952  1.00  0.00           N
ATOM   3332  H   PHE X 214      25.720  -7.874  75.996  1.00  0.00           H
ATOM   3333  CA  PHE X 214      27.466  -7.204  74.816  1.00  0.00           C
ATOM   3334  HA  PHE X 214      28.522  -7.223  75.084  1.00  0.00           H
ATOM   3335  CB  PHE X 214      27.226  -8.070  73.593  1.00  0.00           C
ATOM   3336  HB2 PHE X 214      26.153  -8.190  73.448  1.00  0.00           H
ATOM   3337  HB3 PHE X 214      27.552  -7.478  72.739  1.00  0.00           H
ATOM   3338  CG  PHE X 214      27.806  -9.493  73.366  1.00  0.00           C
ATOM   3339  CD1 PHE X 214      27.516 -10.580  74.222  1.00  0.00           C
ATOM   3340  HD1 PHE X 214      27.095 -10.334  75.185  1.00  0.00           H
ATOM   3341  CE1 PHE X 214      27.788 -11.901  73.864  1.00  0.00           C
ATOM   3342  HE1 PHE X 214      27.761 -12.730  74.553  1.00  0.00           H
ATOM   3343  CZ  PHE X 214      28.322 -12.137  72.656  1.00  0.00           C
ATOM   3344  HZ  PHE X 214      28.544 -13.184  72.509  1.00  0.00           H
ATOM   3345  CE2 PHE X 214      28.632 -11.074  71.714  1.00  0.00           C
ATOM   3346  HE2 PHE X 214      29.124 -11.318  70.784  1.00  0.00           H
ATOM   3347  CD2 PHE X 214      28.384  -9.771  72.127  1.00  0.00           C
ATOM   3348  HD2 PHE X 214      28.293  -9.004  71.370  1.00  0.00           H
ATOM   3349  C   PHE X 214      27.158  -5.733  74.676  1.00  0.00           C
ATOM   3350  O   PHE X 214      25.977  -5.327  74.678  1.00  0.00           O
ATOM   3351  N   GLN X 215      28.166  -4.850  74.656  1.00  0.00           N
ATOM   3352  H   GLN X 215      29.126  -5.162  74.604  1.00  0.00           H
ATOM   3353  CA  GLN X 215      28.089  -3.367  74.891  1.00  0.00           C
ATOM   3354  HA  GLN X 215      27.337  -3.167  75.657  1.00  0.00           H
ATOM   3355  CB  GLN X 215      29.496  -2.968  75.496  1.00  0.00           C
ATOM   3356  HB2 GLN X 215      29.882  -3.852  76.004  1.00  0.00           H
ATOM   3357  HB3 GLN X 215      30.123  -2.822  74.617  1.00  0.00           H
ATOM   3358  CG  GLN X 215      29.455  -1.746  76.524  1.00  0.00           C
ATOM   3359  HG2 GLN X 215      30.295  -1.116  76.230  1.00  0.00           H
ATOM   3360  HG3 GLN X 215      28.519  -1.209  76.372  1.00  0.00           H
ATOM   3361  CD  GLN X 215      29.572  -2.151  77.983  1.00  0.00           C
ATOM   3362  OE1 GLN X 215      28.949  -3.035  78.458  1.00  0.00           O
ATOM   3363  NE2 GLN X 215      30.246  -1.409  78.831  1.00  0.00           N
ATOM   3364 HE21 GLN X 215      30.063  -1.525  79.817  1.00  0.00           H
ATOM   3365 HE22 GLN X 215      30.795  -0.587  78.619  1.00  0.00           H
ATOM   3366  C   GLN X 215      27.745  -2.652  73.604  1.00  0.00           C
ATOM   3367  O   GLN X 215      28.212  -3.065  72.520  1.00  0.00           O
ATOM   3368  N   ALA X 216      26.931  -1.630  73.641  1.00  0.00           N
ATOM   3369  H   ALA X 216      26.531  -1.309  74.511  1.00  0.00           H
ATOM   3370  CA  ALA X 216      26.443  -0.905  72.393  1.00  0.00           C
ATOM   3371  HA  ALA X 216      25.940  -1.559  71.680  1.00  0.00           H
ATOM   3372  CB  ALA X 216      25.242  -0.131  72.729  1.00  0.00           C
ATOM   3373  HB1 ALA X 216      25.450   0.744  73.343  1.00  0.00           H
ATOM   3374  HB2 ALA X 216      24.836   0.313  71.821  1.00  0.00           H
ATOM   3375  HB3 ALA X 216      24.488  -0.745  73.224  1.00  0.00           H
ATOM   3376  C   ALA X 216      27.390  -0.160  71.493  1.00  0.00           C
ATOM   3377  O   ALA X 216      28.284   0.527  71.938  1.00  0.00           O
ATOM   3378  N   VAL X 217      27.324  -0.465  70.178  1.00  0.00           N
ATOM   3379  H   VAL X 217      26.767  -1.209  69.782  1.00  0.00           H
ATOM   3380  CA  VAL X 217      28.055   0.305  69.167  1.00  0.00           C
ATOM   3381  HA  VAL X 217      28.909   0.745  69.681  1.00  0.00           H
ATOM   3382  CB  VAL X 217      28.570  -0.544  68.064  1.00  0.00           C
ATOM   3383  HB  VAL X 217      27.885  -1.362  67.847  1.00  0.00           H
ATOM   3384  CG1 VAL X 217      29.002   0.246  66.746  1.00  0.00           C
ATOM   3385 HG11 VAL X 217      29.262  -0.484  65.982  1.00  0.00           H
ATOM   3386 HG12 VAL X 217      28.138   0.786  66.357  1.00  0.00           H
ATOM   3387 HG13 VAL X 217      29.821   0.899  67.050  1.00  0.00           H
ATOM   3388  CG2 VAL X 217      29.807  -1.237  68.556  1.00  0.00           C
ATOM   3389 HG21 VAL X 217      29.475  -1.779  69.442  1.00  0.00           H
ATOM   3390 HG22 VAL X 217      30.251  -1.839  67.765  1.00  0.00           H
ATOM   3391 HG23 VAL X 217      30.561  -0.502  68.836  1.00  0.00           H
ATOM   3392  C   VAL X 217      27.121   1.443  68.726  1.00  0.00           C
ATOM   3393  O   VAL X 217      27.443   2.563  69.031  1.00  0.00           O
ATOM   3394  N   ASP X 218      26.007   1.096  68.135  1.00  0.00           N
ATOM   3395  H   ASP X 218      25.860   0.100  68.075  1.00  0.00           H
ATOM   3396  CA  ASP X 218      25.021   2.074  67.762  1.00  0.00           C
ATOM   3397  HA  ASP X 218      25.429   2.991  67.337  1.00  0.00           H
ATOM   3398  CB  ASP X 218      24.296   1.501  66.536  1.00  0.00           C
ATOM   3399  HB2 ASP X 218      23.880   0.493  66.563  1.00  0.00           H
ATOM   3400  HB3 ASP X 218      23.482   2.087  66.109  1.00  0.00           H
ATOM   3401  CG  ASP X 218      25.291   1.431  65.396  1.00  0.00           C
ATOM   3402  OD1 ASP X 218      25.346   0.322  64.801  1.00  0.00           O
ATOM   3403  OD2 ASP X 218      26.100   2.346  65.073  1.00  0.00           O
ATOM   3404  C   ASP X 218      24.091   2.485  68.894  1.00  0.00           C
ATOM   3405  O   ASP X 218      22.883   2.398  68.711  1.00  0.00           O
ATOM   3406  N   GLN X 219      24.664   2.970  70.038  1.00  0.00           N
ATOM   3407  H   GLN X 219      25.673   2.991  70.073  1.00  0.00           H
ATOM   3408  CA  GLN X 219      23.973   3.423  71.301  1.00  0.00           C
ATOM   3409  HA  GLN X 219      23.452   2.594  71.781  1.00  0.00           H
ATOM   3410  CB  GLN X 219      25.081   3.824  72.299  1.00  0.00           C
ATOM   3411  HB2 GLN X 219      25.894   3.099  72.265  1.00  0.00           H
ATOM   3412  HB3 GLN X 219      25.516   4.760  71.949  1.00  0.00           H
ATOM   3413  CG  GLN X 219      24.541   4.058  73.745  1.00  0.00           C
ATOM   3414  HG2 GLN X 219      24.413   5.137  73.844  1.00  0.00           H
ATOM   3415  HG3 GLN X 219      23.631   3.480  73.901  1.00  0.00           H
ATOM   3416  CD  GLN X 219      25.590   3.641  74.741  1.00  0.00           C
ATOM   3417  OE1 GLN X 219      25.936   2.490  74.855  1.00  0.00           O
ATOM   3418  NE2 GLN X 219      26.318   4.555  75.434  1.00  0.00           N
ATOM   3419 HE21 GLN X 219      27.093   4.340  76.044  1.00  0.00           H
ATOM   3420 HE22 GLN X 219      26.271   5.518  75.131  1.00  0.00           H
ATOM   3421  C   GLN X 219      22.956   4.552  71.091  1.00  0.00           C
ATOM   3422  O   GLN X 219      21.918   4.556  71.694  1.00  0.00           O
ATOM   3423  N   ASP X 220      23.325   5.523  70.264  1.00  0.00           N
ATOM   3424  H   ASP X 220      24.162   5.477  69.700  1.00  0.00           H
ATOM   3425  CA  ASP X 220      22.359   6.587  69.866  1.00  0.00           C
ATOM   3426  HA  ASP X 220      21.911   7.027  70.756  1.00  0.00           H
ATOM   3427  CB  ASP X 220      23.052   7.710  69.074  1.00  0.00           C
ATOM   3428  HB2 ASP X 220      23.301   7.186  68.151  1.00  0.00           H
ATOM   3429  HB3 ASP X 220      22.399   8.546  68.822  1.00  0.00           H
ATOM   3430  CG  ASP X 220      24.324   8.306  69.722  1.00  0.00           C
ATOM   3431  OD1 ASP X 220      24.232   8.704  70.897  1.00  0.00           O
ATOM   3432  OD2 ASP X 220      25.461   8.309  69.144  1.00  0.00           O
ATOM   3433  C   ASP X 220      21.090   5.969  69.196  1.00  0.00           C
ATOM   3434  O   ASP X 220      19.920   6.271  69.473  1.00  0.00           O
ATOM   3435  N   ALA X 221      21.304   5.046  68.240  1.00  0.00           N
ATOM   3436  H   ALA X 221      22.236   4.741  67.992  1.00  0.00           H
ATOM   3437  CA  ALA X 221      20.213   4.498  67.426  1.00  0.00           C
ATOM   3438  HA  ALA X 221      19.745   5.407  67.049  1.00  0.00           H
ATOM   3439  CB  ALA X 221      20.761   3.652  66.233  1.00  0.00           C
ATOM   3440  HB1 ALA X 221      19.955   3.612  65.500  1.00  0.00           H
ATOM   3441  HB2 ALA X 221      21.522   4.275  65.762  1.00  0.00           H
ATOM   3442  HB3 ALA X 221      21.175   2.691  66.537  1.00  0.00           H
ATOM   3443  C   ALA X 221      19.249   3.650  68.303  1.00  0.00           C
ATOM   3444  O   ALA X 221      18.051   3.813  68.286  1.00  0.00           O
ATOM   3445  N   LEU X 222      19.887   2.812  69.143  1.00  0.00           N
ATOM   3446  H   LEU X 222      20.879   2.632  69.074  1.00  0.00           H
ATOM   3447  CA  LEU X 222      19.174   2.152  70.292  1.00  0.00           C
ATOM   3448  HA  LEU X 222      18.413   1.438  69.980  1.00  0.00           H
ATOM   3449  CB  LEU X 222      20.212   1.392  71.195  1.00  0.00           C
ATOM   3450  HB2 LEU X 222      20.989   2.055  71.577  1.00  0.00           H
ATOM   3451  HB3 LEU X 222      19.717   0.912  72.041  1.00  0.00           H
ATOM   3452  CG  LEU X 222      20.870   0.225  70.475  1.00  0.00           C
ATOM   3453  HG  LEU X 222      21.477   0.565  69.637  1.00  0.00           H
ATOM   3454  CD1 LEU X 222      21.597  -0.693  71.507  1.00  0.00           C
ATOM   3455 HD11 LEU X 222      22.430  -0.092  71.876  1.00  0.00           H
ATOM   3456 HD12 LEU X 222      20.898  -0.977  72.293  1.00  0.00           H
ATOM   3457 HD13 LEU X 222      22.026  -1.566  71.013  1.00  0.00           H
ATOM   3458  CD2 LEU X 222      19.773  -0.771  69.923  1.00  0.00           C
ATOM   3459 HD21 LEU X 222      18.864  -0.766  70.523  1.00  0.00           H
ATOM   3460 HD22 LEU X 222      19.535  -0.324  68.958  1.00  0.00           H
ATOM   3461 HD23 LEU X 222      20.134  -1.794  69.813  1.00  0.00           H
ATOM   3462  C   LEU X 222      18.342   3.128  71.126  1.00  0.00           C
ATOM   3463  O   LEU X 222      17.146   2.865  71.220  1.00  0.00           O
ATOM   3464  N   LYS X 223      18.893   4.276  71.592  1.00  0.00           N
ATOM   3465  H   LYS X 223      19.895   4.312  71.475  1.00  0.00           H
ATOM   3466  CA  LYS X 223      18.211   5.326  72.383  1.00  0.00           C
ATOM   3467  HA  LYS X 223      17.690   4.839  73.208  1.00  0.00           H
ATOM   3468  CB  LYS X 223      19.154   6.382  72.873  1.00  0.00           C
ATOM   3469  HB2 LYS X 223      19.844   6.639  72.070  1.00  0.00           H
ATOM   3470  HB3 LYS X 223      18.670   7.316  73.161  1.00  0.00           H
ATOM   3471  CG  LYS X 223      19.914   5.873  74.104  1.00  0.00           C
ATOM   3472  HG2 LYS X 223      19.181   5.781  74.905  1.00  0.00           H
ATOM   3473  HG3 LYS X 223      20.345   4.872  74.056  1.00  0.00           H
ATOM   3474  CD  LYS X 223      20.993   6.894  74.528  1.00  0.00           C
ATOM   3475  HD2 LYS X 223      21.344   6.615  75.520  1.00  0.00           H
ATOM   3476  HD3 LYS X 223      21.825   6.707  73.850  1.00  0.00           H
ATOM   3477  CE  LYS X 223      20.560   8.329  74.529  1.00  0.00           C
ATOM   3478  HE2 LYS X 223      20.355   8.656  73.509  1.00  0.00           H
ATOM   3479  HE3 LYS X 223      19.773   8.511  75.260  1.00  0.00           H
ATOM   3480  NZ  LYS X 223      21.708   9.198  74.800  1.00  0.00           N
ATOM   3481  HZ1 LYS X 223      22.440   9.018  74.128  1.00  0.00           H
ATOM   3482  HZ2 LYS X 223      21.427  10.167  74.867  1.00  0.00           H
ATOM   3483  HZ3 LYS X 223      22.149   9.036  75.694  1.00  0.00           H
ATOM   3484  C   LYS X 223      17.035   5.865  71.579  1.00  0.00           C
ATOM   3485  O   LYS X 223      15.928   5.986  72.077  1.00  0.00           O
ATOM   3486  N   ALA X 224      17.171   6.018  70.268  1.00  0.00           N
ATOM   3487  H   ALA X 224      18.072   5.831  69.851  1.00  0.00           H
ATOM   3488  CA  ALA X 224      16.143   6.481  69.323  1.00  0.00           C
ATOM   3489  HA  ALA X 224      15.679   7.276  69.907  1.00  0.00           H
ATOM   3490  CB  ALA X 224      16.902   7.077  68.182  1.00  0.00           C
ATOM   3491  HB1 ALA X 224      17.418   7.947  68.593  1.00  0.00           H
ATOM   3492  HB2 ALA X 224      17.596   6.343  67.771  1.00  0.00           H
ATOM   3493  HB3 ALA X 224      16.202   7.452  67.436  1.00  0.00           H
ATOM   3494  C   ALA X 224      15.063   5.508  68.979  1.00  0.00           C
ATOM   3495  O   ALA X 224      13.893   5.965  68.848  1.00  0.00           O
ATOM   3496  N   LYS X 225      15.394   4.159  68.827  1.00  0.00           N
ATOM   3497  H   LYS X 225      16.321   3.794  68.988  1.00  0.00           H
ATOM   3498  CA  LYS X 225      14.317   3.161  68.738  1.00  0.00           C
ATOM   3499  HA  LYS X 225      13.578   3.409  67.976  1.00  0.00           H
ATOM   3500  CB  LYS X 225      14.880   1.821  68.283  1.00  0.00           C
ATOM   3501  HB2 LYS X 225      15.678   1.554  68.975  1.00  0.00           H
ATOM   3502  HB3 LYS X 225      14.137   1.034  68.409  1.00  0.00           H
ATOM   3503  CG  LYS X 225      15.599   1.828  66.899  1.00  0.00           C
ATOM   3504  HG2 LYS X 225      16.334   2.628  66.804  1.00  0.00           H
ATOM   3505  HG3 LYS X 225      16.027   0.839  66.732  1.00  0.00           H
ATOM   3506  CD  LYS X 225      14.621   2.013  65.793  1.00  0.00           C
ATOM   3507  HD2 LYS X 225      13.858   1.237  65.881  1.00  0.00           H
ATOM   3508  HD3 LYS X 225      14.146   2.985  65.919  1.00  0.00           H
ATOM   3509  CE  LYS X 225      15.362   1.796  64.448  1.00  0.00           C
ATOM   3510  HE2 LYS X 225      16.394   2.148  64.458  1.00  0.00           H
ATOM   3511  HE3 LYS X 225      15.504   0.729  64.280  1.00  0.00           H
ATOM   3512  NZ  LYS X 225      14.613   2.419  63.347  1.00  0.00           N
ATOM   3513  HZ1 LYS X 225      13.662   2.117  63.189  1.00  0.00           H
ATOM   3514  HZ2 LYS X 225      14.569   3.427  63.405  1.00  0.00           H
ATOM   3515  HZ3 LYS X 225      15.022   2.389  62.424  1.00  0.00           H
ATOM   3516  C   LYS X 225      13.392   2.950  69.967  1.00  0.00           C
ATOM   3517  O   LYS X 225      12.160   2.946  69.903  1.00  0.00           O
ATOM   3518  N   PHE X 226      14.041   2.894  71.136  1.00  0.00           N
ATOM   3519  H   PHE X 226      15.050   2.889  71.123  1.00  0.00           H
ATOM   3520  CA  PHE X 226      13.423   2.574  72.394  1.00  0.00           C
ATOM   3521  HA  PHE X 226      12.517   1.988  72.239  1.00  0.00           H
ATOM   3522  CB  PHE X 226      14.450   1.907  73.290  1.00  0.00           C
ATOM   3523  HB2 PHE X 226      15.340   2.531  73.377  1.00  0.00           H
ATOM   3524  HB3 PHE X 226      14.104   1.874  74.323  1.00  0.00           H
ATOM   3525  CG  PHE X 226      14.647   0.434  73.029  1.00  0.00           C
ATOM   3526  CD1 PHE X 226      13.671  -0.525  73.451  1.00  0.00           C
ATOM   3527  HD1 PHE X 226      12.674  -0.182  73.686  1.00  0.00           H
ATOM   3528  CE1 PHE X 226      14.021  -1.909  73.468  1.00  0.00           C
ATOM   3529  HE1 PHE X 226      13.265  -2.642  73.715  1.00  0.00           H
ATOM   3530  CZ  PHE X 226      15.163  -2.310  72.914  1.00  0.00           C
ATOM   3531  HZ  PHE X 226      15.373  -3.370  72.928  1.00  0.00           H
ATOM   3532  CE2 PHE X 226      16.105  -1.398  72.489  1.00  0.00           C
ATOM   3533  HE2 PHE X 226      17.041  -1.727  72.066  1.00  0.00           H
ATOM   3534  CD2 PHE X 226      15.846  -0.037  72.481  1.00  0.00           C
ATOM   3535  HD2 PHE X 226      16.592   0.607  72.041  1.00  0.00           H
ATOM   3536  C   PHE X 226      12.906   3.845  72.994  1.00  0.00           C
ATOM   3537  O   PHE X 226      12.392   3.867  74.115  1.00  0.00           O
ATOM   3538  N   ALA X 227      13.040   4.961  72.262  1.00  0.00           N
ATOM   3539  H   ALA X 227      13.583   4.969  71.409  1.00  0.00           H
ATOM   3540  CA  ALA X 227      12.495   6.305  72.624  1.00  0.00           C
ATOM   3541  HA  ALA X 227      12.803   7.023  71.866  1.00  0.00           H
ATOM   3542  CB  ALA X 227      10.940   6.214  72.607  1.00  0.00           C
ATOM   3543  HB1 ALA X 227      10.510   5.634  73.423  1.00  0.00           H
ATOM   3544  HB2 ALA X 227      10.560   7.232  72.697  1.00  0.00           H
ATOM   3545  HB3 ALA X 227      10.723   5.827  71.611  1.00  0.00           H
ATOM   3546  C   ALA X 227      13.044   6.884  73.956  1.00  0.00           C
ATOM   3547  O   ALA X 227      12.378   7.721  74.573  1.00  0.00           O
ATOM   3548  N   VAL X 228      14.208   6.401  74.426  1.00  0.00           N
ATOM   3549  H   VAL X 228      14.745   5.844  73.776  1.00  0.00           H
ATOM   3550  CA  VAL X 228      14.912   6.876  75.619  1.00  0.00           C
ATOM   3551  HA  VAL X 228      14.374   6.532  76.503  1.00  0.00           H
ATOM   3552  CB  VAL X 228      16.244   6.111  75.722  1.00  0.00           C
ATOM   3553  HB  VAL X 228      16.759   6.210  74.767  1.00  0.00           H
ATOM   3554  CG1 VAL X 228      17.142   6.566  76.792  1.00  0.00           C
ATOM   3555 HG11 VAL X 228      18.021   5.948  76.968  1.00  0.00           H
ATOM   3556 HG12 VAL X 228      17.467   7.580  76.550  1.00  0.00           H
ATOM   3557 HG13 VAL X 228      16.662   6.599  77.771  1.00  0.00           H
ATOM   3558  CG2 VAL X 228      16.078   4.644  75.900  1.00  0.00           C
ATOM   3559 HG21 VAL X 228      15.670   4.411  76.883  1.00  0.00           H
ATOM   3560 HG22 VAL X 228      15.401   4.241  75.148  1.00  0.00           H
ATOM   3561 HG23 VAL X 228      17.048   4.152  75.816  1.00  0.00           H
ATOM   3562  C   VAL X 228      15.261   8.347  75.671  1.00  0.00           C
ATOM   3563  O   VAL X 228      15.779   8.827  74.607  1.00  0.00           O
ATOM   3564  N   SER X 229      14.872   9.055  76.681  1.00  0.00           N
ATOM   3565  H   SER X 229      14.316   8.696  77.444  1.00  0.00           H
ATOM   3566  CA  SER X 229      15.176  10.469  76.805  1.00  0.00           C
ATOM   3567  HA  SER X 229      15.335  10.934  75.832  1.00  0.00           H
ATOM   3568  CB  SER X 229      14.153  11.195  77.610  1.00  0.00           C
ATOM   3569  HB2 SER X 229      14.269  10.949  78.667  1.00  0.00           H
ATOM   3570  HB3 SER X 229      14.452  12.242  77.666  1.00  0.00           H
ATOM   3571  OG  SER X 229      12.899  10.951  77.039  1.00  0.00           O
ATOM   3572  HG  SER X 229      12.632  10.245  77.631  1.00  0.00           H
ATOM   3573  C   SER X 229      16.500  10.719  77.430  1.00  0.00           C
ATOM   3574  O   SER X 229      17.238  11.629  77.106  1.00  0.00           O
ATOM   3575  N   ASN X 230      16.897   9.796  78.336  1.00  0.00           N
ATOM   3576  H   ASN X 230      16.294   9.006  78.524  1.00  0.00           H
ATOM   3577  CA  ASN X 230      18.149   9.746  79.183  1.00  0.00           C
ATOM   3578  HA  ASN X 230      19.005   9.903  78.527  1.00  0.00           H
ATOM   3579  CB  ASN X 230      18.063  10.834  80.313  1.00  0.00           C
ATOM   3580  HB2 ASN X 230      17.429  11.635  79.932  1.00  0.00           H
ATOM   3581  HB3 ASN X 230      17.574  10.361  81.165  1.00  0.00           H
ATOM   3582  CG  ASN X 230      19.504  11.372  80.638  1.00  0.00           C
ATOM   3583  OD1 ASN X 230      20.403  10.624  81.042  1.00  0.00           O
ATOM   3584  ND2 ASN X 230      19.784  12.573  80.193  1.00  0.00           N
ATOM   3585 HD21 ASN X 230      20.641  13.060  80.412  1.00  0.00           H
ATOM   3586 HD22 ASN X 230      19.052  13.188  79.871  1.00  0.00           H
ATOM   3587  C   ASN X 230      18.483   8.281  79.639  1.00  0.00           C
ATOM   3588  O   ASN X 230      17.483   7.545  79.802  1.00  0.00           O
ATOM   3589  N   VAL X 231      19.755   7.897  79.841  1.00  0.00           N
ATOM   3590  H   VAL X 231      20.443   8.625  79.972  1.00  0.00           H
ATOM   3591  CA  VAL X 231      20.098   6.588  80.517  1.00  0.00           C
ATOM   3592  HA  VAL X 231      19.328   6.460  81.278  1.00  0.00           H
ATOM   3593  CB  VAL X 231      20.182   5.412  79.418  1.00  0.00           C
ATOM   3594  HB  VAL X 231      19.162   5.202  79.102  1.00  0.00           H
ATOM   3595  CG1 VAL X 231      20.882   5.813  78.164  1.00  0.00           C
ATOM   3596 HG11 VAL X 231      21.965   5.874  78.262  1.00  0.00           H
ATOM   3597 HG12 VAL X 231      20.616   5.028  77.456  1.00  0.00           H
ATOM   3598 HG13 VAL X 231      20.444   6.723  77.756  1.00  0.00           H
ATOM   3599  CG2 VAL X 231      20.679   4.021  79.878  1.00  0.00           C
ATOM   3600 HG21 VAL X 231      20.264   3.824  80.866  1.00  0.00           H
ATOM   3601 HG22 VAL X 231      20.327   3.225  79.219  1.00  0.00           H
ATOM   3602 HG23 VAL X 231      21.763   3.918  79.832  1.00  0.00           H
ATOM   3603  C   VAL X 231      21.381   6.787  81.206  1.00  0.00           C
ATOM   3604  O   VAL X 231      22.237   7.602  80.811  1.00  0.00           O
ATOM   3605  N   ASN X 232      21.623   5.976  82.263  1.00  0.00           N
ATOM   3606  H   ASN X 232      20.913   5.308  82.523  1.00  0.00           H
ATOM   3607  CA  ASN X 232      22.901   5.972  83.027  1.00  0.00           C
ATOM   3608  HA  ASN X 232      23.472   6.902  83.036  1.00  0.00           H
ATOM   3609  CB  ASN X 232      22.680   5.530  84.455  1.00  0.00           C
ATOM   3610  HB2 ASN X 232      22.105   4.615  84.318  1.00  0.00           H
ATOM   3611  HB3 ASN X 232      23.651   5.493  84.950  1.00  0.00           H
ATOM   3612  CG  ASN X 232      21.890   6.508  85.198  1.00  0.00           C
ATOM   3613  OD1 ASN X 232      21.626   7.614  84.729  1.00  0.00           O
ATOM   3614  ND2 ASN X 232      21.548   6.249  86.435  1.00  0.00           N
ATOM   3615 HD21 ASN X 232      20.864   6.813  86.915  1.00  0.00           H
ATOM   3616 HD22 ASN X 232      21.704   5.329  86.823  1.00  0.00           H
ATOM   3617  C   ASN X 232      23.844   4.975  82.275  1.00  0.00           C
ATOM   3618  O   ASN X 232      23.505   3.774  82.265  1.00  0.00           O
ATOM   3619  N   GLY X 233      25.007   5.451  81.792  1.00  0.00           N
ATOM   3620  H   GLY X 233      25.110   6.453  81.858  1.00  0.00           H
ATOM   3621  CA  GLY X 233      26.107   4.706  81.175  1.00  0.00           C
ATOM   3622  HA2 GLY X 233      26.803   5.403  80.710  1.00  0.00           H
ATOM   3623  HA3 GLY X 233      26.585   4.058  81.910  1.00  0.00           H
ATOM   3624  C   GLY X 233      25.773   3.858  79.948  1.00  0.00           C
ATOM   3625  O   GLY X 233      24.840   4.250  79.252  1.00  0.00           O
ATOM   3626  N   PRO X 234      26.645   2.908  79.611  1.00  0.00           N
ATOM   3627  CD  PRO X 234      27.931   2.474  80.139  1.00  0.00           C
ATOM   3628  HD2 PRO X 234      27.842   2.377  81.223  1.00  0.00           H
ATOM   3629  HD3 PRO X 234      28.680   3.174  79.770  1.00  0.00           H
ATOM   3630  CG  PRO X 234      28.261   1.151  79.490  1.00  0.00           C
ATOM   3631  HG2 PRO X 234      27.874   0.315  80.071  1.00  0.00           H
ATOM   3632  HG3 PRO X 234      29.333   1.126  79.290  1.00  0.00           H
ATOM   3633  CB  PRO X 234      27.545   1.131  78.191  1.00  0.00           C
ATOM   3634  HB2 PRO X 234      27.262   0.167  77.767  1.00  0.00           H
ATOM   3635  HB3 PRO X 234      28.266   1.589  77.514  1.00  0.00           H
ATOM   3636  CA  PRO X 234      26.357   2.121  78.429  1.00  0.00           C
ATOM   3637  HA  PRO X 234      26.303   2.758  77.547  1.00  0.00           H
ATOM   3638  C   PRO X 234      25.101   1.285  78.356  1.00  0.00           C
ATOM   3639  O   PRO X 234      24.673   0.789  79.430  1.00  0.00           O
ATOM   3640  N   ILE X 235      24.574   1.182  77.090  1.00  0.00           N
ATOM   3641  H   ILE X 235      25.067   1.752  76.417  1.00  0.00           H
ATOM   3642  CA  ILE X 235      23.473   0.273  76.789  1.00  0.00           C
ATOM   3643  HA  ILE X 235      22.877   0.170  77.697  1.00  0.00           H
ATOM   3644  CB  ILE X 235      22.482   0.811  75.725  1.00  0.00           C
ATOM   3645  HB  ILE X 235      23.083   1.304  74.961  1.00  0.00           H
ATOM   3646  CG2 ILE X 235      21.690  -0.272  74.901  1.00  0.00           C
ATOM   3647 HG21 ILE X 235      20.971   0.125  74.186  1.00  0.00           H
ATOM   3648 HG22 ILE X 235      22.412  -0.846  74.319  1.00  0.00           H
ATOM   3649 HG23 ILE X 235      21.138  -0.905  75.597  1.00  0.00           H
ATOM   3650  CG1 ILE X 235      21.552   1.852  76.394  1.00  0.00           C
ATOM   3651 HG12 ILE X 235      21.110   1.638  77.368  1.00  0.00           H
ATOM   3652 HG13 ILE X 235      22.097   2.776  76.580  1.00  0.00           H
ATOM   3653  CD1 ILE X 235      20.400   2.315  75.455  1.00  0.00           C
ATOM   3654 HD11 ILE X 235      19.668   1.518  75.329  1.00  0.00           H
ATOM   3655 HD12 ILE X 235      19.976   3.242  75.842  1.00  0.00           H
ATOM   3656 HD13 ILE X 235      20.685   2.641  74.454  1.00  0.00           H
ATOM   3657  C   ILE X 235      24.088  -1.082  76.357  1.00  0.00           C
ATOM   3658  O   ILE X 235      25.229  -1.190  75.833  1.00  0.00           O
ATOM   3659  N   SER X 236      23.379  -2.211  76.599  1.00  0.00           N
ATOM   3660  H   SER X 236      22.444  -2.211  76.978  1.00  0.00           H
ATOM   3661  CA  SER X 236      23.984  -3.553  76.157  1.00  0.00           C
ATOM   3662  HA  SER X 236      24.727  -3.450  75.367  1.00  0.00           H
ATOM   3663  CB  SER X 236      24.734  -4.092  77.406  1.00  0.00           C
ATOM   3664  HB2 SER X 236      25.168  -5.068  77.189  1.00  0.00           H
ATOM   3665  HB3 SER X 236      25.479  -3.408  77.811  1.00  0.00           H
ATOM   3666  OG  SER X 236      23.936  -4.255  78.507  1.00  0.00           O
ATOM   3667  HG  SER X 236      23.431  -3.450  78.643  1.00  0.00           H
ATOM   3668  C   SER X 236      22.867  -4.564  75.910  1.00  0.00           C
ATOM   3669  O   SER X 236      21.705  -4.388  76.359  1.00  0.00           O
ATOM   3670  N   LEU X 237      23.150  -5.704  75.269  1.00  0.00           N
ATOM   3671  H   LEU X 237      24.113  -5.761  74.963  1.00  0.00           H
ATOM   3672  CA  LEU X 237      22.258  -6.850  74.993  1.00  0.00           C
ATOM   3673  HA  LEU X 237      21.280  -6.525  75.347  1.00  0.00           H
ATOM   3674  CB  LEU X 237      22.070  -6.996  73.485  1.00  0.00           C
ATOM   3675  HB2 LEU X 237      21.683  -6.080  73.039  1.00  0.00           H
ATOM   3676  HB3 LEU X 237      23.086  -7.243  73.173  1.00  0.00           H
ATOM   3677  CG  LEU X 237      21.151  -8.227  73.010  1.00  0.00           C
ATOM   3678  HG  LEU X 237      21.764  -9.083  73.298  1.00  0.00           H
ATOM   3679  CD1 LEU X 237      19.756  -8.317  73.626  1.00  0.00           C
ATOM   3680 HD11 LEU X 237      19.748  -8.551  74.691  1.00  0.00           H
ATOM   3681 HD12 LEU X 237      19.195  -7.426  73.348  1.00  0.00           H
ATOM   3682 HD13 LEU X 237      19.209  -9.161  73.205  1.00  0.00           H
ATOM   3683  CD2 LEU X 237      20.970  -8.104  71.523  1.00  0.00           C
ATOM   3684 HD21 LEU X 237      20.428  -9.010  71.248  1.00  0.00           H
ATOM   3685 HD22 LEU X 237      20.244  -7.356  71.207  1.00  0.00           H
ATOM   3686 HD23 LEU X 237      21.957  -8.006  71.071  1.00  0.00           H
ATOM   3687  C   LEU X 237      22.700  -8.151  75.706  1.00  0.00           C
ATOM   3688  O   LEU X 237      23.898  -8.405  75.623  1.00  0.00           O
ATOM   3689  N   VAL X 238      21.853  -8.873  76.468  1.00  0.00           N
ATOM   3690  H   VAL X 238      20.944  -8.454  76.595  1.00  0.00           H
ATOM   3691  CA  VAL X 238      22.225 -10.000  77.294  1.00  0.00           C
ATOM   3692  HA  VAL X 238      23.306 -10.009  77.421  1.00  0.00           H
ATOM   3693  CB  VAL X 238      21.609  -9.948  78.683  1.00  0.00           C
ATOM   3694  HB  VAL X 238      20.524 -10.056  78.669  1.00  0.00           H
ATOM   3695  CG1 VAL X 238      22.229 -11.002  79.585  1.00  0.00           C
ATOM   3696 HG11 VAL X 238      23.265 -10.815  79.860  1.00  0.00           H
ATOM   3697 HG12 VAL X 238      21.772 -10.891  80.570  1.00  0.00           H
ATOM   3698 HG13 VAL X 238      22.012 -12.013  79.243  1.00  0.00           H
ATOM   3699  CG2 VAL X 238      21.982  -8.603  79.260  1.00  0.00           C
ATOM   3700 HG21 VAL X 238      22.958  -8.278  78.894  1.00  0.00           H
ATOM   3701 HG22 VAL X 238      21.349  -7.853  78.785  1.00  0.00           H
ATOM   3702 HG23 VAL X 238      21.883  -8.581  80.345  1.00  0.00           H
ATOM   3703  C   VAL X 238      21.764 -11.337  76.652  1.00  0.00           C
ATOM   3704  O   VAL X 238      20.649 -11.519  76.239  1.00  0.00           O
ATOM   3705  N   ILE X 239      22.686 -12.278  76.687  1.00  0.00           N
ATOM   3706  H   ILE X 239      23.547 -12.106  77.189  1.00  0.00           H
ATOM   3707  CA  ILE X 239      22.445 -13.693  76.307  1.00  0.00           C
ATOM   3708  HA  ILE X 239      21.406 -13.899  76.047  1.00  0.00           H
ATOM   3709  CB  ILE X 239      23.243 -14.077  75.027  1.00  0.00           C
ATOM   3710  HB  ILE X 239      22.964 -15.058  74.642  1.00  0.00           H
ATOM   3711  CG2 ILE X 239      23.017 -13.194  73.820  1.00  0.00           C
ATOM   3712 HG21 ILE X 239      21.980 -13.194  73.486  1.00  0.00           H
ATOM   3713 HG22 ILE X 239      23.329 -12.206  74.158  1.00  0.00           H
ATOM   3714 HG23 ILE X 239      23.700 -13.543  73.046  1.00  0.00           H
ATOM   3715  CG1 ILE X 239      24.802 -13.940  75.254  1.00  0.00           C
ATOM   3716 HG12 ILE X 239      25.276 -13.586  74.339  1.00  0.00           H
ATOM   3717 HG13 ILE X 239      25.042 -13.194  76.013  1.00  0.00           H
ATOM   3718  CD1 ILE X 239      25.617 -15.190  75.668  1.00  0.00           C
ATOM   3719 HD11 ILE X 239      25.207 -15.665  76.559  1.00  0.00           H
ATOM   3720 HD12 ILE X 239      25.674 -15.866  74.815  1.00  0.00           H
ATOM   3721 HD13 ILE X 239      26.677 -14.963  75.765  1.00  0.00           H
ATOM   3722  C   ILE X 239      22.748 -14.651  77.553  1.00  0.00           C
ATOM   3723  O   ILE X 239      23.352 -14.286  78.606  1.00  0.00           O
ATOM   3724  N   TRP X 240      22.466 -15.960  77.408  1.00  0.00           N
ATOM   3725  H   TRP X 240      21.778 -16.139  76.691  1.00  0.00           H
ATOM   3726  CA  TRP X 240      22.973 -17.077  78.190  1.00  0.00           C
ATOM   3727  HA  TRP X 240      23.839 -16.753  78.768  1.00  0.00           H
ATOM   3728  CB  TRP X 240      21.752 -17.589  79.084  1.00  0.00           C
ATOM   3729  HB2 TRP X 240      21.713 -16.914  79.940  1.00  0.00           H
ATOM   3730  HB3 TRP X 240      20.869 -17.524  78.448  1.00  0.00           H
ATOM   3731  CG  TRP X 240      21.858 -19.067  79.420  1.00  0.00           C
ATOM   3732  CD1 TRP X 240      22.744 -19.506  80.289  1.00  0.00           C
ATOM   3733  HD1 TRP X 240      23.471 -18.900  80.809  1.00  0.00           H
ATOM   3734  NE1 TRP X 240      22.774 -20.894  80.231  1.00  0.00           N
ATOM   3735  HE1 TRP X 240      23.421 -21.459  80.761  1.00  0.00           H
ATOM   3736  CE2 TRP X 240      21.705 -21.322  79.496  1.00  0.00           C
ATOM   3737  CZ2 TRP X 240      21.118 -22.550  79.295  1.00  0.00           C
ATOM   3738  HZ2 TRP X 240      21.606 -23.348  79.834  1.00  0.00           H
ATOM   3739  CH2 TRP X 240      20.027 -22.742  78.392  1.00  0.00           C
ATOM   3740  HH2 TRP X 240      19.649 -23.719  78.134  1.00  0.00           H
ATOM   3741  CZ3 TRP X 240      19.703 -21.708  77.544  1.00  0.00           C
ATOM   3742  HZ3 TRP X 240      19.108 -21.795  76.645  1.00  0.00           H
ATOM   3743  CE3 TRP X 240      20.184 -20.411  77.893  1.00  0.00           C
ATOM   3744  HE3 TRP X 240      19.727 -19.604  77.339  1.00  0.00           H
ATOM   3745  CD2 TRP X 240      21.185 -20.192  78.839  1.00  0.00           C
ATOM   3746  C   TRP X 240      23.443 -18.103  77.138  1.00  0.00           C
ATOM   3747  O   TRP X 240      22.883 -18.339  76.044  1.00  0.00           O
ATOM   3748  N   THR X 241      24.460 -18.809  77.611  1.00  0.00           N
ATOM   3749  H   THR X 241      24.733 -18.670  78.573  1.00  0.00           H
ATOM   3750  CA  THR X 241      24.899 -20.083  76.929  1.00  0.00           C
ATOM   3751  HA  THR X 241      23.999 -20.439  76.427  1.00  0.00           H
ATOM   3752  CB  THR X 241      25.923 -19.798  75.835  1.00  0.00           C
ATOM   3753  HB  THR X 241      25.463 -19.043  75.199  1.00  0.00           H
ATOM   3754  CG2 THR X 241      27.186 -19.255  76.400  1.00  0.00           C
ATOM   3755 HG21 THR X 241      27.852 -19.994  76.850  1.00  0.00           H
ATOM   3756 HG22 THR X 241      27.611 -18.815  75.497  1.00  0.00           H
ATOM   3757 HG23 THR X 241      26.960 -18.525  77.176  1.00  0.00           H
ATOM   3758  OG1 THR X 241      26.214 -21.066  75.276  1.00  0.00           O
ATOM   3759  HG1 THR X 241      25.385 -21.289  74.849  1.00  0.00           H
ATOM   3760  C   THR X 241      25.355 -21.212  77.973  1.00  0.00           C
ATOM   3761  O   THR X 241      26.271 -21.028  78.823  1.00  0.00           O
ATOM   3762  N   THR X 242      24.830 -22.430  77.782  1.00  0.00           N
ATOM   3763  H   THR X 242      24.072 -22.585  77.132  1.00  0.00           H
ATOM   3764  CA  THR X 242      25.363 -23.670  78.286  1.00  0.00           C
ATOM   3765  HA  THR X 242      25.187 -23.758  79.358  1.00  0.00           H
ATOM   3766  CB  THR X 242      24.549 -24.807  77.638  1.00  0.00           C
ATOM   3767  HB  THR X 242      24.837 -24.736  76.589  1.00  0.00           H
ATOM   3768  CG2 THR X 242      24.688 -26.277  78.095  1.00  0.00           C
ATOM   3769 HG21 THR X 242      24.498 -26.256  79.167  1.00  0.00           H
ATOM   3770 HG22 THR X 242      23.954 -26.885  77.568  1.00  0.00           H
ATOM   3771 HG23 THR X 242      25.657 -26.681  77.802  1.00  0.00           H
ATOM   3772  OG1 THR X 242      23.183 -24.514  77.726  1.00  0.00           O
ATOM   3773  HG1 THR X 242      22.680 -25.189  78.188  1.00  0.00           H
ATOM   3774  C   THR X 242      26.870 -23.919  78.001  1.00  0.00           C
ATOM   3775  O   THR X 242      27.447 -24.844  78.641  1.00  0.00           O
ATOM   3776  N   THR X 243      27.456 -23.248  76.986  1.00  0.00           N
ATOM   3777  H   THR X 243      27.034 -22.405  76.626  1.00  0.00           H
ATOM   3778  CA  THR X 243      28.781 -23.656  76.421  1.00  0.00           C
ATOM   3779  HA  THR X 243      29.422 -24.295  77.028  1.00  0.00           H
ATOM   3780  CB  THR X 243      28.654 -24.519  75.166  1.00  0.00           C
ATOM   3781  HB  THR X 243      29.586 -24.638  74.611  1.00  0.00           H
ATOM   3782  CG2 THR X 243      28.113 -25.905  75.423  1.00  0.00           C
ATOM   3783 HG21 THR X 243      28.025 -26.288  74.407  1.00  0.00           H
ATOM   3784 HG22 THR X 243      28.893 -26.420  75.984  1.00  0.00           H
ATOM   3785 HG23 THR X 243      27.132 -25.907  75.900  1.00  0.00           H
ATOM   3786  OG1 THR X 243      27.757 -23.818  74.215  1.00  0.00           O
ATOM   3787  HG1 THR X 243      28.116 -22.940  74.069  1.00  0.00           H
ATOM   3788  C   THR X 243      29.655 -22.401  76.233  1.00  0.00           C
ATOM   3789  O   THR X 243      29.749 -21.855  75.125  1.00  0.00           O
ATOM   3790  N   PRO X 244      30.256 -21.870  77.335  1.00  0.00           N
ATOM   3791  CD  PRO X 244      29.820 -22.094  78.684  1.00  0.00           C
ATOM   3792  HD2 PRO X 244      30.008 -23.127  78.978  1.00  0.00           H
ATOM   3793  HD3 PRO X 244      28.810 -21.728  78.873  1.00  0.00           H
ATOM   3794  CG  PRO X 244      30.540 -21.106  79.590  1.00  0.00           C
ATOM   3795  HG2 PRO X 244      30.952 -21.621  80.458  1.00  0.00           H
ATOM   3796  HG3 PRO X 244      29.899 -20.294  79.934  1.00  0.00           H
ATOM   3797  CB  PRO X 244      31.577 -20.452  78.674  1.00  0.00           C
ATOM   3798  HB2 PRO X 244      32.595 -20.821  78.800  1.00  0.00           H
ATOM   3799  HB3 PRO X 244      31.694 -19.407  78.963  1.00  0.00           H
ATOM   3800  CA  PRO X 244      31.083 -20.680  77.237  1.00  0.00           C
ATOM   3801  HA  PRO X 244      30.334 -19.925  76.997  1.00  0.00           H
ATOM   3802  C   PRO X 244      32.256 -20.795  76.200  1.00  0.00           C
ATOM   3803  O   PRO X 244      32.460 -19.823  75.473  1.00  0.00           O
ATOM   3804  N   TRP X 245      32.763 -22.028  75.924  1.00  0.00           N
ATOM   3805  H   TRP X 245      32.569 -22.719  76.634  1.00  0.00           H
ATOM   3806  CA  TRP X 245      33.695 -22.287  74.838  1.00  0.00           C
ATOM   3807  HA  TRP X 245      34.582 -21.690  75.048  1.00  0.00           H
ATOM   3808  CB  TRP X 245      33.983 -23.784  74.836  1.00  0.00           C
ATOM   3809  HB2 TRP X 245      34.832 -23.970  74.179  1.00  0.00           H
ATOM   3810  HB3 TRP X 245      34.333 -24.057  75.833  1.00  0.00           H
ATOM   3811  CG  TRP X 245      32.892 -24.762  74.487  1.00  0.00           C
ATOM   3812  CD1 TRP X 245      32.351 -25.648  75.323  1.00  0.00           C
ATOM   3813  HD1 TRP X 245      32.717 -25.690  76.339  1.00  0.00           H
ATOM   3814  NE1 TRP X 245      31.451 -26.549  74.790  1.00  0.00           N
ATOM   3815  HE1 TRP X 245      30.919 -27.212  75.335  1.00  0.00           H
ATOM   3816  CE2 TRP X 245      31.346 -26.250  73.453  1.00  0.00           C
ATOM   3817  CZ2 TRP X 245      30.678 -26.846  72.359  1.00  0.00           C
ATOM   3818  HZ2 TRP X 245      30.097 -27.711  72.647  1.00  0.00           H
ATOM   3819  CH2 TRP X 245      30.762 -26.298  71.061  1.00  0.00           C
ATOM   3820  HH2 TRP X 245      30.283 -26.799  70.232  1.00  0.00           H
ATOM   3821  CZ3 TRP X 245      31.679 -25.257  70.797  1.00  0.00           C
ATOM   3822  HZ3 TRP X 245      31.756 -24.732  69.856  1.00  0.00           H
ATOM   3823  CE3 TRP X 245      32.457 -24.689  71.877  1.00  0.00           C
ATOM   3824  HE3 TRP X 245      33.087 -23.823  71.728  1.00  0.00           H
ATOM   3825  CD2 TRP X 245      32.326 -25.201  73.221  1.00  0.00           C
ATOM   3826  C   TRP X 245      33.202 -21.792  73.442  1.00  0.00           C
ATOM   3827  O   TRP X 245      34.061 -21.606  72.514  1.00  0.00           O
ATOM   3828  N   THR X 246      31.985 -21.534  73.269  1.00  0.00           N
ATOM   3829  H   THR X 246      31.367 -21.591  74.067  1.00  0.00           H
ATOM   3830  CA  THR X 246      31.432 -20.962  71.993  1.00  0.00           C
ATOM   3831  HA  THR X 246      32.025 -21.378  71.178  1.00  0.00           H
ATOM   3832  CB  THR X 246      29.972 -21.171  71.784  1.00  0.00           C
ATOM   3833  HB  THR X 246      29.847 -20.720  70.799  1.00  0.00           H
ATOM   3834  CG2 THR X 246      29.515 -22.554  71.710  1.00  0.00           C
ATOM   3835 HG21 THR X 246      28.443 -22.647  71.536  1.00  0.00           H
ATOM   3836 HG22 THR X 246      29.932 -23.138  70.889  1.00  0.00           H
ATOM   3837 HG23 THR X 246      29.799 -23.026  72.652  1.00  0.00           H
ATOM   3838  OG1 THR X 246      29.259 -20.534  72.806  1.00  0.00           O
ATOM   3839  HG1 THR X 246      29.280 -21.179  73.516  1.00  0.00           H
ATOM   3840  C   THR X 246      31.609 -19.430  71.824  1.00  0.00           C
ATOM   3841  O   THR X 246      31.759 -18.981  70.665  1.00  0.00           O
ATOM   3842  N   LEU X 247      31.643 -18.671  72.929  1.00  0.00           N
ATOM   3843  H   LEU X 247      31.553 -19.219  73.774  1.00  0.00           H
ATOM   3844  CA  LEU X 247      31.721 -17.177  72.872  1.00  0.00           C
ATOM   3845  HA  LEU X 247      30.778 -16.898  72.401  1.00  0.00           H
ATOM   3846  CB  LEU X 247      31.762 -16.609  74.258  1.00  0.00           C
ATOM   3847  HB2 LEU X 247      32.554 -17.158  74.769  1.00  0.00           H
ATOM   3848  HB3 LEU X 247      32.076 -15.570  74.357  1.00  0.00           H
ATOM   3849  CG  LEU X 247      30.366 -16.721  74.949  1.00  0.00           C
ATOM   3850  HG  LEU X 247      29.971 -17.726  74.804  1.00  0.00           H
ATOM   3851  CD1 LEU X 247      30.522 -16.784  76.449  1.00  0.00           C
ATOM   3852 HD11 LEU X 247      30.829 -15.819  76.854  1.00  0.00           H
ATOM   3853 HD12 LEU X 247      29.640 -17.258  76.878  1.00  0.00           H
ATOM   3854 HD13 LEU X 247      31.393 -17.393  76.691  1.00  0.00           H
ATOM   3855  CD2 LEU X 247      29.239 -15.738  74.567  1.00  0.00           C
ATOM   3856 HD21 LEU X 247      29.320 -14.800  75.119  1.00  0.00           H
ATOM   3857 HD22 LEU X 247      29.223 -15.452  73.516  1.00  0.00           H
ATOM   3858 HD23 LEU X 247      28.249 -16.139  74.788  1.00  0.00           H
ATOM   3859  C   LEU X 247      32.755 -16.578  71.949  1.00  0.00           C
ATOM   3860  O   LEU X 247      32.393 -15.631  71.349  1.00  0.00           O
ATOM   3861  N   PRO X 248      34.001 -17.073  71.828  1.00  0.00           N
ATOM   3862  CD  PRO X 248      34.584 -18.063  72.632  1.00  0.00           C
ATOM   3863  HD2 PRO X 248      34.291 -19.018  72.195  1.00  0.00           H
ATOM   3864  HD3 PRO X 248      34.330 -18.125  73.690  1.00  0.00           H
ATOM   3865  CG  PRO X 248      36.129 -17.881  72.557  1.00  0.00           C
ATOM   3866  HG2 PRO X 248      36.592 -18.866  72.623  1.00  0.00           H
ATOM   3867  HG3 PRO X 248      36.563 -17.209  73.296  1.00  0.00           H
ATOM   3868  CB  PRO X 248      36.372 -17.380  71.160  1.00  0.00           C
ATOM   3869  HB2 PRO X 248      36.535 -18.176  70.434  1.00  0.00           H
ATOM   3870  HB3 PRO X 248      37.236 -16.720  71.086  1.00  0.00           H
ATOM   3871  CA  PRO X 248      35.074 -16.604  70.933  1.00  0.00           C
ATOM   3872  HA  PRO X 248      35.321 -15.555  71.097  1.00  0.00           H
ATOM   3873  C   PRO X 248      34.702 -16.665  69.425  1.00  0.00           C
ATOM   3874  O   PRO X 248      35.237 -15.927  68.634  1.00  0.00           O
ATOM   3875  N   ALA X 249      33.986 -17.725  69.085  1.00  0.00           N
ATOM   3876  H   ALA X 249      33.808 -18.402  69.812  1.00  0.00           H
ATOM   3877  CA  ALA X 249      33.502 -18.118  67.791  1.00  0.00           C
ATOM   3878  HA  ALA X 249      34.324 -17.918  67.104  1.00  0.00           H
ATOM   3879  CB  ALA X 249      33.248 -19.551  67.628  1.00  0.00           C
ATOM   3880  HB1 ALA X 249      34.008 -20.083  68.200  1.00  0.00           H
ATOM   3881  HB2 ALA X 249      32.308 -19.840  68.101  1.00  0.00           H
ATOM   3882  HB3 ALA X 249      33.313 -19.841  66.578  1.00  0.00           H
ATOM   3883  C   ALA X 249      32.238 -17.281  67.332  1.00  0.00           C
ATOM   3884  O   ALA X 249      31.786 -17.524  66.259  1.00  0.00           O
ATOM   3885  N   ASN X 250      31.589 -16.463  68.164  1.00  0.00           N
ATOM   3886  H   ASN X 250      32.102 -16.418  69.033  1.00  0.00           H
ATOM   3887  CA  ASN X 250      30.476 -15.505  67.960  1.00  0.00           C
ATOM   3888  HA  ASN X 250      29.569 -16.080  67.776  1.00  0.00           H
ATOM   3889  CB  ASN X 250      30.419 -14.634  69.172  1.00  0.00           C
ATOM   3890  HB2 ASN X 250      30.046 -15.133  70.067  1.00  0.00           H
ATOM   3891  HB3 ASN X 250      31.436 -14.291  69.351  1.00  0.00           H
ATOM   3892  CG  ASN X 250      29.453 -13.494  68.965  1.00  0.00           C
ATOM   3893  OD1 ASN X 250      29.831 -12.370  68.687  1.00  0.00           O
ATOM   3894  ND2 ASN X 250      28.187 -13.866  69.061  1.00  0.00           N
ATOM   3895 HD21 ASN X 250      27.399 -13.246  68.951  1.00  0.00           H
ATOM   3896 HD22 ASN X 250      28.001 -14.859  69.094  1.00  0.00           H
ATOM   3897  C   ASN X 250      30.696 -14.673  66.622  1.00  0.00           C
ATOM   3898  O   ASN X 250      31.810 -14.492  66.127  1.00  0.00           O
ATOM   3899  N   ARG X 251      29.598 -14.245  65.960  1.00  0.00           N
ATOM   3900  H   ARG X 251      28.693 -14.529  66.308  1.00  0.00           H
ATOM   3901  CA  ARG X 251      29.527 -13.377  64.814  1.00  0.00           C
ATOM   3902  HA  ARG X 251      30.481 -12.895  64.602  1.00  0.00           H
ATOM   3903  CB  ARG X 251      29.197 -14.155  63.513  1.00  0.00           C
ATOM   3904  HB2 ARG X 251      28.240 -14.645  63.682  1.00  0.00           H
ATOM   3905  HB3 ARG X 251      29.000 -13.528  62.644  1.00  0.00           H
ATOM   3906  CG  ARG X 251      30.272 -15.206  63.195  1.00  0.00           C
ATOM   3907  HG2 ARG X 251      30.401 -15.843  64.070  1.00  0.00           H
ATOM   3908  HG3 ARG X 251      29.807 -15.715  62.349  1.00  0.00           H
ATOM   3909  CD  ARG X 251      31.611 -14.670  62.686  1.00  0.00           C
ATOM   3910  HD2 ARG X 251      31.659 -14.024  61.810  1.00  0.00           H
ATOM   3911  HD3 ARG X 251      32.076 -14.025  63.432  1.00  0.00           H
ATOM   3912  NE  ARG X 251      32.536 -15.817  62.489  1.00  0.00           N
ATOM   3913  HE  ARG X 251      32.566 -16.142  61.534  1.00  0.00           H
ATOM   3914  CZ  ARG X 251      33.516 -16.205  63.305  1.00  0.00           C
ATOM   3915  NH1 ARG X 251      33.656 -15.843  64.525  1.00  0.00           N
ATOM   3916 HH11 ARG X 251      32.850 -15.347  64.877  1.00  0.00           H
ATOM   3917 HH12 ARG X 251      34.590 -15.929  64.901  1.00  0.00           H
ATOM   3918  NH2 ARG X 251      34.487 -16.929  62.828  1.00  0.00           N
ATOM   3919 HH21 ARG X 251      34.588 -17.125  61.842  1.00  0.00           H
ATOM   3920 HH22 ARG X 251      35.294 -17.112  63.406  1.00  0.00           H
ATOM   3921  C   ARG X 251      28.464 -12.251  64.988  1.00  0.00           C
ATOM   3922  O   ARG X 251      28.802 -11.144  64.573  1.00  0.00           O
ATOM   3923  N   ALA X 252      27.288 -12.605  65.607  1.00  0.00           N
ATOM   3924  H   ALA X 252      27.208 -13.509  66.053  1.00  0.00           H
ATOM   3925  CA  ALA X 252      26.069 -11.835  65.739  1.00  0.00           C
ATOM   3926  HA  ALA X 252      26.264 -10.774  65.898  1.00  0.00           H
ATOM   3927  CB  ALA X 252      25.167 -12.072  64.563  1.00  0.00           C
ATOM   3928  HB1 ALA X 252      24.568 -11.187  64.343  1.00  0.00           H
ATOM   3929  HB2 ALA X 252      25.726 -12.098  63.629  1.00  0.00           H
ATOM   3930  HB3 ALA X 252      24.551 -12.958  64.721  1.00  0.00           H
ATOM   3931  C   ALA X 252      25.287 -12.228  67.053  1.00  0.00           C
ATOM   3932  O   ALA X 252      25.707 -13.141  67.751  1.00  0.00           O
ATOM   3933  N   ILE X 253      24.100 -11.627  67.264  1.00  0.00           N
ATOM   3934  H   ILE X 253      23.856 -10.956  66.550  1.00  0.00           H
ATOM   3935  CA  ILE X 253      23.063 -12.118  68.219  1.00  0.00           C
ATOM   3936  HA  ILE X 253      23.345 -13.094  68.615  1.00  0.00           H
ATOM   3937  CB  ILE X 253      22.973 -11.190  69.452  1.00  0.00           C
ATOM   3938  HB  ILE X 253      22.749 -10.163  69.162  1.00  0.00           H
ATOM   3939  CG2 ILE X 253      21.840 -11.643  70.445  1.00  0.00           C
ATOM   3940 HG21 ILE X 253      20.933 -11.896  69.897  1.00  0.00           H
ATOM   3941 HG22 ILE X 253      22.197 -12.538  70.956  1.00  0.00           H
ATOM   3942 HG23 ILE X 253      21.559 -10.863  71.152  1.00  0.00           H
ATOM   3943  CG1 ILE X 253      24.292 -11.009  70.202  1.00  0.00           C
ATOM   3944 HG12 ILE X 253      24.703 -11.987  70.453  1.00  0.00           H
ATOM   3945 HG13 ILE X 253      25.094 -10.590  69.596  1.00  0.00           H
ATOM   3946  CD1 ILE X 253      24.171 -10.173  71.445  1.00  0.00           C
ATOM   3947 HD11 ILE X 253      23.907  -9.140  71.216  1.00  0.00           H
ATOM   3948 HD12 ILE X 253      23.717 -10.682  72.296  1.00  0.00           H
ATOM   3949 HD13 ILE X 253      25.137 -10.138  71.949  1.00  0.00           H
ATOM   3950  C   ILE X 253      21.765 -12.283  67.454  1.00  0.00           C
ATOM   3951  O   ILE X 253      21.143 -11.354  66.939  1.00  0.00           O
ATOM   3952  N   SER X 254      21.235 -13.503  67.378  1.00  0.00           N
ATOM   3953  H   SER X 254      21.688 -14.220  67.926  1.00  0.00           H
ATOM   3954  CA  SER X 254      19.875 -13.762  66.861  1.00  0.00           C
ATOM   3955  HA  SER X 254      19.626 -13.034  66.090  1.00  0.00           H
ATOM   3956  CB  SER X 254      19.748 -15.140  66.412  1.00  0.00           C
ATOM   3957  HB2 SER X 254      20.167 -15.873  67.101  1.00  0.00           H
ATOM   3958  HB3 SER X 254      18.681 -15.359  66.384  1.00  0.00           H
ATOM   3959  OG  SER X 254      20.423 -15.269  65.191  1.00  0.00           O
ATOM   3960  HG  SER X 254      21.359 -15.188  65.384  1.00  0.00           H
ATOM   3961  C   SER X 254      18.784 -13.376  67.942  1.00  0.00           C
ATOM   3962  O   SER X 254      18.874 -13.724  69.115  1.00  0.00           O
ATOM   3963  N   ILE X 255      17.856 -12.550  67.515  1.00  0.00           N
ATOM   3964  H   ILE X 255      18.003 -12.200  66.577  1.00  0.00           H
ATOM   3965  CA  ILE X 255      16.606 -12.063  68.187  1.00  0.00           C
ATOM   3966  HA  ILE X 255      16.459 -12.663  69.083  1.00  0.00           H
ATOM   3967  CB  ILE X 255      16.633 -10.589  68.573  1.00  0.00           C
ATOM   3968  HB  ILE X 255      15.681 -10.273  68.998  1.00  0.00           H
ATOM   3969  CG2 ILE X 255      17.605 -10.253  69.755  1.00  0.00           C
ATOM   3970 HG21 ILE X 255      18.538 -10.189  69.196  1.00  0.00           H
ATOM   3971 HG22 ILE X 255      17.498  -9.252  70.172  1.00  0.00           H
ATOM   3972 HG23 ILE X 255      17.767 -10.988  70.544  1.00  0.00           H
ATOM   3973  CG1 ILE X 255      16.877  -9.664  67.325  1.00  0.00           C
ATOM   3974 HG12 ILE X 255      17.927  -9.638  67.033  1.00  0.00           H
ATOM   3975 HG13 ILE X 255      16.218  -9.965  66.511  1.00  0.00           H
ATOM   3976  CD1 ILE X 255      16.388  -8.241  67.602  1.00  0.00           C
ATOM   3977 HD11 ILE X 255      16.983  -7.760  68.380  1.00  0.00           H
ATOM   3978 HD12 ILE X 255      16.350  -7.618  66.710  1.00  0.00           H
ATOM   3979 HD13 ILE X 255      15.382  -8.276  68.017  1.00  0.00           H
ATOM   3980  C   ILE X 255      15.355 -12.362  67.330  1.00  0.00           C
ATOM   3981  O   ILE X 255      15.420 -12.501  66.090  1.00  0.00           O
ATOM   3982  N   ALA X 256      14.163 -12.537  67.928  1.00  0.00           N
ATOM   3983  H   ALA X 256      14.157 -12.306  68.912  1.00  0.00           H
ATOM   3984  CA  ALA X 256      12.933 -12.906  67.292  1.00  0.00           C
ATOM   3985  HA  ALA X 256      13.014 -13.720  66.571  1.00  0.00           H
ATOM   3986  CB  ALA X 256      12.165 -13.465  68.533  1.00  0.00           C
ATOM   3987  HB1 ALA X 256      11.179 -13.832  68.248  1.00  0.00           H
ATOM   3988  HB2 ALA X 256      12.728 -14.160  69.154  1.00  0.00           H
ATOM   3989  HB3 ALA X 256      11.943 -12.653  69.225  1.00  0.00           H
ATOM   3990  C   ALA X 256      12.223 -11.705  66.649  1.00  0.00           C
ATOM   3991  O   ALA X 256      12.204 -10.679  67.196  1.00  0.00           O
ATOM   3992  N   PRO X 257      11.609 -11.792  65.438  1.00  0.00           N
ATOM   3993  CD  PRO X 257      11.407 -13.000  64.685  1.00  0.00           C
ATOM   3994  HD2 PRO X 257      10.842 -13.794  65.175  1.00  0.00           H
ATOM   3995  HD3 PRO X 257      12.386 -13.327  64.336  1.00  0.00           H
ATOM   3996  CG  PRO X 257      10.782 -12.511  63.369  1.00  0.00           C
ATOM   3997  HG2 PRO X 257       9.903 -12.990  62.939  1.00  0.00           H
ATOM   3998  HG3 PRO X 257      11.566 -12.607  62.618  1.00  0.00           H
ATOM   3999  CB  PRO X 257      10.674 -10.972  63.414  1.00  0.00           C
ATOM   4000  HB2 PRO X 257       9.715 -10.552  63.107  1.00  0.00           H
ATOM   4001  HB3 PRO X 257      11.522 -10.541  62.882  1.00  0.00           H
ATOM   4002  CA  PRO X 257      10.876 -10.678  64.881  1.00  0.00           C
ATOM   4003  HA  PRO X 257      11.628  -9.888  64.892  1.00  0.00           H
ATOM   4004  C   PRO X 257       9.539 -10.279  65.562  1.00  0.00           C
ATOM   4005  O   PRO X 257       9.346  -9.073  65.691  1.00  0.00           O
ATOM   4006  N   ASP X 258       8.716 -11.295  65.953  1.00  0.00           N
ATOM   4007  H   ASP X 258       8.907 -12.269  65.762  1.00  0.00           H
ATOM   4008  CA  ASP X 258       7.289 -11.021  66.241  1.00  0.00           C
ATOM   4009  HA  ASP X 258       6.941 -10.077  65.822  1.00  0.00           H
ATOM   4010  CB  ASP X 258       6.360 -12.151  65.567  1.00  0.00           C
ATOM   4011  HB2 ASP X 258       6.819 -13.110  65.811  1.00  0.00           H
ATOM   4012  HB3 ASP X 258       5.341 -12.098  65.950  1.00  0.00           H
ATOM   4013  CG  ASP X 258       6.390 -12.031  63.957  1.00  0.00           C
ATOM   4014  OD1 ASP X 258       6.061 -12.982  63.277  1.00  0.00           O
ATOM   4015  OD2 ASP X 258       6.770 -10.919  63.424  1.00  0.00           O
ATOM   4016  C   ASP X 258       6.957 -10.855  67.788  1.00  0.00           C
ATOM   4017  O   ASP X 258       5.769 -10.809  68.188  1.00  0.00           O
ATOM   4018  N   PHE X 259       7.973 -10.715  68.699  1.00  0.00           N
ATOM   4019  H   PHE X 259       8.933 -10.652  68.392  1.00  0.00           H
ATOM   4020  CA  PHE X 259       7.807 -10.654  70.163  1.00  0.00           C
ATOM   4021  HA  PHE X 259       6.744 -10.651  70.398  1.00  0.00           H
ATOM   4022  CB  PHE X 259       8.566 -11.733  70.989  1.00  0.00           C
ATOM   4023  HB2 PHE X 259       9.637 -11.540  70.935  1.00  0.00           H
ATOM   4024  HB3 PHE X 259       8.247 -11.685  72.030  1.00  0.00           H
ATOM   4025  CG  PHE X 259       8.426 -13.183  70.500  1.00  0.00           C
ATOM   4026  CD1 PHE X 259       9.475 -14.139  70.724  1.00  0.00           C
ATOM   4027  HD1 PHE X 259      10.456 -13.842  71.067  1.00  0.00           H
ATOM   4028  CE1 PHE X 259       9.230 -15.529  70.550  1.00  0.00           C
ATOM   4029  HE1 PHE X 259      10.003 -16.279  70.630  1.00  0.00           H
ATOM   4030  CZ  PHE X 259       7.928 -15.937  70.194  1.00  0.00           C
ATOM   4031  HZ  PHE X 259       7.613 -16.962  70.060  1.00  0.00           H
ATOM   4032  CE2 PHE X 259       6.895 -14.976  69.881  1.00  0.00           C
ATOM   4033  HE2 PHE X 259       5.962 -15.381  69.517  1.00  0.00           H
ATOM   4034  CD2 PHE X 259       7.156 -13.641  69.942  1.00  0.00           C
ATOM   4035  HD2 PHE X 259       6.295 -12.994  69.879  1.00  0.00           H
ATOM   4036  C   PHE X 259       8.196  -9.249  70.628  1.00  0.00           C
ATOM   4037  O   PHE X 259       8.894  -8.538  69.942  1.00  0.00           O
ATOM   4038  N   ASP X 260       7.966  -8.871  71.899  1.00  0.00           N
ATOM   4039  H   ASP X 260       7.282  -9.404  72.417  1.00  0.00           H
ATOM   4040  CA  ASP X 260       8.415  -7.636  72.523  1.00  0.00           C
ATOM   4041  HA  ASP X 260       8.654  -7.008  71.664  1.00  0.00           H
ATOM   4042  CB  ASP X 260       7.410  -7.011  73.581  1.00  0.00           C
ATOM   4043  HB2 ASP X 260       7.316  -7.692  74.428  1.00  0.00           H
ATOM   4044  HB3 ASP X 260       7.967  -6.139  73.926  1.00  0.00           H
ATOM   4045  CG  ASP X 260       5.971  -6.578  73.124  1.00  0.00           C
ATOM   4046  OD1 ASP X 260       5.592  -6.767  71.965  1.00  0.00           O
ATOM   4047  OD2 ASP X 260       5.213  -5.948  73.899  1.00  0.00           O
ATOM   4048  C   ASP X 260       9.694  -7.896  73.314  1.00  0.00           C
ATOM   4049  O   ASP X 260       9.858  -8.832  74.136  1.00  0.00           O
ATOM   4050  N   TYR X 261      10.602  -6.901  73.094  1.00  0.00           N
ATOM   4051  H   TYR X 261      10.403  -6.178  72.418  1.00  0.00           H
ATOM   4052  CA  TYR X 261      11.843  -6.682  73.906  1.00  0.00           C
ATOM   4053  HA  TYR X 261      12.026  -7.552  74.536  1.00  0.00           H
ATOM   4054  CB  TYR X 261      13.025  -6.661  72.904  1.00  0.00           C
ATOM   4055  HB2 TYR X 261      12.863  -6.001  72.054  1.00  0.00           H
ATOM   4056  HB3 TYR X 261      13.915  -6.341  73.447  1.00  0.00           H
ATOM   4057  CG  TYR X 261      13.405  -7.966  72.194  1.00  0.00           C
ATOM   4058  CD1 TYR X 261      14.370  -8.741  72.805  1.00  0.00           C
ATOM   4059  HD1 TYR X 261      14.840  -8.415  73.721  1.00  0.00           H
ATOM   4060  CE1 TYR X 261      14.616 -10.006  72.279  1.00  0.00           C
ATOM   4061  HE1 TYR X 261      15.353 -10.651  72.734  1.00  0.00           H
ATOM   4062  CZ  TYR X 261      13.890 -10.533  71.157  1.00  0.00           C
ATOM   4063  OH  TYR X 261      14.258 -11.731  70.740  1.00  0.00           O
ATOM   4064  HH  TYR X 261      14.677 -12.229  71.444  1.00  0.00           H
ATOM   4065  CE2 TYR X 261      12.922  -9.734  70.612  1.00  0.00           C
ATOM   4066  HE2 TYR X 261      12.345 -10.186  69.818  1.00  0.00           H
ATOM   4067  CD2 TYR X 261      12.615  -8.513  71.201  1.00  0.00           C
ATOM   4068  HD2 TYR X 261      11.833  -7.842  70.876  1.00  0.00           H
ATOM   4069  C   TYR X 261      11.712  -5.357  74.702  1.00  0.00           C
ATOM   4070  O   TYR X 261      11.070  -4.456  74.181  1.00  0.00           O
ATOM   4071  N   ALA X 262      12.434  -5.221  75.872  1.00  0.00           N
ATOM   4072  H   ALA X 262      13.059  -5.961  76.160  1.00  0.00           H
ATOM   4073  CA  ALA X 262      12.448  -3.878  76.528  1.00  0.00           C
ATOM   4074  HA  ALA X 262      12.083  -3.078  75.884  1.00  0.00           H
ATOM   4075  CB  ALA X 262      11.505  -3.909  77.770  1.00  0.00           C
ATOM   4076  HB1 ALA X 262      11.619  -2.918  78.210  1.00  0.00           H
ATOM   4077  HB2 ALA X 262      10.491  -3.950  77.374  1.00  0.00           H
ATOM   4078  HB3 ALA X 262      11.752  -4.695  78.484  1.00  0.00           H
ATOM   4079  C   ALA X 262      13.918  -3.636  77.031  1.00  0.00           C
ATOM   4080  O   ALA X 262      14.681  -4.517  77.438  1.00  0.00           O
ATOM   4081  N   LEU X 263      14.287  -2.419  76.953  1.00  0.00           N
ATOM   4082  H   LEU X 263      13.588  -1.776  76.610  1.00  0.00           H
ATOM   4083  CA  LEU X 263      15.480  -1.781  77.526  1.00  0.00           C
ATOM   4084  HA  LEU X 263      16.150  -2.640  77.471  1.00  0.00           H
ATOM   4085  CB  LEU X 263      15.873  -0.531  76.730  1.00  0.00           C
ATOM   4086  HB2 LEU X 263      16.070  -0.787  75.688  1.00  0.00           H
ATOM   4087  HB3 LEU X 263      15.023   0.150  76.741  1.00  0.00           H
ATOM   4088  CG  LEU X 263      17.037   0.308  77.255  1.00  0.00           C
ATOM   4089  HG  LEU X 263      16.862   0.387  78.330  1.00  0.00           H
ATOM   4090  CD1 LEU X 263      18.372  -0.401  76.947  1.00  0.00           C
ATOM   4091 HD11 LEU X 263      18.336  -0.555  75.868  1.00  0.00           H
ATOM   4092 HD12 LEU X 263      19.280   0.133  77.231  1.00  0.00           H
ATOM   4093 HD13 LEU X 263      18.356  -1.363  77.460  1.00  0.00           H
ATOM   4094  CD2 LEU X 263      17.093   1.738  76.690  1.00  0.00           C
ATOM   4095 HD21 LEU X 263      17.394   1.708  75.644  1.00  0.00           H
ATOM   4096 HD22 LEU X 263      16.099   2.186  76.686  1.00  0.00           H
ATOM   4097 HD23 LEU X 263      17.790   2.425  77.168  1.00  0.00           H
ATOM   4098  C   LEU X 263      15.155  -1.423  79.041  1.00  0.00           C
ATOM   4099  O   LEU X 263      14.097  -0.840  79.362  1.00  0.00           O
ATOM   4100  N   VAL X 264      16.054  -1.759  79.924  1.00  0.00           N
ATOM   4101  H   VAL X 264      16.831  -2.241  79.496  1.00  0.00           H
ATOM   4102  CA  VAL X 264      15.924  -1.921  81.447  1.00  0.00           C
ATOM   4103  HA  VAL X 264      15.033  -1.377  81.760  1.00  0.00           H
ATOM   4104  CB  VAL X 264      15.741  -3.400  81.877  1.00  0.00           C
ATOM   4105  HB  VAL X 264      16.564  -4.079  81.655  1.00  0.00           H
ATOM   4106  CG1 VAL X 264      15.441  -3.446  83.426  1.00  0.00           C
ATOM   4107 HG11 VAL X 264      16.195  -2.916  84.007  1.00  0.00           H
ATOM   4108 HG12 VAL X 264      14.520  -2.907  83.645  1.00  0.00           H
ATOM   4109 HG13 VAL X 264      15.298  -4.489  83.707  1.00  0.00           H
ATOM   4110  CG2 VAL X 264      14.473  -3.868  81.208  1.00  0.00           C
ATOM   4111 HG21 VAL X 264      14.775  -4.059  80.179  1.00  0.00           H
ATOM   4112 HG22 VAL X 264      14.063  -4.819  81.552  1.00  0.00           H
ATOM   4113 HG23 VAL X 264      13.669  -3.134  81.214  1.00  0.00           H
ATOM   4114  C   VAL X 264      17.256  -1.409  82.049  1.00  0.00           C
ATOM   4115  O   VAL X 264      18.345  -1.884  81.695  1.00  0.00           O
ATOM   4116  N   GLN X 265      17.190  -0.339  82.865  1.00  0.00           N
ATOM   4117  H   GLN X 265      16.260   0.005  83.057  1.00  0.00           H
ATOM   4118  CA  GLN X 265      18.300   0.185  83.591  1.00  0.00           C
ATOM   4119  HA  GLN X 265      19.164   0.207  82.925  1.00  0.00           H
ATOM   4120  CB  GLN X 265      17.971   1.584  83.981  1.00  0.00           C
ATOM   4121  HB2 GLN X 265      17.660   2.204  83.140  1.00  0.00           H
ATOM   4122  HB3 GLN X 265      17.076   1.505  84.599  1.00  0.00           H
ATOM   4123  CG  GLN X 265      18.912   2.394  84.794  1.00  0.00           C
ATOM   4124  HG2 GLN X 265      18.403   3.171  85.363  1.00  0.00           H
ATOM   4125  HG3 GLN X 265      19.364   1.820  85.603  1.00  0.00           H
ATOM   4126  CD  GLN X 265      19.886   3.182  83.783  1.00  0.00           C
ATOM   4127  OE1 GLN X 265      19.629   4.387  83.500  1.00  0.00           O
ATOM   4128  NE2 GLN X 265      20.963   2.581  83.381  1.00  0.00           N
ATOM   4129 HE21 GLN X 265      21.698   3.111  82.934  1.00  0.00           H
ATOM   4130 HE22 GLN X 265      21.160   1.682  83.798  1.00  0.00           H
ATOM   4131  C   GLN X 265      18.577  -0.631  84.881  1.00  0.00           C
ATOM   4132  O   GLN X 265      17.681  -1.046  85.605  1.00  0.00           O
ATOM   4133  N   ILE X 266      19.917  -0.844  85.155  1.00  0.00           N
ATOM   4134  H   ILE X 266      20.545  -0.273  84.609  1.00  0.00           H
ATOM   4135  CA  ILE X 266      20.532  -1.290  86.443  1.00  0.00           C
ATOM   4136  HA  ILE X 266      19.787  -1.299  87.239  1.00  0.00           H
ATOM   4137  CB  ILE X 266      21.056  -2.751  86.276  1.00  0.00           C
ATOM   4138  HB  ILE X 266      21.374  -3.067  87.270  1.00  0.00           H
ATOM   4139  CG2 ILE X 266      19.802  -3.619  85.989  1.00  0.00           C
ATOM   4140 HG21 ILE X 266      18.971  -3.266  86.600  1.00  0.00           H
ATOM   4141 HG22 ILE X 266      19.556  -3.581  84.927  1.00  0.00           H
ATOM   4142 HG23 ILE X 266      20.001  -4.629  86.347  1.00  0.00           H
ATOM   4143  CG1 ILE X 266      22.147  -2.915  85.186  1.00  0.00           C
ATOM   4144 HG12 ILE X 266      21.657  -2.532  84.291  1.00  0.00           H
ATOM   4145 HG13 ILE X 266      22.988  -2.247  85.377  1.00  0.00           H
ATOM   4146  CD1 ILE X 266      22.734  -4.331  84.941  1.00  0.00           C
ATOM   4147 HD11 ILE X 266      22.000  -5.065  84.605  1.00  0.00           H
ATOM   4148 HD12 ILE X 266      23.532  -4.273  84.201  1.00  0.00           H
ATOM   4149 HD13 ILE X 266      23.135  -4.641  85.906  1.00  0.00           H
ATOM   4150  C   ILE X 266      21.536  -0.254  86.799  1.00  0.00           C
ATOM   4151  O   ILE X 266      21.452   0.862  86.320  1.00  0.00           O
ATOM   4152  N   ASP X 267      22.504  -0.639  87.652  1.00  0.00           N
ATOM   4153  H   ASP X 267      22.669  -1.602  87.907  1.00  0.00           H
ATOM   4154  CA  ASP X 267      23.337   0.407  88.245  1.00  0.00           C
ATOM   4155  HA  ASP X 267      22.676   1.242  88.479  1.00  0.00           H
ATOM   4156  CB  ASP X 267      24.051   0.035  89.590  1.00  0.00           C
ATOM   4157  HB2 ASP X 267      23.215  -0.479  90.066  1.00  0.00           H
ATOM   4158  HB3 ASP X 267      24.833  -0.695  89.377  1.00  0.00           H
ATOM   4159  CG  ASP X 267      24.606   1.225  90.415  1.00  0.00           C
ATOM   4160  OD1 ASP X 267      25.318   0.811  91.343  1.00  0.00           O
ATOM   4161  OD2 ASP X 267      24.321   2.462  90.172  1.00  0.00           O
ATOM   4162  C   ASP X 267      24.419   0.892  87.268  1.00  0.00           C
ATOM   4163  O   ASP X 267      25.320   0.047  86.925  1.00  0.00           O
ATOM   4164  N   GLY X 268      24.407   2.114  86.776  1.00  0.00           N
ATOM   4165  H   GLY X 268      23.786   2.758  87.243  1.00  0.00           H
ATOM   4166  CA  GLY X 268      25.369   2.670  85.761  1.00  0.00           C
ATOM   4167  HA2 GLY X 268      25.125   3.707  85.527  1.00  0.00           H
ATOM   4168  HA3 GLY X 268      26.383   2.579  86.147  1.00  0.00           H
ATOM   4169  C   GLY X 268      25.464   2.065  84.378  1.00  0.00           C
ATOM   4170  O   GLY X 268      26.290   2.587  83.651  1.00  0.00           O
ATOM   4171  N   GLN X 269      24.601   1.121  84.074  1.00  0.00           N
ATOM   4172  H   GLN X 269      24.102   0.723  84.856  1.00  0.00           H
ATOM   4173  CA  GLN X 269      24.387   0.559  82.775  1.00  0.00           C
ATOM   4174  HA  GLN X 269      24.635   1.395  82.119  1.00  0.00           H
ATOM   4175  CB  GLN X 269      25.434  -0.596  82.735  1.00  0.00           C
ATOM   4176  HB2 GLN X 269      26.423  -0.137  82.760  1.00  0.00           H
ATOM   4177  HB3 GLN X 269      25.388  -1.188  83.651  1.00  0.00           H
ATOM   4178  CG  GLN X 269      25.298  -1.641  81.601  1.00  0.00           C
ATOM   4179  HG2 GLN X 269      24.394  -2.245  81.688  1.00  0.00           H
ATOM   4180  HG3 GLN X 269      25.224  -1.095  80.660  1.00  0.00           H
ATOM   4181  CD  GLN X 269      26.519  -2.570  81.510  1.00  0.00           C
ATOM   4182  OE1 GLN X 269      27.336  -2.690  82.391  1.00  0.00           O
ATOM   4183  NE2 GLN X 269      26.650  -3.224  80.445  1.00  0.00           N
ATOM   4184 HE21 GLN X 269      27.499  -3.766  80.383  1.00  0.00           H
ATOM   4185 HE22 GLN X 269      26.036  -3.177  79.644  1.00  0.00           H
ATOM   4186  C   GLN X 269      22.981   0.048  82.617  1.00  0.00           C
ATOM   4187  O   GLN X 269      22.252  -0.038  83.602  1.00  0.00           O
ATOM   4188  N   ALA X 270      22.599  -0.251  81.410  1.00  0.00           N
ATOM   4189  H   ALA X 270      23.319  -0.103  80.717  1.00  0.00           H
ATOM   4190  CA  ALA X 270      21.291  -0.781  80.954  1.00  0.00           C
ATOM   4191  HA  ALA X 270      20.820  -1.109  81.881  1.00  0.00           H
ATOM   4192  CB  ALA X 270      20.406   0.262  80.239  1.00  0.00           C
ATOM   4193  HB1 ALA X 270      20.374   1.114  80.918  1.00  0.00           H
ATOM   4194  HB2 ALA X 270      20.831   0.597  79.293  1.00  0.00           H
ATOM   4195  HB3 ALA X 270      19.438  -0.158  79.969  1.00  0.00           H
ATOM   4196  C   ALA X 270      21.554  -1.986  80.073  1.00  0.00           C
ATOM   4197  O   ALA X 270      22.577  -2.091  79.383  1.00  0.00           O
ATOM   4198  N   VAL X 271      20.552  -2.811  80.184  1.00  0.00           N
ATOM   4199  H   VAL X 271      19.763  -2.508  80.739  1.00  0.00           H
ATOM   4200  CA  VAL X 271      20.423  -4.025  79.426  1.00  0.00           C
ATOM   4201  HA  VAL X 271      21.179  -4.037  78.640  1.00  0.00           H
ATOM   4202  CB  VAL X 271      20.713  -5.242  80.299  1.00  0.00           C
ATOM   4203  HB  VAL X 271      20.574  -6.138  79.694  1.00  0.00           H
ATOM   4204  CG1 VAL X 271      21.989  -5.160  81.127  1.00  0.00           C
ATOM   4205 HG11 VAL X 271      22.360  -6.146  81.410  1.00  0.00           H
ATOM   4206 HG12 VAL X 271      22.794  -4.589  80.667  1.00  0.00           H
ATOM   4207 HG13 VAL X 271      21.885  -4.634  82.077  1.00  0.00           H
ATOM   4208  CG2 VAL X 271      19.595  -5.437  81.362  1.00  0.00           C
ATOM   4209 HG21 VAL X 271      19.586  -6.443  81.785  1.00  0.00           H
ATOM   4210 HG22 VAL X 271      19.742  -4.769  82.212  1.00  0.00           H
ATOM   4211 HG23 VAL X 271      18.622  -5.363  80.874  1.00  0.00           H
ATOM   4212  C   VAL X 271      19.132  -4.160  78.696  1.00  0.00           C
ATOM   4213  O   VAL X 271      18.058  -3.582  78.970  1.00  0.00           O
ATOM   4214  N   ILE X 272      19.179  -4.962  77.635  1.00  0.00           N
ATOM   4215  H   ILE X 272      20.034  -5.255  77.184  1.00  0.00           H
ATOM   4216  CA  ILE X 272      17.981  -5.320  76.823  1.00  0.00           C
ATOM   4217  HA  ILE X 272      17.141  -4.646  76.989  1.00  0.00           H
ATOM   4218  CB  ILE X 272      18.360  -5.049  75.348  1.00  0.00           C
ATOM   4219  HB  ILE X 272      19.358  -5.482  75.271  1.00  0.00           H
ATOM   4220  CG2 ILE X 272      17.338  -5.750  74.365  1.00  0.00           C
ATOM   4221 HG21 ILE X 272      17.514  -5.536  73.310  1.00  0.00           H
ATOM   4222 HG22 ILE X 272      17.236  -6.811  74.590  1.00  0.00           H
ATOM   4223 HG23 ILE X 272      16.377  -5.334  74.665  1.00  0.00           H
ATOM   4224  CG1 ILE X 272      18.502  -3.483  75.063  1.00  0.00           C
ATOM   4225 HG12 ILE X 272      17.547  -2.958  75.072  1.00  0.00           H
ATOM   4226 HG13 ILE X 272      19.029  -3.004  75.889  1.00  0.00           H
ATOM   4227  CD1 ILE X 272      19.326  -3.226  73.867  1.00  0.00           C
ATOM   4228 HD11 ILE X 272      18.986  -3.808  73.010  1.00  0.00           H
ATOM   4229 HD12 ILE X 272      19.506  -2.156  73.763  1.00  0.00           H
ATOM   4230 HD13 ILE X 272      20.329  -3.607  74.063  1.00  0.00           H
ATOM   4231  C   ILE X 272      17.690  -6.775  77.135  1.00  0.00           C
ATOM   4232  O   ILE X 272      18.654  -7.530  77.295  1.00  0.00           O
ATOM   4233  N   LEU X 273      16.406  -7.171  77.242  1.00  0.00           N
ATOM   4234  H   LEU X 273      15.721  -6.449  77.065  1.00  0.00           H
ATOM   4235  CA  LEU X 273      15.819  -8.520  77.443  1.00  0.00           C
ATOM   4236  HA  LEU X 273      16.484  -9.327  77.134  1.00  0.00           H
ATOM   4237  CB  LEU X 273      15.529  -8.711  78.931  1.00  0.00           C
ATOM   4238  HB2 LEU X 273      14.934  -7.820  79.127  1.00  0.00           H
ATOM   4239  HB3 LEU X 273      14.875  -9.528  79.236  1.00  0.00           H
ATOM   4240  CG  LEU X 273      16.806  -8.638  79.886  1.00  0.00           C
ATOM   4241  HG  LEU X 273      17.307  -7.677  79.767  1.00  0.00           H
ATOM   4242  CD1 LEU X 273      16.438  -8.554  81.382  1.00  0.00           C
ATOM   4243 HD11 LEU X 273      17.291  -8.430  82.052  1.00  0.00           H
ATOM   4244 HD12 LEU X 273      15.638  -7.829  81.521  1.00  0.00           H
ATOM   4245 HD13 LEU X 273      16.065  -9.493  81.793  1.00  0.00           H
ATOM   4246  CD2 LEU X 273      17.784  -9.822  79.773  1.00  0.00           C
ATOM   4247 HD21 LEU X 273      17.260 -10.712  80.116  1.00  0.00           H
ATOM   4248 HD22 LEU X 273      18.160  -9.894  78.752  1.00  0.00           H
ATOM   4249 HD23 LEU X 273      18.607  -9.679  80.475  1.00  0.00           H
ATOM   4250  C   LEU X 273      14.482  -8.638  76.714  1.00  0.00           C
ATOM   4251  O   LEU X 273      13.972  -7.647  76.195  1.00  0.00           O
ATOM   4252  N   ALA X 274      13.884  -9.835  76.815  1.00  0.00           N
ATOM   4253  H   ALA X 274      14.371 -10.584  77.288  1.00  0.00           H
ATOM   4254  CA  ALA X 274      12.500 -10.127  76.370  1.00  0.00           C
ATOM   4255  HA  ALA X 274      12.327  -9.640  75.410  1.00  0.00           H
ATOM   4256  CB  ALA X 274      12.288 -11.606  76.058  1.00  0.00           C
ATOM   4257  HB1 ALA X 274      12.875 -12.347  76.599  1.00  0.00           H
ATOM   4258  HB2 ALA X 274      11.218 -11.810  76.031  1.00  0.00           H
ATOM   4259  HB3 ALA X 274      12.652 -11.764  75.043  1.00  0.00           H
ATOM   4260  C   ALA X 274      11.418  -9.665  77.383  1.00  0.00           C
ATOM   4261  O   ALA X 274      11.393 -10.087  78.512  1.00  0.00           O
ATOM   4262  N   LYS X 275      10.341  -8.902  77.058  1.00  0.00           N
ATOM   4263  H   LYS X 275      10.105  -8.877  76.077  1.00  0.00           H
ATOM   4264  CA  LYS X 275       9.459  -8.217  78.025  1.00  0.00           C
ATOM   4265  HA  LYS X 275      10.044  -7.630  78.733  1.00  0.00           H
ATOM   4266  CB  LYS X 275       8.394  -7.416  77.242  1.00  0.00           C
ATOM   4267  HB2 LYS X 275       8.755  -7.076  76.270  1.00  0.00           H
ATOM   4268  HB3 LYS X 275       7.654  -8.141  76.900  1.00  0.00           H
ATOM   4269  CG  LYS X 275       7.877  -6.283  78.159  1.00  0.00           C
ATOM   4270  HG2 LYS X 275       7.411  -6.697  79.054  1.00  0.00           H
ATOM   4271  HG3 LYS X 275       8.783  -5.738  78.428  1.00  0.00           H
ATOM   4272  CD  LYS X 275       6.935  -5.409  77.361  1.00  0.00           C
ATOM   4273  HD2 LYS X 275       7.019  -4.451  77.874  1.00  0.00           H
ATOM   4274  HD3 LYS X 275       7.315  -5.328  76.342  1.00  0.00           H
ATOM   4275  CE  LYS X 275       5.562  -5.954  77.508  1.00  0.00           C
ATOM   4276  HE2 LYS X 275       5.492  -7.040  77.439  1.00  0.00           H
ATOM   4277  HE3 LYS X 275       5.062  -5.806  78.464  1.00  0.00           H
ATOM   4278  NZ  LYS X 275       4.642  -5.300  76.597  1.00  0.00           N
ATOM   4279  HZ1 LYS X 275       4.961  -5.392  75.643  1.00  0.00           H
ATOM   4280  HZ2 LYS X 275       3.738  -5.751  76.605  1.00  0.00           H
ATOM   4281  HZ3 LYS X 275       4.562  -4.349  76.927  1.00  0.00           H
ATOM   4282  C   LYS X 275       8.750  -9.126  78.979  1.00  0.00           C
ATOM   4283  O   LYS X 275       8.731  -8.888  80.167  1.00  0.00           O
ATOM   4284  N   ASP X 276       8.210 -10.225  78.546  1.00  0.00           N
ATOM   4285  H   ASP X 276       8.188 -10.332  77.543  1.00  0.00           H
ATOM   4286  CA  ASP X 276       7.536 -11.261  79.387  1.00  0.00           C
ATOM   4287  HA  ASP X 276       6.714 -10.742  79.879  1.00  0.00           H
ATOM   4288  CB  ASP X 276       7.010 -12.376  78.532  1.00  0.00           C
ATOM   4289  HB2 ASP X 276       7.830 -12.803  77.958  1.00  0.00           H
ATOM   4290  HB3 ASP X 276       6.702 -13.214  79.158  1.00  0.00           H
ATOM   4291  CG  ASP X 276       5.911 -11.867  77.613  1.00  0.00           C
ATOM   4292  OD1 ASP X 276       5.809 -12.330  76.452  1.00  0.00           O
ATOM   4293  OD2 ASP X 276       4.987 -11.168  77.972  1.00  0.00           O
ATOM   4294  C   ASP X 276       8.406 -11.907  80.478  1.00  0.00           C
ATOM   4295  O   ASP X 276       7.863 -12.502  81.431  1.00  0.00           O
ATOM   4296  N   LEU X 277       9.687 -11.867  80.252  1.00  0.00           N
ATOM   4297  H   LEU X 277      10.116 -11.392  79.472  1.00  0.00           H
ATOM   4298  CA  LEU X 277      10.626 -12.514  81.184  1.00  0.00           C
ATOM   4299  HA  LEU X 277      10.087 -13.209  81.829  1.00  0.00           H
ATOM   4300  CB  LEU X 277      11.561 -13.387  80.402  1.00  0.00           C
ATOM   4301  HB2 LEU X 277      12.396 -12.778  80.059  1.00  0.00           H
ATOM   4302  HB3 LEU X 277      11.906 -14.159  81.091  1.00  0.00           H
ATOM   4303  CG  LEU X 277      11.149 -14.136  79.064  1.00  0.00           C
ATOM   4304  HG  LEU X 277      10.860 -13.427  78.289  1.00  0.00           H
ATOM   4305  CD1 LEU X 277      12.302 -14.793  78.407  1.00  0.00           C
ATOM   4306 HD11 LEU X 277      12.634 -15.668  78.965  1.00  0.00           H
ATOM   4307 HD12 LEU X 277      11.980 -15.173  77.438  1.00  0.00           H
ATOM   4308 HD13 LEU X 277      13.035 -13.997  78.271  1.00  0.00           H
ATOM   4309  CD2 LEU X 277      10.047 -15.109  79.225  1.00  0.00           C
ATOM   4310 HD21 LEU X 277      10.315 -15.896  79.931  1.00  0.00           H
ATOM   4311 HD22 LEU X 277       9.160 -14.618  79.627  1.00  0.00           H
ATOM   4312 HD23 LEU X 277       9.631 -15.505  78.299  1.00  0.00           H
ATOM   4313  C   LEU X 277      11.420 -11.553  82.051  1.00  0.00           C
ATOM   4314  O   LEU X 277      12.321 -12.049  82.727  1.00  0.00           O
ATOM   4315  N   VAL X 278      11.095 -10.250  82.056  1.00  0.00           N
ATOM   4316  H   VAL X 278      10.450  -9.977  81.328  1.00  0.00           H
ATOM   4317  CA  VAL X 278      11.977  -9.253  82.683  1.00  0.00           C
ATOM   4318  HA  VAL X 278      12.910  -9.529  82.192  1.00  0.00           H
ATOM   4319  CB  VAL X 278      11.479  -7.766  82.392  1.00  0.00           C
ATOM   4320  HB  VAL X 278      10.391  -7.742  82.358  1.00  0.00           H
ATOM   4321  CG1 VAL X 278      12.014  -6.744  83.459  1.00  0.00           C
ATOM   4322 HG11 VAL X 278      11.584  -6.923  84.443  1.00  0.00           H
ATOM   4323 HG12 VAL X 278      13.093  -6.853  83.570  1.00  0.00           H
ATOM   4324 HG13 VAL X 278      11.733  -5.717  83.233  1.00  0.00           H
ATOM   4325  CG2 VAL X 278      11.941  -7.255  81.029  1.00  0.00           C
ATOM   4326 HG21 VAL X 278      11.759  -8.042  80.296  1.00  0.00           H
ATOM   4327 HG22 VAL X 278      11.474  -6.298  80.792  1.00  0.00           H
ATOM   4328 HG23 VAL X 278      13.000  -7.051  81.185  1.00  0.00           H
ATOM   4329  C   VAL X 278      12.164  -9.512  84.209  1.00  0.00           C
ATOM   4330  O   VAL X 278      13.267  -9.455  84.723  1.00  0.00           O
ATOM   4331  N   GLU X 279      11.072  -9.568  84.933  1.00  0.00           N
ATOM   4332  H   GLU X 279      10.184  -9.505  84.456  1.00  0.00           H
ATOM   4333  CA  GLU X 279      11.124  -9.861  86.340  1.00  0.00           C
ATOM   4334  HA  GLU X 279      11.686  -9.012  86.728  1.00  0.00           H
ATOM   4335  CB  GLU X 279       9.588  -9.799  86.846  1.00  0.00           C
ATOM   4336  HB2 GLU X 279       9.160  -8.817  86.643  1.00  0.00           H
ATOM   4337  HB3 GLU X 279       8.965 -10.560  86.377  1.00  0.00           H
ATOM   4338  CG  GLU X 279       9.257  -9.807  88.386  1.00  0.00           C
ATOM   4339  HG2 GLU X 279       8.199  -9.974  88.587  1.00  0.00           H
ATOM   4340  HG3 GLU X 279       9.823 -10.583  88.902  1.00  0.00           H
ATOM   4341  CD  GLU X 279       9.618  -8.554  89.120  1.00  0.00           C
ATOM   4342  OE1 GLU X 279      10.796  -8.231  89.308  1.00  0.00           O
ATOM   4343  OE2 GLU X 279       8.605  -8.006  89.592  1.00  0.00           O
ATOM   4344  C   GLU X 279      11.833 -11.205  86.608  1.00  0.00           C
ATOM   4345  O   GLU X 279      12.725 -11.304  87.447  1.00  0.00           O
ATOM   4346  N   SER X 280      11.475 -12.270  85.902  1.00  0.00           N
ATOM   4347  H   SER X 280      10.670 -12.155  85.306  1.00  0.00           H
ATOM   4348  CA  SER X 280      12.096 -13.564  86.085  1.00  0.00           C
ATOM   4349  HA  SER X 280      11.832 -13.949  87.069  1.00  0.00           H
ATOM   4350  CB  SER X 280      11.470 -14.490  85.067  1.00  0.00           C
ATOM   4351  HB2 SER X 280      10.383 -14.553  85.052  1.00  0.00           H
ATOM   4352  HB3 SER X 280      11.822 -14.174  84.086  1.00  0.00           H
ATOM   4353  OG  SER X 280      12.024 -15.774  85.215  1.00  0.00           O
ATOM   4354  HG  SER X 280      11.892 -16.232  84.381  1.00  0.00           H
ATOM   4355  C   SER X 280      13.564 -13.531  85.949  1.00  0.00           C
ATOM   4356  O   SER X 280      14.173 -14.026  86.848  1.00  0.00           O
ATOM   4357  N   VAL X 281      14.100 -12.829  84.907  1.00  0.00           N
ATOM   4358  H   VAL X 281      13.435 -12.368  84.303  1.00  0.00           H
ATOM   4359  CA  VAL X 281      15.585 -12.643  84.830  1.00  0.00           C
ATOM   4360  HA  VAL X 281      16.059 -13.619  84.934  1.00  0.00           H
ATOM   4361  CB  VAL X 281      15.970 -12.213  83.413  1.00  0.00           C
ATOM   4362  HB  VAL X 281      15.307 -11.377  83.193  1.00  0.00           H
ATOM   4363  CG1 VAL X 281      17.449 -11.976  83.214  1.00  0.00           C
ATOM   4364 HG11 VAL X 281      17.970 -12.854  83.600  1.00  0.00           H
ATOM   4365 HG12 VAL X 281      17.699 -11.814  82.166  1.00  0.00           H
ATOM   4366 HG13 VAL X 281      17.780 -11.101  83.777  1.00  0.00           H
ATOM   4367  CG2 VAL X 281      15.632 -13.401  82.474  1.00  0.00           C
ATOM   4368 HG21 VAL X 281      16.272 -14.245  82.738  1.00  0.00           H
ATOM   4369 HG22 VAL X 281      14.593 -13.719  82.401  1.00  0.00           H
ATOM   4370 HG23 VAL X 281      15.770 -13.162  81.419  1.00  0.00           H
ATOM   4371  C   VAL X 281      16.202 -11.771  85.922  1.00  0.00           C
ATOM   4372  O   VAL X 281      17.253 -12.156  86.435  1.00  0.00           O
ATOM   4373  N   MET X 282      15.642 -10.651  86.290  1.00  0.00           N
ATOM   4374  H   MET X 282      14.814 -10.373  85.785  1.00  0.00           H
ATOM   4375  CA  MET X 282      16.018  -9.900  87.495  1.00  0.00           C
ATOM   4376  HA  MET X 282      17.017  -9.573  87.204  1.00  0.00           H
ATOM   4377  CB  MET X 282      15.188  -8.652  87.560  1.00  0.00           C
ATOM   4378  HB2 MET X 282      14.130  -8.904  87.490  1.00  0.00           H
ATOM   4379  HB3 MET X 282      15.298  -8.208  88.550  1.00  0.00           H
ATOM   4380  CG  MET X 282      15.403  -7.585  86.424  1.00  0.00           C
ATOM   4381  HG2 MET X 282      15.158  -8.090  85.491  1.00  0.00           H
ATOM   4382  HG3 MET X 282      14.635  -6.810  86.456  1.00  0.00           H
ATOM   4383  SD  MET X 282      17.089  -6.820  86.399  1.00  0.00           S
ATOM   4384  CE  MET X 282      17.308  -6.627  84.697  1.00  0.00           C
ATOM   4385  HE1 MET X 282      17.190  -5.627  84.279  1.00  0.00           H
ATOM   4386  HE2 MET X 282      18.227  -7.051  84.291  1.00  0.00           H
ATOM   4387  HE3 MET X 282      16.433  -7.153  84.317  1.00  0.00           H
ATOM   4388  C   MET X 282      15.949 -10.678  88.845  1.00  0.00           C
ATOM   4389  O   MET X 282      16.655 -10.243  89.752  1.00  0.00           O
ATOM   4390  N   GLN X 283      15.229 -11.780  88.997  1.00  0.00           N
ATOM   4391  H   GLN X 283      14.568 -12.021  88.274  1.00  0.00           H
ATOM   4392  CA  GLN X 283      15.359 -12.676  90.201  1.00  0.00           C
ATOM   4393  HA  GLN X 283      15.391 -12.073  91.111  1.00  0.00           H
ATOM   4394  CB  GLN X 283      14.010 -13.369  90.266  1.00  0.00           C
ATOM   4395  HB2 GLN X 283      13.310 -12.533  90.265  1.00  0.00           H
ATOM   4396  HB3 GLN X 283      13.919 -13.853  89.292  1.00  0.00           H
ATOM   4397  CG  GLN X 283      13.885 -14.365  91.380  1.00  0.00           C
ATOM   4398  HG2 GLN X 283      13.994 -15.386  91.016  1.00  0.00           H
ATOM   4399  HG3 GLN X 283      14.645 -14.167  92.136  1.00  0.00           H
ATOM   4400  CD  GLN X 283      12.497 -14.326  92.024  1.00  0.00           C
ATOM   4401  OE1 GLN X 283      11.624 -13.526  91.676  1.00  0.00           O
ATOM   4402  NE2 GLN X 283      12.300 -15.293  92.819  1.00  0.00           N
ATOM   4403 HE21 GLN X 283      11.346 -15.547  93.031  1.00  0.00           H
ATOM   4404 HE22 GLN X 283      13.105 -15.843  93.084  1.00  0.00           H
ATOM   4405  C   GLN X 283      16.595 -13.590  90.135  1.00  0.00           C
ATOM   4406  O   GLN X 283      17.494 -13.550  90.944  1.00  0.00           O
ATOM   4407  N   ARG X 284      16.732 -14.219  88.990  1.00  0.00           N
ATOM   4408  H   ARG X 284      15.895 -14.270  88.426  1.00  0.00           H
ATOM   4409  CA  ARG X 284      17.961 -14.913  88.476  1.00  0.00           C
ATOM   4410  HA  ARG X 284      17.935 -15.870  88.999  1.00  0.00           H
ATOM   4411  CB  ARG X 284      17.779 -15.428  87.058  1.00  0.00           C
ATOM   4412  HB2 ARG X 284      16.939 -16.119  87.133  1.00  0.00           H
ATOM   4413  HB3 ARG X 284      17.378 -14.670  86.384  1.00  0.00           H
ATOM   4414  CG  ARG X 284      18.981 -16.151  86.470  1.00  0.00           C
ATOM   4415  HG2 ARG X 284      19.719 -15.406  86.173  1.00  0.00           H
ATOM   4416  HG3 ARG X 284      19.520 -16.726  87.222  1.00  0.00           H
ATOM   4417  CD  ARG X 284      18.608 -17.059  85.251  1.00  0.00           C
ATOM   4418  HD2 ARG X 284      18.021 -17.844  85.728  1.00  0.00           H
ATOM   4419  HD3 ARG X 284      17.978 -16.620  84.477  1.00  0.00           H
ATOM   4420  NE  ARG X 284      19.809 -17.614  84.646  1.00  0.00           N
ATOM   4421  HE  ARG X 284      20.235 -17.113  83.881  1.00  0.00           H
ATOM   4422  CZ  ARG X 284      20.422 -18.767  84.993  1.00  0.00           C
ATOM   4423  NH1 ARG X 284      20.094 -19.565  85.964  1.00  0.00           N
ATOM   4424 HH11 ARG X 284      19.233 -19.435  86.475  1.00  0.00           H
ATOM   4425 HH12 ARG X 284      20.744 -20.322  86.120  1.00  0.00           H
ATOM   4426  NH2 ARG X 284      21.472 -19.203  84.358  1.00  0.00           N
ATOM   4427 HH21 ARG X 284      21.999 -18.506  83.852  1.00  0.00           H
ATOM   4428 HH22 ARG X 284      21.947 -20.064  84.596  1.00  0.00           H
ATOM   4429  C   ARG X 284      19.285 -14.190  88.637  1.00  0.00           C
ATOM   4430  O   ARG X 284      20.199 -14.729  89.258  1.00  0.00           O
ATOM   4431  N   ILE X 285      19.333 -12.916  88.175  1.00  0.00           N
ATOM   4432  H   ILE X 285      18.445 -12.673  87.763  1.00  0.00           H
ATOM   4433  CA  ILE X 285      20.572 -12.086  88.236  1.00  0.00           C
ATOM   4434  HA  ILE X 285      21.456 -12.716  88.328  1.00  0.00           H
ATOM   4435  CB  ILE X 285      20.840 -11.200  86.945  1.00  0.00           C
ATOM   4436  HB  ILE X 285      21.805 -10.722  87.117  1.00  0.00           H
ATOM   4437  CG2 ILE X 285      21.017 -12.112  85.746  1.00  0.00           C
ATOM   4438 HG21 ILE X 285      21.764 -12.847  86.045  1.00  0.00           H
ATOM   4439 HG22 ILE X 285      20.108 -12.694  85.587  1.00  0.00           H
ATOM   4440 HG23 ILE X 285      21.467 -11.616  84.886  1.00  0.00           H
ATOM   4441  CG1 ILE X 285      19.872 -10.063  86.667  1.00  0.00           C
ATOM   4442 HG12 ILE X 285      19.086 -10.436  86.010  1.00  0.00           H
ATOM   4443 HG13 ILE X 285      19.394  -9.692  87.573  1.00  0.00           H
ATOM   4444  CD1 ILE X 285      20.475  -8.906  85.969  1.00  0.00           C
ATOM   4445 HD11 ILE X 285      21.275  -8.501  86.588  1.00  0.00           H
ATOM   4446 HD12 ILE X 285      21.010  -9.117  85.043  1.00  0.00           H
ATOM   4447 HD13 ILE X 285      19.761  -8.089  85.875  1.00  0.00           H
ATOM   4448  C   ILE X 285      20.708 -11.324  89.584  1.00  0.00           C
ATOM   4449  O   ILE X 285      21.724 -10.613  89.674  1.00  0.00           O
ATOM   4450  N   GLY X 286      19.829 -11.493  90.589  1.00  0.00           N
ATOM   4451  H   GLY X 286      19.085 -12.153  90.418  1.00  0.00           H
ATOM   4452  CA  GLY X 286      19.951 -10.711  91.937  1.00  0.00           C
ATOM   4453  HA2 GLY X 286      19.178 -11.068  92.618  1.00  0.00           H
ATOM   4454  HA3 GLY X 286      20.880 -11.040  92.402  1.00  0.00           H
ATOM   4455  C   GLY X 286      20.071  -9.165  91.867  1.00  0.00           C
ATOM   4456  O   GLY X 286      21.081  -8.601  92.402  1.00  0.00           O
ATOM   4457  N   VAL X 287      19.046  -8.568  91.226  1.00  0.00           N
ATOM   4458  H   VAL X 287      18.370  -9.226  90.867  1.00  0.00           H
ATOM   4459  CA  VAL X 287      18.817  -7.132  91.171  1.00  0.00           C
ATOM   4460  HA  VAL X 287      19.497  -6.601  91.837  1.00  0.00           H
ATOM   4461  CB  VAL X 287      19.231  -6.663  89.786  1.00  0.00           C
ATOM   4462  HB  VAL X 287      18.748  -7.307  89.052  1.00  0.00           H
ATOM   4463  CG1 VAL X 287      18.940  -5.180  89.614  1.00  0.00           C
ATOM   4464 HG11 VAL X 287      17.875  -5.036  89.795  1.00  0.00           H
ATOM   4465 HG12 VAL X 287      19.322  -4.476  90.352  1.00  0.00           H
ATOM   4466 HG13 VAL X 287      19.225  -4.814  88.628  1.00  0.00           H
ATOM   4467  CG2 VAL X 287      20.760  -6.746  89.607  1.00  0.00           C
ATOM   4468 HG21 VAL X 287      21.118  -7.775  89.666  1.00  0.00           H
ATOM   4469 HG22 VAL X 287      21.019  -6.330  88.633  1.00  0.00           H
ATOM   4470 HG23 VAL X 287      21.272  -6.166  90.373  1.00  0.00           H
ATOM   4471  C   VAL X 287      17.337  -6.811  91.459  1.00  0.00           C
ATOM   4472  O   VAL X 287      16.508  -7.545  91.035  1.00  0.00           O
ATOM   4473  N   THR X 288      17.076  -5.718  92.088  1.00  0.00           N
ATOM   4474  H   THR X 288      17.902  -5.230  92.404  1.00  0.00           H
ATOM   4475  CA  THR X 288      15.745  -5.297  92.410  1.00  0.00           C
ATOM   4476  HA  THR X 288      14.993  -5.773  91.782  1.00  0.00           H
ATOM   4477  CB  THR X 288      15.317  -5.777  93.866  1.00  0.00           C
ATOM   4478  HB  THR X 288      14.363  -5.374  94.206  1.00  0.00           H
ATOM   4479  CG2 THR X 288      15.219  -7.343  93.966  1.00  0.00           C
ATOM   4480 HG21 THR X 288      16.202  -7.812  93.905  1.00  0.00           H
ATOM   4481 HG22 THR X 288      14.952  -7.616  94.985  1.00  0.00           H
ATOM   4482 HG23 THR X 288      14.470  -7.830  93.341  1.00  0.00           H
ATOM   4483  OG1 THR X 288      16.274  -5.295  94.750  1.00  0.00           O
ATOM   4484  HG1 THR X 288      16.152  -4.353  94.889  1.00  0.00           H
ATOM   4485  C   THR X 288      15.638  -3.841  92.261  1.00  0.00           C
ATOM   4486  O   THR X 288      14.534  -3.418  91.944  1.00  0.00           O
ATOM   4487  N   ASP X 289      16.705  -3.059  92.419  1.00  0.00           N
ATOM   4488  H   ASP X 289      17.517  -3.512  92.816  1.00  0.00           H
ATOM   4489  CA  ASP X 289      16.869  -1.673  92.000  1.00  0.00           C
ATOM   4490  HA  ASP X 289      15.918  -1.184  92.213  1.00  0.00           H
ATOM   4491  CB  ASP X 289      18.036  -0.996  92.706  1.00  0.00           C
ATOM   4492  HB2 ASP X 289      18.869  -1.680  92.541  1.00  0.00           H
ATOM   4493  HB3 ASP X 289      18.215  -0.001  92.297  1.00  0.00           H
ATOM   4494  CG  ASP X 289      17.858  -0.846  94.245  1.00  0.00           C
ATOM   4495  OD1 ASP X 289      16.790  -0.326  94.717  1.00  0.00           O
ATOM   4496  OD2 ASP X 289      18.866  -1.150  94.957  1.00  0.00           O
ATOM   4497  C   ASP X 289      17.010  -1.625  90.384  1.00  0.00           C
ATOM   4498  O   ASP X 289      17.802  -0.801  89.859  1.00  0.00           O
ATOM   4499  N   TYR X 290      16.256  -2.388  89.590  1.00  0.00           N
ATOM   4500  H   TYR X 290      15.772  -3.175  89.996  1.00  0.00           H
ATOM   4501  CA  TYR X 290      16.116  -2.195  88.113  1.00  0.00           C
ATOM   4502  HA  TYR X 290      17.073  -1.894  87.687  1.00  0.00           H
ATOM   4503  CB  TYR X 290      15.925  -3.610  87.395  1.00  0.00           C
ATOM   4504  HB2 TYR X 290      16.162  -3.500  86.337  1.00  0.00           H
ATOM   4505  HB3 TYR X 290      16.740  -4.292  87.633  1.00  0.00           H
ATOM   4506  CG  TYR X 290      14.624  -4.263  87.622  1.00  0.00           C
ATOM   4507  CD1 TYR X 290      14.494  -5.099  88.741  1.00  0.00           C
ATOM   4508  HD1 TYR X 290      15.276  -5.160  89.483  1.00  0.00           H
ATOM   4509  CE1 TYR X 290      13.268  -5.910  88.799  1.00  0.00           C
ATOM   4510  HE1 TYR X 290      13.084  -6.648  89.566  1.00  0.00           H
ATOM   4511  CZ  TYR X 290      12.241  -5.675  87.822  1.00  0.00           C
ATOM   4512  OH  TYR X 290      11.035  -6.172  87.933  1.00  0.00           O
ATOM   4513  HH  TYR X 290      11.014  -6.902  88.556  1.00  0.00           H
ATOM   4514  CE2 TYR X 290      12.370  -4.698  86.819  1.00  0.00           C
ATOM   4515  HE2 TYR X 290      11.511  -4.530  86.184  1.00  0.00           H
ATOM   4516  CD2 TYR X 290      13.482  -3.915  86.822  1.00  0.00           C
ATOM   4517  HD2 TYR X 290      13.554  -3.155  86.058  1.00  0.00           H
ATOM   4518  C   TYR X 290      14.949  -1.163  87.858  1.00  0.00           C
ATOM   4519  O   TYR X 290      14.144  -0.863  88.795  1.00  0.00           O
ATOM   4520  N   THR X 291      14.832  -0.652  86.632  1.00  0.00           N
ATOM   4521  H   THR X 291      15.651  -0.763  86.053  1.00  0.00           H
ATOM   4522  CA  THR X 291      13.718   0.221  86.082  1.00  0.00           C
ATOM   4523  HA  THR X 291      12.777  -0.092  86.532  1.00  0.00           H
ATOM   4524  CB  THR X 291      13.773   1.730  86.423  1.00  0.00           C
ATOM   4525  HB  THR X 291      14.730   2.124  86.081  1.00  0.00           H
ATOM   4526  CG2 THR X 291      12.649   2.647  85.927  1.00  0.00           C
ATOM   4527 HG21 THR X 291      12.760   2.802  84.853  1.00  0.00           H
ATOM   4528 HG22 THR X 291      11.717   2.270  86.346  1.00  0.00           H
ATOM   4529 HG23 THR X 291      12.822   3.669  86.264  1.00  0.00           H
ATOM   4530  OG1 THR X 291      13.787   1.878  87.825  1.00  0.00           O
ATOM   4531  HG1 THR X 291      14.612   1.476  88.101  1.00  0.00           H
ATOM   4532  C   THR X 291      13.528  -0.002  84.570  1.00  0.00           C
ATOM   4533  O   THR X 291      14.452  -0.225  83.833  1.00  0.00           O
ATOM   4534  N   ILE X 292      12.316  -0.014  84.039  1.00  0.00           N
ATOM   4535  H   ILE X 292      11.526   0.291  84.588  1.00  0.00           H
ATOM   4536  CA  ILE X 292      12.038  -0.032  82.611  1.00  0.00           C
ATOM   4537  HA  ILE X 292      12.720  -0.768  82.185  1.00  0.00           H
ATOM   4538  CB  ILE X 292      10.644  -0.607  82.342  1.00  0.00           C
ATOM   4539  HB  ILE X 292       9.897   0.029  82.817  1.00  0.00           H
ATOM   4540  CG2 ILE X 292      10.344  -0.403  80.838  1.00  0.00           C
ATOM   4541 HG21 ILE X 292      10.418   0.665  80.635  1.00  0.00           H
ATOM   4542 HG22 ILE X 292      10.825  -1.054  80.107  1.00  0.00           H
ATOM   4543 HG23 ILE X 292       9.283  -0.606  80.692  1.00  0.00           H
ATOM   4544  CG1 ILE X 292      10.526  -2.154  82.827  1.00  0.00           C
ATOM   4545 HG12 ILE X 292      11.236  -2.755  82.259  1.00  0.00           H
ATOM   4546 HG13 ILE X 292      10.655  -2.332  83.894  1.00  0.00           H
ATOM   4547  CD1 ILE X 292       9.182  -2.817  82.529  1.00  0.00           C
ATOM   4548 HD11 ILE X 292       8.347  -2.276  82.975  1.00  0.00           H
ATOM   4549 HD12 ILE X 292       9.063  -2.784  81.446  1.00  0.00           H
ATOM   4550 HD13 ILE X 292       9.121  -3.803  82.989  1.00  0.00           H
ATOM   4551  C   ILE X 292      12.344   1.381  81.918  1.00  0.00           C
ATOM   4552  O   ILE X 292      11.734   2.340  82.348  1.00  0.00           O
ATOM   4553  N   LEU X 293      13.222   1.392  80.880  1.00  0.00           N
ATOM   4554  H   LEU X 293      13.620   0.532  80.533  1.00  0.00           H
ATOM   4555  CA  LEU X 293      13.518   2.580  80.026  1.00  0.00           C
ATOM   4556  HA  LEU X 293      13.276   3.442  80.647  1.00  0.00           H
ATOM   4557  CB  LEU X 293      14.993   2.638  79.605  1.00  0.00           C
ATOM   4558  HB2 LEU X 293      15.250   1.857  78.890  1.00  0.00           H
ATOM   4559  HB3 LEU X 293      15.059   3.513  78.957  1.00  0.00           H
ATOM   4560  CG  LEU X 293      15.979   2.612  80.822  1.00  0.00           C
ATOM   4561  HG  LEU X 293      15.892   1.660  81.346  1.00  0.00           H
ATOM   4562  CD1 LEU X 293      17.431   2.766  80.336  1.00  0.00           C
ATOM   4563 HD11 LEU X 293      17.565   2.066  79.509  1.00  0.00           H
ATOM   4564 HD12 LEU X 293      17.565   3.758  79.904  1.00  0.00           H
ATOM   4565 HD13 LEU X 293      18.169   2.608  81.122  1.00  0.00           H
ATOM   4566  CD2 LEU X 293      15.610   3.689  81.841  1.00  0.00           C
ATOM   4567 HD21 LEU X 293      15.319   4.538  81.223  1.00  0.00           H
ATOM   4568 HD22 LEU X 293      14.706   3.318  82.325  1.00  0.00           H
ATOM   4569 HD23 LEU X 293      16.434   3.864  82.533  1.00  0.00           H
ATOM   4570  C   LEU X 293      12.647   2.717  78.759  1.00  0.00           C
ATOM   4571  O   LEU X 293      12.210   3.754  78.405  1.00  0.00           O
ATOM   4572  N   GLY X 294      12.369   1.609  78.074  1.00  0.00           N
ATOM   4573  H   GLY X 294      12.507   0.775  78.627  1.00  0.00           H
ATOM   4574  CA  GLY X 294      11.457   1.604  76.888  1.00  0.00           C
ATOM   4575  HA2 GLY X 294      10.475   1.974  77.179  1.00  0.00           H
ATOM   4576  HA3 GLY X 294      11.830   2.304  76.138  1.00  0.00           H
ATOM   4577  C   GLY X 294      11.301   0.198  76.211  1.00  0.00           C
ATOM   4578  O   GLY X 294      11.966  -0.738  76.654  1.00  0.00           O
ATOM   4579  N   THR X 295      10.404   0.053  75.302  1.00  0.00           N
ATOM   4580  H   THR X 295      10.019   0.908  74.927  1.00  0.00           H
ATOM   4581  CA  THR X 295       9.960  -1.263  74.702  1.00  0.00           C
ATOM   4582  HA  THR X 295      10.591  -2.141  74.837  1.00  0.00           H
ATOM   4583  CB  THR X 295       8.693  -1.666  75.464  1.00  0.00           C
ATOM   4584  HB  THR X 295       8.013  -0.816  75.407  1.00  0.00           H
ATOM   4585  CG2 THR X 295       7.915  -2.860  74.894  1.00  0.00           C
ATOM   4586 HG21 THR X 295       8.594  -3.692  75.085  1.00  0.00           H
ATOM   4587 HG22 THR X 295       7.014  -2.989  75.492  1.00  0.00           H
ATOM   4588 HG23 THR X 295       7.681  -2.797  73.831  1.00  0.00           H
ATOM   4589  OG1 THR X 295       9.039  -1.982  76.780  1.00  0.00           O
ATOM   4590  HG1 THR X 295       8.304  -2.064  77.391  1.00  0.00           H
ATOM   4591  C   THR X 295       9.746  -1.133  73.200  1.00  0.00           C
ATOM   4592  O   THR X 295       9.337  -0.031  72.722  1.00  0.00           O
ATOM   4593  N   VAL X 296       9.862  -2.224  72.467  1.00  0.00           N
ATOM   4594  H   VAL X 296       9.876  -3.118  72.936  1.00  0.00           H
ATOM   4595  CA  VAL X 296       9.661  -2.247  70.988  1.00  0.00           C
ATOM   4596  HA  VAL X 296       8.736  -1.757  70.683  1.00  0.00           H
ATOM   4597  CB  VAL X 296      10.871  -1.753  70.104  1.00  0.00           C
ATOM   4598  HB  VAL X 296      10.671  -1.823  69.034  1.00  0.00           H
ATOM   4599  CG1 VAL X 296      11.225  -0.271  70.372  1.00  0.00           C
ATOM   4600 HG11 VAL X 296      11.935   0.008  69.594  1.00  0.00           H
ATOM   4601 HG12 VAL X 296      10.313   0.292  70.171  1.00  0.00           H
ATOM   4602 HG13 VAL X 296      11.638  -0.131  71.371  1.00  0.00           H
ATOM   4603  CG2 VAL X 296      12.163  -2.574  70.254  1.00  0.00           C
ATOM   4604 HG21 VAL X 296      12.090  -3.648  70.087  1.00  0.00           H
ATOM   4605 HG22 VAL X 296      12.971  -2.313  69.571  1.00  0.00           H
ATOM   4606 HG23 VAL X 296      12.522  -2.415  71.270  1.00  0.00           H
ATOM   4607  C   VAL X 296       9.414  -3.694  70.567  1.00  0.00           C
ATOM   4608  O   VAL X 296       9.667  -4.576  71.358  1.00  0.00           O
ATOM   4609  N   LYS X 297       8.849  -3.891  69.370  1.00  0.00           N
ATOM   4610  H   LYS X 297       8.748  -3.023  68.866  1.00  0.00           H
ATOM   4611  CA  LYS X 297       8.811  -5.135  68.610  1.00  0.00           C
ATOM   4612  HA  LYS X 297       8.439  -5.908  69.285  1.00  0.00           H
ATOM   4613  CB  LYS X 297       7.851  -5.076  67.431  1.00  0.00           C
ATOM   4614  HB2 LYS X 297       8.154  -4.236  66.804  1.00  0.00           H
ATOM   4615  HB3 LYS X 297       8.029  -5.889  66.728  1.00  0.00           H
ATOM   4616  CG  LYS X 297       6.300  -4.957  67.721  1.00  0.00           C
ATOM   4617  HG2 LYS X 297       6.156  -4.078  68.348  1.00  0.00           H
ATOM   4618  HG3 LYS X 297       5.746  -4.761  66.804  1.00  0.00           H
ATOM   4619  CD  LYS X 297       5.819  -6.238  68.494  1.00  0.00           C
ATOM   4620  HD2 LYS X 297       6.042  -7.055  67.806  1.00  0.00           H
ATOM   4621  HD3 LYS X 297       6.187  -6.307  69.517  1.00  0.00           H
ATOM   4622  CE  LYS X 297       4.269  -6.401  68.703  1.00  0.00           C
ATOM   4623  HE2 LYS X 297       3.726  -6.003  67.845  1.00  0.00           H
ATOM   4624  HE3 LYS X 297       4.026  -7.447  68.886  1.00  0.00           H
ATOM   4625  NZ  LYS X 297       3.741  -5.754  69.881  1.00  0.00           N
ATOM   4626  HZ1 LYS X 297       2.806  -6.120  69.982  1.00  0.00           H
ATOM   4627  HZ2 LYS X 297       4.201  -5.992  70.748  1.00  0.00           H
ATOM   4628  HZ3 LYS X 297       3.666  -4.761  69.714  1.00  0.00           H
ATOM   4629  C   LYS X 297      10.201  -5.553  68.161  1.00  0.00           C
ATOM   4630  O   LYS X 297      10.931  -4.760  67.640  1.00  0.00           O
ATOM   4631  N   GLY X 298      10.514  -6.871  68.318  1.00  0.00           N
ATOM   4632  H   GLY X 298       9.848  -7.463  68.793  1.00  0.00           H
ATOM   4633  CA  GLY X 298      11.743  -7.511  67.893  1.00  0.00           C
ATOM   4634  HA2 GLY X 298      12.492  -7.390  68.677  1.00  0.00           H
ATOM   4635  HA3 GLY X 298      11.590  -8.572  67.695  1.00  0.00           H
ATOM   4636  C   GLY X 298      12.318  -6.965  66.596  1.00  0.00           C
ATOM   4637  O   GLY X 298      13.501  -6.577  66.604  1.00  0.00           O
ATOM   4638  N   ALA X 299      11.488  -6.893  65.535  1.00  0.00           N
ATOM   4639  H   ALA X 299      10.510  -7.126  65.623  1.00  0.00           H
ATOM   4640  CA  ALA X 299      11.937  -6.528  64.135  1.00  0.00           C
ATOM   4641  HA  ALA X 299      12.822  -7.093  63.842  1.00  0.00           H
ATOM   4642  CB  ALA X 299      10.688  -6.858  63.182  1.00  0.00           C
ATOM   4643  HB1 ALA X 299      10.962  -6.835  62.126  1.00  0.00           H
ATOM   4644  HB2 ALA X 299      10.178  -7.783  63.447  1.00  0.00           H
ATOM   4645  HB3 ALA X 299       9.976  -6.048  63.340  1.00  0.00           H
ATOM   4646  C   ALA X 299      12.491  -5.141  63.964  1.00  0.00           C
ATOM   4647  O   ALA X 299      12.944  -4.860  62.880  1.00  0.00           O
ATOM   4648  N   GLU X 300      12.426  -4.272  65.000  1.00  0.00           N
ATOM   4649  H   GLU X 300      12.014  -4.702  65.816  1.00  0.00           H
ATOM   4650  CA  GLU X 300      12.937  -2.935  65.009  1.00  0.00           C
ATOM   4651  HA  GLU X 300      12.933  -2.620  63.967  1.00  0.00           H
ATOM   4652  CB  GLU X 300      12.034  -2.130  65.907  1.00  0.00           C
ATOM   4653  HB2 GLU X 300      11.727  -2.750  66.749  1.00  0.00           H
ATOM   4654  HB3 GLU X 300      12.574  -1.263  66.283  1.00  0.00           H
ATOM   4655  CG  GLU X 300      10.687  -1.877  65.224  1.00  0.00           C
ATOM   4656  HG2 GLU X 300      10.223  -2.859  65.134  1.00  0.00           H
ATOM   4657  HG3 GLU X 300      10.073  -1.359  65.960  1.00  0.00           H
ATOM   4658  CD  GLU X 300      10.714  -0.978  63.962  1.00  0.00           C
ATOM   4659  OE1 GLU X 300      11.530  -0.033  63.867  1.00  0.00           O
ATOM   4660  OE2 GLU X 300       9.826  -1.182  63.086  1.00  0.00           O
ATOM   4661  C   GLU X 300      14.400  -2.756  65.358  1.00  0.00           C
ATOM   4662  O   GLU X 300      14.990  -1.688  65.230  1.00  0.00           O
ATOM   4663  N   LEU X 301      14.937  -3.853  65.831  1.00  0.00           N
ATOM   4664  H   LEU X 301      14.499  -4.761  65.761  1.00  0.00           H
ATOM   4665  CA  LEU X 301      16.345  -3.995  66.372  1.00  0.00           C
ATOM   4666  HA  LEU X 301      16.750  -3.018  66.639  1.00  0.00           H
ATOM   4667  CB  LEU X 301      16.374  -4.663  67.757  1.00  0.00           C
ATOM   4668  HB2 LEU X 301      15.955  -5.653  67.575  1.00  0.00           H
ATOM   4669  HB3 LEU X 301      17.360  -4.779  68.207  1.00  0.00           H
ATOM   4670  CG  LEU X 301      15.424  -4.071  68.801  1.00  0.00           C
ATOM   4671  HG  LEU X 301      14.417  -3.992  68.390  1.00  0.00           H
ATOM   4672  CD1 LEU X 301      15.271  -4.985  70.089  1.00  0.00           C
ATOM   4673 HD11 LEU X 301      16.252  -5.144  70.537  1.00  0.00           H
ATOM   4674 HD12 LEU X 301      14.549  -4.446  70.702  1.00  0.00           H
ATOM   4675 HD13 LEU X 301      14.840  -5.893  69.668  1.00  0.00           H
ATOM   4676  CD2 LEU X 301      15.939  -2.644  69.254  1.00  0.00           C
ATOM   4677 HD21 LEU X 301      16.999  -2.666  69.508  1.00  0.00           H
ATOM   4678 HD22 LEU X 301      15.877  -2.064  68.333  1.00  0.00           H
ATOM   4679 HD23 LEU X 301      15.271  -2.163  69.970  1.00  0.00           H
ATOM   4680  C   LEU X 301      17.373  -4.604  65.364  1.00  0.00           C
ATOM   4681  O   LEU X 301      18.514  -4.779  65.791  1.00  0.00           O
ATOM   4682  N   GLU X 302      16.993  -4.825  64.115  1.00  0.00           N
ATOM   4683  H   GLU X 302      16.072  -4.568  63.793  1.00  0.00           H
ATOM   4684  CA  GLU X 302      17.832  -5.491  63.058  1.00  0.00           C
ATOM   4685  HA  GLU X 302      18.391  -6.347  63.435  1.00  0.00           H
ATOM   4686  CB  GLU X 302      16.824  -5.925  61.933  1.00  0.00           C
ATOM   4687  HB2 GLU X 302      16.208  -6.658  62.451  1.00  0.00           H
ATOM   4688  HB3 GLU X 302      16.212  -5.048  61.728  1.00  0.00           H
ATOM   4689  CG  GLU X 302      17.431  -6.450  60.699  1.00  0.00           C
ATOM   4690  HG2 GLU X 302      17.984  -5.645  60.212  1.00  0.00           H
ATOM   4691  HG3 GLU X 302      18.057  -7.310  60.933  1.00  0.00           H
ATOM   4692  CD  GLU X 302      16.366  -6.992  59.745  1.00  0.00           C
ATOM   4693  OE1 GLU X 302      16.663  -7.987  59.048  1.00  0.00           O
ATOM   4694  OE2 GLU X 302      15.295  -6.363  59.512  1.00  0.00           O
ATOM   4695  C   GLU X 302      18.943  -4.542  62.623  1.00  0.00           C
ATOM   4696  O   GLU X 302      18.744  -3.387  62.555  1.00  0.00           O
ATOM   4697  N   LEU X 303      20.139  -5.013  62.265  1.00  0.00           N
ATOM   4698  H   LEU X 303      20.237  -5.998  62.463  1.00  0.00           H
ATOM   4699  CA  LEU X 303      21.341  -4.329  61.805  1.00  0.00           C
ATOM   4700  HA  LEU X 303      22.140  -5.068  61.878  1.00  0.00           H
ATOM   4701  CB  LEU X 303      21.310  -3.909  60.298  1.00  0.00           C
ATOM   4702  HB2 LEU X 303      20.496  -3.207  60.122  1.00  0.00           H
ATOM   4703  HB3 LEU X 303      22.256  -3.444  60.016  1.00  0.00           H
ATOM   4704  CG  LEU X 303      21.129  -5.031  59.198  1.00  0.00           C
ATOM   4705  HG  LEU X 303      20.134  -5.464  59.294  1.00  0.00           H
ATOM   4706  CD1 LEU X 303      21.250  -4.466  57.756  1.00  0.00           C
ATOM   4707 HD11 LEU X 303      22.231  -4.005  57.645  1.00  0.00           H
ATOM   4708 HD12 LEU X 303      21.150  -5.293  57.052  1.00  0.00           H
ATOM   4709 HD13 LEU X 303      20.509  -3.688  57.570  1.00  0.00           H
ATOM   4710  CD2 LEU X 303      22.121  -6.156  59.251  1.00  0.00           C
ATOM   4711 HD21 LEU X 303      23.176  -5.982  59.034  1.00  0.00           H
ATOM   4712 HD22 LEU X 303      22.020  -6.512  60.276  1.00  0.00           H
ATOM   4713 HD23 LEU X 303      21.876  -6.948  58.542  1.00  0.00           H
ATOM   4714  C   LEU X 303      21.881  -3.232  62.759  1.00  0.00           C
ATOM   4715  O   LEU X 303      22.910  -2.724  62.481  1.00  0.00           O
ATOM   4716  N   LEU X 304      21.268  -2.789  63.837  1.00  0.00           N
ATOM   4717  H   LEU X 304      20.397  -3.210  64.124  1.00  0.00           H
ATOM   4718  CA  LEU X 304      21.987  -2.016  64.844  1.00  0.00           C
ATOM   4719  HA  LEU X 304      22.514  -1.199  64.351  1.00  0.00           H
ATOM   4720  CB  LEU X 304      20.984  -1.468  65.820  1.00  0.00           C
ATOM   4721  HB2 LEU X 304      20.538  -2.232  66.458  1.00  0.00           H
ATOM   4722  HB3 LEU X 304      21.421  -0.742  66.505  1.00  0.00           H
ATOM   4723  CG  LEU X 304      19.877  -0.561  65.091  1.00  0.00           C
ATOM   4724  HG  LEU X 304      19.321  -1.111  64.331  1.00  0.00           H
ATOM   4725  CD1 LEU X 304      18.960   0.048  66.113  1.00  0.00           C
ATOM   4726 HD11 LEU X 304      19.543   0.704  66.757  1.00  0.00           H
ATOM   4727 HD12 LEU X 304      18.147   0.635  65.683  1.00  0.00           H
ATOM   4728 HD13 LEU X 304      18.502  -0.810  66.607  1.00  0.00           H
ATOM   4729  CD2 LEU X 304      20.512   0.523  64.270  1.00  0.00           C
ATOM   4730 HD21 LEU X 304      21.232   0.114  63.561  1.00  0.00           H
ATOM   4731 HD22 LEU X 304      19.748   1.181  63.857  1.00  0.00           H
ATOM   4732 HD23 LEU X 304      21.096   0.992  65.062  1.00  0.00           H
ATOM   4733  C   LEU X 304      22.999  -2.846  65.597  1.00  0.00           C
ATOM   4734  O   LEU X 304      22.851  -4.081  65.772  1.00  0.00           O
ATOM   4735  N   ARG X 305      24.228  -2.327  65.908  1.00  0.00           N
ATOM   4736  H   ARG X 305      24.293  -1.334  65.744  1.00  0.00           H
ATOM   4737  CA  ARG X 305      25.384  -3.136  66.288  1.00  0.00           C
ATOM   4738  HA  ARG X 305      25.182  -4.173  66.019  1.00  0.00           H
ATOM   4739  CB  ARG X 305      26.624  -2.711  65.422  1.00  0.00           C
ATOM   4740  HB2 ARG X 305      26.798  -1.667  65.677  1.00  0.00           H
ATOM   4741  HB3 ARG X 305      27.433  -3.272  65.892  1.00  0.00           H
ATOM   4742  CG  ARG X 305      26.498  -2.913  63.863  1.00  0.00           C
ATOM   4743  HG2 ARG X 305      26.651  -3.982  63.719  1.00  0.00           H
ATOM   4744  HG3 ARG X 305      25.474  -2.606  63.654  1.00  0.00           H
ATOM   4745  CD  ARG X 305      27.492  -2.092  63.154  1.00  0.00           C
ATOM   4746  HD2 ARG X 305      28.452  -2.317  63.620  1.00  0.00           H
ATOM   4747  HD3 ARG X 305      27.460  -2.326  62.091  1.00  0.00           H
ATOM   4748  NE  ARG X 305      27.364  -0.631  63.349  1.00  0.00           N
ATOM   4749  HE  ARG X 305      26.490  -0.303  63.738  1.00  0.00           H
ATOM   4750  CZ  ARG X 305      28.202   0.279  62.943  1.00  0.00           C
ATOM   4751  NH1 ARG X 305      29.381  -0.002  62.472  1.00  0.00           N
ATOM   4752 HH11 ARG X 305      29.725  -0.952  62.469  1.00  0.00           H
ATOM   4753 HH12 ARG X 305      29.917   0.756  62.077  1.00  0.00           H
ATOM   4754  NH2 ARG X 305      27.819   1.510  62.920  1.00  0.00           N
ATOM   4755 HH21 ARG X 305      27.060   1.737  63.548  1.00  0.00           H
ATOM   4756 HH22 ARG X 305      28.410   2.194  62.470  1.00  0.00           H
ATOM   4757  C   ARG X 305      25.764  -3.008  67.775  1.00  0.00           C
ATOM   4758  O   ARG X 305      25.556  -1.997  68.400  1.00  0.00           O
ATOM   4759  N   PHE X 306      26.338  -4.107  68.289  1.00  0.00           N
ATOM   4760  H   PHE X 306      26.418  -4.995  67.812  1.00  0.00           H
ATOM   4761  CA  PHE X 306      27.088  -4.224  69.585  1.00  0.00           C
ATOM   4762  HA  PHE X 306      26.984  -3.314  70.175  1.00  0.00           H
ATOM   4763  CB  PHE X 306      26.327  -5.310  70.374  1.00  0.00           C
ATOM   4764  HB2 PHE X 306      26.174  -6.257  69.857  1.00  0.00           H
ATOM   4765  HB3 PHE X 306      26.913  -5.531  71.266  1.00  0.00           H
ATOM   4766  CG  PHE X 306      24.957  -4.881  70.913  1.00  0.00           C
ATOM   4767  CD1 PHE X 306      24.755  -4.094  72.020  1.00  0.00           C
ATOM   4768  HD1 PHE X 306      25.626  -3.875  72.622  1.00  0.00           H
ATOM   4769  CE1 PHE X 306      23.499  -3.626  72.372  1.00  0.00           C
ATOM   4770  HE1 PHE X 306      23.418  -3.077  73.301  1.00  0.00           H
ATOM   4771  CZ  PHE X 306      22.386  -3.926  71.605  1.00  0.00           C
ATOM   4772  HZ  PHE X 306      21.411  -3.684  72.001  1.00  0.00           H
ATOM   4773  CE2 PHE X 306      22.618  -4.494  70.380  1.00  0.00           C
ATOM   4774  HE2 PHE X 306      21.771  -4.693  69.739  1.00  0.00           H
ATOM   4775  CD2 PHE X 306      23.917  -4.986  70.025  1.00  0.00           C
ATOM   4776  HD2 PHE X 306      24.027  -5.477  69.070  1.00  0.00           H
ATOM   4777  C   PHE X 306      28.546  -4.463  69.238  1.00  0.00           C
ATOM   4778  O   PHE X 306      28.913  -4.600  68.043  1.00  0.00           O
ATOM   4779  N   THR X 307      29.493  -4.574  70.218  1.00  0.00           N
ATOM   4780  H   THR X 307      29.092  -4.567  71.146  1.00  0.00           H
ATOM   4781  CA  THR X 307      30.912  -4.919  70.015  1.00  0.00           C
ATOM   4782  HA  THR X 307      31.110  -5.221  68.986  1.00  0.00           H
ATOM   4783  CB  THR X 307      31.880  -3.715  70.369  1.00  0.00           C
ATOM   4784  HB  THR X 307      31.485  -2.801  69.928  1.00  0.00           H
ATOM   4785  CG2 THR X 307      32.030  -3.565  71.862  1.00  0.00           C
ATOM   4786 HG21 THR X 307      31.058  -3.652  72.349  1.00  0.00           H
ATOM   4787 HG22 THR X 307      32.696  -4.251  72.384  1.00  0.00           H
ATOM   4788 HG23 THR X 307      32.256  -2.534  72.132  1.00  0.00           H
ATOM   4789  OG1 THR X 307      33.141  -3.934  69.834  1.00  0.00           O
ATOM   4790  HG1 THR X 307      33.154  -3.637  68.923  1.00  0.00           H
ATOM   4791  C   THR X 307      31.211  -6.233  70.787  1.00  0.00           C
ATOM   4792  O   THR X 307      30.648  -6.444  71.900  1.00  0.00           O
ATOM   4793  N   HIE X 308      32.157  -7.103  70.324  1.00  0.00           N
ATOM   4794  H   HIE X 308      32.584  -6.930  69.424  1.00  0.00           H
ATOM   4795  CA  HIE X 308      32.514  -8.354  71.035  1.00  0.00           C
ATOM   4796  HA  HIE X 308      31.574  -8.888  71.183  1.00  0.00           H
ATOM   4797  CB  HIE X 308      33.369  -9.260  70.126  1.00  0.00           C
ATOM   4798  HB2 HIE X 308      32.862  -9.310  69.162  1.00  0.00           H
ATOM   4799  HB3 HIE X 308      34.274  -8.726  69.833  1.00  0.00           H
ATOM   4800  CG  HIE X 308      33.721 -10.674  70.583  1.00  0.00           C
ATOM   4801  ND1 HIE X 308      34.475 -10.968  71.650  1.00  0.00           N
ATOM   4802  CE1 HIE X 308      34.357 -12.301  71.742  1.00  0.00           C
ATOM   4803  HE1 HIE X 308      35.063 -12.883  72.316  1.00  0.00           H
ATOM   4804  NE2 HIE X 308      33.488 -12.798  70.846  1.00  0.00           N
ATOM   4805  HE2 HIE X 308      33.315 -13.790  70.775  1.00  0.00           H
ATOM   4806  CD2 HIE X 308      32.999 -11.706  70.158  1.00  0.00           C
ATOM   4807  HD2 HIE X 308      32.102 -11.643  69.561  1.00  0.00           H
ATOM   4808  C   HIE X 308      33.187  -8.119  72.390  1.00  0.00           C
ATOM   4809  O   HIE X 308      34.199  -7.397  72.370  1.00  0.00           O
ATOM   4810  N   PRO X 309      32.798  -8.787  73.547  1.00  0.00           N
ATOM   4811  CD  PRO X 309      31.700  -9.785  73.556  1.00  0.00           C
ATOM   4812  HD2 PRO X 309      32.148 -10.716  73.206  1.00  0.00           H
ATOM   4813  HD3 PRO X 309      30.820  -9.521  72.968  1.00  0.00           H
ATOM   4814  CG  PRO X 309      31.201 -10.011  74.998  1.00  0.00           C
ATOM   4815  HG2 PRO X 309      30.938 -11.065  75.093  1.00  0.00           H
ATOM   4816  HG3 PRO X 309      30.398  -9.316  75.244  1.00  0.00           H
ATOM   4817  CB  PRO X 309      32.538  -9.603  75.688  1.00  0.00           C
ATOM   4818  HB2 PRO X 309      33.184 -10.480  75.761  1.00  0.00           H
ATOM   4819  HB3 PRO X 309      32.375  -9.036  76.604  1.00  0.00           H
ATOM   4820  CA  PRO X 309      33.335  -8.611  74.861  1.00  0.00           C
ATOM   4821  HA  PRO X 309      33.010  -7.618  75.173  1.00  0.00           H
ATOM   4822  C   PRO X 309      34.863  -8.694  75.120  1.00  0.00           C
ATOM   4823  O   PRO X 309      35.350  -8.135  76.090  1.00  0.00           O
ATOM   4824  N   PHE X 310      35.631  -9.175  74.201  1.00  0.00           N
ATOM   4825  H   PHE X 310      35.196  -9.609  73.400  1.00  0.00           H
ATOM   4826  CA  PHE X 310      37.103  -9.307  74.385  1.00  0.00           C
ATOM   4827  HA  PHE X 310      37.441  -8.421  74.923  1.00  0.00           H
ATOM   4828  CB  PHE X 310      37.457 -10.532  75.241  1.00  0.00           C
ATOM   4829  HB2 PHE X 310      38.508 -10.773  75.400  1.00  0.00           H
ATOM   4830  HB3 PHE X 310      36.923 -10.352  76.173  1.00  0.00           H
ATOM   4831  CG  PHE X 310      36.955 -11.892  74.751  1.00  0.00           C
ATOM   4832  CD1 PHE X 310      35.789 -12.505  75.306  1.00  0.00           C
ATOM   4833  HD1 PHE X 310      35.126 -11.964  75.965  1.00  0.00           H
ATOM   4834  CE1 PHE X 310      35.224 -13.693  74.816  1.00  0.00           C
ATOM   4835  HE1 PHE X 310      34.195 -13.872  75.096  1.00  0.00           H
ATOM   4836  CZ  PHE X 310      36.077 -14.482  73.937  1.00  0.00           C
ATOM   4837  HZ  PHE X 310      35.644 -15.417  73.618  1.00  0.00           H
ATOM   4838  CE2 PHE X 310      37.262 -13.857  73.390  1.00  0.00           C
ATOM   4839  HE2 PHE X 310      37.836 -14.448  72.690  1.00  0.00           H
ATOM   4840  CD2 PHE X 310      37.638 -12.568  73.782  1.00  0.00           C
ATOM   4841  HD2 PHE X 310      38.542 -12.070  73.462  1.00  0.00           H
ATOM   4842  C   PHE X 310      37.760  -9.242  73.029  1.00  0.00           C
ATOM   4843  O   PHE X 310      38.967  -8.929  73.004  1.00  0.00           O
ATOM   4844  N   MET X 311      37.053  -9.519  71.911  1.00  0.00           N
ATOM   4845  H   MET X 311      36.174 -10.012  71.983  1.00  0.00           H
ATOM   4846  CA  MET X 311      37.654  -9.277  70.512  1.00  0.00           C
ATOM   4847  HA  MET X 311      38.743  -9.301  70.488  1.00  0.00           H
ATOM   4848  CB  MET X 311      37.252 -10.526  69.635  1.00  0.00           C
ATOM   4849  HB2 MET X 311      36.164 -10.573  69.624  1.00  0.00           H
ATOM   4850  HB3 MET X 311      37.652 -10.488  68.622  1.00  0.00           H
ATOM   4851  CG  MET X 311      37.802 -11.733  70.302  1.00  0.00           C
ATOM   4852  HG2 MET X 311      38.860 -11.493  70.391  1.00  0.00           H
ATOM   4853  HG3 MET X 311      37.275 -11.908  71.240  1.00  0.00           H
ATOM   4854  SD  MET X 311      37.350 -13.247  69.352  1.00  0.00           S
ATOM   4855  CE  MET X 311      38.435 -13.077  67.844  1.00  0.00           C
ATOM   4856  HE1 MET X 311      39.335 -12.535  68.132  1.00  0.00           H
ATOM   4857  HE2 MET X 311      38.714 -14.041  67.417  1.00  0.00           H
ATOM   4858  HE3 MET X 311      37.875 -12.556  67.068  1.00  0.00           H
ATOM   4859  C   MET X 311      37.270  -8.034  69.746  1.00  0.00           C
ATOM   4860  O   MET X 311      37.696  -7.846  68.613  1.00  0.00           O
ATOM   4861  N   GLY X 312      36.359  -7.197  70.248  1.00  0.00           N
ATOM   4862  H   GLY X 312      35.949  -7.459  71.134  1.00  0.00           H
ATOM   4863  CA  GLY X 312      36.104  -5.821  69.769  1.00  0.00           C
ATOM   4864  HA2 GLY X 312      35.421  -5.434  70.524  1.00  0.00           H
ATOM   4865  HA3 GLY X 312      37.065  -5.311  69.817  1.00  0.00           H
ATOM   4866  C   GLY X 312      35.482  -5.530  68.378  1.00  0.00           C
ATOM   4867  O   GLY X 312      35.383  -4.365  68.038  1.00  0.00           O
ATOM   4868  N   PHE X 313      35.163  -6.599  67.621  1.00  0.00           N
ATOM   4869  H   PHE X 313      35.540  -7.473  67.959  1.00  0.00           H
ATOM   4870  CA  PHE X 313      34.581  -6.494  66.282  1.00  0.00           C
ATOM   4871  HA  PHE X 313      35.069  -5.629  65.832  1.00  0.00           H
ATOM   4872  CB  PHE X 313      34.767  -7.741  65.397  1.00  0.00           C
ATOM   4873  HB2 PHE X 313      34.312  -7.564  64.422  1.00  0.00           H
ATOM   4874  HB3 PHE X 313      35.809  -7.836  65.089  1.00  0.00           H
ATOM   4875  CG  PHE X 313      34.226  -9.092  65.902  1.00  0.00           C
ATOM   4876  CD1 PHE X 313      32.853  -9.427  65.667  1.00  0.00           C
ATOM   4877  HD1 PHE X 313      32.197  -8.782  65.102  1.00  0.00           H
ATOM   4878  CE1 PHE X 313      32.405 -10.694  66.115  1.00  0.00           C
ATOM   4879  HE1 PHE X 313      31.413 -11.047  65.869  1.00  0.00           H
ATOM   4880  CZ  PHE X 313      33.244 -11.530  66.812  1.00  0.00           C
ATOM   4881  HZ  PHE X 313      32.918 -12.418  67.333  1.00  0.00           H
ATOM   4882  CE2 PHE X 313      34.603 -11.265  66.943  1.00  0.00           C
ATOM   4883  HE2 PHE X 313      35.237 -11.977  67.452  1.00  0.00           H
ATOM   4884  CD2 PHE X 313      35.085 -10.064  66.469  1.00  0.00           C
ATOM   4885  HD2 PHE X 313      36.141  -9.851  66.563  1.00  0.00           H
ATOM   4886  C   PHE X 313      33.091  -6.161  66.279  1.00  0.00           C
ATOM   4887  O   PHE X 313      32.405  -6.412  67.267  1.00  0.00           O
ATOM   4888  N   ASP X 314      32.618  -5.612  65.102  1.00  0.00           N
ATOM   4889  H   ASP X 314      33.364  -5.386  64.459  1.00  0.00           H
ATOM   4890  CA  ASP X 314      31.232  -5.188  64.979  1.00  0.00           C
ATOM   4891  HA  ASP X 314      30.991  -4.469  65.764  1.00  0.00           H
ATOM   4892  CB  ASP X 314      31.008  -4.503  63.578  1.00  0.00           C
ATOM   4893  HB2 ASP X 314      31.631  -5.065  62.882  1.00  0.00           H
ATOM   4894  HB3 ASP X 314      29.994  -4.677  63.217  1.00  0.00           H
ATOM   4895  CG  ASP X 314      31.288  -2.987  63.615  1.00  0.00           C
ATOM   4896  OD1 ASP X 314      31.887  -2.370  64.542  1.00  0.00           O
ATOM   4897  OD2 ASP X 314      30.887  -2.375  62.579  1.00  0.00           O
ATOM   4898  C   ASP X 314      30.235  -6.344  65.048  1.00  0.00           C
ATOM   4899  O   ASP X 314      30.235  -7.192  64.204  1.00  0.00           O
ATOM   4900  N   VAL X 315      29.267  -6.366  65.930  1.00  0.00           N
ATOM   4901  H   VAL X 315      29.194  -5.629  66.616  1.00  0.00           H
ATOM   4902  CA  VAL X 315      28.362  -7.532  66.238  1.00  0.00           C
ATOM   4903  HA  VAL X 315      28.517  -8.374  65.564  1.00  0.00           H
ATOM   4904  CB  VAL X 315      28.581  -8.114  67.677  1.00  0.00           C
ATOM   4905  HB  VAL X 315      28.306  -7.369  68.424  1.00  0.00           H
ATOM   4906  CG1 VAL X 315      27.764  -9.403  67.703  1.00  0.00           C
ATOM   4907 HG11 VAL X 315      26.683  -9.288  67.763  1.00  0.00           H
ATOM   4908 HG12 VAL X 315      27.966 -10.079  66.870  1.00  0.00           H
ATOM   4909 HG13 VAL X 315      28.129  -9.958  68.568  1.00  0.00           H
ATOM   4910  CG2 VAL X 315      29.994  -8.430  68.040  1.00  0.00           C
ATOM   4911 HG21 VAL X 315      30.312  -9.204  67.340  1.00  0.00           H
ATOM   4912 HG22 VAL X 315      30.621  -7.541  67.979  1.00  0.00           H
ATOM   4913 HG23 VAL X 315      30.113  -8.956  68.987  1.00  0.00           H
ATOM   4914  C   VAL X 315      26.932  -7.074  66.056  1.00  0.00           C
ATOM   4915  O   VAL X 315      26.312  -6.460  66.979  1.00  0.00           O
ATOM   4916  N   PRO X 316      26.293  -7.393  64.886  1.00  0.00           N
ATOM   4917  CD  PRO X 316      26.766  -8.183  63.842  1.00  0.00           C
ATOM   4918  HD2 PRO X 316      27.026  -9.188  64.176  1.00  0.00           H
ATOM   4919  HD3 PRO X 316      27.635  -7.779  63.321  1.00  0.00           H
ATOM   4920  CG  PRO X 316      25.652  -8.285  62.781  1.00  0.00           C
ATOM   4921  HG2 PRO X 316      25.210  -9.271  62.936  1.00  0.00           H
ATOM   4922  HG3 PRO X 316      25.994  -8.210  61.748  1.00  0.00           H
ATOM   4923  CB  PRO X 316      24.723  -7.112  63.139  1.00  0.00           C
ATOM   4924  HB2 PRO X 316      23.727  -7.462  62.868  1.00  0.00           H
ATOM   4925  HB3 PRO X 316      24.921  -6.166  62.637  1.00  0.00           H
ATOM   4926  CA  PRO X 316      24.914  -7.005  64.659  1.00  0.00           C
ATOM   4927  HA  PRO X 316      24.703  -5.977  64.954  1.00  0.00           H
ATOM   4928  C   PRO X 316      23.958  -7.835  65.414  1.00  0.00           C
ATOM   4929  O   PRO X 316      24.041  -9.065  65.567  1.00  0.00           O
ATOM   4930  N   ALA X 317      22.797  -7.246  65.709  1.00  0.00           N
ATOM   4931  H   ALA X 317      22.764  -6.267  65.458  1.00  0.00           H
ATOM   4932  CA  ALA X 317      21.491  -7.861  65.994  1.00  0.00           C
ATOM   4933  HA  ALA X 317      21.692  -8.794  66.518  1.00  0.00           H
ATOM   4934  CB  ALA X 317      20.610  -7.067  66.922  1.00  0.00           C
ATOM   4935  HB1 ALA X 317      19.561  -7.176  66.647  1.00  0.00           H
ATOM   4936  HB2 ALA X 317      20.691  -7.400  67.956  1.00  0.00           H
ATOM   4937  HB3 ALA X 317      20.886  -6.013  66.859  1.00  0.00           H
ATOM   4938  C   ALA X 317      20.815  -8.222  64.621  1.00  0.00           C
ATOM   4939  O   ALA X 317      20.768  -7.430  63.720  1.00  0.00           O
ATOM   4940  N   ILE X 318      20.381  -9.479  64.619  1.00  0.00           N
ATOM   4941  H   ILE X 318      20.589  -9.980  65.471  1.00  0.00           H
ATOM   4942  CA  ILE X 318      19.905 -10.170  63.395  1.00  0.00           C
ATOM   4943  HA  ILE X 318      19.504  -9.404  62.729  1.00  0.00           H
ATOM   4944  CB  ILE X 318      21.038 -10.855  62.569  1.00  0.00           C
ATOM   4945  HB  ILE X 318      20.626 -11.162  61.607  1.00  0.00           H
ATOM   4946  CG2 ILE X 318      22.154  -9.884  62.247  1.00  0.00           C
ATOM   4947 HG21 ILE X 318      22.874 -10.293  61.538  1.00  0.00           H
ATOM   4948 HG22 ILE X 318      21.670  -9.010  61.814  1.00  0.00           H
ATOM   4949 HG23 ILE X 318      22.729  -9.538  63.107  1.00  0.00           H
ATOM   4950  CG1 ILE X 318      21.442 -12.207  63.210  1.00  0.00           C
ATOM   4951 HG12 ILE X 318      21.786 -12.021  64.227  1.00  0.00           H
ATOM   4952 HG13 ILE X 318      20.634 -12.934  63.300  1.00  0.00           H
ATOM   4953  CD1 ILE X 318      22.479 -12.924  62.418  1.00  0.00           C
ATOM   4954 HD11 ILE X 318      22.769 -13.892  62.828  1.00  0.00           H
ATOM   4955 HD12 ILE X 318      22.111 -13.003  61.393  1.00  0.00           H
ATOM   4956 HD13 ILE X 318      23.420 -12.380  62.349  1.00  0.00           H
ATOM   4957  C   ILE X 318      18.606 -11.002  63.766  1.00  0.00           C
ATOM   4958  O   ILE X 318      18.295 -11.262  64.960  1.00  0.00           O
ATOM   4959  N   LEU X 319      17.776 -11.268  62.805  1.00  0.00           N
ATOM   4960  H   LEU X 319      17.990 -11.029  61.846  1.00  0.00           H
ATOM   4961  CA  LEU X 319      16.456 -11.901  63.008  1.00  0.00           C
ATOM   4962  HA  LEU X 319      16.224 -11.752  64.062  1.00  0.00           H
ATOM   4963  CB  LEU X 319      15.459 -11.177  62.132  1.00  0.00           C
ATOM   4964  HB2 LEU X 319      15.619 -11.381  61.075  1.00  0.00           H
ATOM   4965  HB3 LEU X 319      14.559 -11.732  62.398  1.00  0.00           H
ATOM   4966  CG  LEU X 319      15.187  -9.669  62.435  1.00  0.00           C
ATOM   4967  HG  LEU X 319      16.132  -9.129  62.396  1.00  0.00           H
ATOM   4968  CD1 LEU X 319      14.296  -8.994  61.514  1.00  0.00           C
ATOM   4969 HD11 LEU X 319      13.380  -9.575  61.422  1.00  0.00           H
ATOM   4970 HD12 LEU X 319      14.063  -7.974  61.822  1.00  0.00           H
ATOM   4971 HD13 LEU X 319      14.689  -8.826  60.513  1.00  0.00           H
ATOM   4972  CD2 LEU X 319      14.578  -9.396  63.831  1.00  0.00           C
ATOM   4973 HD21 LEU X 319      14.586  -8.327  64.041  1.00  0.00           H
ATOM   4974 HD22 LEU X 319      13.564  -9.784  63.745  1.00  0.00           H
ATOM   4975 HD23 LEU X 319      15.202  -9.919  64.560  1.00  0.00           H
ATOM   4976  C   LEU X 319      16.451 -13.447  62.791  1.00  0.00           C
ATOM   4977  O   LEU X 319      16.771 -14.023  61.784  1.00  0.00           O
ATOM   4978  N   GLY X 320      16.181 -14.145  63.920  1.00  0.00           N
ATOM   4979  H   GLY X 320      16.088 -13.619  64.778  1.00  0.00           H
ATOM   4980  CA  GLY X 320      16.290 -15.606  63.960  1.00  0.00           C
ATOM   4981  HA2 GLY X 320      16.603 -15.945  62.972  1.00  0.00           H
ATOM   4982  HA3 GLY X 320      17.041 -15.852  64.709  1.00  0.00           H
ATOM   4983  C   GLY X 320      14.956 -16.334  64.277  1.00  0.00           C
ATOM   4984  O   GLY X 320      14.353 -16.307  65.300  1.00  0.00           O
ATOM   4985  N   ASP X 321      14.678 -17.359  63.444  1.00  0.00           N
ATOM   4986  H   ASP X 321      15.207 -17.411  62.585  1.00  0.00           H
ATOM   4987  CA  ASP X 321      13.533 -18.275  63.599  1.00  0.00           C
ATOM   4988  HA  ASP X 321      12.607 -17.724  63.771  1.00  0.00           H
ATOM   4989  CB  ASP X 321      13.480 -19.065  62.273  1.00  0.00           C
ATOM   4990  HB2 ASP X 321      13.954 -18.487  61.480  1.00  0.00           H
ATOM   4991  HB3 ASP X 321      14.096 -19.947  62.444  1.00  0.00           H
ATOM   4992  CG  ASP X 321      12.080 -19.443  61.899  1.00  0.00           C
ATOM   4993  OD1 ASP X 321      11.106 -19.041  62.598  1.00  0.00           O
ATOM   4994  OD2 ASP X 321      11.957 -20.146  60.871  1.00  0.00           O
ATOM   4995  C   ASP X 321      13.560 -19.255  64.768  1.00  0.00           C
ATOM   4996  O   ASP X 321      12.486 -19.596  65.298  1.00  0.00           O
ATOM   4997  N   HID X 322      14.754 -19.747  65.166  1.00  0.00           N
ATOM   4998  H   HID X 322      15.580 -19.390  64.706  1.00  0.00           H
ATOM   4999  CA  HID X 322      14.959 -20.595  66.354  1.00  0.00           C
ATOM   5000  HA  HID X 322      14.249 -21.420  66.362  1.00  0.00           H
ATOM   5001  CB  HID X 322      16.428 -21.006  66.359  1.00  0.00           C
ATOM   5002  HB2 HID X 322      16.661 -21.424  67.339  1.00  0.00           H
ATOM   5003  HB3 HID X 322      16.636 -21.684  65.530  1.00  0.00           H
ATOM   5004  CG  HID X 322      17.351 -19.838  66.195  1.00  0.00           C
ATOM   5005  ND1 HID X 322      17.878 -19.367  64.997  1.00  0.00           N
ATOM   5006  HD1 HID X 322      17.753 -19.890  64.143  1.00  0.00           H
ATOM   5007  CE1 HID X 322      18.906 -18.541  65.295  1.00  0.00           C
ATOM   5008  HE1 HID X 322      19.629 -18.180  64.579  1.00  0.00           H
ATOM   5009  NE2 HID X 322      18.893 -18.250  66.570  1.00  0.00           N
ATOM   5010  CD2 HID X 322      18.011 -19.170  67.214  1.00  0.00           C
ATOM   5011  HD2 HID X 322      18.000 -19.393  68.271  1.00  0.00           H
ATOM   5012  C   HID X 322      14.729 -19.801  67.652  1.00  0.00           C
ATOM   5013  O   HID X 322      14.809 -20.433  68.682  1.00  0.00           O
ATOM   5014  N   VAL X 323      14.631 -18.496  67.568  1.00  0.00           N
ATOM   5015  H   VAL X 323      14.642 -18.075  66.648  1.00  0.00           H
ATOM   5016  CA  VAL X 323      14.640 -17.690  68.827  1.00  0.00           C
ATOM   5017  HA  VAL X 323      15.435 -18.112  69.441  1.00  0.00           H
ATOM   5018  CB  VAL X 323      14.949 -16.171  68.620  1.00  0.00           C
ATOM   5019  HB  VAL X 323      14.197 -15.664  68.017  1.00  0.00           H
ATOM   5020  CG1 VAL X 323      15.024 -15.447  69.964  1.00  0.00           C
ATOM   5021 HG11 VAL X 323      14.017 -15.500  70.376  1.00  0.00           H
ATOM   5022 HG12 VAL X 323      15.837 -15.819  70.589  1.00  0.00           H
ATOM   5023 HG13 VAL X 323      15.248 -14.432  69.640  1.00  0.00           H
ATOM   5024  CG2 VAL X 323      16.336 -16.019  67.855  1.00  0.00           C
ATOM   5025 HG21 VAL X 323      17.107 -16.268  68.584  1.00  0.00           H
ATOM   5026 HG22 VAL X 323      16.240 -16.546  66.905  1.00  0.00           H
ATOM   5027 HG23 VAL X 323      16.391 -14.994  67.488  1.00  0.00           H
ATOM   5028  C   VAL X 323      13.356 -17.863  69.622  1.00  0.00           C
ATOM   5029  O   VAL X 323      12.292 -17.739  69.061  1.00  0.00           O
ATOM   5030  N   THR X 324      13.436 -18.359  70.853  1.00  0.00           N
ATOM   5031  H   THR X 324      14.368 -18.526  71.199  1.00  0.00           H
ATOM   5032  CA  THR X 324      12.284 -18.842  71.693  1.00  0.00           C
ATOM   5033  HA  THR X 324      11.340 -18.636  71.189  1.00  0.00           H
ATOM   5034  CB  THR X 324      12.342 -20.339  71.979  1.00  0.00           C
ATOM   5035  HB  THR X 324      12.195 -20.875  71.041  1.00  0.00           H
ATOM   5036  CG2 THR X 324      13.649 -20.775  72.627  1.00  0.00           C
ATOM   5037 HG21 THR X 324      14.380 -20.844  71.821  1.00  0.00           H
ATOM   5038 HG22 THR X 324      14.118 -20.114  73.356  1.00  0.00           H
ATOM   5039 HG23 THR X 324      13.354 -21.721  73.082  1.00  0.00           H
ATOM   5040  OG1 THR X 324      11.300 -20.676  72.858  1.00  0.00           O
ATOM   5041  HG1 THR X 324      10.585 -21.031  72.326  1.00  0.00           H
ATOM   5042  C   THR X 324      12.345 -18.075  73.049  1.00  0.00           C
ATOM   5043  O   THR X 324      13.365 -17.807  73.598  1.00  0.00           O
ATOM   5044  N   LEU X 325      11.053 -17.707  73.513  1.00  0.00           N
ATOM   5045  H   LEU X 325      10.207 -17.970  73.029  1.00  0.00           H
ATOM   5046  CA  LEU X 325      11.033 -17.193  74.886  1.00  0.00           C
ATOM   5047  HA  LEU X 325      11.776 -16.400  74.973  1.00  0.00           H
ATOM   5048  CB  LEU X 325       9.600 -16.609  75.053  1.00  0.00           C
ATOM   5049  HB2 LEU X 325       8.885 -17.363  74.726  1.00  0.00           H
ATOM   5050  HB3 LEU X 325       9.515 -16.290  76.092  1.00  0.00           H
ATOM   5051  CG  LEU X 325       9.359 -15.360  74.148  1.00  0.00           C
ATOM   5052  HG  LEU X 325       9.799 -15.590  73.177  1.00  0.00           H
ATOM   5053  CD1 LEU X 325       7.876 -15.084  73.955  1.00  0.00           C
ATOM   5054 HD11 LEU X 325       7.310 -15.997  73.774  1.00  0.00           H
ATOM   5055 HD12 LEU X 325       7.528 -14.699  74.914  1.00  0.00           H
ATOM   5056 HD13 LEU X 325       7.604 -14.248  73.311  1.00  0.00           H
ATOM   5057  CD2 LEU X 325      10.102 -14.210  74.805  1.00  0.00           C
ATOM   5058 HD21 LEU X 325      11.146 -14.471  74.973  1.00  0.00           H
ATOM   5059 HD22 LEU X 325      10.063 -13.391  74.086  1.00  0.00           H
ATOM   5060 HD23 LEU X 325       9.595 -13.814  75.684  1.00  0.00           H
ATOM   5061  C   LEU X 325      11.273 -18.289  75.951  1.00  0.00           C
ATOM   5062  O   LEU X 325      11.530 -17.973  77.154  1.00  0.00           O
[truncated: 755,008 more chars]
